# Supplementary material for: Lung scRNA-seq reveals chronic inflammation and emphysemous phenotype in mice with osteogenesis imperfecta
Source: Front Genet. 2026 Feb 26;17:1713393. doi: 10.3389/fgene.2026.1713393 (PMC12978693; doi:10.3389/fgene.2026.1713393)
Supplement: Supplementary file 3 [file DataSheet4.xlsx]

## Sheet: P28 DE Upregulated
Dataset S4. Differential expression of upregulated genes for each of the cell clusters identified in scRNA seq of cells extracted from lungs in P28 mice. Logarithmic fold change values (avg_logFC) of average gene expression levels between the indicated Aga2 cluster and WT cluster in the dataset are reported along with the percentage of cells expressing the gene within the WT cluster (pct.1) or th…
	Mesenchymal Cells																																													Epithelial Cells
	AF2					AF1 #1					AF1 #2					AF1 #3					AF1 #4					SCMF #1					SCMF #2					VSMC					Pericytes #1					Secretory
	Genes	avg_log2FC	pct.1	pct.2	p_val_adj	Genes	avg_log2FC	pct.1	pct.2	p_val_adj	Genes	avg_log2FC	pct.1	pct.2	p_val_adj	Genes	avg_log2FC	pct.1	pct.2	p_val_adj	Genes	avg_log2FC	pct.1	pct.2	p_val_adj	Genes	avg_log2FC	pct.1	pct.2	p_val_adj	Genes	avg_log2FC	pct.1	pct.2	p_val_adj	Genes	avg_log2FC	pct.1	pct.2	p_val_adj	Genes	avg_log2FC	pct.1	pct.2	p_val_adj	Genes	avg_log2FC	pct.1	pct.2
	Xist	1.21205	0.268	0.541	2.46084e-05	Tsix	2.45596	0.068	0.347	3.91187580248037E 39	Xist	2.45959	0.104	0.537	1.74021712377226E 61	Xist	1.7427	0.166	0.514	1.13403339734085E 30	Xist	2.43684	0.122	0.563	1.19472309036109E 43	Tpm1	1.94359	0.235	0.415	7.13481e-05	Xist	2.31889	0.1	0.505	6.62794665158686E 15	Tsix	2.09437	0.069	0.258	0.000138015	Xist	3.78266	0.037	0.542	2.81860824266424E 32	Lgals1	1.32458	0.091	0.268
	Dbp	1.12665	0.598	0.843	4.79597677952254E 12	Xist	2.39929	0.116	0.519	8.17619192911163E 64	Tsix	2.42306	0.062	0.355	1.59909177001487E 36	Tsix	1.62192	0.107	0.305	3.41805996682412E 12	Tsix	2.24751	0.07	0.36	1.25586000042316E 23	Ywhae	1.43424	0.355	0.473	0.0431428	Podn	1.40857	0.186	0.388	0.0430287	Xist	1.72916	0.172	0.571	1.33738832237371E 15	Rgs5	1.01899	0.287	0.51	0.0200898	Nfkbiz	1.23665	0.13	0.307
	Gm15564	1.06572	0.268	0.472	0.036478	Aspn	1.80321	0.102	0.296	1.10098925349596E 18	Aspn	1.55049	0.18	0.456	1.9038652027567E 25	Tlcd2	1.01208	0.174	0.295	0.0173237	Crabp1	1.44766	0.191	0.41	7.05023996445685E 11						Nrep	1.2858	0.414	0.626	0.00339179	Dbp	0.919919	0.569	0.796	9.92481223022272E 06	Meg3	0.873802	0.642	0.807	0.00693367	Cyba	1.20216	0.156	0.341
	Ddit3	1.0049	0.374	0.598	0.00138547	Crabp1	1.57722	0.195	0.381	7.23349710337045E 15	Tmem163	1.33724	0.105	0.27	9.14691616800444E 11	Aspn	0.950846	0.299	0.544	7.45802117013525E 14	Cpm	1.26675	0.487	0.716	4.90406929213306E 17						Ncald	1.08774	0.286	0.534	0.00166954	Atp1a2	0.712441	0.668	0.779	0.0219666	Nr1d1	0.722683	0.5	0.745	0.00416336	Pfn1	1.15721	0.366	0.598
	Bhlhe41	0.964016	0.28	0.489	0.0383631	Scube1	1.45638	0.109	0.259	1.35554488122852E 10	Gm15564	1.00249	0.338	0.557	2.70076130021004E 13	Nrep	0.89394	0.636	0.802	5.28840968329981E 12	Tlcd2	1.1512	0.147	0.332	4.5855821052073E 07						Gm15564	1.07933	0.264	0.515	0.00183333	Fhl1	0.437267	0.92	0.963	0.000764187	Ddx3x	0.536757	0.804	0.896	0.0134034
	Hlf	0.848398	0.451	0.69	0.000152984	Nrep	1.19589	0.686	0.919	8.22686411685756E 66	Nrep	0.987739	0.674	0.862	8.13698173891653E 30	Shisa2	0.876121	0.252	0.435	3.5239567258889E 07	Kcnb1	1.07193	0.207	0.382	1.71488e-05						Ntrk3	0.952834	0.35	0.602	0.00522435						Itga1	0.358267	0.997	0.995	0.00195981
	Sftpc	0.727479	0.691	0.834	0.0034426	Gata5	1.18725	0.136	0.308	9.15426737969528E 12	Tlcd2	0.960521	0.197	0.342	3.56205e-05	Cul7	0.84749	0.228	0.351	0.0222304	S1pr3	0.891611	0.485	0.721	4.20325884917064E 12						Lgr6	0.816118	0.545	0.733	0.00223445
	Kctd12	0.70127	0.366	0.598	0.00212926	Lratd1	1.17104	0.118	0.251	1.10898638921774E 07	Gdf10	0.932978	0.156	0.267	0.00532763	Slc22a3	0.841354	0.276	0.43	0.00102143	Nrep	0.890972	0.721	0.897	7.37229076084296E 23						Fam129a	0.697665	0.609	0.782	0.0393711
	Cxcl12	0.530371	0.915	0.952	0.0164155	Cpm	1.08585	0.452	0.67	1.97071438016626E 21	Cpm	0.906796	0.423	0.596	8.46208989665844E 08	Pip5k1c	0.815062	0.264	0.405	0.0232916	Shisa2	0.889539	0.244	0.419	7.47904e-05						Igf1	0.670177	0.818	0.922	0.00251143
	Ddr2	0.40873	0.902	0.948	0.0389596	Hhip	0.972863	0.24	0.353	0.00439512	Ndnf	0.872736	0.148	0.256	0.00613146	Gata5	0.804641	0.304	0.426	0.0152711	Ccdc80	0.800744	0.215	0.358	0.037205						Ddx3x	0.625104	0.859	0.937	0.000159284
	Nfib	0.324427	0.992	0.996	0.00163428	Fancc	0.958788	0.221	0.401	2.06159752412474E 10	Gm47283	0.860827	0.194	0.329	0.000310068	Gm15564	0.783749	0.377	0.553	1.49101724877677E 06	Mdk	0.760482	0.34	0.493	0.00590347						Serpine2	0.608287	0.873	0.981	1.35649e-06
	Nedd4	0.280834	0.972	0.996	0.024622	Slc27a6	0.939738	0.148	0.252	0.0155351	Eln	0.844976	0.963	0.984	1.36898559969062E 23	Adcy7	0.745494	0.271	0.416	0.00305218	Slc22a3	0.719508	0.273	0.426	0.0226511						Pam	0.545766	0.905	0.966	0.0208723
						Gm15564	0.935842	0.289	0.526	8.36204850634021E 17	Cxcl12	0.844331	0.237	0.389	1.18079e-05	Gm47283	0.74216	0.212	0.353	0.00492997	Adgra2	0.706213	0.34	0.491	0.037623						Col3a1	0.496558	0.986	1	0.0364729
						Tlcd2	0.883334	0.2	0.351	4.94343404676454E 07	Gata5	0.83636	0.227	0.394	5.76136311998802E 07	Slc6a6	0.688717	0.838	0.891	3.11088127916996E 13	Gm49708	0.705312	0.445	0.614	0.000112542						Col6a2	0.481732	0.827	0.917	0.00246195
						Ldb2	0.867288	0.259	0.423	1.8944692836037E 07	Mdk	0.807666	0.577	0.72	3.81970829210771E 08	Ldlr	0.613139	0.427	0.553	0.0409986	Eln	0.700296	0.979	0.993	1.85843558162288E 16						Gm42418	0.368423	1	1	1.50887643459252E 09
						Eln	0.856022	0.958	0.993	6.92022624360064E 30	Banp	0.770824	0.162	0.27	0.0472941	Phex	0.612612	0.406	0.523	0.00641283	Stmn1	0.699306	0.441	0.576	0.00790691
						Cdh13	0.821949	0.175	0.334	4.8291126278473E 08	Fancc	0.76139	0.282	0.448	3.20114959879853E 06	Hic1	0.601183	0.475	0.6	0.0322829	Sned1	0.688173	0.636	0.823	1.63843503584611E 06
						Mdk	0.792817	0.422	0.584	4.65297865657889E 09	Fabp3	0.748394	0.281	0.415	0.00343625	Sned1	0.561587	0.532	0.665	0.0124846	Sipa1l2	0.645701	0.404	0.594	5.90702e-05
						Kcnh2	0.788664	0.185	0.336	2.07865673259347E 06	Ldb2	0.746009	0.297	0.467	1.34825e-06	Sox4	0.559189	0.61	0.74	0.000316771	Emp1	0.614614	0.532	0.707	7.20971741669689E 06
						C6	0.763106	0.18	0.303	0.000560214	Pknox2	0.737347	0.34	0.477	0.00132625	Mfap4	0.552275	0.995	0.996	5.53204321831853E 15	Ablim1	0.592881	0.472	0.642	0.000245443
						Fat3	0.745474	0.371	0.566	2.00409687327332E 11	Mtss2	0.733479	0.271	0.401	0.00652736	Enah	0.543994	0.634	0.716	0.00396679	Adamts17	0.574748	0.613	0.795	1.98610320984791E 07
						Enah	0.734826	0.493	0.689	2.21431431112496E 12	Cerk	0.726776	0.41	0.526	0.00810529	Tiam1	0.538288	0.47	0.607	0.00192906	Rgs2	0.543673	0.778	0.88	1.39774104989684E 07
						Fabp3	0.715709	0.379	0.518	0.000108685	Kcne4	0.718085	0.219	0.34	0.0155073	Dnmt3a	0.520202	0.56	0.696	0.000326994	Gm15564	0.542444	0.319	0.515	0.000384194
						Tcea3	0.71233	0.224	0.371	2.87621e-06	Hp	0.703512	0.206	0.334	0.00432077	Mdk	0.519097	0.682	0.805	6.11277e-05	Slc1a3	0.534043	0.605	0.79	0.000496454
						Prxl2b	0.701627	0.168	0.271	0.0157816	B930095G15Rik	0.701478	0.145	0.251	0.0390802	Plekha6	0.51541	0.534	0.653	0.0245834	Ephb3	0.53171	0.371	0.531	0.0295421
						Gm47283	0.693468	0.18	0.308	0.000188694	Epha3	0.634295	0.306	0.425	0.0363057	Wnt5a	0.493758	0.541	0.665	0.00137965	C1qtnf2	0.530468	0.569	0.762	9.49101e-05
						S1pr3	0.692219	0.493	0.671	1.35078814531494E 10	Mfap4	0.632762	0.997	0.998	2.2048794995454E 35	Ssbp3	0.490046	0.522	0.63	0.0359593	Bmp3	0.53018	0.749	0.891	7.51345437822323E 08
						Mtss2	0.679068	0.3	0.508	1.77872151682029E 12	Sned1	0.626982	0.499	0.669	3.48957967066752E 07	Robo2	0.4857	0.748	0.853	0.000195401	Pi15	0.530014	0.476	0.629	0.0085813
						Bmp3	0.679007	0.702	0.858	2.11183763930094E 20	Chn2	0.621551	0.207	0.331	0.0334509	Dbp	0.4664	0.649	0.779	0.000342165	Nckap5	0.524457	0.317	0.496	0.0173381
						Igf1	0.678024	0.6	0.797	5.95789257349934E 16	Cdh13	0.609905	0.15	0.287	0.000198707	Slc44a1	0.462849	0.712	0.788	0.00623778	Dbp	0.495665	0.598	0.747	0.0024067
						Tgfb2	0.675571	0.253	0.382	0.000716881	Tiam1	0.604304	0.293	0.436	0.00272516	Eln	0.450463	0.993	1	2.23265878562919E 07	Nol3	0.494103	0.487	0.655	0.00305539
						Rgs2	0.66194	0.707	0.853	1.22604093753333E 14	Bmp3	0.595979	0.762	0.889	7.37014600341874E 16	Cd40	0.449167	0.447	0.595	0.0429706	Igsf10	0.49221	0.634	0.801	0.00105556
						Trabd2b	0.658024	0.229	0.351	0.00164399	Pi15	0.59515	0.576	0.749	5.76716199609589E 10	Meox2	0.444205	0.655	0.751	0.0397187	Fat3	0.477105	0.567	0.734	0.0032138
						Zfp395	0.656392	0.262	0.392	0.000273563	Kcnb1	0.593563	0.293	0.44	0.000834387	Cnn2	0.442865	0.807	0.896	6.22371283185198E 06	Tpm1	0.475117	0.795	0.876	0.0080185
						Adamts17	0.653071	0.525	0.696	2.54657267823349E 10	Igsf10	0.592108	0.636	0.783	6.21577833979158E 09	Mfap2	0.441289	0.8	0.872	9.14197e-05	B4galt1	0.468911	0.764	0.9	2.30772705270677E 06
						Sned1	0.652417	0.52	0.704	3.62659005092925E 10	Nav2	0.568398	0.485	0.599	0.0124403	Cerk	0.437351	0.608	0.716	0.0342332	Gfra2	0.46669	0.571	0.747	0.000992551
						Nav2	0.650333	0.445	0.595	3.38162877894793E 06	Mfap2	0.565695	0.584	0.695	5.22425e-05	C1qtnf2	0.43146	0.641	0.751	0.014271	Pgm5	0.464686	0.503	0.648	0.0223961
						Pi15	0.642805	0.489	0.679	2.40829834401016E 11	Tpm1	0.552348	0.843	0.919	2.50889679634277E 17	Bmp3	0.429143	0.812	0.916	1.09293e-05	Mamdc2	0.452783	0.809	0.9	3.15339269580834E 06
						Zfp46	0.638229	0.178	0.301	0.000223848	Plekha6	0.548657	0.493	0.651	5.08512448187208E 06	Cbx6	0.408701	0.722	0.814	0.0303014	Robo2	0.450131	0.834	0.926	1.26546839529932E 07
						Plekha6	0.62559	0.451	0.663	8.61167709469517E 13	Stmn1	0.547594	0.481	0.647	7.36676e-05	Mon2	0.408256	0.527	0.667	0.0290608	Slc36a2	0.44682	0.859	0.91	6.72826e-05
						Gfra2	0.621559	0.522	0.789	4.14809293886906E 24	Enah	0.540051	0.564	0.702	4.9451e-05	Tpm1	0.405225	0.931	0.974	9.85606993123199E 11	Fstl1	0.442161	0.805	0.889	4.59503e-05
						Wwp2	0.615232	0.215	0.356	0.000113885	Igf1	0.53835	0.703	0.832	1.06841539919641E 06	Serpine2	0.402885	0.881	0.928	7.0531e-05	Fgfr4	0.43516	0.714	0.86	0.00503017
						Frem1	0.605218	0.32	0.458	0.00229544	Gfra2	0.538104	0.561	0.782	1.17472221085126E 11	Gyg	0.400944	0.869	0.916	2.05139052056303E 06	Abcd2	0.433565	0.611	0.76	0.00373649
						Mfap2	0.605084	0.378	0.499	0.00547757	Ablim3	0.514593	0.573	0.705	0.000111817	Arap1	0.395744	0.674	0.781	0.0078296	Plekha6	0.431785	0.466	0.646	0.015307
						Tuba1b	0.597416	0.74	0.899	1.03794704580437E 23	Ablim1	0.50865	0.564	0.725	1.05237235857994E 06	Tgfb1i1	0.393599	0.67	0.763	0.00955528	Tmem119	0.429371	0.865	0.93	8.43036355367142E 09
						Stmn1	0.596004	0.501	0.67	6.73643030216775E 08	S1pr3	0.507159	0.521	0.658	0.00174107	Actn1	0.383556	0.717	0.847	0.00813747	Vegfa	0.429296	0.888	0.937	0.000274545
						Kcnb1	0.595242	0.252	0.381	0.00220511	Arap1	0.495333	0.539	0.678	0.000290658	Rev3l	0.382343	0.516	0.626	0.0279054	Tuba1a	0.429203	0.896	0.961	4.88844161831406E 08
						Mgll	0.57846	0.264	0.393	0.000465858	Rasl12	0.493387	0.521	0.681	0.000155024	Ptprs	0.377699	0.793	0.87	0.000841725	Slc38a5	0.425561	0.812	0.902	3.5366392466421E 07
						Nol7	0.565212	0.382	0.545	2.11299e-05	Adamts17	0.483393	0.469	0.634	0.000159169	Fn1	0.368053	0.959	0.972	0.00430788	Anxa6	0.418927	0.756	0.838	0.000269487
						Gas1	0.562214	0.456	0.589	0.00171734	Nol3	0.479415	0.559	0.697	0.0138633	Sftpc	0.360987	0.677	0.812	0.00954223	Mical3	0.41636	0.687	0.836	0.000546764
						Iigp1	0.549733	0.419	0.634	7.74767300346805E 13	Mical3	0.453356	0.686	0.795	1.14841e-05	Ncald	0.360587	0.786	0.847	0.0441658	Mfap4	0.414992	1	1	2.96952130361667E 19
						Pgm5	0.541719	0.489	0.627	3.96019e-05	Palld	0.452061	0.874	0.951	8.43444267088082E 11	Cd164	0.353744	0.888	0.946	3.06179e-05	Tuba1b	0.400588	0.704	0.806	0.00592769
						Slc38a5	0.532965	0.769	0.886	2.33595887687294E 17	St3gal4	0.444945	0.508	0.634	0.0456634	Palld	0.349687	0.85	0.907	0.0012235	Gyg	0.399185	0.892	0.954	4.94555606405087E 08
						Cass4	0.532534	0.196	0.318	0.00305783	Cbx6	0.438695	0.564	0.676	0.0106413	Mylk	0.346673	0.971	0.984	1.49558062527457E 10	Slc7a10	0.387897	0.876	0.941	0.00115429
						Rtl8b	0.528579	0.24	0.364	0.026099	Fads2	0.433065	0.508	0.642	0.00499485	Cdh11	0.335273	0.948	0.979	4.42722985066309E 07	Ptprs	0.385946	0.795	0.891	0.00809096
						Cox20	0.52693	0.344	0.497	0.000265801	Unc5c	0.432639	0.507	0.63	0.0134947	Igsf10	0.333325	0.777	0.865	0.0491541	Mrc2	0.381558	0.88	0.95	2.04137983681909E 06
						Shisa2	0.525754	0.256	0.395	0.0010865	Robo2	0.42475	0.77	0.865	1.56784309912635E 06	Olfml3	0.317803	0.953	0.979	1.44697711167543E 07	Palld	0.363837	0.867	0.934	1.22099e-05
						Pdp1	0.517369	0.388	0.507	0.00715501	Dpysl3	0.403982	0.757	0.878	4.38656903260929E 08	Nfib	0.317635	0.991	0.995	1.46041419024919E 09	Nexn	0.33746	0.749	0.876	0.0261472
						Mfap4	0.515634	1	1	1.0956482326256E 42	Tsc22d1	0.394941	0.847	0.909	1.90575e-07	Nr2f2	0.313361	0.95	0.977	4.31581e-05	Slit2	0.336722	0.886	0.952	0.00253732
						Tpm1	0.507281	0.786	0.903	4.59867465902005E 15	Tuba1b	0.394023	0.816	0.906	1.10116614652505E 09	Gm42418	0.308634	1	1	8.47283709851748E 16	Fn1	0.330728	1	0.996	2.48697887152072E 11
						Epha3	0.504222	0.249	0.366	0.0117801	Tgfb1i1	0.384449	0.612	0.717	0.0397933	Hadh	0.30863	0.826	0.896	0.0138154	Specc1l	0.322577	0.971	0.993	7.04871711124264E 06
						Sorl1	0.498987	0.518	0.675	8.51919442491383E 06	Fn1	0.36005	0.979	0.972	2.24161410324561E 10	Mrc2	0.300651	0.86	0.919	0.000825063	Sftpc	0.322074	0.631	0.834	0.00116218
						St3gal4	0.493383	0.421	0.562	0.000159651	Tns3	0.355774	0.898	0.941	2.85438305960465E 07	Hmcn1	0.298842	0.9	0.933	0.00254124	Serpine2	0.31934	0.917	0.943	0.000838045
						2700081O15Rik	0.488395	0.287	0.415	0.00443672	Mrc2	0.355442	0.791	0.888	6.62163825047201E 06	Lbh	0.298837	0.986	0.984	6.93627e-05	Tmem176a	0.315232	0.954	0.98	0.000159486
						C1qtnf2	0.483928	0.601	0.762	5.25611336649172E 07	Ddx3x	0.3466	0.856	0.906	0.000452714	Tns3	0.296921	0.914	0.949	0.0266027	Thbd	0.312546	0.915	0.95	0.0043158
						Igsf10	0.481338	0.579	0.736	6.09534635287288E 08	Serpine2	0.346471	0.918	0.946	6.32714931267723E 08	Ptprd	0.287678	0.943	0.958	0.000961271	Gm42418	0.305488	1	1	2.02535565633712E 15
						Arap1	0.478789	0.512	0.659	5.52885e-05	Slc38a5	0.343129	0.798	0.899	3.88881e-05	Zeb2	0.266803	0.953	0.972	0.00128466	Olfml3	0.297183	0.956	0.967	3.885e-05
						Mgat4b	0.476395	0.412	0.536	0.00712192	Gyg	0.340759	0.912	0.959	2.35654366502877E 10	Tuba1a	0.262273	0.959	0.981	0.0201674	Mylk	0.292832	0.994	0.998	2.66112535623041E 09
						Ablim3	0.474855	0.515	0.684	6.03776927035492E 06	Adh1	0.336771	0.856	0.912	0.00167416						Pmp22	0.274078	0.942	0.965	0.00553305
						Ppp1r14b	0.473742	0.415	0.563	0.0011312	Slc36a2	0.336739	0.844	0.879	0.00146062						Loxl1	0.26963	0.93	0.954	0.00153991
						Gyg	0.46741	0.886	0.968	1.17899243841018E 24	Csrp1	0.336706	0.981	0.985	2.36556030247588E 15						Nfib	0.269488	0.979	0.996	0.000223422
						Lclat1	0.463077	0.519	0.653	0.000585456	Lbh	0.335104	0.953	0.977	1.57421139630373E 09						Col1a2	0.262367	0.996	1	2.71462405881011E 08
						Inpp5a	0.462439	0.438	0.581	0.0167765	Gm42418	0.334346	1	1	1.736863792815E 23						Actg1	0.26034	0.952	0.974	0.0040413
						Tns3	0.461232	0.873	0.947	1.25377714467236E 17	Maged1	0.329232	0.731	0.832	0.00264819						Csrp1	0.257034	0.969	0.983	0.00646856
						Pkig	0.458695	0.822	0.877	3.93995560486081E 06	Tmem119	0.328175	0.83	0.893	0.000337038						Zyx	0.255828	0.963	0.978	0.0121159
						Slc22a3	0.453989	0.273	0.403	0.0031701	Rap2a	0.317027	0.878	0.907	4.01089e-05						Col6a2	0.254002	0.954	0.974	0.00123872
						Mtss1	0.450893	0.611	0.742	0.000330139	Cnn2	0.316269	0.864	0.922	0.000227173
						Palld	0.448876	0.868	0.948	3.89150637911554E 20	Fstl1	0.314049	0.914	0.932	9.79656746931362E 07
						Tubb4b	0.448004	0.593	0.707	0.000360388	B4galt1	0.309099	0.809	0.857	0.0373293
						Col4a5	0.447595	0.624	0.751	0.00580465	Nr1d1	0.308185	0.846	0.878	0.0221287
						Actn1	0.444393	0.576	0.756	4.90268314891949E 10	Nfib	0.30746	0.983	0.987	7.06466925672926E 13
						Maged1	0.442632	0.699	0.808	2.59025646847742E 06	Zyx	0.305288	0.955	0.972	7.85407911438222E 09
						Slc27a3	0.441797	0.401	0.534	0.0469552	Specc1l	0.305055	0.928	0.961	2.91238053803084E 06
						Nol3	0.434584	0.564	0.693	6.44343e-05	Pmepa1	0.303455	0.927	0.933	0.00446112
						Sftpc	0.434462	0.627	0.755	3.19844e-05	Mylk	0.28994	0.977	0.984	3.11313202502748E 14
						Slit2	0.432565	0.845	0.904	2.02943529426265E 09	Ptprs	0.285874	0.766	0.866	0.00256879
						Josd2	0.428779	0.488	0.621	0.00235091	Tuba1a	0.283357	0.928	0.963	8.69009e-05
						Anxa6	0.424158	0.78	0.89	7.92782018884659E 10	Lims1	0.269916	0.867	0.91	0.0280327
						Rcan1	0.42235	0.338	0.47	0.00743333	Ptprd	0.262061	0.926	0.941	0.00156374
						Mrc2	0.421101	0.821	0.918	2.01084774173278E 14	Clic4	0.261589	0.967	0.974	3.18503258038549E 06
						Dnmt3a	0.420251	0.453	0.57	0.0217209	Slit2	0.261587	0.838	0.889	0.0229159
						Tbc1d1	0.419672	0.339	0.471	0.0254974	Cdh11	0.25493	0.938	0.943	0.000226075
						Tuba1a	0.412491	0.911	0.947	8.3935232950115E 16	Col1a2	0.251415	0.988	0.987	2.46234560403122E 07
						B4galt1	0.410051	0.751	0.849	1.18490493661849E 08
						Robo2	0.409742	0.755	0.873	8.36463217242915E 10
						Adh1	0.408102	0.787	0.889	1.00090464492154E 07
						Tmem132c	0.408067	0.544	0.655	0.00615534
						Slc36a2	0.407613	0.815	0.897	2.79700503660454E 09
						Csrp1	0.405301	0.979	0.99	2.13052107062647E 29
						Slc7a10	0.404737	0.768	0.847	1.22098182431201E 06
						Gm42418	0.403832	1	1	1.31945016222714E 36
						Ywhag	0.402019	0.549	0.686	0.00280906
						Ablim1	0.399371	0.491	0.622	0.00231826
						Mical3	0.3991	0.62	0.749	0.000564258
						Mir100hg	0.397712	0.464	0.596	0.0259164
						Rev3l	0.393448	0.569	0.696	0.0127932
						Ncald	0.389646	0.729	0.863	1.43614115691757E 09
						Tmem119	0.385366	0.827	0.91	9.43513541713434E 09
						Sox4	0.376239	0.604	0.744	0.00319217
						Fstl1	0.374812	0.825	0.916	2.34808666757364E 09
						Slc16a9	0.374442	0.507	0.642	0.0406338
						Tubb5	0.373753	0.662	0.785	0.000383575
						Thbd	0.372519	0.846	0.904	2.85271236906921E 07
						Meox2	0.371484	0.626	0.745	0.00392942
						Tsc22d1	0.368938	0.867	0.921	2.01917100670322E 07
						Nfib	0.368933	0.955	0.986	2.60590874143891E 22
						Pygm	0.365269	0.368	0.5	0.0243904
						Sipa1l2	0.357306	0.451	0.577	0.0312471
						Rbm3	0.356378	0.751	0.833	8.49496e-05
						Rasl12	0.351611	0.561	0.681	0.0326714
						Hadh	0.349669	0.824	0.866	9.54204341750299E 06
						Phlda1	0.348367	0.689	0.796	0.00761488
						Dpysl3	0.344997	0.726	0.821	0.000883642
						Dbp	0.343175	0.696	0.796	0.0160381
						Actg1	0.339996	0.944	0.979	3.64500017119965E 13
						Ndufa11	0.332081	0.716	0.803	0.0457469
						Nr1d1	0.328891	0.842	0.878	0.000362014
						Calm3	0.32634	0.675	0.808	4.02164722606244E 06
						Fads1	0.325363	0.541	0.667	0.0157072
						Ptprs	0.323525	0.772	0.875	6.69444e-05
						Zfp36l1	0.323095	0.935	0.947	6.88506e-05
						Ddx3x	0.32232	0.813	0.868	0.0098506
						Acaa2	0.316256	0.658	0.775	0.04142
						Dlc1	0.311433	0.731	0.819	0.00876208
						Zyx	0.307397	0.942	0.97	4.5693148298108E 12
						Kdelr3	0.306581	0.652	0.76	0.0397441
						Antxr2	0.306233	0.662	0.763	0.0132486
						Cnn2	0.306092	0.872	0.934	5.92539465313905E 07
						Nexn	0.298393	0.773	0.863	8.80407e-05
						Serpine2	0.29811	0.92	0.952	1.04215478183561E 08
						Fn1	0.293491	0.986	0.992	4.03844388297011E 13
						Specc1l	0.292821	0.954	0.981	1.4038738664023E 08
						Col1a2	0.292751	0.976	0.985	9.44786418581244E 18
						Mylk	0.283226	0.967	0.984	1.69970135480052E 14
						Reps2	0.282043	0.487	0.632	0.0469945
						Pmepa1	0.278855	0.851	0.91	0.00242107
						Actb	0.276654	0.996	1	1.57180458305508E 16
						Plxnd1	0.276539	0.584	0.71	0.0407245
						Slc6a6	0.275013	0.873	0.915	0.00525188
						Lars2	0.261555	0.995	0.997	4.2423637580264E 14
						Sparc	0.259143	0.999	1	1.62064631388173E 13
						Mef2c	0.258534	0.375	0.534	7.63588e-05
						Pcolce	0.25761	0.855	0.914	0.000750684
						Col6a2	0.25399	0.929	0.958	0.00051547
						Nenf	0.252688	0.873	0.918	0.000750559
						Lbh	0.252562	0.966	0.979	1.05494180524764E 10
						Flna	0.250689	0.899	0.949	0.00084923
[truncated: 161 more columns]

## Sheet: P28 DE Downregulated
Dataset S4. Differential expression of downregulated genes for each of the cell clusters identified in scRNA-seq of cells extracted from lungs in P28 mice. Logarithmic fold-change values (avg_logFC) of average gene expression levels between the indicated Aga2 cluster and WT cluster in the dataset are reported along with the percentage of cells expressing the gene within the WT cluster (pct.1) or …
	Mesenchymal Cells																																													Epithelial Cells
	AF2					AF1 #1					AF1 #2					AF1 #3					AF1 #4					SCMF #1					SCMF #2					VSMC					Pericytes #1					Secretory
	Genes	avg_log2FC	pct.1	pct.2	p_val_adj	Genes	avg_log2FC	pct.1	pct.2	p_val_adj	Genes	avg_log2FC	pct.1	pct.2	p_val_adj	Genes	avg_log2FC	pct.1	pct.2	p_val_adj	Genes	avg_log2FC	pct.1	pct.2	p_val_adj	Genes	avg_log2FC	pct.1	pct.2	p_val_adj	Genes	avg_log2FC	pct.1	pct.2	p_val_adj	Genes	avg_log2FC	pct.1	pct.2	p_val_adj	Genes	avg_log2FC	pct.1	pct.2	p_val_adj	Genes	avg_log2FC	pct.1	pct.2
	Zbtb16	1.38379	0.537	0.345	0.00201399	Hspa1a	2.13188	0.515	0.318	9.69189e-20	Galnt15	2.0769	0.293	0.104	3.44523e-15	Galnt15	1.50461	0.368	0.189	6.52649e-09	Hspa1b	2.41055	0.292	0.124	4.95897e-08	Gm10076	1.47224	0.382	0.212	0.0073209	Slc43a3	1.67161	0.473	0.282	0.016726	Pttg1	1.36931	0.416	0.208	0.00189812	Hspb1	2.59771	0.27	0.099	0.0328998	AY036118	0.967845	0.808	0.654
	Tsc22d3	1.31941	0.687	0.476	9.69329e-06	Hspa1b	2.12043	0.321	0.151	2.8476e-13	Hspa1b	1.67575	0.31	0.16	6.15775e-08	Mt1	1.39211	0.489	0.326	3.27598e-06	Hspa1a	2.30185	0.437	0.253	9.74416e-10	Ms4a6b	1.40018	0.346	0.165	0.00355769	Errfi1	1.28647	0.727	0.602	0.0149358	Ddx3y	1.23772	0.467	0.233	0.000475912	Angptl4	2.35572	0.622	0.302	2.48689e-11	Scgb1a1	0.63845	0.792	0.592
	Pttg1	1.06315	0.439	0.227	0.00851817	Map3k6	1.88724	0.311	0.156	5.54499e-12	Hspa1a	1.58058	0.523	0.332	6.38746e-13	Fkbp5	1.35942	0.368	0.196	1.63878e-08	Fkbp5	1.8659	0.292	0.118	3.03877e-08	Uba52	1.34801	0.507	0.288	1.04467e-06	AY036118	1.04449	0.955	0.917	1.0727e-10	AY036118	0.698533	0.978	0.942	1.12434e-10	Hspa1a	1.99294	0.922	0.651	6.23678e-30
	Uba52	1.0069	0.732	0.568	0.000938186	Wipf3	1.73435	0.265	0.104	3.69446e-13	Angptl4	1.40297	0.669	0.453	1.05494e-21	Col5a3	1.28523	0.344	0.196	1.68736e-05	Wipf3	1.75707	0.306	0.17	9.66912e-05	Gramd3	1.3291	0.31	0.142	0.00967151	Ddx3y	0.966729	0.527	0.291	0.0192785	Rpl26	0.288022	0.982	0.967	0.0190707	Hspa1b	1.8881	0.851	0.531	8.81031e-22
	Galnt15	0.947998	0.703	0.528	0.00509622	Angptl4	1.69687	0.724	0.481	4.21259e-41	Fkbp5	1.37396	0.295	0.176	5.78745e-05	Hspa1b	1.16266	0.404	0.261	0.000194042	Retreg1	1.61916	0.338	0.179	1.04581e-05	Ifi27l2a	1.32397	0.398	0.215	0.0022575	Rpl26	0.782124	0.995	0.961	1.3634e-17						Pttg1	1.74327	0.395	0.135	2.10984e-05
	Nupr1	0.53169	0.919	0.895	0.0214979	Retreg1	1.67724	0.295	0.168	1.17815e-07	Pttg1	1.35391	0.511	0.277	6.59185e-18	Col12a1	1.08566	0.259	0.144	0.0094404	Gsta3	1.55964	0.756	0.583	6.83474e-18	Cd3d	1.08792	0.355	0.173	0.0149202	Ubb	0.692281	0.986	0.985	4.92527e-09						Ddx3y	1.07391	0.446	0.208	0.00398656
	Ubb	0.453904	0.967	0.978	6.02805e-06	Gsta3	1.64041	0.776	0.586	2.39077e-35	Map3k6	1.34421	0.274	0.148	1.09924e-05	Gsta3	1.0811	0.544	0.363	2.93897e-08	Map3k6	1.53021	0.28	0.151	0.00118208	Trbc2	0.999411	0.367	0.192	0.048734	Rps18	0.653652	0.977	0.981	1.22203e-09						Jun	1.03269	0.919	0.812	3.19004e-09
	Rpl26	0.446756	0.988	0.983	3.66315e-09	Fkbp5	1.51537	0.3	0.148	1.05059e-11	Gsta3	1.33273	0.705	0.533	1.37074e-17	Pttg1	1.07121	0.516	0.272	3.68057e-13	Angptl4	1.50914	0.737	0.528	1.90349e-21	Rpl35	0.639952	0.74	0.619	0.00238171	Rpl10	0.63309	0.977	0.951	3.18887e-08						Btg2	0.91683	0.784	0.651	0.0112247
	Rps27	0.314884	1	0.996	0.0297547	Ccn2	1.47557	0.733	0.462	1.34886e-35	Tnfrsf12a	1.28611	0.324	0.187	1.11987e-05	Sgk1	1.06575	0.625	0.418	5.16479e-12	Ccn2	1.42643	0.756	0.517	5.14e-16	Rpl39	0.599714	0.894	0.796	1.43474e-07	Naca	0.632363	0.914	0.874	0.000120176						Gpx3	0.786606	0.889	0.839	0.00303831
	Rpl32	0.295647	0.992	0.996	0.038902	Ddx3y	1.25924	0.493	0.268	4.50378e-19	Ang	1.22546	0.27	0.164	0.00340071	Trib1	0.934107	0.472	0.349	0.00351104	Trib1	1.38696	0.304	0.166	0.000582425	Rps21	0.553718	0.912	0.85	4.19711e-07	Aldh2	0.608851	0.959	0.883	0.0262656						Jund	0.740365	0.966	0.88	2.00107e-06
						Rgcc	1.24114	0.489	0.351	1.42391e-09	Efemp1	1.21806	0.513	0.301	1.75572e-14	Hspa1a	0.932791	0.53	0.412	0.00553026	Rgcc	1.33566	0.439	0.31	0.00117765	Ubb	0.530526	0.778	0.615	0.00250305	Rpl9	0.59501	0.986	0.976	6.82985e-11						Ubb	0.68884	0.929	0.875	0.000529326
						Tsc22d3	1.24016	0.828	0.738	1.66253e-29	Tfdp2	1.21421	0.281	0.179	0.0101757	Scgb1a1	0.912002	0.822	0.751	4.91076e-08	Egfr	1.24218	0.333	0.186	0.00029465	Rps28	0.527536	0.869	0.8	0.000264955	Rpl12	0.574225	0.986	0.951	4.59815e-08						AY036118	0.57427	0.963	0.906	0.00273503
						Efemp1	1.21558	0.533	0.351	5.43992e-15	Atp2b4	1.2032	0.476	0.288	1.2348e-11	Ddx3y	0.884737	0.551	0.333	1.02455e-09	Sult1a1	1.2201	0.362	0.24	0.005165	Rps29	0.524696	0.939	0.892	1.75435e-07	Rps5	0.566965	0.995	0.956	6.86329e-07
						Eif2s3y	1.19841	0.325	0.179	3.19302e-08	Ifi27l2a	1.20156	0.489	0.362	2.53213e-05	Angptl4	0.864284	0.598	0.493	0.000515111	Efemp1	1.19148	0.567	0.349	1.47545e-11	Rpl37a	0.50273	0.896	0.854	9.85178e-05	Map1lc3b	0.56266	0.909	0.845	0.0172809
						Tmc6	1.15715	0.412	0.29	1.96964e-06	Ddx3y	1.13103	0.557	0.275	1.80472e-21	Lgals3	0.8489	0.363	0.246	0.0152242	Tsc22d3	1.15394	0.814	0.714	6.43376e-14	Rps15a	0.501416	0.853	0.827	0.0176591	Rpl34	0.553877	0.977	0.971	2.14234e-07
						Sgk1	1.13291	0.467	0.293	4.93317e-12	Trib1	1.07641	0.492	0.332	5.51394e-08	Efemp1	0.839688	0.454	0.344	0.0394047	Bcl2l1	1.13425	0.35	0.223	0.00608575	Rpl6	0.481115	0.817	0.719	0.0281408	Rps23	0.530817	0.991	0.985	2.50836e-11
						Atp2b4	1.10281	0.446	0.311	2.43637e-08	Igfbp3	1.02468	0.617	0.402	1.74601e-13	Tsc22d3	0.83692	0.827	0.767	4.94954e-06	Klhl2	1.13396	0.329	0.192	0.000982666	Rpl38	0.449816	0.855	0.8	0.00388197	Rpl32	0.515081	0.982	0.985	1.38994e-05
						Sat1	1.05073	0.741	0.671	2.2348e-08	Rgcc	1.02257	0.42	0.313	0.00249379	Thbs1	0.814465	0.805	0.644	1.69294e-09	Ddx3y	1.10087	0.484	0.253	5.49035e-10	Rpl9	0.442493	0.887	0.842	0.0130915	Rpl39	0.509552	0.982	0.971	2.40989e-06
						Trib1	1.04388	0.395	0.223	1.99163e-10	Sgk1	0.926439	0.537	0.358	5.23234e-10	Zbtb16	0.784615	0.58	0.444	6.41943e-05	Pla2g12a	1.09505	0.536	0.389	5.95236e-06	Rpl37	0.432913	0.889	0.838	0.000390762	Rps3	0.502189	0.982	0.932	0.00228237
						Nampt	1.02386	0.451	0.3	1.00051e-08	Ms4a4d	0.907706	0.791	0.58	7.90726e-23	Atp2b4	0.733347	0.513	0.342	1.10804e-05	Nr4a1	1.06037	0.654	0.48	1.22421e-08	Rpl36	0.431027	0.846	0.804	0.034635	Rpl28	0.491843	0.995	0.961	5.86178e-08
						Glul	1.00472	0.782	0.716	4.61387e-16	Bcl2l1	0.889872	0.366	0.241	0.000291196	Igfbp6	0.726617	0.881	0.821	1.78017e-09	Igfbp3	1.05573	0.65	0.456	5.15543e-09	Rpl26	0.405898	0.882	0.873	0.018695	Fth1	0.485081	0.991	1	2.01014e-11
						Pttg1	1.00432	0.489	0.264	1.93849e-16	Tsc22d3	0.85887	0.816	0.777	2.26964e-06	Ms4a4d	0.719649	0.731	0.56	1.41174e-10	Pttg1	1.05126	0.41	0.229	4.18935e-06	Rps16	0.400198	0.916	0.904	0.0265863	Rps7	0.484136	0.982	0.976	0.000139325
						Scgb1a1	0.978603	0.819	0.71	4.64489e-15	Ccn2	0.852039	0.662	0.492	6.35158e-10	Ecm1	0.714322	0.808	0.684	3.37389e-10	Adm	1.04938	0.406	0.271	0.0111505	Tpt1	0.375166	0.971	0.977	0.00271468	Rpl7a	0.473316	0.964	0.956	0.00312109
						Ms4a4d	0.968066	0.795	0.605	7.91812e-30	Eif2s3y	0.849744	0.326	0.169	1.05804e-06	Aldh1a1	0.704493	0.919	0.87	9.28775e-11	Prkca	1.02355	0.648	0.5	1.76452e-09	Rpl35a	0.357946	0.919	0.885	0.0296812	Rps10	0.473243	0.991	0.985	2.09397e-06
						Bcl2l1	0.949993	0.359	0.24	1.42638e-05	Prkca	0.849037	0.573	0.458	1.60867e-06	Uba52	0.658205	0.706	0.605	1.59047e-06	Ms4a4d	1.00747	0.783	0.576	2.87216e-16						Rps11	0.465621	0.986	0.956	0.00169109
						Klhl2	0.948406	0.356	0.244	5.52309e-05	Pla2g12a	0.844482	0.457	0.337	0.000546701	Fmo2	0.656235	0.991	0.986	2.3356e-07	Errfi1	0.957419	0.721	0.57	4.46178e-08						Rps24	0.461006	1	0.99	9.42807e-07
						Igfbp3	0.924475	0.667	0.523	8.07562e-12	Atf3	0.838093	0.686	0.552	5.27861e-06	S100a10	0.601872	0.891	0.8	5.1523e-12	Glul	0.953055	0.762	0.69	5.59844e-07						Rpl13	0.450597	1	0.995	4.34858e-08
						Thbs1	0.916004	0.485	0.342	1.50848e-06	Ecm1	0.832677	0.769	0.637	5.93764e-16	Ccn2	0.586397	0.655	0.549	0.0156547	Uba52	0.936962	0.516	0.373	2.33849e-05						Rps2	0.448666	0.973	0.971	0.000236794
						Tslp	0.905911	0.291	0.203	0.0408865	Glul	0.805856	0.759	0.671	4.11549e-08	Gpx3	0.567583	0.981	0.981	3.12917e-16	Btg2	0.930623	0.944	0.812	1.22594e-15						Rpl17	0.445454	0.995	0.976	0.000154893
						Pla2g12a	0.881794	0.551	0.447	3.34854e-07	Scgb1a1	0.802353	0.791	0.746	3.39281e-08	AY036118	0.56458	0.976	0.968	6.2647e-08	Zbtb16	0.925531	0.662	0.541	8.88333e-07						Rpl11	0.44383	0.986	0.971	0.000383386
						Cnst	0.859848	0.431	0.352	0.00973292	Sat1	0.737945	0.809	0.71	3.04923e-06	Errfi1	0.562755	0.727	0.616	0.00426024	Ccn1	0.904856	0.812	0.631	6.12786e-13						Rpl21	0.443613	0.995	0.981	1.90671e-05
						Prkca	0.856659	0.638	0.538	1.20081e-09	Aldh1a1	0.726351	0.965	0.932	1.36929e-24	Cebpd	0.556417	0.934	0.909	1.49304e-06	Egr1	0.872805	0.816	0.679	2.474e-09						Rpl36	0.433931	0.982	0.981	0.000544441
						Ifngr1	0.827686	0.912	0.879	1.63291e-35	Cebpd	0.726123	0.924	0.873	5.57638e-12	Ndrg2	0.555643	0.82	0.753	0.000566204	Cebpd	0.863245	0.942	0.812	1.96195e-17						Rpl37	0.430659	0.991	0.971	0.000325777
						Tgfbr3	0.823252	0.848	0.789	1.41115e-16	Uba52	0.714251	0.638	0.573	1.24358e-06	Btg2	0.553358	0.978	0.953	2.96178e-10	Hes1	0.856214	0.706	0.598	0.000169441						Rps28	0.429836	0.991	0.971	0.00458541
						Gm14964	0.815647	0.665	0.522	1.14033e-09	Errfi1	0.699028	0.737	0.637	2.73598e-05	Ifngr1	0.505986	0.919	0.902	7.13843e-10	Ecm1	0.809188	0.787	0.662	5.03494e-12						Tpt1	0.427015	0.995	0.995	3.90221e-09
						Lox	0.813127	0.898	0.862	4.48686e-18	Zfp771	0.669723	0.431	0.327	0.0360453	Crispld2	0.49379	0.841	0.732	0.000236989	Rhob	0.781302	0.882	0.775	1.51639e-14						Rpl8	0.423366	0.995	0.966	4.54203e-05
						Cebpd	0.811271	0.911	0.853	2.52335e-20	AY036118	0.653718	0.976	0.956	9.05738e-16	Anxa1	0.488309	0.815	0.758	0.00139217	Fam49a	0.762616	0.656	0.555	2.76513e-05						Rpl18a	0.421301	0.995	0.976	0.00222128
						Atf3	0.772274	0.521	0.432	0.0474045	Rnase4	0.646574	0.918	0.834	8.52565e-17	Nupr1	0.485644	0.969	0.933	9.8894e-08	Tgfbr3	0.749865	0.861	0.834	4.32296e-07						Eef1a1	0.419803	1	0.985	1.98387e-05
						AY036118	0.768079	0.975	0.951	1.1994e-24	Kank3	0.636085	0.681	0.632	0.00340143	Klf13	0.47477	0.883	0.828	5.21321e-06	Trp53inp1	0.744556	0.632	0.55	0.00708612						Rps15a	0.419239	0.982	0.971	0.000409648
						Zbtb16	0.766117	0.639	0.548	1.43598e-07	Ifngr1	0.628809	0.926	0.889	2.20453e-17	Rpl26	0.464135	0.986	0.988	3.77275e-23	Fos	0.742989	0.789	0.631	9.26601e-07						Rpsa	0.41655	0.991	0.971	0.00261262
						Samd4	0.759358	0.313	0.225	0.0432757	Fam129a	0.625582	0.572	0.476	0.00286539	Tnxb	0.461139	0.805	0.716	0.00032442	AY036118	0.734179	0.975	0.961	1.25572e-11						Fau	0.414601	1	0.985	0.000205083
						Ecm1	0.743884	0.772	0.655	6.1115e-15	Fmo2	0.625183	0.999	0.998	4.36455e-10	Cyb5a	0.444119	0.902	0.858	7.33147e-05	Scgb1a1	0.733964	0.787	0.703	0.00289653						Rpl27a	0.399479	1	0.995	1.16368e-05
						Rnase4	0.727566	0.868	0.795	1.26574e-21	Hspb1	0.60374	0.907	0.904	0.0403082	Gpx1	0.419423	0.839	0.804	0.00115981	Gadd45b	0.730234	0.801	0.725	0.00256526						Rps21	0.398531	0.991	0.99	0.000448875
						Adm	0.724178	0.395	0.263	0.000144179	Igfbp6	0.597878	0.814	0.764	7.5474e-06	S100a6	0.411797	0.976	0.975	0.000517023	Lox	0.725768	0.923	0.889	1.68827e-09						Rpl18	0.398009	0.982	0.985	0.00262967
						Nr4a1	0.720889	0.751	0.592	1.18977e-12	Wsb1	0.595452	0.646	0.564	0.00148575	Ubc	0.410184	0.983	0.981	4.16544e-09	Cyb5a	0.722471	0.799	0.734	6.85302e-06						Rps12	0.397116	0.982	0.966	0.000120351
						Uba52	0.717837	0.602	0.504	1.07541e-07	Gpx3	0.591169	0.999	0.993	1.09954e-41	Dpep1	0.3933	0.962	0.946	0.00436685	Hspb1	0.715485	0.905	0.886	1.26538e-05						Rps14	0.392285	0.995	0.99	0.0174012
						Qpct	0.715073	0.349	0.248	0.0134478	Dpep1	0.590372	0.968	0.93	3.57815e-20	Ccn1	0.385027	0.926	0.854	0.0153699	Ifngr1	0.704711	0.95	0.895	4.23952e-16						Rpl6	0.388297	0.995	0.981	0.0150065
						Fmo2	0.704092	0.999	1	5.01136e-22	Hes1	0.586182	0.747	0.699	0.0421924	S100a13	0.383858	0.815	0.754	0.00215217	Klf6	0.699358	0.853	0.788	1.04705e-05						Rpl19	0.375187	0.995	0.981	0.0149153
						Il6ra	0.697151	0.726	0.634	1.87874e-08	Tgfbr3	0.577532	0.83	0.78	4.05602e-06	Sdc4	0.382548	0.921	0.884	0.0281842	Cebpb	0.697926	0.954	0.895	1.70998e-15						Rplp0	0.368118	0.982	0.961	0.0351247
						Pkd2	0.689136	0.864	0.789	2.82855e-16	Slc43a3	0.56566	0.883	0.834	3.4874e-08	Nr4a1	0.376926	0.921	0.835	0.000523296	Gpx3	0.687541	1	0.996	8.40937e-45						Rpl23	0.365584	0.995	0.995	0.00105299
						Ndrg2	0.685949	0.826	0.796	1.10156e-13	Cyb5a	0.562346	0.89	0.822	2.1444e-12	H2-D1	0.363599	0.917	0.9	0.00212718	Stim1	0.674886	0.634	0.555	0.0324593						Rps13	0.364301	0.982	0.971	0.00583222
						Klf6	0.685334	0.84	0.764	3.22276e-12	Nr4a1	0.56119	0.855	0.746	3.90296e-08	Egr1	0.361815	0.976	0.947	1.2993e-05	Cdk2ap2	0.66648	0.567	0.461	0.0487566						Rpl37a	0.342514	0.982	0.99	0.000919276
						Hspb1	0.684945	0.928	0.921	1.21528e-06	Nbl1	0.540714	0.794	0.721	7.84161e-07	Cd302	0.361332	0.874	0.844	0.0164986	Cyp2d22	0.655716	0.522	0.4	0.0324027						Rplp2	0.342399	0.995	0.976	0.00509723
						Dpep1	0.680951	0.958	0.941	1.90591e-36	Nupr1	0.537926	0.947	0.919	6.61747e-15	Col1a1	0.347203	1	0.995	0.000312832	Aldh1a1	0.645058	0.979	0.954	1.15929e-14						Rps4x	0.327267	0.995	1	0.00110814
						Aldh1a1	0.66757	0.985	0.967	1.34808e-40	Thbs1	0.515867	0.669	0.523	5.61672e-05	Prelp	0.326908	0.974	0.956	4.01754e-06	Fmo2	0.642876	1	1	8.10904e-10						Rpl35a	0.32011	0.995	0.99	0.0333126
						Errfi1	0.666792	0.715	0.586	3.14298e-08	Btg2	0.51183	0.941	0.886	3.80085e-10	Rnase4	0.31937	0.946	0.912	2.98804e-05	Ppp1r10	0.641083	0.584	0.463	0.0057164						Rps8	0.306126	1	0.985	0.0356216
						Btg2	0.662134	0.911	0.862	1.1869e-13	Xdh	0.504111	0.765	0.699	0.00341577	Ifitm3	0.319032	0.988	0.991	1.74581e-08	Il6ra	0.639742	0.735	0.653	7.48994e-05						Rps29	0.297929	0.995	0.995	0.00983986
						Hes1	0.660661	0.726	0.684	0.000692023	S100a10	0.503512	0.832	0.77	4.06846e-08	Gstm1	0.314677	0.96	0.954	0.000198183	Txnip	0.63624	0.94	0.891	4.55525e-12
						Stim1	0.652315	0.619	0.541	3.4466e-05	Ndrg2	0.500664	0.852	0.811	3.53565e-06	Lamb1	0.295593	0.964	0.94	0.0312032	Dusp1	0.635515	0.973	0.867	3.5522e-14
						Nbl1	0.650463	0.686	0.618	5.95651e-06	Lox	0.495894	0.886	0.868	0.00013546	Jund	0.290336	0.976	0.984	0.00342579	Gm14964	0.626954	0.714	0.616	0.0044838
						Gpx3	0.637062	0.999	0.999	2.36891e-72	Klf6	0.468536	0.839	0.785	0.00154923	Ifitm2	0.287373	0.972	0.981	7.73156e-05	Jun	0.606094	0.861	0.762	0.000218018
						Tmtc1	0.620493	0.589	0.505	0.000655976	Btg1	0.468372	0.883	0.865	0.000242989	Rpl37	0.285409	0.986	0.982	3.54452e-09	Drap1	0.602537	0.859	0.83	5.13939e-06
						Susd6	0.601467	0.525	0.437	0.0112836	Ifrd1	0.454694	0.814	0.774	0.0176723	Rpl39	0.283073	0.983	0.991	2.53886e-09	Cdc42ep4	0.6005	0.762	0.666	0.000454551
						Ets1	0.599899	0.599	0.541	0.026589	Drap1	0.451831	0.922	0.884	1.10348e-08	Hsp90b1	0.275826	0.981	0.979	0.0139666	Dpep1	0.591534	0.973	0.932	5.13225e-14
						Igfbp6	0.595945	0.734	0.652	5.58092e-05	Crispld2	0.44286	0.89	0.79	5.54448e-07	Rpl29	0.274594	0.96	0.967	0.00366844	Jund	0.587719	0.944	0.893	9.14948e-06
						Drap1	0.589818	0.902	0.877	2.03817e-11	Trf	0.431597	0.868	0.769	3.03424e-06	Fau	0.26871	0.991	0.986	1.22797e-06	Ifrd1	0.587359	0.814	0.764	0.000952089
						Cebpb	0.589816	0.935	0.911	1.26357e-15	Gadd45b	0.42919	0.846	0.775	0.0267857	Aldh2	0.26769	0.969	0.975	0.0126519	Amotl2	0.58474	0.634	0.493	0.00703547
						Crebrf	0.588264	0.611	0.558	0.0275655	Abca8a	0.426647	0.862	0.803	0.00132959	Rplp0	0.261091	0.978	0.981	0.000948057	Smim4	0.579218	0.801	0.718	0.000185336
						Kank3	0.58033	0.721	0.666	0.000263585	H2-D1	0.425521	0.914	0.845	3.36692e-09	Tpt1	0.256516	0.998	1	9.71889e-06	Rnase4	0.570237	0.834	0.779	1.74782e-06
						Egr1	0.574264	0.868	0.815	2.49816e-09	Atp6v0e	0.417239	0.814	0.779	0.00657037	Rpl34	0.254646	0.988	0.984	7.97794e-06	Klf13	0.568475	0.812	0.749	0.000645962
						Rapgef5	0.563082	0.796	0.726	2.4235e-06	Cebpb	0.409813	0.956	0.922	1.96343e-05	Tmsb4x	0.250182	0.997	1	0.000576965	Ndrg2	0.540895	0.779	0.755	0.00299858
						Fos	0.538985	0.873	0.804	1.02396e-06	Lamb1	0.39857	0.923	0.902	0.00266577						Gpx1	0.538583	0.75	0.677	0.0157339
						Ccn1	0.538761	0.841	0.737	6.02403e-10	Crip2	0.397325	0.886	0.827	0.00995936						Nupr1	0.537507	0.911	0.871	1.43992e-06
						Slc43a3	0.528505	0.824	0.793	1.57577e-05	Rpl26	0.392057	0.984	0.982	1.14479e-19						Ier2	0.517581	0.739	0.6	0.00365191
						Klf13	0.52626	0.828	0.788	3.77514e-07	Klf13	0.38917	0.867	0.822	0.00139703						Klf9	0.514664	0.973	0.956	2.12349e-10
						Txnip	0.525405	0.906	0.866	7.89069e-06	Ptgis	0.384435	0.934	0.891	1.98076e-06						Pkd2	0.508621	0.88	0.823	0.000438174
						Hsd11b1	0.520636	0.985	0.986	7.48068e-33	Prelp	0.383909	0.968	0.963	8.58015e-13						Ubc	0.506965	0.971	0.959	1.31019e-09
						Nupr1	0.514052	0.933	0.903	1.12524e-16	Ccn1	0.381052	0.864	0.79	0.0271185						Slc43a3	0.501363	0.843	0.799	0.0165009
						Gabarapl1	0.500858	0.802	0.774	3.70677e-05	Pkd2	0.377432	0.827	0.788	0.0442368						Abca8a	0.482582	0.865	0.806	0.00117718
						Cyb5a	0.496941	0.838	0.823	1.55508e-06	Hsd11b1	0.370187	0.983	0.966	7.58555e-09						Hsd11b1	0.479066	0.99	0.996	9.28958e-18
						Amotl2	0.496115	0.591	0.511	0.00935776	Mcl1	0.366458	0.872	0.84	0.00141616						Ppp1r2	0.477088	0.859	0.79	0.0022305
						Nrp1	0.494336	0.887	0.874	3.30381e-07	Ubc	0.362722	0.972	0.945	3.97321e-05						Tmem204	0.476773	0.845	0.773	0.000720967
						Rora	0.490098	0.799	0.768	0.00182463	Ube2b	0.356488	0.794	0.761	0.01707						Tmsb4x	0.476433	0.998	0.993	2.94635e-11
						Ltbp1	0.487277	0.702	0.64	0.0118922	Ifitm3	0.354875	0.992	0.985	4.8568e-12						Gstm1	0.475735	0.956	0.904	4.11261e-10
						Ifrd1	0.485253	0.805	0.775	1.95475e-05	Pid1	0.35012	0.823	0.756	0.000504162						Mcl1	0.468981	0.785	0.725	0.0327234
						Foxp1	0.483318	0.629	0.575	0.0429347	Cd302	0.346169	0.831	0.788	0.00361582						Ubb	0.45286	0.973	0.952	1.88325e-06
						Pnrc1	0.482945	0.885	0.83	1.03153e-07	Smim4	0.344874	0.826	0.808	0.000853194						Pnrc1	0.44122	0.824	0.801	0.00552514
						Abca8a	0.478074	0.824	0.77	2.34658e-07	H2-K1	0.340819	0.846	0.79	0.0270806						Aldh2	0.435883	0.985	0.974	3.53387e-12
						Atp6ap2	0.469709	0.6	0.544	0.0481105	Gpx1	0.332932	0.862	0.827	0.00518809						Prelp	0.428181	0.992	0.989	3.89343e-14
						Gabarapl2	0.454988	0.725	0.656	0.00137385	Egr1	0.328611	0.931	0.866	0.000285781						Btg1	0.411034	0.822	0.788	0.049259
						Btg1	0.450467	0.833	0.822	0.000517826	Klf9	0.327925	0.959	0.936	5.42101e-05						Rpl26	0.40602	0.971	0.948	2.50626e-06
						Gadd45b	0.446916	0.807	0.756	8.9612e-05	Jund	0.326709	0.961	0.953	8.35678e-05						Prdx6	0.389747	0.928	0.895	0.0264481
						Cd302	0.444825	0.767	0.738	0.000326364	Tmsb4x	0.291328	0.999	0.998	1.17901e-07						Plpp3	0.372909	0.992	0.987	4.87797e-06
						Pdgfra	0.444166	0.974	0.964	4.17399e-19	Hsp90b1	0.287695	0.957	0.945	1.2881e-05						Peak1	0.370901	0.919	0.878	0.00702995
						Pid1	0.443625	0.811	0.764	0.000282682	Col1a1	0.287179	0.977	0.959	1.43761e-06						Trf	0.362823	0.944	0.895	0.000359689
						Mcl1	0.437426	0.832	0.789	2.08889e-06	Ubb	0.282205	0.976	0.98	3.93175e-05						Ctsl	0.356024	0.95	0.943	2.98128e-05
						Jun	0.433101	0.895	0.841	0.000226744	Pdgfra	0.279819	0.972	0.963	0.00115435						Ifitm3	0.355776	0.969	0.965	0.00108438
						Ubc	0.416514	0.947	0.948	5.45698e-08	Aldh2	0.279119	0.979	0.974	1.87946e-09						Nap1l1	0.352653	0.983	0.963	0.0365468
						Ubb	0.416466	0.965	0.966	1.63243e-17	Ifitm2	0.27527	0.98	0.972	2.22256e-06						Ifitm2	0.342512	0.95	0.95	0.00323977
						Ptgis	0.415767	0.924	0.908	3.91008e-07	Gstm1	0.269912	0.965	0.958	6.40081e-06						Fermt2	0.3369	0.944	0.948	0.00859766
						Rpl26	0.412785	0.98	0.974	1.0945e-21	Selenok	0.267926	0.924	0.899	0.000430022						Col4a1	0.328498	0.979	0.976	5.15548e-06
						Jund	0.412192	0.932	0.937	1.50912e-05	Rpl34	0.267568	0.985	0.992	3.51363e-08						Pdgfra	0.323802	1	0.993	4.12917e-05
						Dusp1	0.405876	0.925	0.888	7.90098e-07	Hspa8	0.261194	0.959	0.95	0.0096526						Tacc1	0.313864	0.99	0.967	5.5025e-06
						Prdx6	0.401653	0.932	0.919	1.90848e-05	Ctsl	0.259014	0.957	0.95	0.000124257						Rps21	0.30835	0.979	0.983	6.29815e-06
						Cdc42ep4	0.396352	0.776	0.734	0.017392											Rpl37	0.303816	0.959	0.959	0.00224096
						Hsd17b11	0.395965	0.728	0.658	0.023094
						Plpp3	0.38997	0.949	0.955	5.56684e-07
						Klf9	0.388201	0.946	0.945	1.14953e-09
						Comt	0.384161	0.74	0.707	0.0496897
						Clk1	0.382295	0.795	0.766	0.0214947
						Rap1b	0.382049	0.745	0.715	0.00187581
						Prelp	0.380364	0.974	0.971	1.09172e-16
						Ctsl	0.365022	0.944	0.927	7.91112e-12
						Tmsb4x	0.364042	0.998	0.997	3.43409e-17
						H2-D1	0.360318	0.853	0.845	0.000284911
						Crispld2	0.358652	0.875	0.808	0.000362212
						Crip2	0.357286	0.864	0.863	0.0025408
						Map1lc3b	0.357176	0.944	0.926	2.19502e-06
						F2r	0.348834	0.924	0.9	2.30428e-07
						Rhob	0.347967	0.898	0.853	3.19898e-05
						Nap1l1	0.34639	0.955	0.948	1.66648e-06
						Ifitm2	0.33437	0.955	0.971	1.54364e-11
						Trf	0.333002	0.898	0.892	0.000746104
						Aldh2	0.325308	0.978	0.99	1.74283e-13
						Hsp90b1	0.310597	0.948	0.938	0.00013282
						Lamc1	0.30186	0.911	0.873	0.00188068
						Hspa8	0.278597	0.946	0.934	0.00108362
						Col1a1	0.276282	0.965	0.968	1.92479e-05
						Scn7a	0.275505	0.906	0.897	0.0399962
						Tacc1	0.264248	0.969	0.97	7.09114e-07
						Col4a1	0.263961	0.931	0.949	0.00293557
						Ppp1r2	0.256952	0.893	0.888	0.0168701
						Ifitm3	0.255444	0.981	0.977	6.68259e-06
						Cald1	0.255419	0.959	0.962	6.57582e-06
[truncated: 171 more columns]

## Sheet: P5 DE Upregulated
Dataset S4. Differential expression of upregulated genes for each of the cell clusters identified in scRNA seq of cells extracted from lungs in P5 mice. Logarithmic fold change values (avg_logFC) of average gene expression levels between the indicated Aga2 cluster and WT cluster in the dataset are reported along with the percentage of cells expressing the gene within the WT cluster (pct.1) or the…
	Mesenchymal Cells
	AF2					AF1 #1					AF1 #2					AF1 #3					AF1 #4					AF1 #5					SCMF #1					SCMF #2					PMP					ASMC
	Genes	avg_log2FC	pct.1	pct.2	p_val_adj	Genes	avg_log2FC	pct.1	pct.2	p_val_adj	Genes	avg_log2FC	pct.1	pct.2	p_val_adj	Genes	avg_log2FC	pct.1	pct.2	p_val_adj	Genes	avg_log2FC	pct.1	pct.2	p_val_adj	Genes	avg_log2FC	pct.1	pct.2	p_val_adj	Genes	avg_log2FC	pct.1	pct.2	p_val_adj	Genes	avg_log2FC	pct.1	pct.2	p_val_adj	Genes	avg_log2FC	pct.1	pct.2	p_val_adj	Genes	avg_log2FC	pct.1	pct.2
	AA465934	4.48261	0.023	0.346	8.58629131392753E 27	AA465934	4.71522	0.014	0.307	4.96780254151133E 69	AA465934	4.51978	0.016	0.295	8.80625801187452E 72	AA465934	3.83095	0.022	0.316	9.74416236598756E 68	AA465934	4.58707	0.021	0.369	4.17086596764547E 25	Scgb1a1	1.07568	0.516	0.712	7.68521e-05	AA465934	4.90469	0.019	0.407	6.62288713010338E 92	AA465934	4.19878	0.038	0.452	5.38809166621028E 50	AA465934	4.5018	0.049	0.634	9.19607239353949E 38	AA465934	5.32636	0.011	0.347
	Xist	0.803206	0.287	0.502	2.62645e-05	Inmt	1.47137	0.232	0.363	5.37210743679414E 09	Eepd1	0.662214	0.229	0.328	0.00167481	Xist	1.09544	0.245	0.466	6.55461957305722E 24	Xist	1.03175	0.305	0.531	3.92209846067519E 06	AY036118	0.557508	0.95	0.951	0.000253222	Xist	2.15353	0.121	0.571	1.64246838778639E 86	Tsix	2.512	0.073	0.37	5.48564523883904E 26						Xist	1.68328	0.171	0.559
	Hspa5	0.520774	0.966	0.977	4.25761709264568E 10	Xist	0.814841	0.25	0.377	4.45910444864294E 08	St8sia4	0.633596	0.191	0.28	0.00487914	Tsix	0.762815	0.196	0.363	1.48589051939628E 11	Serpinf1	0.953329	0.375	0.528	0.0149186	Gm42418	0.387377	1	1	4.23242382122932E 06	Tsix	1.8669	0.096	0.395	1.24044916987456E 46	Xist	2.23341	0.117	0.504	1.37964659115197E 36						Tsix	1.18633	0.14	0.391
	Manf	0.488662	0.833	0.862	0.00157018	Tgm2	0.602431	0.299	0.405	0.000895322	Xist	0.614953	0.296	0.389	0.00104287	Sod3	0.691381	0.351	0.464	2.02166e-05	Fmo2	0.705364	0.628	0.736	0.045981						S100a9	1.07005	0.129	0.267	5.27527634265377E 10	S100a9	1.46997	0.126	0.25	0.0117743						Prex2	0.614171	0.308	0.407
	Calr	0.27036	0.971	0.972	0.0441485	Fmo2	0.530059	0.818	0.875	1.22023488751163E 12	Fmo2	0.612452	0.804	0.907	4.71119874307749E 24	Fmo2	0.612647	0.844	0.922	4.92186172545361E 26	Plpp3	0.543596	0.878	0.938	0.00188146						Fbxl22	0.54761	0.185	0.282	0.0170199	Sult1a1	1.07219	0.147	0.291	0.00137724						Scgb1a1	0.408225	0.726	0.874
						Txnip	0.433262	0.815	0.89	5.18729538041839E 08	Synm	0.565114	0.34	0.438	0.0142113	Eepd1	0.577929	0.283	0.379	0.00741654	Mfap5	0.532191	0.863	0.909	0.00631596						Scgb1a1	0.293811	0.777	0.878	5.11126630521776E 09	Fmo2	0.850704	0.336	0.511	0.000257313						Nfkbia	0.357689	0.845	0.882
						Bmp4	0.431067	0.675	0.766	5.80243810492492E 08	B930036N10Rik	0.524065	0.254	0.339	0.0362468	Mgp	0.440418	0.957	0.978	1.93465364902332E 11	Eln	0.483274	1	1	0.0120741						Tuba1b	0.25893	0.857	0.872	0.0166209	Rnaset2a	0.711575	0.344	0.504	0.000528772						Thbs1	0.34679	0.971	0.979
						Sned1	0.416262	0.56	0.649	0.00453732	Abcd2	0.504018	0.323	0.411	0.0224679	Id1	0.436037	0.658	0.729	0.0296266																Ccdc3	0.659417	0.639	0.802	2.18252488205923E 08						Prss35	0.295902	0.916	0.913
						Scube2	0.403496	0.674	0.73	0.00689952	Bmp3	0.455111	0.465	0.571	0.000233756	Dpep1	0.435593	0.554	0.644	4.65593e-05																Scgb1a1	0.492637	0.707	0.874	4.15148806142878E 07
						Cpm	0.374657	0.929	0.951	1.57538420321848E 10	Dpep1	0.42113	0.523	0.609	0.00687262	Hist1h2bc	0.434719	0.618	0.696	0.000396571																Rnaset2b	0.369347	0.305	0.457	0.0243685
						Apoe	0.370364	0.866	0.897	0.0091693	Txnip	0.374813	0.814	0.88	2.05697540742616E 06	Bmp3	0.429222	0.496	0.633	5.93279513221288E 06
						Tcf21	0.315252	0.942	0.954	9.743082808255E 10	Apoe	0.365499	0.847	0.876	0.00299744	Dusp1	0.410471	0.632	0.729	0.000405349
						Eln	0.294665	0.99	0.999	4.26473948848926E 07	Rnasel	0.363302	0.362	0.467	0.0310441	Hist1h1e	0.396337	0.687	0.783	2.81125009027792E 06
						Selenbp1	0.272379	0.835	0.866	0.00653388	Hist1h2bc	0.362373	0.616	0.694	0.00162396	Upk1b	0.345852	0.604	0.68	0.0255076
						Enpep	0.267386	0.941	0.943	0.000496674	Scube2	0.36143	0.688	0.775	9.81506e-05	Hspb1	0.32234	0.854	0.899	3.06062169158338E 06
						Tsc22d1	0.264929	0.854	0.881	0.00933267	Hist1h1e	0.359002	0.689	0.767	0.00012379	Apoe	0.320848	0.858	0.902	0.00908825
						Gsn	0.254447	0.974	0.987	4.01999e-05	Slc36a2	0.356704	0.626	0.708	0.00616467	Scube2	0.305061	0.818	0.877	0.000217749
											Mme	0.352197	0.652	0.723	0.00557129	Fosb	0.298145	0.731	0.804	0.010708
											Hsd11b1	0.322312	0.677	0.752	0.0319044	Tcf21	0.288043	0.984	0.985	1.80013788852509E 08
											Phpt1	0.314186	0.556	0.636	0.0208323	Phlda1	0.270417	0.949	0.959	0.00751864
											Slc3a2	0.308803	0.809	0.849	0.0021499	Jund	0.268812	0.96	0.974	1.36514e-05
											Cpm	0.297972	0.958	0.975	5.1789107798506E 08	Jun	0.262959	0.864	0.922	0.0133059
											Fosb	0.279739	0.821	0.868	0.0472916	Hsd11b1	0.258981	0.8	0.859	0.0128928
											Mgp	0.277776	0.975	0.977	0.00238322	Selenbp1	0.250572	0.882	0.918	0.00584333
											Jun	0.276493	0.918	0.942	2.24731e-05
											Btg1	0.269147	0.907	0.923	0.0211353
											Tmem119	0.254089	0.754	0.835	0.023447
											Selenbp1	0.252543	0.859	0.904	4.99833e-05
											Hspa5	0.251634	0.968	0.979	5.28771553193091E 07
[truncated: 96 more columns]

## Sheet: P5 DE Downregulated
Dataset S4. Differential expression of downregulated genes for each of the cell clusters identified in scRNA-seq of cells extracted from lungs in P5 mice. Logarithmic fold-change values (avg_logFC) of average gene expression levels between the indicated Aga2 cluster and WT cluster in the dataset are reported along with the percentage of cells expressing the gene within the WT cluster (pct.1) or t…
	Mesenchymal Cells
	AF2					AF1 #1					AF1 #2					AF1 #3					AF1 #4					AF1 #5					SCMF #1					SCMF #2					PMP					ASMC
	Genes	avg_log2FC	pct.1	pct.2	p_val_adj	Genes	avg_log2FC	pct.1	pct.2	p_val_adj	Genes	avg_log2FC	pct.1	pct.2	p_val_adj	Genes	avg_log2FC	pct.1	pct.2	p_val_adj	Genes	avg_log2FC	pct.1	pct.2	p_val_adj	Genes	avg_log2FC	pct.1	pct.2	p_val_adj	Genes	avg_log2FC	pct.1	pct.2	p_val_adj	Genes	avg_log2FC	pct.1	pct.2	p_val_adj	Genes	avg_log2FC	pct.1	pct.2	p_val_adj	Genes	avg_log2FC	pct.1	pct.2
	Gyg	0.859466	0.684	0.488	0.000143104	Gm10076	0.960331	0.864	0.711	2.01801e-48	Gm10076	0.803901	0.829	0.748	8.97459e-33	Gm10076	0.688726	0.839	0.753	7.26281e-25	Atp5md	0.504394	0.872	0.801	0.010886	Tyrobp	2.41403	0.297	0.058	1.25595e-06	Eif2s3y	0.96184	0.37	0.206	6.90782e-11	Ddx3y	0.891306	0.425	0.276	0.00278372	Gm10076	0.755171	0.897	0.814	3.48408e-05	Eif2s3y	1.11936	0.325	0.169
	Gm10076	0.779976	0.872	0.753	6.62318e-11	Prss35	0.744333	0.359	0.263	0.00270353	Hspg2	0.730996	0.466	0.337	1.48622e-08	Ramp2	0.608978	0.303	0.21	0.00447533	Col1a1	0.410191	1	0.997	3.49073e-07	Apoe	2.01939	0.521	0.168	2.41545e-10	Col14a1	0.95873	0.312	0.216	0.00559108	Col1a1	0.787171	0.955	0.926	1.2608e-16	Col1a1	0.491758	0.989	0.99	1.57374e-06	Ddx3y	0.91296	0.436	0.259
	Enpep	0.722659	0.488	0.325	0.0421299	Ccl6	0.70588	0.254	0.157	0.0013857	Acta2	0.661127	0.86	0.805	5.01278e-10	Hspg2	0.556342	0.612	0.502	1.92744e-07	Tmsb10	0.341792	0.997	0.991	0.00148865	Lamp2	1.50665	0.283	0.106	0.0491933	Ddx3y	0.950484	0.499	0.265	8.27545e-19	Gm10076	0.627773	0.859	0.83	1.75503e-08	Rpl35	0.442602	0.97	0.985	4.86778e-09	Hist1h4h	0.681281	0.324	0.21
	Ppp1r14a	0.614105	0.789	0.668	0.0127942	Zrsr1	0.604083	0.309	0.21	0.00353709	Col1a1	0.482403	0.999	0.996	1.29393e-58	Col1a1	0.554615	1	1	2.14071e-70	Rpl35	0.288323	0.988	0.983	8.24305e-05	Ptch1	1.39604	0.26	0.088	0.0400387	Zrsr1	0.715497	0.324	0.235	0.0415014	Atp5k	0.346882	0.891	0.88	0.00458599	Rps28	0.352319	0.985	0.985	2.39226e-06	Rgs5	0.491621	0.701	0.565
	Lbh	0.5826	0.93	0.804	1.01789e-05	Acta2	0.565675	0.855	0.808	9.71958e-08	S100a6	0.448668	0.796	0.704	5.2342e-07	Per1	0.529691	0.348	0.255	0.0358956	Rpl41	0.258832	1	1	3.68374e-09	Nfkbia	1.36184	0.329	0.119	0.00502144	Sftpc	0.534699	0.973	0.968	1.46908e-07	Rpl35	0.319438	0.951	0.943	6.31572e-10	Rps21	0.305737	0.985	1	0.000664092	Gm10076	0.401411	0.775	0.676
	Kctd10	0.581319	0.671	0.546	0.0472582	Col1a1	0.529216	0.998	0.994	2.03972e-49	Myl9	0.43232	0.778	0.752	0.00332598	Spry4	0.412816	0.578	0.485	0.0178395						Itgb1	1.36098	0.443	0.168	1.45663e-05	Igfbp5	0.510361	0.738	0.654	0.00253884	Tomm7	0.301872	0.874	0.896	0.0443458	Rpl38	0.296684	0.981	0.995	0.000798192	Col1a1	0.369334	0.999	0.999
	Nt5dc2	0.534351	0.619	0.482	0.0204828	Hivep2	0.527945	0.405	0.306	0.00825286	Mrpl27	0.385699	0.622	0.552	0.0144881	Mrpl27	0.378254	0.612	0.549	0.0448456						Btg1	1.30418	0.447	0.19	0.000306337	Gm10076	0.500016	0.878	0.819	2.54062e-14	Sec61g	0.270827	0.923	0.92	0.0030863	Rps29	0.25686	0.996	1	1.85992e-06	Rpl26	0.275467	0.994	0.996
	Csrp1	0.468777	0.906	0.878	0.0280218	Rpl35	0.421429	0.974	0.966	4.66085e-41	Rpl35	0.357343	0.965	0.964	1.39546e-35	Rpl35	0.334129	0.973	0.975	5.98056e-24						Lyz2	1.27416	0.571	0.288	2.02465e-06	Col1a1	0.482146	0.998	0.991	4.17159e-35											Atp5k	0.271693	0.931	0.884
	Tmsb10	0.41154	0.99	0.982	3.75305e-08	Atp5k	0.337241	0.939	0.886	1.88349e-12	Tpm2	0.351849	0.852	0.804	0.000159917	Atp5md	0.307746	0.907	0.856	1.14691e-06						Gm10076	1.27029	0.411	0.173	0.000650497	Kcnk3	0.398567	0.83	0.759	0.00190721
	Rpl39	0.305588	0.984	0.977	4.74573e-08	Ndufb1-ps	0.318923	0.915	0.898	1.04837e-08	Tmem256	0.341551	0.872	0.847	3.11679e-07	Rps28	0.297283	0.996	0.997	1.3129e-26						P4hb	1.26482	0.311	0.111	0.00919898	Vcan	0.381785	0.707	0.622	0.0106906
	Rps28	0.29988	0.984	0.991	2.75287e-12	Tpm2	0.308513	0.834	0.78	0.000857544	Rps28	0.324742	0.979	0.986	1.60708e-45	Mmp14	0.287687	0.911	0.882	0.0357578						Ndfip1	1.19949	0.269	0.088	0.0256541	Hmcn1	0.338369	0.981	0.962	9.03075e-06
	Atp5e	0.297846	0.971	0.945	0.0111714	Rps28	0.305196	0.987	0.995	3.33814e-39	Snrnp27	0.321602	0.72	0.663	0.0153788	St8sia2	0.285622	0.788	0.706	0.0293425						Col1a1	1.19303	0.68	0.305	6.37493e-10	Serpine2	0.270942	0.956	0.925	0.0104951
	Snhg18	0.291648	0.94	0.896	0.0462138	Tmem256	0.301015	0.889	0.839	0.0106552	Atp5k	0.316537	0.93	0.914	9.05459e-12	Itga1	0.284979	0.879	0.818	0.0118686						Rrbp1	1.16536	0.315	0.119	0.0419905	Rpl35	0.260548	0.967	0.971	2.87951e-14
	Rpl41	0.278689	0.997	0.984	2.00446e-08	Rps29	0.289468	0.993	0.995	1.89599e-48	Ndufb1-ps	0.313024	0.923	0.895	1.31998e-11	Stbd1	0.27386	0.887	0.837	0.00192556						Tmem176a	1.10658	0.333	0.119	0.0044346
	Rps27	0.275837	0.987	0.97	8.45555e-05	Mrpl52	0.279107	0.925	0.889	9.48747e-06	Ndufa3	0.292286	0.909	0.877	8.41007e-09	Atp5k	0.252885	0.938	0.93	7.88737e-08						B2m	0.892477	0.479	0.226	0.00614025
	Rpl35	0.26462	0.969	0.963	0.000233606	Ndufa3	0.275016	0.89	0.856	0.018847	Rps29	0.290908	0.985	0.988	2.17322e-51	Rps29	0.252064	0.997	1	4.38108e-27						Malat1	0.887082	0.936	0.885	0.0017554
	Rpl26	0.262777	0.987	0.982	1.03378e-06						Rpl38	0.28449	0.977	0.982	7.72652e-32											Npnt	0.736787	0.507	0.248	0.0123788
	Rps29	0.256635	0.984	0.988	4.06286e-11						Cox7c	0.283139	0.974	0.965	3.80408e-18											Mfap2	0.721332	0.393	0.168	0.0409436
	Rpl36	0.25525	0.99	0.972	0.000108615						Picalm	0.279527	0.895	0.874	0.00269654											Col3a1	0.710502	0.603	0.301	7.62608e-05
	Rpl37a	0.254341	0.995	0.984	3.60337e-07						Cnn3	0.268672	0.793	0.749	0.045824											Col1a2	0.696037	0.667	0.412	0.005281
											Rpl41	0.256568	0.985	0.988	4.79854e-29											Fn1	0.689929	0.689	0.398	0.00199201
											Maged2	0.256172	0.874	0.823	5.85223e-05											Dpt	0.676891	0.626	0.358	0.0214588
																										Mdk	0.659962	0.685	0.434	0.0206052
																										Flna	0.654972	0.447	0.204	0.0267564
																										Actb	0.396996	0.973	0.956	0.0116741
[truncated: 96 more columns]

## Sheet: WTvsAga2_p5
Source.Name	Column1	avg_log2FC	pct.1	pct.2	p_val_adj
39.csv	C4b	-16.5375	0	0.268	1.37711e-05
39.csv	Upk3b	-8.27786	0.008	0.285	9.93163e-06
39.csv	Podn	-5.89659	0.025	0.26	0.00070119
27.csv	AA465934	-5.39633	0.032	0.674	4.14524e-42
39.csv	Slurp1	-5.38835	0.042	0.285	0.000604584
4.csv	AA465934	-5.32636	0.011	0.347	4.22721e-64
39.csv	Gpm6a	-5.32417	0.025	0.26	0.000766766
39.csv	Sulf1	-5.31991	0.017	0.256	0.000371187
42.csv	AA465934	-5.21082	0.013	0.426	1.64056e-13
39.csv	Nkain4	-5.10752	0.008	0.268	6.01258e-05
39.csv	Acvrl1	-4.94374	0.034	0.272	0.000781144
2.csv	AA465934	-4.90469	0.019	0.407	6.62289e-92
47.csv	AA465934	-4.88785	0.027	0.484	6.97326e-06
47.csv	Xist	-4.84763	0.067	0.609	3.10043e-08
0.csv	AA465934	-4.71522	0.014	0.307	4.9678e-69
22.csv	AA465934	-4.58707	0.021	0.369	4.17087e-25
1.csv	AA465934	-4.51978	0.016	0.295	8.80626e-72
26.csv	AA465934	-4.5018	0.049	0.634	9.19607e-38
12.csv	AA465934	-4.48261	0.023	0.346	8.58629e-27
39.csv	Cldn5	-4.24673	0.076	0.325	0.00084904
39.csv	Pecam1	-4.24011	0.042	0.317	5.06665e-05
35.csv	AA465934	-4.22383	0.026	0.265	0.000102192
11.csv	AA465934	-4.19878	0.038	0.452	5.38809e-50
44.csv	AA465934	-4.18677	0.049	0.592	1.16606e-16
39.csv	Dcn	-4.1432	0.042	0.276	0.00189671
39.csv	Mest	-4.04886	0.025	0.272	0.000432793
29.csv	AA465934	-4.0198	0.019	0.353	5.7661e-10
39.csv	Myzap	-4.00305	0.034	0.268	0.00166392
21.csv	AA465934	-3.86692	0.025	0.271	6.35501e-22
3.csv	AA465934	-3.83095	0.022	0.316	9.74416e-68
39.csv	Cav1	-3.75472	0.067	0.573	1.74436e-15
39.csv	Srgn	-3.637	0.118	0.512	5.18631e-10
39.csv	Egfl7	-3.63117	0.059	0.337	8.04074e-05
39.csv	Sparcl1	-3.62108	0.076	0.451	5.95819e-09
29.csv	Xist	-3.60616	0.116	0.821	1.20916e-33
39.csv	H19	-3.53756	0.067	0.358	2.95521e-05
39.csv	Cd93	-3.51238	0.042	0.276	0.00251969
39.csv	Aspn	-3.45804	0.042	0.272	0.00603527
38.csv	AA465934	-3.45237	0.026	0.258	2.35286e-06
39.csv	Ltbp4	-3.41175	0.092	0.407	2.93582e-06
39.csv	Aqp1	-3.34558	0.084	0.512	2.05047e-11
29.csv	Tsix	-3.32173	0.084	0.63	5.75521e-20
39.csv	C3	-3.29803	0.185	0.398	0.0244851
18.csv	S100a9	-3.19687	0.136	0.301	0.00616387
39.csv	Plac8	-3.14918	0.05	0.329	7.31196e-05
39.csv	Rac2	-3.14832	0.067	0.305	0.00323149
39.csv	Mfap2	-3.10944	0.092	0.533	1.21854e-11
24.csv	Lrg1	-3.07243	0.043	0.279	1.06005e-17
39.csv	Itga1	-3.0687	0.076	0.305	0.00709867
39.csv	Esam	-3.06323	0.05	0.26	0.0343638
39.csv	Rcn3	-3.05209	0.059	0.333	0.000142554
39.csv	Plpp1	-3.04595	0.092	0.35	0.00095429
24.csv	Cstdc5	-2.99056	0.186	0.407	1.43361e-11
39.csv	Slco2a1	-2.96369	0.092	0.455	3.97595e-08
39.csv	Rarres2	-2.92454	0.168	0.476	9.23912e-06
39.csv	Podxl	-2.77476	0.025	0.289	0.000129423
39.csv	Gpc3	-2.73886	0.16	0.496	7.72948e-07
39.csv	Col4a4	-2.67905	0.092	0.325	0.00707188
39.csv	Arhgdib	-2.67295	0.067	0.467	4.94164e-10
39.csv	Lsp1	-2.58973	0.092	0.366	0.000407316
39.csv	Serping1	-2.57263	0.084	0.394	8.90316e-06
47.csv	Tsix	-2.52967	0.08	0.484	0.00228188
11.csv	Tsix	-2.512	0.073	0.37	5.48565e-26
39.csv	Cd52	-2.50972	0.076	0.451	2.84433e-08
39.csv	Col3a1	-2.50723	0.286	0.691	1.11485e-12
39.csv	Vim	-2.4992	0.336	0.74	7.31613e-13
39.csv	Psmb8	-2.49444	0.101	0.329	0.0130691
24.csv	Stfa2	-2.40258	0.149	0.333	6.86058e-08
39.csv	Igkc	-2.38852	0.025	0.252	0.00270195
39.csv	Foxf1	-2.37123	0.059	0.285	0.0146668
39.csv	Sgk1	-2.34176	0.126	0.358	0.0248335
5.csv	Wfdc21	-2.34155	0.102	0.411	1.34597e-36
39.csv	Hist1h1b	-2.2758	0.076	0.467	4.71484e-09
39.csv	Col6a2	-2.2639	0.143	0.455	1.38134e-05
39.csv	Igfbp6	-2.25471	0.092	0.329	0.00565219
39.csv	Ets1	-2.24385	0.176	0.451	0.000372327
11.csv	Xist	-2.23341	0.117	0.504	1.37965e-36
27.csv	Xist	-2.2205	0.155	0.651	4.39326e-21
24.csv	Ms4a6c	-2.19874	0.104	0.298	1.37519e-09
39.csv	Tmem98	-2.19724	0.067	0.289	0.0346083
39.csv	Ear2	-2.16226	0.05	0.305	0.00208936
2.csv	Xist	-2.15353	0.121	0.571	1.64247e-86
39.csv	Msln	-2.13662	0.151	0.411	0.00759727
39.csv	Sparc	-2.1318	0.546	0.797	3.26389e-10
39.csv	Slc39a1	-2.09254	0.126	0.35	0.0300523
39.csv	Hmcn1	-2.08299	0.134	0.472	7.2593e-06
39.csv	Bgn	-2.0675	0.134	0.537	4.40608e-09
39.csv	Plxdc2	-2.0437	0.134	0.374	0.00621437
39.csv	Ccdc80	-2.04283	0.034	0.297	0.000450922
24.csv	Wfdc17	-2.02338	0.147	0.434	2.12283e-18
39.csv	Col1a2	-2.0087	0.328	0.667	1.82453e-09
13.csv	Xist	-1.9902	0.197	0.683	5.95541e-38
16.csv	Ifitm6	-1.98399	0.117	0.311	6.41914e-13
24.csv	Tppp3	-1.98331	0.104	0.29	3.9622e-08
24.csv	Ifitm6	-1.9559	0.117	0.312	5.35921e-09
39.csv	Gng11	-1.95063	0.076	0.366	0.00021476
39.csv	Cybb	-1.94872	0.034	0.337	5.79071e-06
24.csv	Cfh	-1.94692	0.087	0.257	2.82522e-07
39.csv	Timp2	-1.94413	0.319	0.646	8.08723e-08
39.csv	Ptprd	-1.94321	0.042	0.313	0.000404071
39.csv	Myh10	-1.92386	0.269	0.585	1.27332e-06
39.csv	Aprt	-1.8963	0.244	0.581	2.28239e-07
39.csv	Arhgap29	-1.88858	0.134	0.451	1.0237e-05
24.csv	Stfa3	-1.8855	0.111	0.279	3.94773e-06
39.csv	Cdh5	-1.88321	0.076	0.325	0.00356613
39.csv	Ltbp1	-1.88254	0.05	0.293	0.00239391
39.csv	Zeb2	-1.87357	0.126	0.378	0.0031984
39.csv	Selenom	-1.87042	0.034	0.329	1.0092e-05
6.csv	Nnat	0.604945	0.406	0.294	0.0522887
6.csv	Hspg2	0.657693	0.301	0.201	0.0662019
6.csv	Psmd13	0.432944	0.619	0.528	0.0669077
6.csv	Cebpa	-0.255041	0.909	0.927	0.0846048
6.csv	Sat1	-0.291797	0.902	0.942	0.0910205
6.csv	Dbp	-0.530575	0.385	0.478	0.0997708
6.csv	Nucks1	0.262712	0.865	0.811	0.119094
6.csv	Ogt	-0.285303	0.681	0.759	0.14877
6.csv	Crip1	0.277012	0.918	0.873	0.15053
6.csv	Naa38	0.342538	0.691	0.587	0.154232
6.csv	Nudcd3	0.387364	0.571	0.457	0.170558
6.csv	Slirp	0.343814	0.613	0.509	0.182784
6.csv	Trib1	-0.417495	0.681	0.735	0.193947
6.csv	Snrpc	0.373701	0.616	0.492	0.201213
6.csv	Sf3b6	0.347226	0.675	0.582	0.215682
6.csv	Ccl6	0.677024	0.338	0.224	0.22506
6.csv	Arfip2	0.495414	0.391	0.285	0.230417
6.csv	Tubb2a	0.483343	0.6	0.506	0.247822
6.csv	Cct3	0.310984	0.686	0.59	0.255948
6.csv	Chchd1	0.376101	0.654	0.562	0.264017
6.csv	Tent5a	-0.378841	0.698	0.761	0.280483
6.csv	Gps1	0.473169	0.507	0.41	0.292547
6.csv	Nrp2	0.630675	0.317	0.215	0.325389
6.csv	Sytl2	-0.455925	0.353	0.457	0.325705
6.csv	Hnrnpd	0.2569	0.881	0.844	0.326076
6.csv	Nfkbiz	0.322345	0.789	0.734	0.34301
6.csv	Spcs1	0.314636	0.806	0.761	0.349969
6.csv	Prxl2c	-0.424923	0.43	0.524	0.361941
6.csv	Manf	0.265642	0.849	0.79	0.395962
6.csv	Bmp3	-0.492718	0.356	0.447	0.407161
6.csv	Magoh	0.27967	0.781	0.68	0.431536
6.csv	Ndufv2	0.261718	0.777	0.69	0.573062
6.csv	H2-Ab1	0.360269	0.809	0.754	0.575583
6.csv	Timp3	-0.304006	0.85	0.892	0.632911
6.csv	Pgd	0.279608	0.753	0.663	0.704978
6.csv	Dpm3	0.303451	0.725	0.628	0.748798
6.csv	Mrpl22	0.527856	0.319	0.223	0.816691
6.csv	Stt3a	0.278919	0.665	0.566	0.848975
6.csv	Cyc1	0.281062	0.765	0.685	0.893823
6.csv	Wbp4	0.334376	0.663	0.58	0.994878
6.csv	Nop10	0.260747	0.791	0.71	1
6.csv	Hmgb2	0.265513	0.937	0.923	1
6.csv	Ndufb6	0.262943	0.755	0.685	1
6.csv	Mia	0.458294	0.342	0.246	1
6.csv	Uqcc2	0.310438	0.764	0.673	1
6.csv	Ifitm2	0.297413	0.826	0.782	1
6.csv	Srpr	0.296444	0.713	0.644	1
6.csv	Nrd1	0.342758	0.599	0.492	1
6.csv	Krt7	0.361403	0.584	0.499	1
6.csv	Nr1d2	-0.358895	0.467	0.538	1
6.csv	Ang	-0.272023	0.706	0.758	1
6.csv	Ndufs8	0.270887	0.725	0.628	1
6.csv	Abhd14b	-0.386438	0.503	0.567	1
6.csv	Klhl24	-0.260579	0.747	0.813	1
6.csv	B2m	0.579693	0.847	0.81	1
6.csv	Retnla	0.358664	0.479	0.387	1
6.csv	Mrpl33	0.254683	0.843	0.767	1
6.csv	Ino80b	-0.424099	0.449	0.516	1
6.csv	Rnh1	0.263182	0.726	0.666	1
6.csv	Rfc3	0.599647	0.384	0.295	1
6.csv	H2-Eb1	0.281481	0.847	0.784	1
6.csv	Cacna1c	0.497649	0.326	0.233	1
6.csv	Cblif	0.559025	0.291	0.209	1
6.csv	Med8	0.251657	0.693	0.586	1
6.csv	Dpp9	0.3232	0.61	0.518	1
6.csv	Dhx15	0.302705	0.678	0.608	1
6.csv	Nudcd2	0.535679	0.332	0.249	1
6.csv	Gadd45g	0.424175	0.609	0.538	1
6.csv	Dctn3	0.254692	0.738	0.644	1
6.csv	Mphosph6	0.46368	0.426	0.349	1
6.csv	Cse1l	0.393384	0.347	0.261	1
6.csv	Srp19	0.305726	0.688	0.624	1
6.csv	Irs2	-0.375239	0.745	0.792	1
6.csv	Leo1	0.504083	0.286	0.204	1
6.csv	Hspd1	0.341172	0.73	0.662	1
6.csv	Dusp6	-0.297667	0.448	0.527	1
6.csv	Ctnnbl1	0.555479	0.272	0.192	1
6.csv	Gm20186	0.606727	0.361	0.278	1
6.csv	Dcaf7	0.366973	0.431	0.342	1
6.csv	Ndufs4	0.260372	0.696	0.603	1
6.csv	Itih4	1.03807	0.372	0.297	1
6.csv	Guk1	0.359841	0.525	0.446	1
6.csv	Arntl	0.510886	0.262	0.184	1
6.csv	Thbs3	0.43195	0.465	0.387	1
6.csv	Atf3	-0.347858	0.867	0.872	1
6.csv	Pin4	0.258721	0.681	0.582	1
6.csv	Tob1	-0.301402	0.727	0.787	1
6.csv	Cd83	0.406518	0.307	0.225	1
6.csv	Cd44	0.401371	0.572	0.487	1
6.csv	Yif1a	0.360175	0.444	0.354	1
6.csv	Borcs7	0.334651	0.346	0.256	1
6.csv	Cacybp	0.309108	0.629	0.548	1
6.csv	Ccdc124	0.417089	0.418	0.327	1
6.csv	Tmsb10	0.298632	0.941	0.943	1
6.csv	Pdzd11	0.382803	0.403	0.316	1
6.csv	Myh7	-0.318728	0.533	0.61	1
6.csv	Gmps	0.308077	0.551	0.463	1
6.csv	Cycs	0.285732	0.657	0.57	1
6.csv	Larp1	0.254657	0.725	0.643	1
6.csv	Tmem159	-0.309231	0.582	0.633	1
6.csv	Dusp8	-0.501896	0.181	0.252	1
6.csv	Nr1d1	-0.261157	0.47	0.553	1
6.csv	Plxnb2	0.275785	0.758	0.689	1
6.csv	Crebrf	-0.359253	0.533	0.592	1
6.csv	Ckap4	0.352608	0.601	0.551	1
6.csv	Creld2	0.393568	0.362	0.28	1
6.csv	Mlec	0.257246	0.742	0.689	1
6.csv	Mcl1	-0.259329	0.93	0.947	1
6.csv	Mafg	-0.291302	0.502	0.578	1
6.csv	Psmd2	0.274085	0.621	0.544	1
6.csv	Ranbp1	0.32027	0.675	0.604	1
6.csv	Tmem109	0.315616	0.533	0.433	1
6.csv	Cisd1	0.295964	0.453	0.358	1
6.csv	Tyms	0.542173	0.269	0.195	1
6.csv	Fam162a	0.296663	0.653	0.581	1
6.csv	Kxd1	-0.358316	0.484	0.538	1
6.csv	H13	0.284167	0.712	0.648	1
6.csv	Mrps9	-0.304178	0.591	0.666	1
6.csv	Chka	-0.253285	0.922	0.927	1
6.csv	St3gal6	-0.341334	0.504	0.57	1
6.csv	B930036N10Rik	0.503604	0.408	0.327	1
6.csv	Usp1	0.448863	0.397	0.316	1
6.csv	Gdpd1	0.335881	0.491	0.385	1
6.csv	Ntan1	0.317808	0.433	0.342	1
6.csv	Mrpl55	0.368957	0.362	0.277	1
6.csv	Glrx5	0.292077	0.665	0.585	1
6.csv	Aars	0.368841	0.347	0.263	1
6.csv	Slc35b1	0.307544	0.497	0.411	1
6.csv	Zcchc3	0.485241	0.259	0.186	1
6.csv	Aebp1	-0.306836	0.55	0.614	1
6.csv	Mt1	0.282075	0.964	0.953	1
6.csv	Eln	0.458672	0.737	0.677	1
6.csv	Timm23	0.327985	0.659	0.578	1
6.csv	Kdelr2	0.280661	0.732	0.673	1
6.csv	Lsm4	0.318343	0.659	0.592	1
6.csv	Hnf1b	-0.343885	0.42	0.497	1
6.csv	Hmbs	0.417618	0.38	0.297	1
6.csv	Timm8b	0.273476	0.775	0.7	1
6.csv	Fstl1	0.851565	0.283	0.213	1
6.csv	Desi2	-0.323377	0.41	0.486	1
6.csv	Dop1b	-0.312657	0.396	0.471	1
6.csv	Maip1	0.51935	0.321	0.242	1
6.csv	Denr	0.292364	0.662	0.589	1
6.csv	H2-DMa	0.27955	0.522	0.433	1
6.csv	Sike1	0.414706	0.345	0.27	1
6.csv	Slc43a2	0.30079	0.564	0.487	1
6.csv	Hnrnpll	0.265429	0.541	0.453	1
6.csv	Uba1	0.252607	0.642	0.565	1
6.csv	Ghitm	0.302101	0.682	0.611	1
6.csv	Ly6c1	0.378772	0.542	0.481	1
6.csv	Maff	-0.516774	0.374	0.437	1
6.csv	Col1a1	1.12152	0.353	0.28	1
6.csv	Zfp219	-0.382078	0.387	0.444	1
6.csv	Gars	0.334369	0.486	0.404	1
6.csv	Tnfsf13	0.35523	0.444	0.367	1
6.csv	Dhx40	0.335029	0.518	0.432	1
6.csv	Rpl10-ps3	-0.413524	0.258	0.33	1
6.csv	Traf1	-0.428703	0.301	0.362	1
6.csv	Rora	-0.282808	0.545	0.62	1
6.csv	Epha4	0.44721	0.507	0.433	1
6.csv	Atg4b	0.454604	0.272	0.2	1
6.csv	Cisd3	0.423487	0.392	0.327	1
6.csv	Gosr2	0.460187	0.287	0.222	1
6.csv	Zmat2	0.284039	0.584	0.482	1
6.csv	Uggt1	0.391381	0.424	0.337	1
6.csv	Rnf20	0.329992	0.575	0.499	1
6.csv	Zrsr1	0.601526	0.258	0.194	1
6.csv	Ppil1	0.456336	0.306	0.232	1
6.csv	Efnb1	0.269403	0.518	0.429	1
6.csv	Ubqln4	-0.482437	0.233	0.3	1
6.csv	Syap1	0.267473	0.526	0.433	1
6.csv	Hsd17b12	0.259795	0.556	0.475	1
6.csv	Fam53b	0.322143	0.408	0.319	1
6.csv	Insig1	-0.29609	0.629	0.671	1
6.csv	Glo1	0.254504	0.747	0.657	1
6.csv	Sdhaf1	0.358916	0.381	0.294	1
6.csv	Ifitm3	0.451814	0.34	0.27	1
6.csv	Dtymk	0.383392	0.483	0.41	1
6.csv	Wdr70	0.501982	0.331	0.265	1
6.csv	Sra1	0.288919	0.562	0.472	1
6.csv	Ift27	0.442925	0.259	0.192	1
6.csv	Nolc1	0.335507	0.38	0.306	1
6.csv	C77080	-0.262074	0.596	0.63	1
6.csv	Hpf1	0.368137	0.355	0.281	1
6.csv	Apeh	0.486103	0.258	0.191	1
6.csv	Iws1	0.380032	0.389	0.315	1
6.csv	Smarcb1	0.251689	0.537	0.463	1
6.csv	Sp5	0.34561	0.395	0.319	1
6.csv	Trip10	-0.382217	0.243	0.311	1
6.csv	Mgp	1.35595	0.319	0.248	1
6.csv	Clptm1	0.295445	0.532	0.463	1
6.csv	Cnnm3	0.423548	0.26	0.196	1
6.csv	Prkcsh	0.291916	0.516	0.447	1
6.csv	Sec11c	0.254328	0.75	0.729	1
6.csv	Get4	0.255156	0.566	0.484	1
6.csv	Cdc42se2	0.301016	0.314	0.241	1
6.csv	Cobl	-0.275667	0.472	0.538	1
6.csv	Tmx2	0.306031	0.337	0.263	1
6.csv	Cfdp1	0.302307	0.606	0.549	1
6.csv	Tspan1	0.428981	0.464	0.392	1
6.csv	Gramd2	0.44226	0.259	0.192	1
6.csv	Snrnp27	0.285936	0.704	0.658	1
6.csv	Frat2	-0.52721	0.279	0.342	1
6.csv	Mob3b	-0.271625	0.487	0.551	1
6.csv	Pmvk	0.447767	0.536	0.467	1
6.csv	Sec13	0.301942	0.551	0.476	1
6.csv	Mylk	0.618164	0.259	0.192	1
6.csv	Uba5	0.367777	0.392	0.316	1
6.csv	Tmem128	0.295662	0.439	0.358	1
6.csv	Rnf214	0.39514	0.287	0.215	1
6.csv	Atp6v0a2	0.376208	0.267	0.199	1
6.csv	Clip1	0.372135	0.439	0.37	1
6.csv	Rab15	0.274714	0.472	0.389	1
6.csv	Ncbp3	0.26752	0.399	0.319	1
6.csv	Blmh	0.301952	0.475	0.392	1
6.csv	Eif4e	0.263817	0.608	0.537	1
6.csv	Uso1	0.317657	0.487	0.409	1
6.csv	Oser1	-0.279111	0.404	0.473	1
6.csv	Kank2	-0.255227	0.584	0.632	1
6.csv	Ppm1b	-0.258789	0.577	0.623	1
6.csv	Anp32e	0.266776	0.616	0.549	1
6.csv	Gdpd2	0.468962	0.306	0.234	1
6.csv	Tmem97	0.355091	0.414	0.339	1
6.csv	Pgp	0.329783	0.511	0.444	1
6.csv	0610009B22Rik	0.340771	0.389	0.319	1
6.csv	Wdr18	0.481848	0.278	0.216	1
6.csv	Ly6g6d	0.406374	0.259	0.192	1
6.csv	Pin1	0.290846	0.582	0.515	1
6.csv	Atg101	-0.323001	0.357	0.425	1
6.csv	Isg20	0.31579	0.415	0.334	1
6.csv	5031425E22Rik	-0.334439	0.325	0.394	1
6.csv	Jagn1	0.301478	0.405	0.337	1
6.csv	Wdr74	0.436195	0.258	0.196	1
6.csv	Ndufs1	0.3742	0.369	0.294	1
6.csv	Cd302	0.385095	0.444	0.381	1
6.csv	Sh3gl1	0.302445	0.431	0.347	1
6.csv	Rpl9-ps6	-0.37011	0.277	0.339	1
6.csv	Ranbp9	-0.27106	0.487	0.542	1
6.csv	Agpat2	0.299073	0.483	0.409	1
6.csv	Spcs3	0.420527	0.34	0.276	1
6.csv	1110032A03Rik	0.283311	0.403	0.319	1
6.csv	Elp5	0.331028	0.275	0.206	1
6.csv	Yipf5	0.328786	0.506	0.433	1
6.csv	Synrg	-0.281981	0.513	0.563	1
6.csv	Nus1	0.320456	0.483	0.405	1
6.csv	Glrx2	0.335803	0.498	0.425	1
6.csv	Sntb2	-0.300599	0.433	0.494	1
6.csv	Cpne2	0.466919	0.262	0.201	1
6.csv	Bst2	0.294581	0.283	0.218	1
6.csv	Csrnp1	-0.372098	0.387	0.443	1
6.csv	Sowahc	-0.277704	0.655	0.682	1
6.csv	Psmd3	0.251752	0.518	0.443	1
6.csv	Cluh	0.263709	0.387	0.314	1
6.csv	Pgm3	0.2796	0.338	0.265	1
6.csv	Ccdc85b	-0.304301	0.488	0.541	1
6.csv	Plekhj1	0.294173	0.428	0.347	1
6.csv	Pde7a	0.251767	0.53	0.462	1
6.csv	Wnk4	0.30507	0.33	0.262	1
6.csv	Ndnf	0.354424	0.391	0.319	1
6.csv	Stim1	-0.421454	0.269	0.328	1
6.csv	Prelid3b	0.335189	0.347	0.277	1
6.csv	Zdhhc21	0.251154	0.431	0.357	1
6.csv	Dut	0.407956	0.379	0.308	1
6.csv	Clptm1l	0.256448	0.496	0.418	1
6.csv	Bola2	0.326652	0.457	0.396	1
6.csv	Nudt18	0.352682	0.395	0.327	1
6.csv	Calm3	0.261268	0.63	0.578	1
6.csv	Faf1	0.347919	0.372	0.301	1
6.csv	Lgals1	1.07533	0.338	0.268	1
6.csv	Nsrp1	0.329971	0.408	0.346	1
6.csv	2200002D01Rik	0.517935	0.385	0.328	1
6.csv	Ppil4	0.264084	0.458	0.385	1
6.csv	Apoe	-0.284039	0.811	0.832	1
6.csv	Gk	0.261601	0.545	0.472	1
6.csv	Msra	0.354183	0.348	0.284	1
6.csv	Mdp1	0.341706	0.408	0.342	1
6.csv	Ddx21	0.276346	0.494	0.411	1
6.csv	Arfgap1	0.424293	0.269	0.21	1
6.csv	Lztr1	0.263792	0.508	0.423	1
6.csv	Il33	0.271986	0.84	0.828	1
6.csv	Dedd2	-0.359648	0.257	0.315	1
6.csv	Elk4	0.277281	0.39	0.314	1
6.csv	Nbdy	0.349403	0.411	0.341	1
6.csv	Dnajc10	0.28198	0.459	0.395	1
6.csv	Lsm2	0.444882	0.333	0.268	1
6.csv	Mcf2l	0.34424	0.253	0.189	1
6.csv	Cdh16	0.330597	0.497	0.439	1
6.csv	Klf4	-0.355071	0.723	0.763	1
6.csv	Celsr1	0.265221	0.478	0.4	1
6.csv	Bpnt1	0.346924	0.317	0.252	1
6.csv	Dusp3	-0.370414	0.312	0.367	1
6.csv	Polr3k	0.322826	0.322	0.258	1
6.csv	Ate1	0.311815	0.433	0.357	1
6.csv	Thbs1	-0.495118	0.594	0.625	1
6.csv	Klf2	-0.277061	0.47	0.529	1
6.csv	Fbn2	0.377357	0.424	0.359	1
6.csv	Arg2	0.292024	0.317	0.253	1
6.csv	Orai3	0.334938	0.254	0.19	1
6.csv	Anapc1	0.25907	0.318	0.248	1
6.csv	Mrpl36	0.341367	0.41	0.342	1
6.csv	Map3k2	-0.362517	0.362	0.411	1
6.csv	Plxna2	0.288776	0.481	0.415	1
6.csv	Tcp11l2	-0.312741	0.357	0.411	1
6.csv	Rnf167	0.351245	0.415	0.352	1
6.csv	Cradd	-0.445094	0.242	0.29	1
6.csv	Macc1	-0.329177	0.377	0.437	1
6.csv	Dcakd	0.302678	0.403	0.339	1
6.csv	Ddx18	0.371234	0.347	0.285	1
6.csv	Ctdnep1	0.308058	0.499	0.442	1
6.csv	Nsf	0.36475	0.318	0.259	1
6.csv	Bcap29	0.337931	0.34	0.271	1
6.csv	Pard6g	0.370108	0.301	0.241	1
6.csv	Coq8b	-0.306677	0.366	0.423	1
6.csv	Rasgef1b	-0.423237	0.323	0.37	1
6.csv	Hmgb3	0.257804	0.572	0.499	1
6.csv	Rhbdf1	0.293957	0.262	0.199	1
6.csv	Zfp281	-0.413321	0.311	0.362	1
6.csv	Ccn1	-0.431014	0.494	0.537	1
6.csv	G0s2	0.447034	0.26	0.209	1
6.csv	Araf	0.253732	0.459	0.378	1
6.csv	Rab3a	0.365356	0.34	0.278	1
6.csv	Smim8	0.341405	0.292	0.232	1
6.csv	Gpr180	0.372347	0.273	0.213	1
6.csv	Nme1	0.265481	0.645	0.61	1
6.csv	Wdr1	0.271842	0.558	0.486	1
6.csv	Eprs	0.261155	0.681	0.649	1
6.csv	Mpp5	-0.28135	0.473	0.513	1
6.csv	Kat7	0.275436	0.348	0.276	1
6.csv	Tspan31	0.290247	0.418	0.348	1
6.csv	Usp39	0.344407	0.289	0.23	1
6.csv	Pdxdc1	0.253276	0.543	0.47	1
6.csv	Amotl1	0.365341	0.33	0.272	1
6.csv	Kctd14	0.283084	0.416	0.356	1
6.csv	Fam133b	0.359984	0.518	0.463	1
6.csv	Nomo1	0.328117	0.293	0.232	1
6.csv	Lrp2	0.261076	0.572	0.519	1
6.csv	Cops6	0.255683	0.604	0.537	1
6.csv	Ik	0.259193	0.61	0.561	1
6.csv	Snrpa1	0.257419	0.443	0.371	1
6.csv	Pa2g4	0.287705	0.548	0.482	1
6.csv	Socs6	0.296697	0.316	0.254	1
6.csv	Dapk3	-0.340432	0.319	0.367	1
6.csv	Rsrc1	0.27721	0.439	0.373	1
6.csv	Tgfb1	-0.326096	0.362	0.415	1
6.csv	Cenpv	0.331115	0.361	0.305	1
6.csv	Tnfrsf12a	-0.259216	0.513	0.551	1
6.csv	Nacc1	0.262211	0.35	0.284	1
6.csv	Ccdc25	0.261689	0.567	0.516	1
6.csv	Prkaa2	-0.462823	0.224	0.275	1
6.csv	Cox4i2	0.483854	0.264	0.211	1
6.csv	Cks2	0.482185	0.389	0.337	1
6.csv	Rgcc	-0.422483	0.482	0.541	1
6.csv	Fbln5	0.367441	0.269	0.211	1
6.csv	Timm50	0.332609	0.307	0.249	1
6.csv	Ndufaf8	0.253042	0.503	0.442	1
6.csv	Eps8l2	-0.39252	0.244	0.297	1
6.csv	Bpgm	0.269448	0.507	0.447	1
6.csv	Ints6l	-0.263792	0.558	0.603	1
6.csv	Hscb	-0.392594	0.231	0.281	1
6.csv	Tnk1	-0.460834	0.218	0.265	1
6.csv	Pcx	0.383743	0.296	0.239	1
6.csv	Shtn1	0.305502	0.381	0.324	1
6.csv	Susd6	0.260416	0.459	0.401	1
6.csv	Amd1	-0.369175	0.253	0.305	1
6.csv	Senp5	0.336618	0.351	0.291	1
6.csv	Wdr89	-0.325893	0.282	0.334	1
6.csv	Isoc1	0.310755	0.484	0.424	1
6.csv	Tdg	0.370561	0.347	0.292	1
6.csv	Mcm3ap	0.325053	0.282	0.223	1
6.csv	0610040J01Rik	0.277432	0.283	0.225	1
6.csv	Tmem263	0.36866	0.34	0.285	1
6.csv	Sephs1	0.250507	0.307	0.242	1
6.csv	Cdipt	0.265798	0.414	0.354	1
6.csv	Ifrd1	-0.251448	0.736	0.753	1
6.csv	Nipa2	0.287038	0.436	0.376	1
6.csv	Sec14l3	-0.357739	0.341	0.394	1
6.csv	Elfn1	-0.323661	0.312	0.367	1
6.csv	Clip4	0.343068	0.504	0.443	1
6.csv	Nfrkb	0.310694	0.293	0.237	1
6.csv	Nfu1	0.304048	0.415	0.357	1
6.csv	Slc25a16	0.284168	0.452	0.39	1
6.csv	S100a6	0.792684	0.298	0.249	1
6.csv	Trappc11	0.325076	0.299	0.246	1
6.csv	Sertad1	-0.277501	0.636	0.654	1
6.csv	Sp3os	0.332849	0.319	0.266	1
6.csv	Mrps23	0.277977	0.409	0.349	1
6.csv	Atxn7	-0.252781	0.477	0.524	1
6.csv	Chd9	0.314374	0.357	0.297	1
6.csv	Ccng2	-0.332105	0.274	0.327	1
6.csv	Eif2b4	0.316003	0.298	0.243	1
6.csv	Macf1	0.392662	0.829	0.781	1
6.csv	Bcr	-0.257285	0.447	0.492	1
6.csv	Btbd3	0.407761	0.265	0.218	1
6.csv	U2af1l4	0.312581	0.311	0.252	1
6.csv	Ppp4c	0.275547	0.433	0.373	1
6.csv	Plk2	-0.258525	0.439	0.499	1
6.csv	Kctd3	0.281942	0.317	0.258	1
6.csv	Ssna1	0.270728	0.47	0.409	1
6.csv	Mrto4	0.292357	0.312	0.262	1
6.csv	Ly6c2	0.271078	0.416	0.365	1
6.csv	Tank	0.274959	0.311	0.253	1
6.csv	Capn2	0.380746	0.342	0.287	1
6.csv	Dnajc2	0.298716	0.365	0.309	1
6.csv	Itpr1	0.290272	0.395	0.334	1
6.csv	Zfp516	0.273765	0.425	0.365	1
6.csv	Tipin	0.482082	0.279	0.23	1
6.csv	Cpsf2	0.342262	0.319	0.265	1
6.csv	Nt5c	0.259849	0.481	0.414	1
6.csv	Pkp2	-0.273172	0.353	0.399	1
6.csv	Tuba1a	0.426216	0.337	0.286	1
6.csv	Zfp639	0.395862	0.269	0.219	1
6.csv	Atp9a	0.263616	0.487	0.429	1
6.csv	Malt1	0.498412	0.316	0.265	1
6.csv	Npr1	-0.2593	0.519	0.554	1
6.csv	Npnt	0.269274	0.686	0.644	1
6.csv	Trim26	0.33021	0.299	0.244	1
6.csv	Mmp14	0.308273	0.439	0.39	1
6.csv	Pspc1	0.27994	0.335	0.276	1
6.csv	Prpf19	0.294881	0.381	0.328	1
6.csv	Kmt2b	0.268774	0.409	0.351	1
6.csv	Aarsd1	0.257112	0.396	0.337	1
6.csv	Eftud2	0.280569	0.328	0.27	1
6.csv	Tusc2	0.305034	0.283	0.233	1
6.csv	Clcc1	0.285416	0.25	0.2	1
6.csv	Gm20536	0.29501	0.429	0.38	1
6.csv	Zfp787	0.253626	0.38	0.325	1
6.csv	Uchl3	0.344622	0.278	0.23	1
6.csv	Bccip	0.262199	0.455	0.385	1
6.csv	Cdk10	0.294206	0.263	0.21	1
6.csv	Lifr	-0.255168	0.512	0.538	1
6.csv	Itm2a	0.493022	0.257	0.211	1
6.csv	Strn	0.281474	0.278	0.223	1
6.csv	Mcm7	0.4843	0.252	0.206	1
6.csv	Krt8	-0.265311	0.894	0.896	1
6.csv	Fam98b	0.271974	0.374	0.319	1
6.csv	P4ha2	0.307859	0.331	0.273	1
6.csv	Pex2	0.263281	0.406	0.349	1
6.csv	Pld1	0.255793	0.514	0.458	1
6.csv	Pex11a	0.265775	0.381	0.322	1
6.csv	Plpp5	0.260373	0.311	0.251	1
6.csv	Ier5l	-0.399264	0.351	0.387	1
6.csv	Rap1gds1	-0.362111	0.224	0.271	1
6.csv	Wdr43	0.315306	0.483	0.441	1
6.csv	Pmm2	0.309131	0.25	0.199	1
6.csv	Tuft1	-0.390628	0.223	0.272	1
6.csv	Lactb	0.297699	0.278	0.227	1
6.csv	Tle1	-0.262518	0.351	0.397	1
6.csv	Psme3	0.271722	0.253	0.199	1
6.csv	Rfc1	0.254045	0.453	0.406	1
6.csv	Zfp945	-0.351781	0.242	0.284	1
6.csv	Idh3a	0.261298	0.342	0.285	1
6.csv	Dnttip1	0.347119	0.332	0.277	1
6.csv	Entr1	0.314063	0.262	0.211	1
6.csv	Usp36	0.280866	0.389	0.328	1
6.csv	Col18a1	0.437884	0.337	0.292	1
6.csv	Srprb	0.282698	0.408	0.353	1
6.csv	Psmc4	0.252345	0.528	0.475	1
6.csv	Dennd2d	0.265488	0.434	0.381	1
6.csv	Gm26532	-0.381434	0.313	0.354	1
6.csv	Cers5	0.258419	0.419	0.367	1
6.csv	Aox3	-0.394236	0.294	0.333	1
6.csv	Sgpl1	0.30029	0.351	0.294	1
6.csv	Uxs1	0.338262	0.265	0.22	1
6.csv	Ak1	-0.271817	0.312	0.366	1
6.csv	Tef	-0.272022	0.321	0.368	1
6.csv	Rab13	0.260827	0.375	0.314	1
6.csv	Isca2	0.28803	0.292	0.241	1
6.csv	Cryab	0.330378	0.262	0.21	1
6.csv	Gm26917	0.292244	0.475	0.416	1
6.csv	Epha2	-0.284904	0.322	0.371	1
6.csv	Orc4	0.256145	0.345	0.29	1
6.csv	Pgrmc1	-0.36717	0.353	0.391	1
6.csv	Sh3bgrl2	0.266651	0.262	0.211	1
6.csv	Klhdc8b	0.266954	0.322	0.27	1
6.csv	Clns1a	0.28458	0.292	0.241	1
6.csv	Clk2	0.265489	0.275	0.225	1
6.csv	Idi1	-0.261297	0.645	0.677	1
6.csv	Copg2	0.255938	0.403	0.339	1
6.csv	Fam92a	0.385694	0.306	0.261	1
6.csv	Galk2	0.430747	0.254	0.21	1
6.csv	Klc3	-0.362401	0.244	0.285	1
6.csv	Parp4	-0.294015	0.236	0.282	1
6.csv	Nup54	0.316008	0.274	0.225	1
6.csv	Tatdn2	-0.385225	0.25	0.29	1
6.csv	Sbf2	0.314316	0.336	0.284	1
6.csv	Epop	-0.322933	0.291	0.337	1
6.csv	Miga1	0.272603	0.379	0.319	1
6.csv	Tmem171	0.305926	0.351	0.296	1
6.csv	Nop56	0.254094	0.426	0.381	1
6.csv	Atxn7l3	0.308189	0.316	0.27	1
6.csv	Leprotl1	0.29523	0.385	0.327	1
6.csv	Dera	0.254057	0.303	0.251	1
6.csv	Arhgap45	-0.383608	0.242	0.285	1
6.csv	Tubb5	0.291132	0.815	0.773	1
6.csv	Mcu	0.254123	0.293	0.241	1
6.csv	Lmnb1	0.360242	0.279	0.237	1
6.csv	Krit1	0.282952	0.382	0.329	1
6.csv	Klf10	0.252748	0.374	0.323	1
6.csv	Cytip	-0.336993	0.289	0.333	1
6.csv	Hook2	-0.30295	0.273	0.309	1
6.csv	Cog5	0.255186	0.348	0.299	1
6.csv	Rnf149	0.277395	0.35	0.303	1
6.csv	Pik3r4	0.278351	0.254	0.209	1
6.csv	Tmem39a	0.289139	0.298	0.251	1
6.csv	Adamts10	-0.376148	0.226	0.267	1
6.csv	Lgals8	0.280932	0.362	0.308	1
6.csv	Smim27	0.26691	0.353	0.301	1
6.csv	Ccdc71l	-0.27124	0.37	0.401	1
6.csv	Lrrc59	0.257022	0.439	0.392	1
6.csv	Ints6	-0.270958	0.497	0.513	1
6.csv	Zmym2	-0.252083	0.382	0.427	1
6.csv	Dlat	0.280923	0.341	0.299	1
6.csv	Dctpp1	0.262493	0.36	0.308	1
6.csv	Ano1	0.253362	0.306	0.256	1
6.csv	Dpp8	0.298665	0.288	0.243	1
6.csv	Itpa	0.274743	0.36	0.311	1
6.csv	Tmem98	0.271253	0.317	0.27	1
6.csv	Scoc	0.25417	0.304	0.252	1
6.csv	Mpv17l2	0.288555	0.457	0.42	1
6.csv	Zdhhc6	0.268893	0.375	0.327	1
6.csv	Ccnh	0.273406	0.259	0.216	1
6.csv	Rev1	0.288639	0.275	0.227	1
6.csv	Clu	0.320022	0.603	0.552	1
6.csv	Zfp622	-0.267716	0.425	0.459	1
6.csv	Mxi1	-0.329006	0.253	0.291	1
6.csv	Shroom3	0.285958	0.333	0.284	1
6.csv	Vasn	-0.384824	0.356	0.391	1
6.csv	Phyh	0.361063	0.25	0.206	1
6.csv	Mthfd2l	0.279253	0.303	0.254	1
6.csv	4930453N24Rik	0.250488	0.323	0.276	1
6.csv	Lmna	-0.338711	0.567	0.585	1
6.csv	Hivep1	0.261749	0.345	0.292	1
6.csv	Gabpa	-0.278737	0.264	0.303	1
6.csv	Fbxw7	-0.330139	0.234	0.271	1
6.csv	Mrpl11	0.252262	0.321	0.275	1
6.csv	Ppp2r5d	0.303427	0.25	0.21	1
6.csv	Xpnpep1	0.272585	0.345	0.295	1
6.csv	Pef1	0.262624	0.292	0.244	1
6.csv	Birc2	0.266193	0.252	0.213	1
6.csv	Akap5	0.430407	0.268	0.23	1
6.csv	Cdc14a	-0.280453	0.321	0.365	1
6.csv	Gm37494	0.262117	0.279	0.229	1
6.csv	Exosc4	0.260266	0.413	0.367	1
6.csv	Mrpl3	0.282015	0.281	0.235	1
6.csv	Pkig	0.256648	0.258	0.216	1
6.csv	Mfap4	0.540644	0.623	0.575	1
6.csv	Cd14	0.264923	0.535	0.505	1
6.csv	Cntrl	0.308635	0.434	0.389	1
6.csv	3010003L21Rik	0.374399	0.264	0.227	1
6.csv	Fem1a	0.252403	0.277	0.235	1
6.csv	Nkapd1	0.265966	0.292	0.253	1
6.csv	Ruvbl2	0.283992	0.257	0.214	1
6.csv	Rae1	0.280302	0.335	0.295	1
6.csv	Dnajc9	0.328482	0.302	0.266	1
6.csv	C3	0.312038	0.616	0.594	1
6.csv	Cul7	0.295784	0.314	0.272	1
6.csv	Galnt11	0.276186	0.257	0.215	1
6.csv	Cnot10	0.260495	0.297	0.256	1
6.csv	Polr3gl	-0.307361	0.262	0.294	1
6.csv	Sdhaf2	0.255483	0.268	0.229	1
6.csv	Usp24	0.266096	0.302	0.265	1
6.csv	Apobec3	0.29313	0.365	0.329	1
6.csv	Smn1	0.257939	0.264	0.222	1
6.csv	Irf9	-0.321837	0.233	0.263	1
6.csv	Sfmbt1	0.308904	0.282	0.247	1
6.csv	Ptpn21	-0.280932	0.415	0.435	1
6.csv	Cdc25b	0.258376	0.395	0.356	1
6.csv	Casz1	-0.26953	0.321	0.348	1
6.csv	Egr1	-0.279697	0.86	0.851	1
6.csv	Tex10	0.288806	0.257	0.22	1
6.csv	Dhx30	0.300562	0.284	0.253	1
6.csv	Khk	-0.254869	0.282	0.306	1
6.csv	Uchl5	0.278366	0.269	0.233	1
6.csv	Zfp654	0.360793	0.259	0.224	1
6.csv	Cttnbp2nl	0.32346	0.265	0.232	1
6.csv	Sema3c	0.294046	0.26	0.225	1
6.csv	Nelfcd	0.275857	0.374	0.347	1
6.csv	Calcoco1	-0.253478	0.279	0.314	1
6.csv	Uhmk1	0.298952	0.275	0.247	1
6.csv	Mesd	0.252778	0.291	0.259	1
6.csv	Fhl1	0.41272	0.269	0.234	1
6.csv	Ube2w	0.271919	0.302	0.265	1
6.csv	Mtmr1	0.301735	0.25	0.22	1
6.csv	Cyp2f2	0.345124	0.254	0.224	1
6.csv	Bcl2l11	-0.260711	0.311	0.333	1
6.csv	Rab28	-0.306765	0.274	0.294	1
6.csv	Flna	0.266711	0.56	0.543	1
6.csv	Mob3c	-0.276064	0.253	0.277	1
6.csv	Fbxl6	0.256204	0.259	0.228	1
6.csv	Msrb3	0.268592	0.287	0.257	1
6.csv	Rragd	-0.401517	0.252	0.271	1
6.csv	Pim1	0.276537	0.521	0.489	1
6.csv	Areg	-0.309064	0.462	0.476	1
6.csv	Psmb8	0.262909	0.319	0.29	1
6.csv	Rnd3	-0.371461	0.27	0.295	1
6.csv	Tgfbrap1	-0.271414	0.347	0.358	1
6.csv	Snx14	-0.31632	0.247	0.271	1
6.csv	Nabp1	-0.326612	0.308	0.33	1
6.csv	Rph3al	-0.261054	0.289	0.311	1
6.csv	Gm20300	0.295558	0.252	0.228	1
6.csv	Whamm	-0.278662	0.238	0.256	1
6.csv	9230117E06Rik	0.266267	0.274	0.248	1
6.csv	Zfp68	-0.269499	0.27	0.292	1
6.csv	Atad2	0.263351	0.352	0.329	1
6.csv	2900060B14Rik	-0.30594	0.278	0.299	1
6.csv	Cdk2	0.304336	0.265	0.248	1
6.csv	Ror1	0.267335	0.314	0.281	1
6.csv	Acta2	0.610963	0.27	0.241	1
6.csv	Utp20	0.251859	0.259	0.23	1
6.csv	Rbm4b	-0.26785	0.255	0.27	1
6.csv	Ranbp10	-0.262467	0.275	0.29	1
6.csv	4632427E13Rik	-0.255644	0.342	0.352	1
6.csv	Arl5b	0.255875	0.352	0.333	1
6.csv	Col3a1	0.510626	0.381	0.356	1
6.csv	Chia1	-0.416664	0.312	0.324	1
6.csv	Tgfbi	0.270393	0.351	0.318	1
6.csv	Sgk1	-0.290314	0.284	0.299	1
6.csv	Col1a2	0.627466	0.374	0.357	1
6.csv	Hp	0.366743	0.67	0.671	1
6.csv	Retreg3	-0.250264	0.253	0.261	1
6.csv	Fn1	0.46045	0.317	0.323	1
6.csv	Vim	0.470554	0.356	0.363	1
6.csv	Lrg1	0.386233	0.405	0.415	1
28.csv	Xist	-1.86766	0.096	0.28	0.0202398
2.csv	Tsix	-1.8669	0.096	0.395	1.24045e-46
40.csv	Wfdc21	-1.85632	0.554	0.917	9.34527e-13
24.csv	S100a4	-1.85538	0.145	0.333	9.42391e-08
39.csv	Xist	-1.84766	0.202	0.752	3.03101e-14
27.csv	Tsix	-1.83951	0.131	0.589	2.75399e-16
5.csv	Ifitm1	-1.83838	0.119	0.406	2.91906e-32
39.csv	Lgals1	-1.82033	0.235	0.573	1.79498e-07
24.csv	Stfa1	-1.81998	0.407	0.575	1.00173e-07
24.csv	Ccr2	-1.81882	0.141	0.355	1.31855e-09
10.csv	S100a9	-1.81518	0.138	0.272	0.00103474
39.csv	Pmp22	-1.80782	0.252	0.48	0.0359235
15.csv	Wfdc17	-1.80465	0.157	0.329	0.000793582
24.csv	S100a9	-1.79659	0.522	0.661	6.83224e-06
39.csv	Col6a1	-1.78856	0.143	0.427	0.000205622
10.csv	Xist	-1.77788	0.196	0.554	9.33423e-28
24.csv	Plac8	-1.77497	0.258	0.463	1.05668e-08
39.csv	Eln	-1.77302	0.739	0.825	0.00941993
39.csv	Mfap4	-1.77251	0.496	0.78	7.39364e-09
24.csv	Gda	-1.77078	0.245	0.52	5.2541e-16
39.csv	Col1a1	-1.76693	0.311	0.634	2.76411e-07
5.csv	Prtn3	-1.75885	0.165	0.467	5.7451e-31
39.csv	Tgfb2	-1.75539	0.126	0.362	0.0224775
39.csv	Cdh11	-1.71669	0.076	0.358	0.000524489
39.csv	Tubb5	-1.71356	0.353	0.671	5.62551e-07
17.csv	Chil3	-1.70731	0.295	0.515	1.03537e-07
4.csv	Xist	-1.68328	0.171	0.559	1.29558e-50
39.csv	Tmed3	-1.65648	0.244	0.516	0.00145342
24.csv	Slc44a2	-1.65147	0.104	0.304	1.42142e-08
39.csv	Itm2a	-1.63117	0.118	0.35	0.0202864
40.csv	Prtn3	-1.62963	0.277	0.625	0.00111584
21.csv	Xist	-1.6236	0.21	0.569	3.52752e-25
25.csv	Abcc3	-1.61781	0.134	0.339	2.93372e-05
39.csv	Fxyd5	-1.61068	0.109	0.337	0.0361301
24.csv	Ctsc	-1.60457	0.222	0.42	4.06912e-08
24.csv	Gpr141	-1.59938	0.124	0.352	2.67917e-10
13.csv	Tsix	-1.59706	0.122	0.401	2.84619e-14
39.csv	Laptm5	-1.59511	0.101	0.35	0.00984958
39.csv	Postn	-1.58977	0.134	0.366	0.0331256
24.csv	Klra2	-1.58182	0.083	0.263	1.26178e-07
40.csv	Lrg1	-1.63636	0.12	0.424	0.0512549
40.csv	Nme2	-0.456455	0.916	0.993	0.0613314
40.csv	Clec4e	-0.731269	0.783	0.951	0.064634
40.csv	Ciao2a	-0.492906	0.892	0.976	0.0714201
40.csv	F11r	-1.05871	0.337	0.642	0.0720201
40.csv	Anxa1	-0.492505	0.952	0.962	0.0730638
40.csv	Cxcr2	2.46539	0.313	0.118	0.0775587
40.csv	F10	-0.663932	0.831	0.927	0.0889355
40.csv	Clta	-0.396875	0.964	0.997	0.10122
40.csv	Ctsc	-0.4887	0.88	0.983	0.130868
40.csv	Tmem256	-0.561683	0.795	0.955	0.193005
40.csv	Pglyrp1	1.00124	0.843	0.694	0.193123
40.csv	Ifitm1	-1.83651	0.229	0.514	0.194238
40.csv	Lars2	0.532913	1	1	0.197245
40.csv	Cd9	1.39684	0.578	0.365	0.268391
40.csv	Mfsd7a	-1.94765	0.145	0.392	0.289639
40.csv	Spata13	1.47003	0.446	0.236	0.309461
40.csv	Prdx2	-0.579809	0.687	0.941	0.363651
40.csv	Sik1	0.636122	0.88	0.74	0.365524
40.csv	Tmsb10	-0.402081	0.964	0.997	0.404748
40.csv	Aldoa	-0.454417	0.952	0.979	0.43883
40.csv	Eif6	-0.740354	0.602	0.806	0.440055
40.csv	Cd83	1.16036	0.506	0.302	0.452709
40.csv	Lmo4	0.535832	0.94	0.931	0.547069
40.csv	Ndufs5	-0.646245	0.639	0.854	0.594965
40.csv	Atp5f1	-0.397217	0.928	0.997	0.643407
40.csv	Ppp1ca	-0.379587	0.952	0.99	0.746027
40.csv	Rps20	-0.313647	0.976	1	0.821548
40.csv	Rbm3	-0.343659	0.988	1	0.846852
40.csv	Esd	-0.495457	0.867	0.965	0.867096
40.csv	Adgre4	1.86725	0.386	0.191	0.953649
40.csv	Lpp	1.72689	0.386	0.198	0.981381
40.csv	Cd81	2.47907	0.289	0.111	0.982254
40.csv	Ethe1	-0.744596	0.554	0.753	1
40.csv	Naaa	-0.749846	0.554	0.781	1
40.csv	Rab4b	-1.0166	0.386	0.618	1
40.csv	Prkag1	-0.359829	0.277	0.594	1
40.csv	Fam89b	-0.559439	0.542	0.802	1
40.csv	S100a9	-0.849668	0.867	0.962	1
40.csv	Cd33	1.13868	0.735	0.576	1
40.csv	Bin2	-0.462733	0.867	0.958	1
40.csv	Tmem87b	-1.23225	0.157	0.399	1
40.csv	Nme1	-0.603801	0.747	0.889	1
40.csv	Rnpep	-0.622997	0.639	0.833	1
40.csv	Sftpb	0.96683	0.53	0.306	1
40.csv	G0s2	1.97768	0.53	0.326	1
40.csv	Ifi30	-0.448864	0.928	0.965	1
40.csv	Atp5g1	-0.497721	0.831	0.941	1
40.csv	Ndufb8	-0.481677	0.831	0.934	1
40.csv	Gngt2	1.45995	0.578	0.392	1
40.csv	Psmb4	-0.456057	0.867	0.965	1
40.csv	Rack1	-0.258592	0.964	0.997	1
40.csv	Rpl12	-0.322303	0.976	0.993	1
40.csv	Clic1	-0.324471	0.964	1	1
40.csv	Grk3	1.60097	0.386	0.198	1
40.csv	Tagln2	-0.556576	0.855	0.955	1
40.csv	Hspa8	-0.313844	0.976	1	1
40.csv	Notch1	0.909149	0.614	0.424	1
40.csv	Atp5b	-0.424559	0.892	0.965	1
40.csv	Sri	-0.491522	0.663	0.861	1
40.csv	Pde4b	0.686592	0.831	0.691	1
40.csv	Pycard	-0.447551	0.831	0.955	1
40.csv	Psmd8	-0.433998	0.867	0.941	1
40.csv	Ddx3y	1.24394	0.361	0.174	1
40.csv	Nars	-0.600767	0.651	0.837	1
40.csv	Hnrnpm	-0.393882	0.831	0.951	1
40.csv	Rpl14	-0.334214	0.988	0.997	1
40.csv	Tet2	0.715621	0.807	0.646	1
40.csv	Gnas	0.324863	0.964	0.965	1
40.csv	Cox19	-1.50087	0.169	0.382	1
40.csv	1110008P14Rik	-0.444685	0.494	0.708	1
40.csv	Bcl2a1b	1.79443	0.398	0.226	1
40.csv	S100a1	-0.74061	0.325	0.566	1
40.csv	Washc3	-0.873148	0.241	0.49	1
40.csv	Ssr2	-0.70589	0.494	0.715	1
40.csv	Hopx	-0.458679	0.723	0.858	1
40.csv	Pik3cg	0.659251	0.627	0.469	1
40.csv	Mvp	-0.788738	0.482	0.694	1
40.csv	Ppp1r7	-1.12425	0.193	0.42	1
40.csv	Cndp2	-0.69969	0.518	0.74	1
40.csv	Ndufs8	-0.553965	0.639	0.837	1
40.csv	Hnrnpa1	-0.503143	0.795	0.941	1
40.csv	Emilin2	-0.373112	0.892	0.993	1
40.csv	Usf1	-1.02226	0.289	0.514	1
40.csv	Ndufa4	-0.405995	0.88	0.976	1
40.csv	Rps17	-0.282636	0.976	0.997	1
40.csv	2410006H16Rik	0.419094	0.94	0.889	1
40.csv	Arhgap26	-0.642126	0.494	0.736	1
40.csv	Apbb1ip	0.43044	0.964	0.92	1
40.csv	Sec61b	-0.340597	0.964	0.993	1
40.csv	Tmem109	1.0341	0.482	0.337	1
40.csv	Csf3r	0.761297	0.795	0.67	1
40.csv	Rpl10	-0.276523	0.976	0.993	1
40.csv	Cxcr4	0.955259	0.651	0.51	1
40.csv	Cx3cr1	0.976854	0.53	0.382	1
40.csv	Lyst	0.676813	0.867	0.788	1
40.csv	Itgb1	0.580425	0.867	0.854	1
40.csv	Zfp652	1.1458	0.458	0.281	1
40.csv	Pgap2	0.971159	0.494	0.326	1
40.csv	Glrx	-0.52693	0.759	0.875	1
40.csv	Ppia	-0.351136	0.964	0.997	1
40.csv	Mafb	-0.944453	0.422	0.604	1
40.csv	Nedd8	-0.389122	0.916	0.986	1
40.csv	Rpl3	-0.300856	0.952	0.993	1
40.csv	Trappc1	-0.658759	0.47	0.674	1
40.csv	Ptprj	0.770281	0.663	0.535	1
40.csv	mt-Co3	-0.278244	0.976	0.997	1
40.csv	Tmem173	-0.873875	0.217	0.434	1
40.csv	Smyd3	-1.3532	0.096	0.285	1
40.csv	Igf1r	1.45342	0.398	0.243	1
40.csv	Trappc6a	-0.683047	0.422	0.642	1
40.csv	Nup214	-1.4173	0.133	0.326	1
40.csv	Olfm1	-0.802713	0.434	0.628	1
40.csv	Sf1	0.626634	0.759	0.663	1
40.csv	Id1	1.51241	0.47	0.295	1
40.csv	Mgst1	-0.314983	0.916	0.99	1
40.csv	Pdzd8	1.08145	0.482	0.33	1
40.csv	Ndufa9	-0.612034	0.386	0.618	1
40.csv	Chchd1	-0.749109	0.458	0.677	1
40.csv	Tbc1d15	-0.750556	0.422	0.639	1
40.csv	Tradd	-0.981526	0.12	0.333	1
40.csv	Cox7c	0.25477	1	0.99	1
40.csv	Slpi	-0.770321	0.639	0.785	1
40.csv	Galnt1	0.712361	0.663	0.531	1
40.csv	Smdt1	-0.363708	0.952	0.979	1
40.csv	Ndufb2	-0.584461	0.639	0.823	1
40.csv	Ifi207	-0.701392	0.542	0.729	1
40.csv	Ppt1	-0.522438	0.651	0.847	1
40.csv	Ralgps2	1.27113	0.349	0.198	1
40.csv	Stk10	0.654352	0.831	0.767	1
40.csv	Brwd1	1.31482	0.446	0.267	1
40.csv	Hdc	1.57601	0.313	0.167	1
40.csv	Cstb	-0.360523	0.867	0.924	1
40.csv	Ciao1	-1.66773	0.084	0.257	1
40.csv	Ifitm3	-0.275981	0.964	1	1
40.csv	Ap2b1	-0.681802	0.434	0.646	1
40.csv	Uqcrq	-0.318096	0.94	0.976	1
40.csv	Fcor	-0.45219	0.181	0.406	1
40.csv	St3gal5	1.41759	0.542	0.403	1
40.csv	Runx2	1.32887	0.265	0.125	1
40.csv	Mrpl52	-0.47685	0.771	0.934	1
40.csv	Rpl10a	-0.270523	0.964	0.997	1
40.csv	Ndufs6	-0.498806	0.723	0.885	1
40.csv	Etfb	-0.334873	0.783	0.931	1
40.csv	Mrpl20	-0.395511	0.663	0.865	1
40.csv	Ripk3	-0.929074	0.12	0.309	1
40.csv	Rasgef1b	1.05424	0.277	0.132	1
40.csv	Cd302	-0.487374	0.771	0.903	1
40.csv	Mpc2	0.480933	0.928	0.92	1
40.csv	Apaf1	-0.621075	0.349	0.562	1
40.csv	Dusp1	0.362792	0.988	0.986	1
40.csv	Pan3	0.6605	0.602	0.424	1
40.csv	Tep1	-0.674382	0.434	0.608	1
40.csv	Cdc42se2	0.849727	0.59	0.438	1
40.csv	App	-0.357042	0.916	0.958	1
40.csv	Atp5h	-0.27574	0.976	1	1
40.csv	Pcnx	0.871871	0.554	0.406	1
40.csv	Ccdc88a	0.686175	0.699	0.639	1
40.csv	Ndufv2	-0.521634	0.663	0.806	1
40.csv	Rps27	0.324317	0.976	1	1
40.csv	Orai3	-1.2675	0.193	0.378	1
40.csv	Gigyf1	1.41837	0.386	0.236	1
40.csv	Hcfc1	0.851508	0.554	0.42	1
40.csv	Cwc15	-0.343283	0.759	0.872	1
40.csv	Pitpna	-0.326829	0.904	0.969	1
40.csv	Dhx40	0.76906	0.542	0.396	1
40.csv	Tob1	1.01268	0.422	0.267	1
40.csv	Rflnb	1.47095	0.518	0.368	1
40.csv	Tgfbr1	1.07792	0.446	0.302	1
40.csv	Sdad1	-1.39648	0.145	0.323	1
40.csv	Dck	0.928585	0.325	0.167	1
40.csv	Sdf2	-0.853799	0.289	0.49	1
40.csv	Ets2	0.493618	0.807	0.743	1
40.csv	Ncf4	-0.319586	0.928	0.99	1
40.csv	Son	0.292319	1	0.986	1
40.csv	Trim25	0.514689	0.819	0.764	1
40.csv	Gng12	-0.793179	0.289	0.465	1
40.csv	Rnf10	-0.62106	0.566	0.701	1
40.csv	Phactr2	1.18078	0.422	0.264	1
40.csv	Psmb1	-0.314435	0.892	0.979	1
40.csv	Chst15	1.41109	0.265	0.132	1
40.csv	S100a13	-0.299304	0.783	0.927	1
40.csv	Abi3	1.41988	0.265	0.132	1
40.csv	Igfbp6	-1.36669	0.12	0.285	1
40.csv	Dusp16	1.25182	0.518	0.358	1
40.csv	Atp5a1	-0.347887	0.916	0.979	1
40.csv	Fus	0.435579	0.904	0.917	1
40.csv	Vav3	0.588674	0.614	0.476	1
40.csv	Ampd3	-0.736888	0.325	0.535	1
40.csv	Psmb2	-0.363155	0.819	0.892	1
40.csv	Ktn1	1.06625	0.482	0.337	1
40.csv	Malat1	0.575984	1	1	1
40.csv	Atp5j2	-0.360674	0.892	0.979	1
40.csv	Cct3	-0.814748	0.289	0.497	1
40.csv	Smim3	0.822533	0.53	0.354	1
40.csv	Scand1	-0.283744	0.952	0.993	1
40.csv	Nin	0.568809	0.783	0.76	1
40.csv	Mtch1	-0.545175	0.639	0.83	1
40.csv	Eno1	-0.45439	0.759	0.885	1
40.csv	Plekho2	-0.560373	0.651	0.788	1
40.csv	Sptlc2	-0.607656	0.47	0.674	1
40.csv	Dctn2	-0.572966	0.53	0.715	1
40.csv	Llph	-0.426509	0.675	0.882	1
40.csv	Tnfaip8l2	-0.507032	0.627	0.792	1
40.csv	Atp5o	-0.361662	0.795	0.931	1
40.csv	Dnajc15	-0.421526	0.566	0.753	1
40.csv	Cirbp	1.01971	0.614	0.517	1
40.csv	Dohh	-0.963627	0.169	0.344	1
40.csv	Il1b	0.833675	0.735	0.639	1
40.csv	Sec11c	-0.347488	0.831	0.955	1
40.csv	Cox7b	-0.374518	0.892	0.944	1
40.csv	Cd37	-0.455303	0.506	0.694	1
40.csv	Psmd6	-0.507737	0.482	0.705	1
40.csv	Flot1	-0.398586	0.59	0.799	1
40.csv	Macf1	0.403828	0.892	0.872	1
40.csv	Mrpl41	-0.705111	0.217	0.396	1
40.csv	Suclg1	-0.520715	0.482	0.688	1
40.csv	Acaa1a	-0.318517	0.578	0.757	1
40.csv	Mbp	0.525758	0.771	0.67	1
40.csv	Junb	0.380253	1	0.997	1
40.csv	Mrps9	-0.797024	0.373	0.549	1
40.csv	Prkcsh	-0.795286	0.265	0.455	1
40.csv	Bccip	-0.805603	0.265	0.458	1
40.csv	Prkcd	0.365343	0.928	0.927	1
40.csv	Mrpl17	-0.77373	0.313	0.538	1
40.csv	Ppp1r3b	1.63473	0.301	0.174	1
40.csv	Gclm	-0.960192	0.181	0.354	1
40.csv	Pak1ip1	-0.509363	0.542	0.729	1
40.csv	Bphl	-1.45314	0.12	0.271	1
40.csv	Tm2d2	-0.563538	0.47	0.646	1
40.csv	Ms4a6b	-0.589474	0.41	0.618	1
40.csv	Mrpl43	-0.404844	0.651	0.802	1
40.csv	Pdcd2	-1.22172	0.12	0.281	1
40.csv	Qars	-0.686565	0.41	0.576	1
40.csv	Stk17b	0.295762	0.964	0.983	1
40.csv	Pum2	0.620797	0.747	0.715	1
40.csv	Ak6	-0.551957	0.229	0.427	1
40.csv	Arsb	1.31696	0.301	0.167	1
40.csv	Jak2	0.790332	0.542	0.41	1
40.csv	Rfc2	-0.517814	0.253	0.469	1
40.csv	Gbp7	-0.703781	0.181	0.354	1
40.csv	Mtrex	-0.679605	0.169	0.354	1
40.csv	Rbfa	-0.576637	0.458	0.625	1
40.csv	Tcf25	0.400711	0.904	0.858	1
40.csv	AI506816	-1.04625	0.205	0.365	1
40.csv	Skint3	1.14595	0.301	0.167	1
40.csv	Erp29	-0.29416	0.928	0.983	1
40.csv	Ogfrl1	0.538191	0.747	0.656	1
40.csv	Dusp6	1.00788	0.566	0.455	1
40.csv	Arhgef3	1.00007	0.47	0.333	1
40.csv	AI413582	-0.537354	0.361	0.549	1
40.csv	Ddb1	-0.569754	0.313	0.51	1
40.csv	Polr2j	-0.650885	0.506	0.646	1
40.csv	Lpxn	-1.04957	0.108	0.267	1
40.csv	Snx27	-0.824417	0.253	0.42	1
40.csv	Sntb2	-0.927972	0.229	0.396	1
40.csv	Pcyt1a	-0.56505	0.361	0.559	1
40.csv	4930453N24Rik	-0.608536	0.145	0.323	1
40.csv	Ebi3	0.616114	0.59	0.438	1
40.csv	Csta2	-0.424022	0.627	0.819	1
40.csv	Dnajc3	-0.510291	0.494	0.719	1
40.csv	Vamp3	0.789691	0.687	0.566	1
40.csv	Larp4b	0.470756	0.747	0.715	1
40.csv	Wapl	0.511304	0.723	0.646	1
40.csv	Mmp19	-1.3971	0.133	0.271	1
40.csv	Psma5	-0.500324	0.687	0.812	1
40.csv	Rab5if	-0.273142	0.916	0.972	1
40.csv	Sde2	-0.353516	0.602	0.781	1
40.csv	Smpdl3a	-0.258244	0.916	0.986	1
40.csv	Mdh2	-0.370294	0.759	0.861	1
40.csv	Srp72	-0.441467	0.59	0.753	1
40.csv	Atp8a1	-0.662814	0.41	0.566	1
40.csv	Pmm2	-0.956241	0.205	0.361	1
40.csv	Atp5g3	-0.335454	0.807	0.913	1
40.csv	Rcc2	0.891587	0.47	0.33	1
40.csv	Sap30l	-0.803202	0.217	0.392	1
40.csv	Csta3	1.73331	0.289	0.177	1
40.csv	Ssr4	-0.335434	0.807	0.92	1
40.csv	Psma3	-0.364362	0.819	0.927	1
40.csv	Emg1	-0.449611	0.47	0.663	1
40.csv	Mrpl28	-0.465992	0.349	0.559	1
40.csv	Dnajc21	0.995705	0.41	0.295	1
40.csv	Dipk1a	-0.660043	0.458	0.611	1
40.csv	Mpeg1	0.288504	0.964	0.993	1
40.csv	Utp18	-0.39978	0.193	0.382	1
40.csv	Hnrnpk	0.287652	0.976	0.979	1
40.csv	Ddx28	-0.769805	0.169	0.34	1
40.csv	Gtf2f1	-0.597573	0.313	0.5	1
40.csv	Bst1	-0.393178	0.711	0.837	1
40.csv	Stfa2	1.13036	0.289	0.17	1
40.csv	Ubc	0.319167	0.988	0.997	1
40.csv	Ndufb6	-0.531968	0.639	0.785	1
40.csv	Fosl2	0.403082	0.904	0.892	1
40.csv	Cdk19	-0.607804	0.253	0.462	1
40.csv	Naga	0.612881	0.59	0.479	1
40.csv	Ctsz	-0.251257	0.94	0.983	1
40.csv	Tnfaip2	0.496182	0.916	0.951	1
40.csv	Bhlhe40	0.95085	0.325	0.198	1
40.csv	Prdx4	-0.727784	0.229	0.41	1
40.csv	Cfp	-0.31177	0.747	0.851	1
40.csv	Fkbp8	-0.415167	0.518	0.753	1
40.csv	Ppp4c	-0.451604	0.446	0.618	1
40.csv	Xrn1	0.686618	0.494	0.361	1
40.csv	Clk1	0.502897	0.819	0.83	1
40.csv	Arl4c	0.532984	0.807	0.809	1
40.csv	Ifitm6	-0.298583	0.892	1	1
40.csv	Khdrbs1	0.526365	0.723	0.663	1
40.csv	Ccrl2	1.05089	0.675	0.601	1
40.csv	Tut7	0.521961	0.819	0.806	1
40.csv	Ccdc28b	-0.651537	0.289	0.472	1
40.csv	Thbs1	0.366283	1	0.979	1
40.csv	Fcgr1	-0.550426	0.386	0.549	1
40.csv	Rgs2	0.563964	0.964	0.965	1
40.csv	Snx17	-0.567733	0.506	0.653	1
40.csv	Zmiz2	1.02167	0.325	0.201	1
40.csv	Lamtor1	-0.40655	0.771	0.913	1
40.csv	Sae1	-0.963369	0.169	0.319	1
40.csv	Nkap	-0.808467	0.157	0.316	1
40.csv	Srsf6	-0.318595	0.554	0.719	1
40.csv	Plekhb2	-0.74556	0.169	0.351	1
40.csv	Sema4d	0.629609	0.675	0.545	1
40.csv	Serpinb1a	-0.512937	0.145	0.302	1
40.csv	Kdm2a	0.631835	0.663	0.538	1
40.csv	Tsc22d4	0.381421	0.928	0.868	1
40.csv	Clec12a	0.515328	0.723	0.715	1
40.csv	Aff1	1.24289	0.398	0.285	1
40.csv	Mbd2	-0.330876	0.627	0.785	1
40.csv	Prkag2	1.27199	0.313	0.201	1
40.csv	Atg5	-0.532612	0.398	0.566	1
40.csv	Esyt1	-0.661699	0.53	0.66	1
40.csv	Ssbp4	-0.379506	0.627	0.729	1
40.csv	Pop4	-0.896648	0.157	0.312	1
40.csv	Glipr2	-0.400844	0.687	0.809	1
40.csv	Ubl4a	-1.14956	0.133	0.278	1
40.csv	Trappc4	-0.4725	0.482	0.677	1
40.csv	Snx5	-0.477632	0.59	0.705	1
40.csv	C1rl	-1.06451	0.229	0.378	1
40.csv	Edf1	-0.300773	0.771	0.906	1
40.csv	Fam174a	-0.502215	0.59	0.764	1
40.csv	Ppp1r14b	-0.50474	0.337	0.497	1
40.csv	Carhsp1	-0.825758	0.253	0.424	1
40.csv	Havcr2	0.950071	0.277	0.163	1
40.csv	Smox	-0.841914	0.253	0.403	1
40.csv	Gid8	-1.00988	0.193	0.34	1
40.csv	Lrrfip1	0.353206	0.952	0.892	1
40.csv	Rassf4	-0.35348	0.855	0.91	1
40.csv	Ccdc59	0.524049	0.639	0.51	1
40.csv	Zfp36l1	-0.266369	0.795	0.913	1
40.csv	Atp5g2	-0.292061	0.916	0.979	1
40.csv	Mtx1	-0.850478	0.217	0.382	1
40.csv	Ganab	-0.721903	0.253	0.427	1
40.csv	Sla	0.756186	0.651	0.562	1
40.csv	Lsm4	-0.345638	0.675	0.823	1
40.csv	BC004004	0.678557	0.554	0.424	1
40.csv	Casp6	-0.835376	0.277	0.444	1
40.csv	Zfyve9	0.759693	0.494	0.382	1
40.csv	Atg4d	-0.917443	0.181	0.323	1
40.csv	Ccnl2	0.481973	0.711	0.597	1
40.csv	Calr	0.496055	0.867	0.788	1
40.csv	Arid3a	0.349956	0.795	0.795	1
40.csv	Fam129b	-0.831506	0.265	0.427	1
40.csv	Imp3	-0.506121	0.398	0.562	1
40.csv	Nhp2	-0.400131	0.398	0.611	1
40.csv	Tnfrsf1b	0.31157	0.916	0.906	1
40.csv	Itgal	0.55009	0.88	0.931	1
40.csv	Mrpl58	-0.436062	0.446	0.622	1
40.csv	Lrpap1	-0.533462	0.47	0.639	1
40.csv	Snx18	-0.45025	0.735	0.854	1
40.csv	Mepce	1.12518	0.313	0.198	1
40.csv	Acadsb	-0.751479	0.133	0.278	1
40.csv	Ndufa12	-0.428416	0.446	0.622	1
40.csv	Ppp2r5e	1.03983	0.373	0.243	1
40.csv	Elf1	0.58178	0.675	0.601	1
40.csv	1110038B12Rik	-0.795115	0.289	0.438	1
40.csv	Appbp2	0.565472	0.602	0.497	1
40.csv	Ap2a1	-0.321407	0.145	0.299	1
40.csv	Ciao2b	-0.928279	0.193	0.344	1
40.csv	Polr2f	-0.28324	0.482	0.733	1
40.csv	Narf	-0.798867	0.241	0.392	1
40.csv	Wsb1	0.477111	0.735	0.67	1
40.csv	Il1rn	1.54717	0.253	0.142	1
40.csv	Ntpcr	-0.551189	0.313	0.483	1
40.csv	Prkra	-0.942217	0.169	0.323	1
40.csv	Serinc3	0.337646	0.843	0.924	1
40.csv	Klf3	0.443945	0.831	0.806	1
40.csv	Sec16a	-1.02068	0.169	0.302	1
40.csv	Atf6	-0.570286	0.446	0.615	1
40.csv	Hspa5	0.264254	1	0.955	1
40.csv	Yipf5	-0.721192	0.373	0.514	1
40.csv	Ncf1	0.617937	0.88	0.799	1
40.csv	Apip	-0.708634	0.169	0.33	1
40.csv	Rtf2	-0.359397	0.747	0.823	1
40.csv	Usp38	0.791921	0.446	0.333	1
40.csv	Ormdl2	-0.756884	0.205	0.358	1
40.csv	Eif4a1	-0.250605	0.94	0.979	1
40.csv	Rnaseh2c	-0.320329	0.663	0.833	1
40.csv	Arfip1	-0.734255	0.193	0.361	1
40.csv	Cept1	-0.691191	0.325	0.465	1
40.csv	Ppp1r35	-0.713053	0.145	0.299	1
40.csv	Trim30b	1.42691	0.289	0.181	1
40.csv	Sik2	0.712506	0.337	0.208	1
40.csv	Txnl1	-0.348466	0.614	0.715	1
40.csv	Dbi	-0.29892	0.892	0.962	1
40.csv	Srp14	-0.27749	0.735	0.882	1
40.csv	Sec61g	-0.299758	0.94	0.986	1
40.csv	Psmb7	-0.366665	0.602	0.785	1
40.csv	Nln	-0.891754	0.169	0.323	1
40.csv	Nrg1	-0.940344	0.12	0.264	1
40.csv	Tmem14c	-0.272619	0.88	0.965	1
40.csv	Maea	-0.350934	0.41	0.597	1
40.csv	Naa20	-0.691642	0.253	0.392	1
40.csv	Diaph2	0.51058	0.627	0.545	1
40.csv	H2-D1	0.418881	0.988	1	1
40.csv	Arap3	0.978277	0.265	0.153	1
40.csv	Taf12	-0.943643	0.253	0.372	1
40.csv	Plxnc1	1.18073	0.289	0.17	1
40.csv	Ifih1	1.0367	0.301	0.194	1
40.csv	Pik3c2a	0.469736	0.59	0.49	1
40.csv	Smarcb1	-0.817173	0.181	0.333	1
40.csv	Hsp90b1	0.462469	0.928	0.924	1
40.csv	Txndc15	-0.754809	0.181	0.333	1
40.csv	Abcg1	1.13066	0.434	0.316	1
40.csv	Scarb2	0.571153	0.771	0.722	1
40.csv	Tpi1	-0.309435	0.711	0.83	1
40.csv	Lcp2	0.34798	0.807	0.819	1
40.csv	Nudt4	0.772656	0.578	0.5	1
40.csv	Sirpa	0.290257	0.928	0.969	1
40.csv	Map3k5	0.74602	0.482	0.365	1
40.csv	Plagl2	0.788843	0.506	0.444	1
40.csv	Commd1	-0.502	0.518	0.691	1
40.csv	Themis2	0.502701	0.711	0.667	1
40.csv	Filip1l	0.94779	0.614	0.531	1
40.csv	Mefv	-0.617086	0.349	0.5	1
40.csv	Ccdc174	-0.315889	0.349	0.514	1
40.csv	Chil3	-0.323084	0.265	0.413	1
40.csv	Fam129a	0.396733	0.88	0.896	1
40.csv	Cdkn1b	0.42103	0.771	0.771	1
40.csv	Gm26532	1.74268	0.265	0.163	1
40.csv	Rspry1	-0.571402	0.157	0.295	1
40.csv	Gpsm3	-0.268228	0.831	0.938	1
40.csv	Ccr5	-0.767477	0.12	0.26	1
40.csv	Fryl	0.924446	0.434	0.316	1
40.csv	Sra1	-0.294097	0.53	0.757	1
40.csv	Dctn3	-0.308438	0.711	0.806	1
40.csv	Crnkl1	-0.419564	0.253	0.438	1
40.csv	Hps5	-1.16404	0.169	0.295	1
40.csv	B4galt5	-0.423094	0.325	0.497	1
40.csv	Rpl22l1	-0.282012	0.843	0.924	1
40.csv	Stambp	-0.860856	0.145	0.281	1
40.csv	Ms4a6c	-0.289207	0.855	0.979	1
40.csv	Nelfe	-1.04278	0.145	0.271	1
40.csv	Cpne1	0.466024	0.542	0.406	1
40.csv	Psmd12	-0.448505	0.458	0.632	1
40.csv	Dennd4a	0.674875	0.88	0.903	1
40.csv	Coq10b	0.46601	0.687	0.601	1
40.csv	H2afj	-0.254847	0.94	0.965	1
40.csv	Ahsa1	-0.485411	0.386	0.556	1
40.csv	Vgll4	0.867627	0.386	0.281	1
40.csv	Chd2	0.744491	0.542	0.431	1
40.csv	Rab7b	-0.580987	0.458	0.604	1
40.csv	Eif4g3	0.39255	0.771	0.698	1
40.csv	Psmc4	-0.401742	0.482	0.66	1
40.csv	Hsd11b1	-0.692661	0.325	0.465	1
40.csv	Vps35	-0.398456	0.554	0.701	1
40.csv	Tmx4	-0.570341	0.349	0.493	1
40.csv	Atp1b3	-0.364738	0.819	0.941	1
40.csv	Scaf8	-0.52136	0.205	0.358	1
40.csv	Pdcd5	-0.43938	0.602	0.733	1
40.csv	Rilpl2	0.322647	0.952	0.962	1
40.csv	Snx6	-0.406107	0.386	0.576	1
40.csv	Cd300a	0.31801	0.904	0.903	1
40.csv	Arl11	-0.915822	0.265	0.41	1
40.csv	Naa40	1.12652	0.253	0.156	1
40.csv	Skap2	-0.295794	0.843	0.906	1
40.csv	Commd3	-0.46942	0.398	0.569	1
40.csv	Gpaa1	-0.853218	0.157	0.299	1
40.csv	Mrps7	-0.730703	0.325	0.455	1
40.csv	Casz1	0.76442	0.41	0.292	1
40.csv	Sdhb	-0.412092	0.711	0.781	1
40.csv	Tspan14	0.589199	0.602	0.51	1
40.csv	Aldh3b1	-0.312495	0.663	0.799	1
40.csv	Ubr5	-0.652157	0.325	0.462	1
40.csv	Mrps17	-0.250625	0.337	0.531	1
40.csv	Entpd1	0.901882	0.482	0.382	1
40.csv	Casp1	-0.357718	0.458	0.642	1
40.csv	Cd164	0.929034	0.518	0.455	1
40.csv	Actn1	0.911162	0.313	0.201	1
40.csv	Mettl6	-0.471518	0.169	0.295	1
40.csv	Mif	-0.552883	0.518	0.628	1
40.csv	Eps8	-0.302318	0.373	0.528	1
40.csv	Cd24a	-0.587073	0.458	0.594	1
40.csv	Iqgap2	-0.686678	0.361	0.493	1
40.csv	Cir1	-0.58488	0.41	0.569	1
40.csv	Selenom	-0.46156	0.181	0.33	1
40.csv	Sart1	-0.567055	0.301	0.462	1
40.csv	Tnfrsf21	0.543883	0.675	0.601	1
40.csv	P2rx4	-0.645145	0.265	0.399	1
40.csv	Tmem38b	-0.49785	0.301	0.476	1
40.csv	Kif3b	-0.661331	0.181	0.326	1
40.csv	Gdi1	0.9767	0.41	0.292	1
40.csv	Jarid2	-0.338442	0.639	0.809	1
40.csv	Zfand3	-0.415866	0.373	0.528	1
40.csv	Rab44	0.985334	0.337	0.222	1
40.csv	Lmna	-0.749307	0.349	0.469	1
40.csv	Cnot1	0.51037	0.639	0.576	1
40.csv	Dap3	-0.562207	0.313	0.483	1
40.csv	Ms4a4c	-0.456852	0.518	0.705	1
40.csv	Hist1h1e	-0.537415	0.361	0.545	1
40.csv	Mtfr1l	-0.669162	0.301	0.451	1
40.csv	Kctd12	0.340903	0.843	0.872	1
40.csv	Elp5	-0.910144	0.157	0.285	1
40.csv	Skil	0.66438	0.675	0.632	1
40.csv	Timm13	-0.345398	0.663	0.861	1
40.csv	Myh9	0.329944	0.988	0.979	1
40.csv	Mrpl54	-0.458347	0.614	0.757	1
40.csv	Lcor	0.878151	0.373	0.271	1
40.csv	Cdkn2aipnl	1.11372	0.253	0.149	1
40.csv	Txndc9	-0.485323	0.446	0.601	1
40.csv	Map4k1	-0.859175	0.229	0.358	1
40.csv	Pnpo	0.755943	0.386	0.25	1
40.csv	Fnip2	-0.710355	0.217	0.361	1
40.csv	Eef1g	-0.401047	0.711	0.806	1
40.csv	Btk	0.436408	0.482	0.347	1
40.csv	Snx1	-0.427592	0.578	0.712	1
40.csv	Pid1	0.408573	0.639	0.524	1
40.csv	Cct2	-0.333495	0.711	0.802	1
40.csv	Lbp	-0.57056	0.265	0.424	1
40.csv	Vamp5	0.768168	0.253	0.149	1
40.csv	Ctsl	-0.316517	0.735	0.861	1
40.csv	Hmox2	-0.374657	0.386	0.58	1
40.csv	Hspd1	-0.382883	0.41	0.58	1
40.csv	Klhl6	-0.535548	0.229	0.392	1
40.csv	Snrpa	-0.450863	0.373	0.538	1
40.csv	Atp6v1f	-0.290644	0.855	0.955	1
40.csv	Ccnl1	0.408938	0.928	0.948	1
40.csv	Cdca3	-0.521923	0.133	0.264	1
40.csv	Ccl6	0.290923	0.964	0.986	1
40.csv	Ube2f	-0.705087	0.398	0.542	1
40.csv	Pttg1ip	0.81174	0.494	0.438	1
40.csv	Tfeb	-0.758266	0.241	0.382	1
40.csv	Pkib	-0.55356	0.181	0.323	1
40.csv	Gltp	0.39391	0.723	0.667	1
40.csv	Lpcat2	0.530668	0.602	0.517	1
40.csv	Bak1	-0.323765	0.494	0.663	1
40.csv	Gm5150	-0.462317	0.313	0.479	1
40.csv	Hagh	-0.560616	0.386	0.545	1
40.csv	Mpp1	-0.355471	0.735	0.826	1
40.csv	Dusp2	0.730025	0.458	0.34	1
40.csv	Rps19bp1	-0.88771	0.193	0.323	1
40.csv	Cfh	-0.675713	0.602	0.681	1
40.csv	Mterf3	1.02497	0.277	0.177	1
40.csv	Mcub	-0.434069	0.614	0.743	1
40.csv	Mef2c	0.580743	0.675	0.667	1
40.csv	Syvn1	-0.984641	0.145	0.264	1
40.csv	Mib1	-0.31529	0.289	0.438	1
40.csv	Cdc40	0.461457	0.759	0.764	1
40.csv	Ndufa13	-0.266004	0.916	0.969	1
40.csv	Ccdc115	-0.464514	0.422	0.615	1
40.csv	Flcn	1.22114	0.289	0.181	1
40.csv	Mknk2	-0.395346	0.566	0.74	1
40.csv	Nans	-0.785526	0.217	0.344	1
40.csv	Hps3	0.652689	0.602	0.528	1
40.csv	Topors	-0.893941	0.193	0.323	1
40.csv	Scpep1	0.690814	0.422	0.333	1
40.csv	Ciapin1	-0.717543	0.169	0.299	1
40.csv	Strn	0.962795	0.361	0.267	1
40.csv	Pak1	0.900585	0.41	0.302	1
40.csv	Cers6	-0.373974	0.578	0.74	1
40.csv	Acbd3	-0.478072	0.398	0.576	1
40.csv	Ino80d	0.826184	0.446	0.34	1
40.csv	Fam104a	-0.403904	0.627	0.753	1
40.csv	Wdr83os	-0.440618	0.518	0.656	1
40.csv	Map3k7	0.679263	0.422	0.316	1
40.csv	Dhrs1	-0.478891	0.422	0.583	1
40.csv	Mrps24	-0.374765	0.663	0.753	1
40.csv	Commd7	-0.265229	0.386	0.573	1
40.csv	Cct5	-0.364751	0.723	0.851	1
40.csv	Cd244a	-0.729552	0.301	0.448	1
40.csv	Bad	-0.568501	0.398	0.528	1
40.csv	Plcb2	1.44536	0.253	0.156	1
40.csv	Nat9	-0.579472	0.169	0.306	1
40.csv	Sirpb1c	-0.450146	0.59	0.736	1
40.csv	Mrpl14	-0.414601	0.554	0.733	1
40.csv	Cib1	-0.301918	0.687	0.795	1
40.csv	Col4a1	1.38269	0.337	0.233	1
40.csv	Cyhr1	-0.908336	0.217	0.344	1
40.csv	Cul4a	0.813581	0.301	0.205	1
40.csv	Phf5a	-0.311079	0.53	0.705	1
40.csv	Cryzl1	-0.566437	0.217	0.372	1
40.csv	Aph1a	-0.402092	0.627	0.726	1
40.csv	Smap2	-0.409024	0.711	0.781	1
40.csv	Bdp1	0.694313	0.506	0.403	1
40.csv	Zdhhc9	-0.506935	0.265	0.413	1
40.csv	Pih1d1	-0.300208	0.289	0.469	1
40.csv	Anapc1	-0.465985	0.193	0.337	1
40.csv	Rbm4	-0.896792	0.133	0.253	1
40.csv	Sft2d1	-0.271808	0.349	0.5	1
40.csv	Fbxo28	-0.665275	0.277	0.417	1
40.csv	Hmgcl	-0.308445	0.602	0.75	1
40.csv	Zdhhc7	-0.640649	0.205	0.34	1
40.csv	Cnbp	0.368678	0.831	0.861	1
40.csv	Hax1	-1.1594	0.157	0.267	1
40.csv	Cfb	-0.372334	0.205	0.347	1
40.csv	Cbr2	-0.657431	0.229	0.365	1
40.csv	Pdcd10	-0.356878	0.723	0.816	1
40.csv	Polr2a	0.565549	0.59	0.517	1
40.csv	Plk2	1.20005	0.361	0.26	1
40.csv	Cpd	0.989629	0.566	0.507	1
40.csv	Neurl3	0.63155	0.602	0.524	1
40.csv	Senp2	0.605442	0.53	0.444	1
40.csv	Prpsap1	-0.997796	0.145	0.257	1
40.csv	Pik3r5	-0.661669	0.277	0.417	1
40.csv	Rbpms	0.819225	0.422	0.316	1
40.csv	Pptc7	0.909309	0.349	0.247	1
40.csv	Ndufa6	0.261943	0.952	0.958	1
40.csv	Ear2	0.827286	0.554	0.514	1
40.csv	Rogdi	0.957661	0.325	0.229	1
40.csv	Psmd13	-0.383689	0.651	0.826	1
40.csv	Apobec1	0.549215	0.711	0.618	1
40.csv	Arl6ip4	-0.502722	0.41	0.535	1
40.csv	Tmem43	-0.627128	0.446	0.552	1
40.csv	Gm31814	-0.558126	0.205	0.33	1
40.csv	Spg21	-0.413175	0.554	0.684	1
40.csv	Brap	-0.444544	0.217	0.378	1
40.csv	Mrpl12	-0.535962	0.373	0.51	1
40.csv	Hmbs	-0.642707	0.193	0.326	1
40.csv	Hacd4	-0.352511	0.711	0.872	1
40.csv	Mmadhc	-0.486519	0.313	0.469	1
40.csv	Foxk1	0.577993	0.422	0.295	1
40.csv	Ddt	-0.734089	0.253	0.385	1
40.csv	Atg3	-0.263344	0.711	0.844	1
40.csv	Prr13	-0.295509	0.88	0.931	1
40.csv	Dleu2	0.422743	0.843	0.816	1
40.csv	Arhgap45	0.262558	0.867	0.844	1
40.csv	Atp6v1d	-0.443498	0.518	0.639	1
40.csv	Dad1	-0.313283	0.759	0.889	1
40.csv	Ndel1	0.377841	0.855	0.826	1
40.csv	Tgfbr2	0.796762	0.373	0.278	1
40.csv	Adam15	-0.415681	0.506	0.681	1
40.csv	Wtap	0.547145	0.651	0.615	1
40.csv	Tmem164	-0.419442	0.217	0.351	1
40.csv	Zranb1	0.736317	0.554	0.493	1
40.csv	Lrch4	-0.433999	0.482	0.628	1
40.csv	Slc35b2	-0.780357	0.205	0.33	1
40.csv	Parvg	-0.474503	0.337	0.51	1
40.csv	Cd47	0.473381	0.976	0.972	1
40.csv	Chchd5	-0.562505	0.145	0.267	1
40.csv	Agpat4	0.33581	0.651	0.569	1
40.csv	Katna1	-0.699845	0.253	0.389	1
40.csv	Acp2	0.890957	0.253	0.153	1
40.csv	Dok2	-0.366406	0.157	0.292	1
40.csv	I830077J02Rik	0.560298	0.627	0.573	1
40.csv	Dgkg	-0.449925	0.265	0.403	1
40.csv	Ccnh	-0.674093	0.169	0.299	1
40.csv	Ccnk	-0.495835	0.325	0.49	1
40.csv	Ly96	-0.482258	0.253	0.392	1
40.csv	Fcgrt	0.89591	0.41	0.306	1
40.csv	Lyz1	1.32402	0.265	0.167	1
40.csv	1810026B05Rik	0.538002	0.663	0.587	1
40.csv	Dusp5	0.896978	0.542	0.479	1
40.csv	Derl1	0.341882	0.795	0.733	1
40.csv	St3gal4	-0.517309	0.47	0.587	1
40.csv	Zfp992	0.775326	0.41	0.306	1
40.csv	Vcl	-0.288119	0.41	0.576	1
40.csv	Bcl2l11	-0.526025	0.566	0.688	1
40.csv	Rad23a	-0.469812	0.265	0.406	1
40.csv	Ap1m1	-0.344325	0.361	0.545	1
40.csv	Gabarapl2	-0.394964	0.554	0.729	1
40.csv	Cyth4	-0.31579	0.771	0.878	1
40.csv	Raly	0.319174	0.771	0.75	1
40.csv	Zswim6	0.412883	0.639	0.552	1
40.csv	Rffl	0.888648	0.301	0.208	1
40.csv	Nrbp1	0.445883	0.699	0.649	1
40.csv	Dcun1d5	-0.369201	0.53	0.67	1
40.csv	F13a1	-0.302548	0.711	0.885	1
40.csv	Papola	-0.324306	0.602	0.74	1
40.csv	Malt1	0.567606	0.747	0.66	1
40.csv	Prpf18	0.478021	0.47	0.365	1
40.csv	Ccnb2	-0.541212	0.181	0.312	1
40.csv	Zdhhc6	1.03628	0.301	0.208	1
40.csv	Hnrnpc	0.365082	0.892	0.906	1
40.csv	Nupr1	-0.283716	0.494	0.639	1
40.csv	Clns1a	-0.564411	0.229	0.368	1
40.csv	Zfp407	1.01282	0.253	0.167	1
40.csv	Slu7	-0.324158	0.349	0.503	1
40.csv	Sidt2	-0.44248	0.47	0.58	1
40.csv	Shkbp1	0.589205	0.422	0.316	1
40.csv	Rab11b	0.367391	0.723	0.622	1
40.csv	Prorsd1	-0.476961	0.289	0.406	1
40.csv	Hsd17b10	-0.443403	0.482	0.608	1
40.csv	Ddx3x	0.277422	0.867	0.931	1
40.csv	Arid5a	0.536222	0.53	0.399	1
40.csv	Rapgef2	0.604462	0.422	0.323	1
40.csv	Tmbim6	0.253281	0.952	0.986	1
40.csv	Kctd2	0.807531	0.253	0.163	1
40.csv	Rab35	0.521546	0.494	0.399	1
40.csv	Serpinb6a	1.35944	0.301	0.222	1
40.csv	Ankle2	0.65797	0.422	0.333	1
40.csv	Foxn3	0.352691	0.651	0.556	1
40.csv	9930111J21Rik2	0.413415	0.53	0.406	1
40.csv	Smurf2	0.774486	0.361	0.253	1
40.csv	Nipbl	0.549303	0.819	0.799	1
40.csv	Sp1	0.779766	0.482	0.42	1
40.csv	Camkk2	0.545683	0.627	0.566	1
40.csv	Swi5	-0.298939	0.687	0.819	1
40.csv	Mbd3	-0.741714	0.241	0.361	1
40.csv	Lcmt1	-0.506657	0.181	0.306	1
40.csv	Myd88	-0.369636	0.602	0.712	1
40.csv	Ttc19	-0.490832	0.145	0.264	1
40.csv	Rnps1	0.537441	0.578	0.514	1
40.csv	Caprin1	-0.394112	0.602	0.74	1
40.csv	Polr2k	-0.298188	0.554	0.733	1
40.csv	Il13ra1	-0.355671	0.566	0.743	1
40.csv	Kdelr2	-0.432211	0.398	0.549	1
40.csv	Ufl1	-0.586231	0.205	0.337	1
40.csv	Frmd8	0.704473	0.422	0.347	1
40.csv	Plgrkt	0.705714	0.542	0.479	1
40.csv	Synj2bp	-0.557015	0.229	0.347	1
40.csv	Ncl	0.309295	0.88	0.889	1
40.csv	Klhdc4	-0.770316	0.289	0.413	1
40.csv	Zfp644	0.512452	0.53	0.424	1
40.csv	Cacybp	-0.321305	0.506	0.663	1
40.csv	Krr1	-0.484375	0.193	0.302	1
40.csv	Clint1	-0.289615	0.711	0.861	1
40.csv	Dpp9	-0.59119	0.157	0.278	1
40.csv	Anxa6	-0.386588	0.639	0.753	1
40.csv	Ap3d1	-0.433262	0.361	0.503	1
40.csv	Adrm1	-0.35881	0.301	0.417	1
40.csv	Smim19	0.747015	0.289	0.201	1
40.csv	Slc8a1	-0.490503	0.253	0.385	1
40.csv	Pnpla2	-0.653946	0.325	0.431	1
40.csv	Adora2b	-0.591661	0.169	0.295	1
40.csv	Znhit2	-0.334123	0.157	0.278	1
40.csv	Actl6a	-0.557286	0.229	0.368	1
40.csv	Dnase2a	-0.658246	0.193	0.312	1
40.csv	Smchd1	0.435401	0.651	0.59	1
40.csv	Ebna1bp2	-0.805832	0.289	0.396	1
40.csv	Map1lc3a	0.42085	0.518	0.396	1
40.csv	Pno1	0.526812	0.301	0.194	1
40.csv	Arid2	0.959208	0.361	0.281	1
40.csv	Ubl3	0.273793	0.916	0.913	1
40.csv	Ino80b	-0.397943	0.349	0.514	1
40.csv	Ndufaf7	-0.445313	0.325	0.448	1
40.csv	Csnk1g2	0.541528	0.566	0.469	1
40.csv	Arhgap23	0.503668	0.301	0.191	1
40.csv	Dnajb14	-0.34881	0.494	0.639	1
40.csv	Leng8	-0.641552	0.265	0.375	1
40.csv	Camk1d	0.35623	0.723	0.618	1
40.csv	Luc7l2	0.411751	0.867	0.889	1
40.csv	Vrk3	-0.432473	0.349	0.49	1
40.csv	Ptpa	-0.511532	0.361	0.514	1
40.csv	Mcts1	-0.437421	0.47	0.604	1
40.csv	Cdk5rap3	-0.500368	0.325	0.451	1
40.csv	Orai1	0.381111	0.771	0.785	1
40.csv	Clec4n	1.16471	0.361	0.281	1
40.csv	Ppil4	0.417349	0.554	0.458	1
40.csv	Ssna1	-0.502395	0.458	0.58	1
40.csv	Tmem176b	-0.320124	0.133	0.25	1
40.csv	Smpdl3b	1.09731	0.277	0.198	1
40.csv	Lin7c	0.731248	0.482	0.438	1
40.csv	Zfp330	-0.513832	0.241	0.372	1
40.csv	Zfp869	0.960382	0.313	0.226	1
40.csv	Sin3a	0.584951	0.398	0.299	1
40.csv	Zswim4	-0.553936	0.217	0.34	1
40.csv	Naa60	-0.435617	0.361	0.514	1
40.csv	Plscr1	-0.587466	0.181	0.309	1
40.csv	Pdcd6ip	-0.258794	0.687	0.847	1
40.csv	Cd300c2	0.486861	0.843	0.809	1
40.csv	Abhd17a	-0.493973	0.47	0.635	1
40.csv	Psmb9	-0.3912	0.59	0.712	1
40.csv	Coro7	-0.329582	0.253	0.392	1
40.csv	Capn2	-0.331196	0.627	0.733	1
40.csv	Mtch2	-0.508285	0.386	0.517	1
40.csv	Rtca	-0.410742	0.157	0.278	1
40.csv	Ppp1r12a	0.311718	0.807	0.774	1
40.csv	R3hdm2	0.543169	0.602	0.521	1
40.csv	AC160336.1	-0.468424	0.41	0.531	1
40.csv	Ccdc50	0.485944	0.602	0.559	1
40.csv	Uqcrfs1	-0.264565	0.735	0.882	1
40.csv	Trappc3	-0.345876	0.398	0.559	1
40.csv	Lgmn	0.371392	0.566	0.448	1
40.csv	Cope	-0.301018	0.747	0.823	1
40.csv	Utp11	-0.491883	0.289	0.431	1
40.csv	Sell	-0.298822	0.759	0.833	1
40.csv	Gmeb1	0.87024	0.277	0.188	1
40.csv	Rapgef6	0.464592	0.614	0.507	1
40.csv	Gmps	-0.378033	0.41	0.542	1
40.csv	Tmem203	-0.598499	0.169	0.292	1
40.csv	Nop10	-0.378402	0.506	0.618	1
40.csv	Ptk2b	0.56372	0.639	0.559	1
40.csv	Plin3	-0.419491	0.361	0.514	1
40.csv	Etf1	-0.301307	0.771	0.826	1
40.csv	Kansl2	0.675286	0.337	0.25	1
40.csv	Cyc1	-0.260872	0.53	0.691	1
40.csv	Snhg12	1.58448	0.361	0.264	1
40.csv	Frrs1	-0.274719	0.47	0.615	1
40.csv	Eif2ak1	-0.591449	0.337	0.434	1
40.csv	Stx2	1.00692	0.253	0.167	1
40.csv	Mfsd5	-0.407516	0.265	0.396	1
40.csv	Mon2	0.483054	0.373	0.274	1
40.csv	Ndfip2	0.679132	0.458	0.382	1
40.csv	Abca3	0.737553	0.494	0.431	1
40.csv	Ube2g1	0.565886	0.41	0.316	1
40.csv	Smn1	-0.33	0.386	0.538	1
40.csv	Tnks	0.504051	0.434	0.33	1
40.csv	Pnrc1	0.268542	0.867	0.872	1
40.csv	Ufm1	-0.536494	0.53	0.608	1
40.csv	Tut4	0.633897	0.542	0.462	1
40.csv	Tpcn1	-0.620188	0.193	0.299	1
40.csv	Rnf41	-0.573358	0.169	0.288	1
40.csv	Asl	-0.689029	0.241	0.351	1
40.csv	Cdk4	-0.421911	0.289	0.444	1
40.csv	Marcksl1	0.913992	0.41	0.337	1
40.csv	Esco1	0.866675	0.373	0.288	1
40.csv	Maf	-0.727114	0.229	0.344	1
40.csv	Nek9	0.590903	0.458	0.375	1
40.csv	Fam192a	-0.616548	0.241	0.358	1
40.csv	Vasp	0.448377	0.867	0.861	1
40.csv	Adpgk	1.04248	0.325	0.236	1
40.csv	Nfkb1	0.305336	0.771	0.729	1
40.csv	Cd68	-0.285878	0.892	0.948	1
40.csv	Pds5b	0.320242	0.265	0.17	1
40.csv	Glul	-0.59346	0.313	0.444	1
40.csv	Sh3tc1	-0.586952	0.145	0.253	1
40.csv	Gm9733	-0.41815	0.289	0.41	1
40.csv	Limd2	0.275841	0.928	0.903	1
40.csv	Mirt1	0.961302	0.265	0.177	1
40.csv	Ccdc180	0.727034	0.301	0.212	1
40.csv	Zfhx3	0.530712	0.446	0.358	1
40.csv	Abcc4	-0.816793	0.145	0.253	1
40.csv	Stk16	-0.517007	0.349	0.469	1
40.csv	Anks1	-0.614962	0.229	0.34	1
40.csv	Runx1	0.414703	0.735	0.698	1
40.csv	Crk	0.373995	0.675	0.646	1
40.csv	Sugt1	-0.251763	0.542	0.729	1
40.csv	Lrrc41	0.680095	0.361	0.264	1
40.csv	Selenow	0.499328	0.566	0.497	1
40.csv	Emc4	-0.565932	0.181	0.295	1
40.csv	Vapb	-0.439614	0.47	0.594	1
40.csv	Foxp1	-0.335128	0.699	0.833	1
40.csv	Tbl1xr1	0.380831	0.663	0.632	1
40.csv	Slc22a15	0.494858	0.386	0.295	1
40.csv	Vps13b	0.538686	0.386	0.292	1
40.csv	Cstdc4	0.383139	0.687	0.597	1
40.csv	Atxn2l	0.385505	0.627	0.549	1
40.csv	Gfod1	0.674074	0.434	0.347	1
40.csv	Snrnp200	0.501566	0.506	0.424	1
40.csv	Dstyk	0.834577	0.313	0.24	1
40.csv	Tor2a	-0.450896	0.253	0.389	1
40.csv	Dda1	-0.569229	0.301	0.42	1
40.csv	Arhgap31	0.421985	0.47	0.385	1
40.csv	Isg15	1.09438	0.277	0.177	1
40.csv	Gtf2a1	0.8304	0.386	0.295	1
40.csv	Eif4enif1	-0.683883	0.181	0.278	1
40.csv	Gpcpd1	0.341424	0.855	0.889	1
40.csv	Exosc5	-0.288113	0.337	0.483	1
40.csv	Ankrd17	0.497654	0.675	0.618	1
40.csv	Adrb2	0.509528	0.482	0.403	1
40.csv	Abhd17b	0.63578	0.398	0.306	1
40.csv	Mta3	-0.381397	0.229	0.358	1
40.csv	Dtymk	-0.73433	0.157	0.264	1
40.csv	Plxnb2	-0.269683	0.518	0.674	1
40.csv	Mrpl46	-0.717442	0.181	0.285	1
40.csv	Plaur	0.297847	0.892	0.941	1
40.csv	Wdr37	0.582701	0.41	0.33	1
40.csv	Epc2	-0.37909	0.265	0.413	1
40.csv	Pfdn4	-0.376652	0.265	0.389	1
40.csv	Irak2	-0.286306	0.361	0.517	1
40.csv	Gpatch11	-0.434945	0.181	0.285	1
40.csv	Nxpe4	0.549955	0.386	0.299	1
40.csv	Grpel1	-0.264085	0.627	0.722	1
40.csv	Nfe2	0.409012	0.663	0.625	1
40.csv	Rexo2	-0.351125	0.41	0.559	1
40.csv	Isca2	-0.310251	0.229	0.344	1
40.csv	Herc4	0.653902	0.614	0.576	1
40.csv	Rnasel	-0.475991	0.446	0.566	1
40.csv	Ndufc1	-0.314665	0.59	0.785	1
40.csv	Aurkaip1	-0.274517	0.759	0.878	1
40.csv	Csnk2a2	-0.3313	0.47	0.597	1
40.csv	Clec2d	1.03122	0.253	0.174	1
40.csv	Exosc4	-0.406427	0.217	0.347	1
40.csv	Eif2s3x	-0.31833	0.325	0.448	1
40.csv	Spn	0.861434	0.265	0.177	1
40.csv	Asnsd1	-0.289518	0.566	0.715	1
40.csv	Psmc2	-0.351647	0.482	0.611	1
40.csv	Chchd3	-0.599549	0.277	0.396	1
40.csv	Tyk2	0.498163	0.482	0.403	1
40.csv	Bet1	-0.589548	0.217	0.326	1
40.csv	Snapin	0.774419	0.361	0.292	1
40.csv	Bmpr2	0.480151	0.554	0.503	1
40.csv	Ptbp2	0.75411	0.349	0.264	1
40.csv	Zbtb1	0.645578	0.337	0.25	1
40.csv	Snhg8	0.321953	0.602	0.524	1
40.csv	H1f0	0.741761	0.518	0.462	1
40.csv	Tnrc6a	0.431815	0.59	0.538	1
40.csv	Arid1a	0.442023	0.675	0.618	1
40.csv	Mtf1	-0.676845	0.253	0.365	1
40.csv	Irf2bpl	-0.415241	0.193	0.309	1
40.csv	Psmb6	-0.292305	0.711	0.906	1
40.csv	Abcd1	-0.312916	0.446	0.604	1
40.csv	Pfkp	0.608025	0.602	0.562	1
40.csv	Cops2	-0.393254	0.361	0.503	1
40.csv	Polr3k	-0.330646	0.169	0.292	1
40.csv	Mrpl18	-0.288645	0.602	0.701	1
40.csv	Tmem147	-0.413971	0.542	0.663	1
40.csv	Ppp6r1	-0.427727	0.494	0.635	1
40.csv	Rxrb	-0.404783	0.229	0.347	1
40.csv	Cenpb	-0.397352	0.325	0.483	1
40.csv	Sf3b3	-0.369468	0.229	0.354	1
40.csv	Hmgn2	-0.329004	0.566	0.656	1
40.csv	Kcmf1	-0.381423	0.434	0.587	1
40.csv	Vps13c	-0.275612	0.386	0.507	1
40.csv	Zfp524	-0.554924	0.205	0.309	1
40.csv	Cd74	1.03143	0.422	0.337	1
40.csv	Fas	0.716458	0.337	0.26	1
40.csv	Eps15	-0.378861	0.47	0.59	1
40.csv	Ncbp3	-0.738586	0.181	0.285	1
40.csv	Copb2	-0.360061	0.627	0.708	1
40.csv	Copg2	-0.306933	0.241	0.378	1
40.csv	Rab11a	-0.327969	0.675	0.799	1
40.csv	Chfr	-0.429289	0.361	0.507	1
40.csv	Stat6	-0.319874	0.482	0.639	1
40.csv	Tm2d1	0.520839	0.446	0.347	1
40.csv	Sdf4	0.269948	0.783	0.733	1
40.csv	Elovl5	-0.286607	0.241	0.382	1
40.csv	Kmt2c	0.698775	0.518	0.479	1
40.csv	Tnip1	0.756263	0.422	0.351	1
40.csv	Hnrnpab	0.314509	0.783	0.812	1
40.csv	Adss	-0.440078	0.47	0.611	1
40.csv	Ggta1	0.662247	0.482	0.417	1
40.csv	Parg	-0.473865	0.169	0.274	1
40.csv	Dguok	-0.468993	0.265	0.378	1
40.csv	Itgb7	-0.266758	0.566	0.736	1
40.csv	Isca1	1.01097	0.277	0.184	1
40.csv	Tgm2	0.600866	0.41	0.309	1
40.csv	Cnot6l	0.485519	0.614	0.587	1
40.csv	Crebbp	0.295519	0.723	0.646	1
40.csv	Map3k2	0.595314	0.518	0.444	1
40.csv	Phax	-0.514591	0.325	0.444	1
40.csv	Aph1c	-0.414979	0.253	0.375	1
40.csv	Anapc15	-0.704144	0.181	0.285	1
40.csv	Rfc1	-0.352855	0.325	0.469	1
40.csv	Pithd1	-0.726285	0.157	0.257	1
40.csv	Arl5c	0.828783	0.41	0.33	1
40.csv	Kansl1	0.385605	0.614	0.576	1
40.csv	Cpne3	-0.274091	0.434	0.552	1
40.csv	Ginm1	-0.384861	0.169	0.281	1
40.csv	Ssrp1	-0.49413	0.398	0.528	1
40.csv	Lsm2	-0.480242	0.253	0.368	1
40.csv	Ddx49	-0.459626	0.217	0.333	1
40.csv	Rex1bd	-0.354475	0.554	0.663	1
40.csv	Rab3d	-0.48141	0.373	0.507	1
40.csv	Itgav	0.68036	0.337	0.247	1
40.csv	Fmc1	0.545605	0.41	0.326	1
40.csv	Kdm3a	0.388675	0.289	0.191	1
40.csv	Plaa	-0.582517	0.301	0.42	1
40.csv	Stag1	-0.46585	0.349	0.465	1
40.csv	Ptbp1	-0.425708	0.518	0.625	1
40.csv	Usp25	0.451927	0.759	0.75	1
40.csv	Ubtf	-0.324841	0.422	0.542	1
40.csv	Clec4a3	-0.253297	0.795	0.889	1
40.csv	Cfap36	-0.366577	0.217	0.337	1
40.csv	Galnt7	0.800575	0.301	0.222	1
40.csv	Aftph	0.337296	0.518	0.417	1
40.csv	Wipi2	-0.319137	0.253	0.368	1
40.csv	Tnfrsf13b	-0.367837	0.578	0.691	1
40.csv	Vps41	0.479131	0.446	0.368	1
40.csv	Ppp4r1	-0.499376	0.145	0.25	1
40.csv	Retreg1	0.409869	0.639	0.542	1
40.csv	Mrps12	-0.416522	0.41	0.528	1
40.csv	Ctbp1	-0.338178	0.446	0.594	1
40.csv	Msmo1	-0.578407	0.181	0.274	1
40.csv	Ap3b1	-0.40176	0.386	0.562	1
40.csv	Flvcr1	-0.513132	0.325	0.424	1
40.csv	C3	0.289463	0.952	0.958	1
40.csv	Med16	0.448072	0.313	0.226	1
40.csv	Csnk1e	0.352849	0.602	0.562	1
40.csv	Srpk2	0.544149	0.59	0.549	1
40.csv	Pik3cd	-0.345975	0.614	0.743	1
40.csv	Metap2	-0.352046	0.699	0.743	1
40.csv	Ubl7	-0.388521	0.277	0.399	1
40.csv	Ttf1	-0.809225	0.157	0.253	1
40.csv	Mob4	-0.360372	0.53	0.611	1
40.csv	Gde1	0.624357	0.554	0.51	1
40.csv	Cdk8	0.49288	0.301	0.212	1
40.csv	Baz2b	0.346287	0.771	0.753	1
40.csv	Ahcyl1	0.689026	0.373	0.292	1
40.csv	Tmem126a	-0.444665	0.434	0.538	1
40.csv	Inpp4a	0.698694	0.313	0.219	1
40.csv	Hcar2	0.910635	0.277	0.194	1
40.csv	Id3	0.590134	0.301	0.222	1
40.csv	Rab24	-0.346091	0.518	0.649	1
40.csv	Taf11	-0.671091	0.241	0.337	1
40.csv	Grsf1	-0.281759	0.325	0.472	1
40.csv	Ube4b	-0.441282	0.205	0.319	1
40.csv	Tor1aip2	0.620221	0.361	0.285	1
40.csv	Dlat	-0.768417	0.169	0.26	1
40.csv	Polr3c	-0.615322	0.241	0.347	1
40.csv	Map7d1	0.411776	0.687	0.59	1
40.csv	Sap30	-0.414067	0.373	0.503	1
40.csv	Morc3	0.315622	0.735	0.646	1
40.csv	Psma6	-0.256897	0.675	0.774	1
40.csv	Pnrc2	0.430731	0.578	0.573	1
40.csv	C1qbp	-0.379163	0.205	0.326	1
40.csv	Dpp8	0.768371	0.41	0.337	1
40.csv	Camta2	0.67218	0.301	0.222	1
40.csv	Sgk1	0.773491	0.434	0.378	1
40.csv	Gm2a	0.256992	0.904	0.969	1
40.csv	Tecr	0.270497	0.747	0.698	1
40.csv	Ano6	0.517467	0.446	0.351	1
40.csv	Nfkb2	0.344743	0.554	0.455	1
40.csv	Dek	0.433683	0.831	0.837	1
40.csv	Lair1	0.665476	0.337	0.257	1
40.csv	M6pr	0.327827	0.831	0.799	1
40.csv	Twistnb	-0.407181	0.482	0.601	1
40.csv	Tsn	-0.324996	0.59	0.712	1
40.csv	Rell1	0.582296	0.446	0.385	1
40.csv	Klhl5	-0.397594	0.361	0.5	1
40.csv	Arl6ip6	-0.404902	0.241	0.354	1
40.csv	Nrep	0.913237	0.301	0.233	1
40.csv	Ddx18	-0.60767	0.193	0.295	1
40.csv	Mfap4	0.481175	0.554	0.503	1
40.csv	Mrpl11	-0.391255	0.313	0.42	1
40.csv	Commd4	-0.29736	0.422	0.549	1
40.csv	Zmat5	-0.531849	0.349	0.455	1
40.csv	Ids	0.597577	0.313	0.222	1
40.csv	Cmtm3	-0.597309	0.217	0.319	1
40.csv	Alox5	0.643558	0.265	0.184	1
40.csv	Ext2	0.871961	0.253	0.184	1
40.csv	Sqstm1	0.324474	0.723	0.674	1
40.csv	Mindy1	-0.408075	0.386	0.486	1
40.csv	Tbc1d5	-0.611811	0.229	0.33	1
40.csv	Rara	0.257815	0.855	0.861	1
40.csv	Pdcd6	-0.302715	0.675	0.802	1
40.csv	Ift20	-0.351504	0.458	0.611	1
40.csv	Gucd1	-0.641859	0.169	0.26	1
40.csv	Fam76b	0.60369	0.386	0.309	1
40.csv	Casp3	0.656784	0.47	0.389	1
40.csv	Tmod3	-0.299444	0.651	0.75	1
40.csv	Zpr1	-0.601026	0.205	0.295	1
40.csv	Gnai3	-0.361336	0.518	0.642	1
40.csv	Acadm	-0.317889	0.361	0.476	1
40.csv	Dgcr2	-0.730812	0.169	0.257	1
40.csv	Usp1	0.486727	0.41	0.333	1
40.csv	Psma1	-0.266137	0.783	0.878	1
40.csv	Stn1	-0.48021	0.301	0.396	1
40.csv	Xab2	-0.691382	0.169	0.26	1
40.csv	Sod2	-0.341879	0.59	0.75	1
40.csv	Ppm1b	0.716618	0.301	0.222	1
40.csv	Gm36486	0.768177	0.253	0.188	1
40.csv	Slc30a5	0.651426	0.277	0.201	1
40.csv	Ptgr1	-0.384715	0.325	0.424	1
40.csv	Tnrc6b	0.443024	0.627	0.615	1
40.csv	Cnot8	-0.370548	0.289	0.41	1
40.csv	Sar1b	-0.411128	0.422	0.549	1
40.csv	Magoh	-0.357122	0.542	0.667	1
40.csv	Sephs2	-0.490108	0.373	0.486	1
40.csv	Fbxl3	0.756451	0.349	0.285	1
40.csv	Sptlc1	-0.306906	0.181	0.295	1
40.csv	Sort1	0.378395	0.711	0.681	1
40.csv	Pcsk7	1.16902	0.313	0.243	1
40.csv	5430427O19Rik	0.912715	0.253	0.188	1
40.csv	Hipk3	0.427925	0.422	0.326	1
40.csv	Tmem168	0.898481	0.289	0.222	1
40.csv	Adam10	-0.256025	0.566	0.701	1
40.csv	Letm1	-0.547431	0.253	0.375	1
40.csv	Rwdd4a	-0.688227	0.169	0.264	1
40.csv	Ptgs2	0.335966	0.458	0.354	1
40.csv	Gstm1	0.448975	0.458	0.382	1
40.csv	Ube2n	-0.318267	0.627	0.729	1
40.csv	Cdk9	-0.262687	0.542	0.694	1
40.csv	Gab2	0.647937	0.41	0.33	1
40.csv	1110059G10Rik	-0.542417	0.349	0.431	1
40.csv	Heca	-0.41699	0.241	0.361	1
40.csv	Ube2j2	-0.386513	0.542	0.618	1
40.csv	Fam50a	-0.283768	0.349	0.476	1
40.csv	Sgta	-0.453575	0.386	0.507	1
40.csv	Uqcc3	-0.355361	0.422	0.566	1
40.csv	Zmynd8	0.548247	0.494	0.417	1
40.csv	Hexa	-0.272739	0.747	0.84	1
40.csv	Myg1	-0.286433	0.181	0.288	1
40.csv	Nfe2l1	0.8909	0.482	0.413	1
40.csv	Slc25a44	-0.58355	0.193	0.278	1
40.csv	Cdc42bpb	-0.598275	0.157	0.253	1
40.csv	Gemin7	0.355027	0.446	0.378	1
40.csv	Cux1	-0.347466	0.458	0.615	1
40.csv	Stfa3	-0.250015	0.904	0.972	1
40.csv	Phb2	-0.283426	0.602	0.677	1
40.csv	Ndufs1	0.531026	0.446	0.382	1
40.csv	Dhx8	-0.38267	0.349	0.465	1
40.csv	Usp32	0.50807	0.41	0.333	1
40.csv	Stx11	-0.298257	0.386	0.472	1
40.csv	Rps27rt	0.387194	0.578	0.497	1
40.csv	Rreb1	0.733654	0.41	0.365	1
40.csv	Mxd4	0.744667	0.446	0.399	1
40.csv	Dram1	-0.545202	0.205	0.309	1
40.csv	Ppfia1	-0.569896	0.217	0.309	1
40.csv	Mapk13	-0.566036	0.337	0.431	1
40.csv	Abhd16a	-0.280671	0.241	0.347	1
40.csv	Stoml2	-0.447111	0.265	0.372	1
40.csv	Med28	-0.412757	0.398	0.507	1
40.csv	Ppp2cb	-0.452072	0.373	0.497	1
40.csv	Tmco3	-0.532959	0.169	0.264	1
40.csv	H2-T23	-0.404548	0.566	0.656	1
40.csv	Lcorl	0.297893	0.337	0.24	1
40.csv	Pcbd2	-0.290643	0.337	0.451	1
40.csv	Slc31a2	-0.429885	0.386	0.497	1
40.csv	Galns	-0.584596	0.349	0.431	1
40.csv	Helb	-0.476935	0.157	0.25	1
40.csv	Afdn	1.148	0.253	0.181	1
40.csv	Mpg	-0.618764	0.169	0.257	1
40.csv	Purb	0.377914	0.759	0.76	1
40.csv	Tmem251	-0.39798	0.325	0.451	1
40.csv	Thoc2	0.690712	0.59	0.597	1
40.csv	Uhrf1bp1l	-0.323343	0.386	0.5	1
40.csv	Atp2c1	0.416975	0.53	0.465	1
40.csv	Parp4	-0.49787	0.253	0.368	1
40.csv	Arpc5l	-0.339894	0.506	0.628	1
40.csv	Rgl2	-0.540145	0.205	0.302	1
40.csv	Dennd1b	0.758481	0.373	0.316	1
40.csv	Psmd14	-0.251859	0.41	0.576	1
40.csv	Vps51	-0.610048	0.229	0.319	1
40.csv	Ncoa6	-0.419587	0.241	0.337	1
40.csv	Irf3	-0.65669	0.181	0.264	1
40.csv	Dhx15	0.277116	0.627	0.622	1
40.csv	Pes1	-0.306188	0.325	0.444	1
40.csv	Gm34455	1.25664	0.337	0.264	1
40.csv	Eif2b5	-0.348782	0.205	0.295	1
40.csv	9430038I01Rik	0.516659	0.41	0.337	1
40.csv	G430095P16Rik	0.426119	0.398	0.323	1
40.csv	Myo9b	0.589043	0.542	0.507	1
40.csv	Pilrb2	0.540417	0.373	0.306	1
40.csv	B9d2	-0.295533	0.398	0.51	1
40.csv	Lasp1	0.367697	0.602	0.587	1
40.csv	Btg2	0.502335	0.976	0.965	1
40.csv	Coa4	-0.38149	0.193	0.288	1
40.csv	Klhl9	-0.321645	0.313	0.444	1
40.csv	Clcn7	-0.690494	0.181	0.267	1
40.csv	Mast3	-0.30646	0.169	0.267	1
40.csv	Kdm5c	-0.260552	0.217	0.312	1
40.csv	Trrap	-0.402748	0.277	0.375	1
40.csv	Ino80c	-0.44319	0.193	0.299	1
40.csv	Tsc22d2	-0.378284	0.301	0.42	1
40.csv	Rpain	-0.391724	0.205	0.295	1
40.csv	Cops4	-0.369775	0.325	0.417	1
40.csv	Vipas39	-0.304126	0.169	0.267	1
40.csv	Tceanc2	-0.455988	0.205	0.306	1
40.csv	Rbis	-0.258532	0.482	0.628	1
40.csv	Mtdh	0.287932	0.795	0.837	1
40.csv	Ing2	-0.589216	0.361	0.476	1
40.csv	Lnpep	0.316285	0.831	0.799	1
40.csv	Tk2	-0.283331	0.157	0.25	1
40.csv	Zmiz1	0.381098	0.747	0.729	1
40.csv	Aim2	0.531649	0.494	0.427	1
40.csv	Irak4	-0.489311	0.289	0.378	1
40.csv	Ppp2r2a	0.411486	0.542	0.483	1
40.csv	Ppp1r10	0.604043	0.458	0.399	1
40.csv	Ccar1	-0.338593	0.458	0.573	1
40.csv	Sap30bp	-0.418266	0.181	0.281	1
40.csv	Hspe1	-0.253506	0.675	0.764	1
40.csv	Psmb5	-0.251352	0.867	0.892	1
40.csv	Dnajc4	-0.5788	0.217	0.309	1
40.csv	Flot2	-0.273126	0.578	0.663	1
40.csv	Dnajc2	-0.425629	0.313	0.417	1
40.csv	Arnt	0.332322	0.422	0.33	1
40.csv	Smim27	0.741424	0.253	0.194	1
40.csv	Ndufs2	-0.284273	0.651	0.743	1
40.csv	Pbrm1	0.316394	0.687	0.684	1
40.csv	Sfxn3	-0.464715	0.241	0.333	1
40.csv	Nfe2l2	0.314697	0.928	0.917	1
40.csv	Rin3	0.462725	0.639	0.573	1
40.csv	Sgpl1	-0.33994	0.458	0.583	1
40.csv	Slc20a1	-0.749957	0.181	0.26	1
40.csv	Zfp622	-0.328762	0.614	0.691	1
40.csv	Spsb2	-0.610611	0.217	0.302	1
40.csv	Impa2	0.401735	0.446	0.344	1
40.csv	Ppp1r2	-0.29722	0.627	0.757	1
40.csv	Prrc2b	0.644641	0.349	0.271	1
40.csv	Rev3l	0.54361	0.265	0.194	1
40.csv	Cd80	0.354133	0.47	0.382	1
40.csv	Cherp	-0.269194	0.229	0.333	1
40.csv	Aip	0.341177	0.602	0.549	1
40.csv	Rabgap1	0.701987	0.265	0.191	1
40.csv	Bcl7c	0.356445	0.361	0.285	1
40.csv	Rassf5	0.294568	0.807	0.819	1
40.csv	Pdia3	0.280597	0.819	0.816	1
40.csv	Cmc2	-0.513753	0.217	0.316	1
40.csv	Ccl3	0.324982	0.687	0.576	1
40.csv	AI504432	-0.655191	0.169	0.257	1
40.csv	Tmem106a	-0.532695	0.229	0.337	1
40.csv	Rnf4	-0.297777	0.386	0.514	1
40.csv	Rala	0.2532	0.699	0.66	1
40.csv	Prkar2a	0.711489	0.373	0.302	1
40.csv	Iqsec1	0.785585	0.446	0.368	1
40.csv	Cyth1	-0.28906	0.578	0.688	1
40.csv	Rnf19b	0.485668	0.494	0.469	1
40.csv	Acot13	-0.471577	0.193	0.281	1
40.csv	Pkig	0.432927	0.446	0.358	1
40.csv	Mafk	0.431984	0.337	0.257	1
40.csv	Pnkp	-0.258473	0.651	0.75	1
40.csv	Tmem65	0.622486	0.337	0.267	1
40.csv	Dmxl1	-0.510233	0.193	0.292	1
40.csv	Abhd12	0.463809	0.506	0.469	1
40.csv	Rprd1b	-0.611032	0.229	0.312	1
40.csv	Nelfb	-0.254331	0.253	0.34	1
40.csv	Gns	-0.341668	0.59	0.681	1
40.csv	Smarcad1	0.495762	0.313	0.233	1
40.csv	Gzf1	-0.702543	0.205	0.285	1
40.csv	Setd5	0.389305	0.446	0.358	1
40.csv	Map4k2	0.992036	0.325	0.264	1
40.csv	Golm1	0.829937	0.277	0.205	1
40.csv	Birc6	0.295384	0.723	0.712	1
40.csv	Klf4	0.364369	0.867	0.851	1
40.csv	Ccdc9	-0.442909	0.289	0.392	1
40.csv	Gmip	0.390401	0.554	0.49	1
40.csv	Jaml	-0.524379	0.458	0.51	1
40.csv	Denr	-0.271771	0.337	0.462	1
40.csv	Hltf	-0.285515	0.193	0.288	1
40.csv	Ckb	1.02837	0.313	0.243	1
40.csv	Bcor	0.771288	0.313	0.247	1
40.csv	Krt80	0.34116	0.566	0.476	1
40.csv	Mgat2	-0.335319	0.41	0.538	1
40.csv	Baz1a	0.496917	0.699	0.705	1
40.csv	Slbp	0.507252	0.458	0.403	1
40.csv	Mtx2	-0.558388	0.265	0.354	1
40.csv	Gapt	0.309038	0.422	0.344	1
40.csv	Blvra	-0.389998	0.325	0.431	1
40.csv	Nsmce2	0.574359	0.434	0.392	1
[truncated: 74,298 more rows]

## Sheet: WTvsAga2grouped_p5
Source.Name	Column1	p_val	avg_log2FC	pct.1	pct.2	p_val_adj
AT2	Tpt1	1.05959e-58	-0.303505	1	1	2.46462e-54
AT2	Cox6c	5.01367e-32	0.347452	0.999	0.999	1.16618e-27
AT2	Xist	1.09766e-30	-1.349	0.272	0.52	2.55316e-26
AT2	Ndufb1-ps	4.8028e-25	0.461513	0.975	0.929	1.11713e-20
AT2	Atp5k	9.27581e-23	0.461637	0.951	0.893	2.15755e-18
AT2	Uqcr11	1.2988e-22	0.354555	0.986	0.959	3.02101e-18
AT2	Sec61g	1.24774e-21	0.372261	0.992	0.985	2.90224e-17
AT2	Uqcrq	5.65674e-21	0.413739	0.971	0.927	1.31576e-16
AT2	Cbr2	8.33577e-21	-0.424367	0.979	0.996	1.9389e-16
AT2	Atp5e	9.34202e-21	0.270303	0.998	0.994	2.17295e-16
AT2	Cox7c	2.31984e-20	0.300437	0.994	0.991	5.39596e-16
AT2	Chil1	3.54121e-20	0.561513	0.997	0.998	8.23686e-16
AT2	Lcn2	4.90169e-17	1.07844	0.991	0.991	1.14013e-12
AT2	Atp5md	9.63025e-17	0.372162	0.944	0.885	2.24e-12
AT2	Ddx3y	1.88187e-16	1.08322	0.399	0.225	4.37723e-12
AT2	Ndufa4	2.10685e-16	0.298234	0.99	0.978	4.90054e-12
AT2	Atp5j2	2.54294e-16	0.305416	0.991	0.984	5.91488e-12
AT2	Cox7a2	5.705e-16	0.299	0.99	0.986	1.32698e-11
AT2	Ndufa3	2.38523e-15	0.344481	0.963	0.91	5.54804e-11
AT2	Cox6a1	7.49462e-15	0.308273	0.974	0.933	1.74325e-10
AT2	Dbi	1.26995e-13	0.328951	0.991	0.978	2.95391e-09
AT2	Rrbp1	1.27236e-13	0.277368	0.993	0.985	2.95951e-09
AT2	Cox7b	1.71527e-13	0.290702	0.982	0.97	3.98973e-09
AT2	Ndufc1	8.62439e-13	0.395849	0.889	0.811	2.00603e-08
AT2	S100a9	9.3138e-13	-0.60198	0.168	0.307	2.16639e-08
AT2	Jund	4.04765e-12	-0.292895	0.998	1	9.41484e-08
AT2	Ndufa1	6.21181e-12	0.342128	0.911	0.863	1.44487e-07
AT2	Micos10	7.08084e-12	0.300927	0.959	0.917	1.647e-07
AT2	Elob	7.94206e-12	0.281534	0.977	0.95	1.84732e-07
AT2	Pdap1	8.00947e-12	0.337101	0.915	0.849	1.863e-07
AT2	Ostc	1.29517e-11	0.384026	0.862	0.766	3.01257e-07
AT2	Eif2s3y	2.04168e-11	0.904366	0.309	0.169	4.74895e-07
AT2	Uqcr10	3.07323e-11	0.29945	0.945	0.933	7.14832e-07
AT2	Pfdn1	3.47496e-11	0.37084	0.855	0.792	8.08275e-07
AT2	Eif5a	4.08146e-11	0.261837	0.971	0.959	9.49347e-07
AT2	Ssr2	5.4465e-11	0.264469	0.968	0.953	1.26686e-06
AT2	Nupr1	5.47186e-11	-0.400927	0.938	0.965	1.27275e-06
AT2	Zfas1	5.96483e-11	-0.355689	0.845	0.909	1.38742e-06
AT2	Ptgs1	8.94263e-11	0.403303	0.854	0.796	2.08006e-06
AT2	H2-D1	9.75402e-11	0.38249	0.992	0.982	2.26879e-06
AT2	Ndufb4	1.08422e-10	0.29786	0.922	0.871	2.52191e-06
AT2	Sec61b	1.29206e-10	0.280763	0.984	0.98	3.00533e-06
AT2	Cox5a	1.30834e-10	0.312249	0.918	0.91	3.04321e-06
AT2	Rpn1	1.44797e-10	0.460737	0.811	0.704	3.36798e-06
AT2	Atox1	1.71785e-10	0.252751	0.979	0.966	3.99572e-06
AT2	Dad1	1.77171e-10	0.267158	0.967	0.945	4.121e-06
AT2	Atpif1	3.21501e-10	0.256039	0.987	0.977	7.47812e-06
AT2	Mrpl27	3.26531e-10	0.574333	0.541	0.392	7.59511e-06
AT2	Tsix	3.77285e-10	-0.787748	0.23	0.358	8.77564e-06
AT2	Mrpl20	6.66127e-10	0.45335	0.746	0.639	1.54941e-05
AT2	Ly6e	9.30608e-10	0.418671	0.897	0.847	2.16459e-05
AT2	Romo1	1.34577e-09	0.270666	0.933	0.876	3.13027e-05
AT2	Ndufb7	1.47579e-09	0.276749	0.938	0.909	3.43269e-05
AT2	Ppp1r9a	1.7793e-09	-0.272323	0.921	0.948	4.13865e-05
AT2	Eif3e	2.12895e-09	-0.259235	0.915	0.94	4.95194e-05
AT2	Use1	2.88999e-09	-0.288544	0.918	0.94	6.72213e-05
AT2	Ndufa12	3.83581e-09	0.343439	0.84	0.756	8.9221e-05
AT2	Atp5g1	4.07303e-09	0.270858	0.952	0.922	9.47387e-05
AT2	Ndufb2	4.36317e-09	0.30252	0.913	0.874	0.000101487
AT2	Camk2n1	5.16139e-09	-0.372948	0.851	0.885	0.000120054
AT2	Tmem256	7.03646e-09	0.275346	0.921	0.868	0.000163668
AT2	Gm10076	8.31898e-09	0.35311	0.897	0.848	0.0001935
AT2	Mettl7a1	9.01866e-09	-0.348802	0.841	0.872	0.000209774
AT2	Sord	1.40476e-08	-0.393889	0.689	0.763	0.000326746
AT2	Psmb3	1.84416e-08	0.320848	0.883	0.833	0.000428952
AT2	Timm10b	2.16902e-08	0.333878	0.797	0.671	0.000504514
AT2	Tmem258	2.1734e-08	0.31371	0.9	0.842	0.000505533
AT2	Ier3ip1	2.51197e-08	0.367643	0.778	0.672	0.000584284
AT2	Tmed9	2.81407e-08	0.306201	0.906	0.872	0.000654553
AT2	Rbis	2.93267e-08	0.371043	0.73	0.639	0.000682138
AT2	Coq7	4.04278e-08	0.489352	0.567	0.44	0.00094035
AT2	Ssr1	5.0175e-08	0.320544	0.836	0.746	0.00116707
AT2	Pet100	5.06044e-08	0.391824	0.669	0.536	0.00117706
AT2	Psmb6	5.81493e-08	0.262168	0.922	0.879	0.00135255
AT2	H2-K1	6.04264e-08	0.444176	0.97	0.936	0.00140552
AT2	Fosb	7.88792e-08	-0.510931	0.908	0.913	0.00183473
AT2	Krt18	9.24583e-08	-0.425309	0.89	0.924	0.00215058
AT2	Tma7	1.05719e-07	0.250564	0.928	0.885	0.00245902
AT2	Pdia6	1.07367e-07	0.264214	0.971	0.941	0.00249737
AT2	Rab9	1.13228e-07	-0.302852	0.838	0.875	0.00263367
AT2	Slpi	1.13747e-07	0.981894	0.392	0.286	0.00264575
AT2	H2afz	1.23552e-07	0.254438	0.977	0.959	0.00287381
AT2	Calr	1.26626e-07	0.332656	0.947	0.926	0.00294531
AT2	Nop53	1.28432e-07	-0.310691	0.838	0.883	0.00298732
AT2	Irx1	1.66953e-07	0.294054	0.89	0.85	0.00388333
AT2	Psmd1	1.90384e-07	0.349619	0.708	0.601	0.00442833
AT2	Dnajb9	2.47219e-07	-0.390587	0.774	0.814	0.00575032
AT2	Psmd12	2.77567e-07	0.358847	0.689	0.58	0.0064562
AT2	Dnajb11	2.80346e-07	0.458167	0.633	0.532	0.00652084
AT2	2410006H16Rik	2.98546e-07	-0.279019	0.833	0.851	0.00694418
AT2	Ndufb3	3.77168e-07	0.297966	0.871	0.833	0.00877292
AT2	Abcc3	3.82176e-07	0.643334	0.268	0.164	0.00888942
AT2	Sf3b6	5.87258e-07	0.379608	0.691	0.598	0.0136596
AT2	Psmb2	6.07903e-07	0.302321	0.786	0.724	0.0141398
AT2	Vnn1	6.4255e-07	0.724868	0.471	0.359	0.0149457
AT2	Dbp	6.67922e-07	-0.538604	0.378	0.478	0.0155359
AT2	Prr15l	7.37899e-07	0.324748	0.798	0.744	0.0171635
AT2	Crip1	8.35439e-07	0.305561	0.922	0.881	0.0194323
AT2	Hspg2	1.35721e-06	0.651994	0.311	0.212	0.0315687
AT2	Vnn3	1.38087e-06	0.747099	0.339	0.239	0.032119
AT2	Klf6	1.39866e-06	-0.34211	0.92	0.951	0.0325327
AT2	Nudcd3	1.52598e-06	0.406771	0.589	0.477	0.0354944
AT2	Bmp1	1.80877e-06	0.401983	0.799	0.733	0.0420719
AT2	Snrpc	2.07008e-06	0.379039	0.638	0.522	0.04815
AT2	Cebpa	2.17954e-06	-0.258175	0.908	0.925	0.050696
AT2	Rps27rt	2.30974e-06	-0.385051	0.537	0.608	0.0537246
AT2	Coa3	2.54218e-06	0.310059	0.749	0.665	0.059131
AT2	Hnrnpd	2.64664e-06	0.269621	0.885	0.855	0.0615609
AT2	Ndufa5	2.85022e-06	0.265955	0.813	0.733	0.0662962
AT2	Psmd13	3.05213e-06	0.387199	0.63	0.548	0.0709925
AT2	Mrpl22	3.18366e-06	0.548554	0.337	0.23	0.074052
AT2	Tnfsf13os	3.4372e-06	0.567601	0.321	0.22	0.0799492
AT2	Nnat	3.81126e-06	0.604671	0.43	0.326	0.0886498
AT2	Prxl2c	4.15304e-06	-0.428396	0.424	0.521	0.0965997
AT2	Ndufs8	4.56052e-06	0.298484	0.733	0.638	0.106078
AT2	Trib1	4.57283e-06	-0.409898	0.68	0.738	0.106364
AT2	Sytl2	6.0466e-06	-0.468244	0.347	0.45	0.140644
AT2	Nucks1	6.4101e-06	0.274071	0.875	0.824	0.149099
AT2	Slirp	6.42097e-06	0.344391	0.625	0.532	0.149352
AT2	Sat1	6.74032e-06	-0.275991	0.9	0.94	0.15678
AT2	Rnh1	7.64191e-06	0.280907	0.737	0.672	0.177751
AT2	Ogt	9.45225e-06	-0.267676	0.677	0.754	0.219859
AT2	Dpm3	1.09227e-05	0.302654	0.734	0.641	0.254062
AT2	Ehf	1.13243e-05	0.432197	0.583	0.494	0.263403
AT2	Mif	1.20893e-05	0.25847	0.874	0.851	0.281198
AT2	Arfip2	1.21265e-05	0.460107	0.391	0.292	0.282064
AT2	Bmp3	1.28482e-05	-0.496574	0.345	0.434	0.29885
AT2	Naa38	1.33683e-05	0.315369	0.7	0.603	0.310946
AT2	Ndufb6	1.41506e-05	0.280999	0.763	0.699	0.329142
AT2	Cyc1	1.45592e-05	0.281051	0.771	0.697	0.338646
AT2	Stt3a	1.59685e-05	0.285702	0.668	0.571	0.371427
AT2	Klhl24	1.6036e-05	-0.274664	0.736	0.808	0.372996
AT2	Nrp2	1.66277e-05	0.593647	0.316	0.22	0.38676
AT2	Tent5a	1.69136e-05	-0.374873	0.684	0.747	0.393411
AT2	Dctn3	1.69843e-05	0.294271	0.748	0.651	0.395056
AT2	Ndufa11	2.06601e-05	0.277215	0.907	0.864	0.480553
AT2	H2-Ab1	2.07526e-05	0.33994	0.814	0.763	0.482705
AT2	Ndufv2	2.09509e-05	0.286207	0.787	0.705	0.487318
AT2	Nfkbiz	2.26731e-05	0.30925	0.78	0.731	0.527377
AT2	Nr1d2	2.2895e-05	-0.364967	0.462	0.534	0.532538
AT2	Dhx15	2.35086e-05	0.299909	0.699	0.625	0.546809
AT2	Gps1	2.4069e-05	0.38546	0.525	0.432	0.559846
AT2	Chchd1	2.56263e-05	0.335051	0.668	0.584	0.596069
AT2	Uqcc2	2.57142e-05	0.30517	0.772	0.685	0.598112
AT2	Timp3	2.88293e-05	-0.27827	0.86	0.897	0.670569
AT2	Cse1l	2.90946e-05	0.439382	0.375	0.288	0.67674
AT2	Krt7	2.97436e-05	0.342727	0.598	0.514	0.691837
AT2	Srpr	3.0684e-05	0.294379	0.714	0.65	0.71371
AT2	Ccl6	3.44397e-05	0.631219	0.337	0.234	0.801068
AT2	Abhd14b	3.81236e-05	-0.378842	0.493	0.562	0.886756
AT2	Tubb2a	3.9089e-05	0.425605	0.605	0.518	0.909209
AT2	Lsm4	3.9749e-05	0.352623	0.686	0.612	0.924561
AT2	Car2	4.24788e-05	0.301351	0.852	0.813	0.988056
AT2	H2-Eb1	4.28834e-05	0.276002	0.855	0.788	0.997467
AT2	Pdzd11	4.32837e-05	0.443849	0.424	0.334	1
AT2	Ifitm2	4.48981e-05	0.309484	0.831	0.794	1
AT2	Hmgb2	4.60708e-05	0.353137	0.941	0.927	1
AT2	Mrpl54	4.6457e-05	0.253222	0.751	0.671	1
AT2	Cct3	5.32859e-05	0.288304	0.697	0.609	1
AT2	Spcs1	5.3672e-05	0.282898	0.813	0.774	1
AT2	Pin4	5.43348e-05	0.271635	0.689	0.59	1
AT2	Ang	5.84761e-05	-0.267735	0.699	0.754	1
AT2	Ndufs4	6.36381e-05	0.276428	0.701	0.615	1
AT2	Zcrb1	6.37396e-05	0.268983	0.737	0.69	1
AT2	Leo1	6.41041e-05	0.508353	0.299	0.215	1
AT2	Wbp4	6.45045e-05	0.293849	0.679	0.598	1
AT2	Retnla	6.65568e-05	0.363665	0.482	0.393	1
AT2	Col1a1	6.73134e-05	1.25048	0.368	0.286	1
AT2	Gadd45g	7.23879e-05	0.434148	0.603	0.534	1
AT2	Ckap4	7.28563e-05	0.361746	0.629	0.577	1
AT2	Nudcd2	7.65768e-05	0.561415	0.353	0.272	1
AT2	Polr2l	8.11868e-05	0.529912	0.255	0.177	1
AT2	Wdr70	8.39657e-05	0.570121	0.352	0.273	1
AT2	Chka	8.40259e-05	-0.262143	0.92	0.929	1
AT2	Guk1	9.12403e-05	0.372979	0.528	0.445	1
AT2	Crebrf	0.00010219	-0.379429	0.508	0.578	1
AT2	Kdelr2	0.000111152	0.287013	0.744	0.687	1
AT2	Mia	0.00012035	0.407936	0.339	0.251	1
AT2	Cd83	0.000127357	0.433505	0.298	0.219	1
AT2	Nrd1	0.000129981	0.323965	0.594	0.5	1
AT2	Cblif	0.000137149	0.525275	0.286	0.208	1
AT2	Hspd1	0.000138429	0.323626	0.741	0.673	1
AT2	Tmsb10	0.000152682	0.315087	0.946	0.946	1
AT2	Cacybp	0.000157439	0.283778	0.646	0.57	1
AT2	Ctnnbl1	0.000161122	0.526413	0.277	0.199	1
AT2	Hnrnpll	0.000163489	0.296169	0.545	0.457	1
AT2	Denr	0.000163898	0.303913	0.67	0.596	1
AT2	Mlec	0.000172354	0.266278	0.745	0.692	1
AT2	Ino80b	0.000183035	-0.399093	0.452	0.513	1
AT2	Ssbp1	0.00019068	0.251344	0.597	0.507	1
AT2	Borcs7	0.000192134	0.319413	0.353	0.263	1
AT2	Irs2	0.000196761	-0.366205	0.74	0.783	1
AT2	Gm20186	0.000198348	0.600587	0.354	0.276	1
AT2	Dcaf7	0.000198348	0.329587	0.441	0.355	1
AT2	Tob1	0.000201629	-0.302279	0.716	0.776	1
AT2	St3gal6	0.000206518	-0.352243	0.497	0.561	1
AT2	Eln	0.00021029	0.352793	0.743	0.684	1
AT2	B930036N10Rik	0.00021124	0.505275	0.432	0.352	1
AT2	Abhd5	0.000211672	-0.259331	0.77	0.808	1
AT2	Tnfsf13	0.000219243	0.380457	0.438	0.354	1
AT2	Blmh	0.000220613	0.354468	0.492	0.406	1
AT2	Pgd	0.0002231	0.252959	0.726	0.649	1
AT2	Zcchc3	0.000224024	0.48854	0.274	0.198	1
AT2	Smarcb1	0.000224782	0.277875	0.561	0.479	1
AT2	Timm23	0.000240837	0.327637	0.669	0.59	1
AT2	Zmat2	0.000257063	0.27369	0.602	0.494	1
AT2	Sec11c	0.000257684	0.270654	0.761	0.733	1
AT2	Rpl10-ps3	0.000266593	-0.431422	0.259	0.336	1
AT2	Srp19	0.000272493	0.273719	0.694	0.639	1
AT2	Tmem159	0.000272825	-0.301575	0.583	0.633	1
AT2	Cycs	0.000289886	0.257113	0.676	0.593	1
AT2	Atf3	0.000305681	-0.337574	0.863	0.87	1
AT2	Fam162a	0.000309396	0.274966	0.667	0.594	1
AT2	Mphosph6	0.000309928	0.426584	0.432	0.362	1
AT2	Cacna1c	0.000312597	0.438224	0.325	0.242	1
AT2	Zfp652	0.000327657	0.252658	0.666	0.566	1
AT2	Mt1	0.000333268	0.275504	0.966	0.957	1
AT2	B2m	0.000340824	0.50848	0.846	0.816	1
AT2	Sike1	0.000340952	0.396403	0.352	0.27	1
AT2	Hnf1b	0.000346629	-0.336735	0.414	0.494	1
AT2	Capzb	0.000356394	0.261478	0.772	0.73	1
AT2	Dusp6	0.000363745	-0.273804	0.457	0.526	1
AT2	Uso1	0.000378886	0.361827	0.482	0.395	1
AT2	Ranbp1	0.000381417	0.309297	0.698	0.629	1
AT2	Aars	0.000383775	0.411075	0.364	0.282	1
AT2	Cdc42se2	0.000389063	0.344689	0.32	0.238	1
AT2	Myh7	0.000406079	-0.307454	0.543	0.611	1
AT2	Snrnp27	0.000413661	0.294397	0.717	0.667	1
AT2	Dusp8	0.000432035	-0.496764	0.19	0.255	1
AT2	Gigyf1	0.000432051	-0.266976	0.425	0.493	1
AT2	Arntl	0.000433153	0.472764	0.256	0.186	1
AT2	Uggt1	0.000450031	0.402281	0.431	0.345	1
AT2	Rfc3	0.000453657	0.425416	0.406	0.326	1
AT2	Dop1b	0.000456965	-0.319214	0.399	0.472	1
AT2	Cisd1	0.000457225	0.298327	0.469	0.377	1
AT2	Kxd1	0.000467948	-0.353323	0.484	0.532	1
AT2	Zrsr1	0.000511785	0.61344	0.252	0.186	1
AT2	Hmbs	0.000517966	0.406905	0.382	0.303	1
AT2	Epha4	0.000537815	0.405996	0.518	0.439	1
AT2	Slc35b1	0.000545177	0.287341	0.501	0.417	1
AT2	Gars	0.000549812	0.336222	0.495	0.415	1
AT2	Fmc1	0.000558254	0.261977	0.59	0.515	1
AT2	Pde7a	0.000564582	0.310655	0.548	0.474	1
AT2	Ccdc124	0.000567493	0.393656	0.429	0.35	1
AT2	Maff	0.000575574	-0.505015	0.376	0.438	1
AT2	Pin1	0.000605574	0.291089	0.607	0.536	1
AT2	Tmem109	0.000615407	0.283128	0.553	0.458	1
AT2	Timm8b	0.000616012	0.261261	0.778	0.713	1
AT2	Gmps	0.000623383	0.295839	0.553	0.473	1
AT2	Itih4	0.000638973	1.00221	0.356	0.293	1
AT2	Ntan1	0.00064269	0.298734	0.436	0.351	1
AT2	Sp5	0.000651535	0.340201	0.405	0.323	1
AT2	Cd44	0.000679265	0.358854	0.585	0.505	1
AT2	Thbs3	0.000702484	0.342385	0.472	0.405	1
AT2	Dpp9	0.000716222	0.268733	0.608	0.526	1
AT2	Insig1	0.000748113	-0.297392	0.623	0.665	1
AT2	Anp32e	0.000751919	0.297548	0.638	0.574	1
AT2	Mrpl55	0.000796563	0.34902	0.375	0.295	1
AT2	Rora	0.000804919	-0.268531	0.546	0.618	1
AT2	Ifitm3	0.000833112	0.60594	0.352	0.287	1
AT2	Scamp2	0.000833227	0.252746	0.531	0.445	1
AT2	Dhx40	0.000862099	0.32306	0.514	0.43	1
AT2	Snrpd3	0.000866374	0.280535	0.615	0.552	1
AT2	Aebp1	0.000898463	-0.295401	0.552	0.61	1
AT2	Yif1a	0.000905274	0.321332	0.43	0.355	1
AT2	Fstl1	0.000945546	0.807436	0.29	0.225	1
AT2	Sec13	0.0009514	0.290574	0.557	0.479	1
AT2	Jpt2	0.000952364	0.475569	0.252	0.185	1
AT2	Gdpd1	0.000956007	0.315635	0.474	0.382	1
AT2	Zfp219	0.000961848	-0.371489	0.39	0.44	1
AT2	Traf1	0.00100256	-0.418856	0.294	0.352	1
AT2	Cisd3	0.00102174	0.406865	0.403	0.342	1
AT2	Fbn2	0.00106343	0.403634	0.437	0.361	1
AT2	Ift43	0.00106347	0.331331	0.484	0.409	1
AT2	Mrps9	0.00107419	-0.291019	0.601	0.666	1
AT2	Kank2	0.00108586	-0.250136	0.584	0.639	1
AT2	Clptm1l	0.00110544	0.287742	0.494	0.416	1
AT2	Yipf5	0.00113485	0.349295	0.514	0.437	1
AT2	Eif4e	0.00114316	0.250012	0.626	0.555	1
AT2	Hsd17b12	0.00119436	0.258408	0.575	0.499	1
AT2	Synrg	0.00120791	-0.296411	0.509	0.567	1
AT2	Lgals1	0.00120901	1.28868	0.352	0.276	1
AT2	Mafg	0.00121355	-0.253184	0.515	0.58	1
AT2	Rwdd1	0.00121535	0.273017	0.593	0.536	1
AT2	Rnf20	0.00122196	0.311309	0.583	0.515	1
AT2	Sp3os	0.00125868	0.442833	0.331	0.263	1
AT2	Hist1h1e	0.00129483	0.299757	0.811	0.748	1
AT2	Dtymk	0.00131891	0.3727	0.52	0.445	1
AT2	Trappc1	0.00132034	0.2538	0.494	0.413	1
AT2	Tmem128	0.00132489	0.278406	0.445	0.364	1
AT2	Atg4b	0.00142491	0.414478	0.282	0.215	1
AT2	Cops6	0.00142865	0.277442	0.617	0.544	1
AT2	Maip1	0.00142944	0.468965	0.324	0.252	1
AT2	Lsm7	0.001434	0.292246	0.466	0.386	1
AT2	Gosr2	0.00147627	0.426274	0.283	0.224	1
AT2	Uba5	0.00153522	0.371995	0.393	0.32	1
AT2	Rnf214	0.00156373	0.386858	0.292	0.221	1
AT2	Ccdc85b	0.00158053	-0.317811	0.487	0.544	1
AT2	Ly6c1	0.00158654	0.339701	0.552	0.495	1
AT2	Prkcsh	0.00160552	0.277892	0.528	0.463	1
AT2	Glrx2	0.00161806	0.336517	0.499	0.426	1
AT2	Tspan1	0.00162961	0.423113	0.452	0.381	1
AT2	Tyms	0.00163462	0.362291	0.314	0.245	1
AT2	Oser1	0.00163495	-0.265383	0.416	0.482	1
AT2	Gramd2	0.00165337	0.414854	0.271	0.205	1
AT2	Wdr18	0.00172741	0.469407	0.294	0.232	1
AT2	Slc43a2	0.0017607	0.278987	0.552	0.484	1
AT2	Hmgb3	0.00176537	0.295242	0.594	0.519	1
AT2	Frat2	0.00181839	-0.510696	0.289	0.348	1
AT2	Cfdp1	0.00182254	0.301159	0.623	0.57	1
AT2	Pgp	0.00185397	0.334204	0.532	0.475	1
AT2	Ly6g6d	0.001876	0.401785	0.255	0.19	1
AT2	Cobl	0.00188302	-0.267328	0.484	0.548	1
AT2	Usp1	0.00188616	0.29287	0.43	0.357	1
AT2	Ppm1b	0.00188819	-0.253418	0.574	0.623	1
AT2	Sap18	0.00192086	0.250321	0.62	0.556	1
AT2	Creld2	0.00192259	0.340289	0.366	0.295	1
AT2	5031425E22Rik	0.0019238	-0.330268	0.321	0.391	1
AT2	Nolc1	0.00192841	0.305235	0.394	0.326	1
AT2	Bpnt1	0.00195512	0.368002	0.324	0.253	1
AT2	Mgp	0.0019752	1.48601	0.324	0.256	1
AT2	H13	0.00198323	0.270041	0.698	0.646	1
AT2	Isoc1	0.00200661	0.349421	0.505	0.431	1
AT2	Tmx2	0.00201755	0.305216	0.353	0.283	1
AT2	Mob3b	0.00201758	-0.267365	0.478	0.539	1
AT2	Mylk	0.00204657	0.636837	0.269	0.206	1
AT2	Ghitm	0.00204706	0.25435	0.689	0.624	1
AT2	0610009B22Rik	0.00206989	0.320286	0.402	0.331	1
AT2	Dut	0.00217974	0.367627	0.42	0.344	1
AT2	Il33	0.00221156	0.283261	0.837	0.821	1
AT2	Mrpl36	0.00222834	0.381054	0.422	0.351	1
AT2	Ranbp9	0.00224699	-0.271685	0.487	0.546	1
AT2	Nsrp1	0.00227782	0.327949	0.425	0.359	1
AT2	Msra	0.00230976	0.402458	0.36	0.295	1
AT2	Hpf1	0.00238215	0.348685	0.39	0.321	1
AT2	Iws1	0.00244212	0.344385	0.399	0.334	1
AT2	Sra1	0.00249282	0.258278	0.563	0.482	1
AT2	Pa2g4	0.00261208	0.29612	0.574	0.504	1
AT2	Nus1	0.00264968	0.298821	0.487	0.409	1
AT2	Cdipt	0.00267347	0.300795	0.423	0.354	1
AT2	H2-DMb1	0.0028185	0.267021	0.572	0.508	1
AT2	Pmp22	0.00282012	0.463075	0.254	0.191	1
AT2	Pspc1	0.00282204	0.369528	0.357	0.29	1
AT2	Mrpl13	0.00284879	0.302975	0.528	0.461	1
AT2	Dbf4	0.00286322	0.308969	0.292	0.23	1
AT2	Nop58	0.00302061	0.300163	0.534	0.471	1
AT2	Ift27	0.00308696	0.356189	0.272	0.212	1
AT2	Gdpd2	0.00309343	0.458781	0.283	0.218	1
AT2	Ndufaf8	0.00316967	0.273877	0.518	0.452	1
AT2	Cdh16	0.00319471	0.317904	0.505	0.446	1
AT2	Ppil1	0.00321749	0.348014	0.326	0.26	1
AT2	Ndnf	0.00324553	0.357746	0.408	0.337	1
AT2	Hscb	0.00325934	-0.444263	0.23	0.283	1
AT2	Thbs1	0.00327349	-0.51682	0.599	0.629	1
AT2	Ddx18	0.00328089	0.36604	0.357	0.293	1
AT2	Klf4	0.00331294	-0.365445	0.721	0.761	1
AT2	Sdhaf1	0.0033345	0.30617	0.379	0.302	1
AT2	Fam53b	0.00338822	0.282757	0.401	0.328	1
AT2	Csrnp1	0.00340888	-0.359995	0.383	0.439	1
AT2	Cox4i2	0.00349441	0.746849	0.271	0.213	1
AT2	Brip1os	0.00351692	0.449581	0.274	0.217	1
AT2	Elp5	0.00353518	0.295184	0.284	0.217	1
AT2	2200002D01Rik	0.00359986	0.506134	0.395	0.338	1
AT2	Rsrc1	0.00364171	0.303927	0.461	0.396	1
AT2	Clptm1	0.00364766	0.250276	0.545	0.481	1
AT2	Wnk4	0.00375807	0.298665	0.323	0.258	1
AT2	Desi2	0.00381275	-0.258163	0.416	0.477	1
AT2	Agpat2	0.00385807	0.282143	0.487	0.416	1
AT2	Zdhhc21	0.00389175	0.274516	0.438	0.374	1
AT2	Klf2	0.00396513	-0.2911	0.479	0.535	1
AT2	Snrpa1	0.00402031	0.307279	0.472	0.397	1
AT2	Senp5	0.00405241	0.353288	0.357	0.292	1
AT2	Tmem116	0.00411468	-0.273569	0.484	0.509	1
AT2	Lztr1	0.00417276	0.25536	0.509	0.426	1
AT2	1110032A03Rik	0.00419216	0.266795	0.407	0.328	1
AT2	Bola2	0.00419581	0.305383	0.467	0.412	1
AT2	Wdr43	0.0042169	0.357744	0.493	0.445	1
AT2	Lactb	0.00423388	0.379896	0.284	0.224	1
AT2	Zfp281	0.00429768	-0.436038	0.302	0.352	1
AT2	Exosc1	0.00446207	0.432403	0.252	0.192	1
AT2	Jagn1	0.00453071	0.279245	0.408	0.343	1
AT2	Usp39	0.00454877	0.337054	0.309	0.248	1
AT2	Tnfrsf12a	0.00457858	-0.284039	0.524	0.566	1
AT2	Pgm3	0.00485091	0.265691	0.328	0.261	1
AT2	Dtnbp1	0.00489077	-0.266115	0.422	0.477	1
AT2	Tgfb1	0.00499294	-0.319466	0.37	0.427	1
AT2	Tcp11l2	0.00500032	-0.323423	0.339	0.392	1
AT2	Rgcc	0.00507493	-0.431343	0.495	0.554	1
AT2	Tdg	0.0050959	0.363459	0.361	0.3	1
AT2	Amotl1	0.00512092	0.382792	0.339	0.28	1
AT2	G0s2	0.00520375	0.468101	0.261	0.21	1
AT2	Lsm2	0.00526327	0.366583	0.374	0.309	1
AT2	Sntb2	0.00530409	-0.280346	0.433	0.487	1
AT2	Hexim1	0.00543303	-0.250469	0.697	0.726	1
AT2	Sh3gl1	0.0054349	0.267552	0.448	0.369	1
AT2	Efnb2	0.00550435	-0.320444	0.278	0.334	1
AT2	Susd6	0.00554579	0.282696	0.461	0.402	1
AT2	Timm50	0.00555471	0.341402	0.346	0.287	1
AT2	Thra	0.00579531	0.254062	0.577	0.507	1
AT2	Prpf19	0.00581198	0.318443	0.401	0.342	1
AT2	Slc25a10	0.00582159	0.26444	0.574	0.506	1
AT2	Dnttip1	0.00582835	0.377221	0.347	0.282	1
AT2	Lims1	0.00602824	0.258009	0.474	0.412	1
AT2	Lrp2	0.00606331	0.253831	0.572	0.518	1
AT2	Nipa2	0.0060688	0.286485	0.447	0.383	1
AT2	Ifrd1	0.00607513	-0.251322	0.739	0.76	1
AT2	Ubqln4	0.00620031	-0.403323	0.254	0.306	1
AT2	Pard6g	0.00620225	0.340077	0.308	0.249	1
AT2	Isca2	0.00628538	0.29609	0.313	0.249	1
AT2	Zfp322a	0.00634518	-0.407538	0.199	0.253	1
AT2	Wdr74	0.0063936	0.426895	0.261	0.21	1
AT2	Kctd14	0.00669468	0.28427	0.403	0.342	1
AT2	Wdr1	0.00670516	0.28241	0.567	0.499	1
AT2	Macf1	0.00672865	0.38418	0.837	0.794	1
AT2	Cnnm3	0.0067813	0.325183	0.259	0.206	1
AT2	Ctdnep1	0.00678206	0.273387	0.513	0.452	1
AT2	Nbdy	0.00680209	0.32766	0.409	0.345	1
AT2	Copg1	0.00682211	0.253732	0.505	0.443	1
AT2	Atp6v0a2	0.0068228	0.328097	0.261	0.204	1
AT2	Tnk1	0.00685958	-0.443694	0.217	0.265	1
AT2	Cryab	0.0069528	0.537778	0.284	0.227	1
AT2	Dedd2	0.00695753	-0.336008	0.259	0.311	1
AT2	Apoe	0.0070213	-0.268832	0.818	0.826	1
AT2	Rnf168	0.00703916	0.418694	0.256	0.205	1
AT2	Eftud2	0.00709888	0.304503	0.351	0.288	1
AT2	Ate1	0.00712496	0.277105	0.443	0.37	1
AT2	Dusp3	0.00713859	-0.348144	0.317	0.367	1
AT2	Bst2	0.00714877	0.270619	0.283	0.225	1
AT2	Macc1	0.00722149	-0.294718	0.384	0.439	1
AT2	Kat7	0.00727022	0.276942	0.356	0.288	1
AT2	Rab3a	0.00734338	0.37661	0.329	0.272	1
AT2	Dnajc10	0.00735208	0.259148	0.467	0.407	1
AT2	Otulin	0.00739129	0.250832	0.386	0.314	1
AT2	Gpr180	0.00758433	0.355332	0.268	0.211	1
AT2	Nacc1	0.00759471	0.26361	0.363	0.296	1
AT2	Clip1	0.00759588	0.311952	0.438	0.378	1
AT2	Tmem263	0.00763518	0.371486	0.344	0.289	1
AT2	Atxn7	0.00768875	-0.272386	0.476	0.526	1
AT2	Prelid3b	0.00769795	0.26851	0.367	0.306	1
AT2	Aox3	0.00769917	-0.432379	0.277	0.323	1
AT2	Pmvk	0.00780166	0.402386	0.523	0.467	1
AT2	Rpl9-ps6	0.00780949	-0.318534	0.276	0.329	1
AT2	Tuba1a	0.00783262	0.574433	0.347	0.292	1
AT2	Spcs3	0.00796912	0.360801	0.344	0.287	1
AT2	Map3k2	0.0081986	-0.365564	0.368	0.411	1
AT2	Eps8l2	0.00822224	-0.379977	0.248	0.301	1
AT2	Amd1	0.00829137	-0.375248	0.267	0.319	1
AT2	Tspan31	0.00835349	0.275498	0.424	0.356	1
AT2	Stim1	0.00843838	-0.389314	0.279	0.329	1
AT2	Rap1gds1	0.0085548	-0.399273	0.225	0.276	1
AT2	Dnm1l	0.00864484	0.273154	0.395	0.334	1
AT2	Rnf167	0.00868053	0.32034	0.416	0.356	1
AT2	Rhbdf1	0.00874506	0.272932	0.263	0.204	1
AT2	Nsf	0.00883908	0.320098	0.329	0.272	1
AT2	Shtn1	0.00887815	0.303982	0.385	0.328	1
AT2	Clcc1	0.00894166	0.343484	0.264	0.211	1
AT2	Mrpl46	0.00946833	0.281553	0.352	0.29	1
AT2	Cd302	0.00958823	0.358301	0.428	0.378	1
AT2	Orai3	0.00983701	0.310166	0.252	0.194	1
AT2	Cpsf2	0.00999578	0.34185	0.34	0.285	1
AT2	Cenpv	0.0100651	0.305724	0.384	0.331	1
AT2	Mmp14	0.0100736	0.322343	0.443	0.391	1
AT2	Pcx	0.010107	0.38843	0.293	0.24	1
AT2	Manbal	0.0101459	0.267019	0.42	0.361	1
AT2	Emg1	0.0101657	0.253234	0.471	0.409	1
AT2	Zfp516	0.0102873	0.287195	0.417	0.356	1
AT2	Pole3	0.0102907	0.254549	0.439	0.384	1
AT2	Rad17	0.01037	0.252665	0.276	0.217	1
AT2	Trip10	0.0105865	-0.264272	0.255	0.307	1
AT2	Trim26	0.0106493	0.322091	0.308	0.249	1
AT2	Gm47283	0.0108759	-0.250819	0.406	0.458	1
AT2	Btbd3	0.0108945	0.495742	0.269	0.22	1
AT2	Mcm3ap	0.0109094	0.327242	0.28	0.225	1
AT2	Bpgm	0.0109111	0.252659	0.508	0.451	1
AT2	Nomo1	0.0109168	0.307239	0.298	0.241	1
AT2	Mpp5	0.0111052	-0.255729	0.478	0.519	1
AT2	Strn	0.0111508	0.309531	0.284	0.228	1
AT2	Mrps23	0.0112784	0.266822	0.416	0.356	1
AT2	Socs7	0.0114894	-0.401006	0.208	0.255	1
AT2	Arg2	0.0116983	0.267881	0.315	0.26	1
AT2	Fam133b	0.0120503	0.314982	0.539	0.484	1
AT2	Pgrmc1	0.0121888	-0.348174	0.361	0.407	1
AT2	Smim8	0.0124047	0.287433	0.298	0.242	1
AT2	Fam98b	0.0124718	0.269074	0.386	0.33	1
AT2	Tmem97	0.0124805	0.280614	0.415	0.354	1
AT2	Tle1	0.0125363	-0.268934	0.351	0.402	1
AT2	Pdhx	0.0126712	0.256836	0.261	0.201	1
AT2	Tmem171	0.0138261	0.306481	0.356	0.294	1
AT2	Zfp639	0.0138668	0.383191	0.28	0.231	1
AT2	Mdp1	0.0143452	0.287422	0.405	0.349	1
AT2	Itpr1	0.0146352	0.287918	0.4	0.34	1
AT2	0610040J01Rik	0.0148221	0.254022	0.282	0.228	1
AT2	Hars	0.0149917	0.253575	0.29	0.237	1
AT2	Sec14l3	0.0150834	-0.326117	0.349	0.398	1
AT2	Socs6	0.0153004	0.263476	0.314	0.259	1
AT2	Arfgap1	0.0153382	0.341421	0.269	0.219	1
AT2	Ppp4c	0.015423	0.256058	0.443	0.385	1
AT2	Capn2	0.0155978	0.370431	0.347	0.297	1
AT2	Entr1	0.0156217	0.311402	0.271	0.219	1
AT2	Faf1	0.0156906	0.285938	0.38	0.322	1
AT2	Coq8b	0.0157728	-0.293616	0.362	0.409	1
AT2	Copg2	0.0157934	0.251676	0.416	0.35	1
AT2	Cpne2	0.0159568	0.39251	0.254	0.207	1
AT2	Cradd	0.0165648	-0.385756	0.251	0.29	1
AT2	Ndufs1	0.0169356	0.302031	0.374	0.315	1
AT2	Clns1a	0.0169473	0.270478	0.308	0.254	1
AT2	Krt8	0.0170801	-0.260636	0.9	0.9	1
AT2	Cdk10	0.017428	0.281677	0.266	0.213	1
AT2	Itpa	0.0174775	0.276064	0.383	0.326	1
AT2	Tipin	0.0175569	0.449903	0.32	0.27	1
AT2	Chd9	0.0177022	0.28202	0.357	0.301	1
AT2	1110038F14Rik	0.0178634	0.260056	0.406	0.349	1
AT2	Dapk3	0.0182122	-0.305272	0.324	0.365	1
AT2	Psme3	0.0182908	0.26748	0.269	0.214	1
AT2	Mrto4	0.0185269	0.280412	0.32	0.275	1
AT2	Usp36	0.0185373	0.266083	0.385	0.326	1
AT2	Nup54	0.0186891	0.341529	0.29	0.24	1
AT2	Wdr89	0.0187486	-0.307496	0.294	0.34	1
AT2	Rasgef1b	0.0189684	-0.36	0.328	0.365	1
AT2	Galk2	0.0192247	0.423895	0.257	0.212	1
AT2	Idi1	0.0192597	-0.252615	0.643	0.678	1
AT2	Prkaa2	0.0193088	-0.425476	0.226	0.269	1
AT2	Ndufaf2	0.0196003	0.290804	0.336	0.286	1
AT2	Trappc11	0.0196532	0.304476	0.301	0.255	1
AT2	Gm49336	0.0196991	0.308539	0.26	0.21	1
AT2	Ssna1	0.0198648	0.262239	0.493	0.439	1
AT2	Nudt18	0.0199108	0.290043	0.386	0.335	1
AT2	Eif2b4	0.0199247	0.282016	0.302	0.251	1
AT2	Ccn1	0.0199654	-0.346844	0.513	0.546	1
AT2	Slc25a16	0.0200371	0.274113	0.447	0.393	1
AT2	Hook2	0.0200567	-0.324222	0.264	0.303	1
AT2	Plekhh2	0.0203289	0.281246	0.324	0.266	1
AT2	Fbln5	0.0205893	0.387215	0.28	0.231	1
AT2	Pef1	0.0206357	0.316505	0.299	0.244	1
AT2	Npr1	0.0210401	-0.25044	0.518	0.552	1
AT2	Ncbp1	0.0210516	0.276129	0.267	0.217	1
AT2	Stat6	0.0214935	-0.267452	0.317	0.357	1
AT2	Srprb	0.0217661	0.268447	0.418	0.365	1
AT2	Arhgap45	0.0218134	-0.38544	0.247	0.292	1
AT2	Rbm28	0.0219582	0.25681	0.353	0.296	1
AT2	Tank	0.0224012	0.265608	0.309	0.26	1
AT2	Casz1	0.0230031	-0.299034	0.321	0.361	1
AT2	Clip4	0.0235983	0.305485	0.506	0.45	1
AT2	Msl3	0.0236076	0.394866	0.252	0.207	1
AT2	Pkp2	0.0237474	-0.258499	0.362	0.397	1
AT2	Sbf2	0.0239644	0.317811	0.34	0.288	1
AT2	Lmnb1	0.0245555	0.318459	0.333	0.288	1
AT2	Csnk1g1	0.0247134	0.272561	0.368	0.315	1
AT2	Cks2	0.0248893	0.349087	0.426	0.381	1
AT2	Smn1	0.0250634	0.335586	0.283	0.234	1
AT2	Ints6	0.0251658	-0.276993	0.506	0.526	1
AT2	Nfu1	0.0252187	0.271688	0.422	0.37	1
AT2	Mfap4	0.0258173	0.542985	0.625	0.577	1
AT2	Clk2	0.0258251	0.26696	0.277	0.228	1
AT2	Ccng2	0.0259294	-0.27775	0.289	0.334	1
AT2	Fam92a	0.0261109	0.366384	0.329	0.288	1
AT2	Gm26917	0.0262987	0.307234	0.475	0.418	1
AT2	Shroom3	0.0264983	0.270997	0.354	0.297	1
AT2	Lig1	0.0266953	0.280724	0.314	0.265	1
AT2	Zdhhc6	0.0267252	0.293987	0.376	0.328	1
AT2	Epop	0.0267467	-0.324066	0.285	0.33	1
AT2	Plpp5	0.0267715	0.265441	0.306	0.252	1
AT2	Scoc	0.0268004	0.271444	0.32	0.267	1
AT2	Cog5	0.0269798	0.253734	0.353	0.302	1
AT2	Elfn1	0.027355	-0.285458	0.325	0.37	1
AT2	Fem1a	0.0279039	0.28488	0.287	0.238	1
AT2	Ier5l	0.0279578	-0.362566	0.356	0.39	1
AT2	Cd14	0.0279965	0.262105	0.534	0.498	1
AT2	Tmem8	0.0280459	-0.250702	0.403	0.445	1
AT2	Itm2a	0.0281718	0.678205	0.266	0.226	1
AT2	Nfrkb	0.0284543	0.278097	0.284	0.238	1
AT2	Uchl3	0.0285612	0.259491	0.307	0.26	1
AT2	Mrps10	0.0288121	0.266521	0.282	0.231	1
AT2	Dlat	0.029018	0.30532	0.351	0.309	1
AT2	Phyh	0.0292918	0.360474	0.257	0.211	1
AT2	P4ha2	0.0310355	0.291934	0.332	0.285	1
AT2	Rnf149	0.0311404	0.28672	0.349	0.306	1
AT2	Clic5	0.0315819	0.282389	0.285	0.238	1
AT2	Exosc3	0.031717	0.256302	0.302	0.251	1
AT2	Mthfd2l	0.0323659	0.272848	0.305	0.254	1
AT2	Nkapd1	0.0325287	0.315461	0.294	0.253	1
AT2	Hist1h4d	0.0328305	0.256358	0.76	0.693	1
AT2	Rev1	0.0335539	0.2937	0.275	0.225	1
AT2	Mcm7	0.0336137	0.387522	0.291	0.248	1
AT2	Fxyd3	0.0336334	0.25528	0.32	0.266	1
AT2	Ccnh	0.0340455	0.27891	0.269	0.227	1
AT2	Sgpl1	0.0341546	0.281853	0.351	0.302	1
AT2	Parp4	0.034229	-0.27737	0.241	0.282	1
AT2	Ruvbl2	0.0345208	0.308593	0.287	0.24	1
AT2	Epha2	0.0348806	-0.266917	0.336	0.379	1
AT2	Bcap29	0.0353238	0.276825	0.343	0.289	1
AT2	Rab35	0.0357463	0.284221	0.31	0.263	1
AT2	Malt1	0.0359409	0.441542	0.316	0.273	1
AT2	Pik3r4	0.0378043	0.250239	0.257	0.213	1
AT2	Tatdn2	0.0385695	-0.348814	0.262	0.297	1
AT2	Zfp654	0.0390701	0.39661	0.263	0.221	1
AT2	Xpnpep1	0.039117	0.282389	0.345	0.294	1
AT2	Gm20536	0.0395352	0.266581	0.408	0.367	1
AT2	Zfp622	0.0396527	-0.261862	0.422	0.453	1
AT2	Lmna	0.0399412	-0.30209	0.586	0.602	1
AT2	Dpp8	0.0401783	0.314851	0.291	0.249	1
AT2	Mrpl11	0.0402741	0.274066	0.33	0.282	1
AT2	Klc3	0.0408299	-0.322743	0.244	0.28	1
AT2	Apobec3	0.0411917	0.284458	0.391	0.351	1
AT2	Zfp945	0.0414326	-0.299189	0.244	0.279	1
AT2	Smim27	0.0420248	0.262354	0.364	0.316	1
AT2	Irf9	0.0431969	-0.342752	0.232	0.268	1
AT2	Hddc2	0.045388	0.30387	0.297	0.255	1
AT2	Ehd1	0.0458074	0.251807	0.303	0.26	1
AT2	Psmg2	0.0468527	0.314325	0.254	0.213	1
AT2	Sfmbt1	0.049099	0.30615	0.302	0.265	1
AT2	Alg5	0.0492708	0.265006	0.329	0.286	1
AT2	Cdc14a	0.0499171	-0.284567	0.306	0.35	1
AT2	Vasn	0.0500828	-0.372663	0.351	0.383	1
AT2	Fhl1	0.05035	0.471492	0.282	0.239	1
AT2	Mxi1	0.0519852	-0.305028	0.255	0.289	1
AT2	S100a6	0.0526922	0.649107	0.305	0.269	1
AT2	Ptpn21	0.0531435	-0.299474	0.416	0.437	1
AT2	Sept11	0.0535145	0.257063	0.336	0.287	1
AT2	Pmm2	0.0537611	0.254349	0.257	0.217	1
AT2	3010003L21Rik	0.0548025	0.364026	0.271	0.234	1
AT2	Lgals8	0.055861	0.282583	0.349	0.304	1
AT2	Sdhaf2	0.0559154	0.250283	0.27	0.231	1
AT2	Mpzl1	0.056765	0.31155	0.297	0.255	1
AT2	Cntrl	0.0568999	0.290204	0.457	0.413	1
AT2	Hist1h4h	0.0586453	0.440026	0.254	0.219	1
AT2	Flna	0.0588673	0.286132	0.583	0.561	1
AT2	Ppp2r5d	0.0589907	0.252463	0.274	0.233	1
AT2	Dhx30	0.0604255	0.295508	0.294	0.26	1
AT2	Gm26532	0.0607872	-0.332999	0.317	0.348	1
AT2	Tmem132c	0.0631937	0.274994	0.344	0.304	1
AT2	St7l	0.0638106	0.261716	0.286	0.246	1
AT2	Cul7	0.0659851	0.288528	0.31	0.269	1
AT2	Topbp1	0.0670685	0.310203	0.276	0.238	1
AT2	Akap5	0.0680111	0.314907	0.274	0.238	1
AT2	Col18a1	0.0692354	0.345103	0.333	0.299	1
AT2	Tuft1	0.0710926	-0.301883	0.232	0.269	1
AT2	Khk	0.0719847	-0.263984	0.271	0.297	1
AT2	Fbxw7	0.0725186	-0.298455	0.234	0.266	1
AT2	Mrpl3	0.0733934	0.262282	0.291	0.248	1
AT2	Polr3gl	0.0764039	-0.289188	0.26	0.29	1
AT2	Adamts10	0.0764582	-0.253391	0.24	0.274	1
AT2	Mapk14	0.076608	0.258998	0.355	0.315	1
AT2	Ube2w	0.0777905	0.302115	0.302	0.261	1
AT2	Nelfcd	0.0788347	0.260262	0.395	0.367	1
AT2	Arf2	0.0795413	0.359144	0.27	0.239	1
AT2	Nabp1	0.0800817	-0.364072	0.295	0.326	1
AT2	Ezh2	0.0844656	0.255337	0.345	0.302	1
AT2	Usp24	0.0845603	0.272777	0.302	0.269	1
AT2	Clu	0.0860868	0.281152	0.6	0.562	1
AT2	Utp20	0.0923211	0.298082	0.264	0.226	1
AT2	Proser1	0.097037	0.265871	0.295	0.263	1
AT2	Uhmk1	0.0976727	0.301123	0.279	0.248	1
AT2	Areg	0.0995851	-0.316313	0.478	0.494	1
AT2	Cttnbp2nl	0.0997388	0.301707	0.272	0.241	1
AT2	Maged2	0.100584	0.259969	0.456	0.416	1
AT2	C3	0.105553	0.299084	0.611	0.594	1
AT2	Bcl2l11	0.105989	-0.272465	0.317	0.34	1
AT2	Chrnb1	0.106023	-0.269895	0.234	0.262	1
AT2	H2-Q4	0.107565	0.25476	0.251	0.218	1
AT2	Pim1	0.112983	0.302448	0.525	0.494	1
AT2	Cdk2	0.118172	0.306382	0.284	0.26	1
AT2	Psmb8	0.120549	0.256459	0.34	0.308	1
AT2	Rph3al	0.122132	-0.271918	0.283	0.309	1
AT2	Exosc8	0.130006	0.269376	0.275	0.244	1
AT2	Sema3c	0.132688	0.259302	0.253	0.222	1
AT2	Cytip	0.134163	-0.268808	0.298	0.326	1
AT2	Mob3c	0.139938	-0.302095	0.245	0.269	1
AT2	Tgfbrap1	0.149124	-0.252823	0.343	0.361	1
AT2	Pmf1	0.150959	0.273239	0.292	0.266	1
AT2	Rhoc	0.153745	0.25626	0.368	0.336	1
AT2	9230117E06Rik	0.163622	0.268083	0.271	0.245	1
AT2	Acss1	0.169139	-0.25133	0.363	0.383	1
AT2	Ror1	0.16943	0.278776	0.316	0.281	1
AT2	Agap1	0.171923	0.270369	0.253	0.228	1
AT2	Mrpl45	0.176277	-0.305665	0.231	0.251	1
AT2	Rragd	0.185682	-0.353069	0.253	0.27	1
AT2	Acta2	0.188913	0.824	0.27	0.241	1
AT2	Col3a1	0.195723	0.640603	0.391	0.362	1
AT2	Fam221a	0.196505	-0.279204	0.279	0.301	1
AT2	Rab28	0.197177	-0.25738	0.28	0.296	1
AT2	Lncpint	0.205453	-0.265757	0.255	0.278	1
AT2	Ncapd3	0.219891	0.305794	0.253	0.23	1
AT2	Zc3hav1	0.224218	-0.25001	0.302	0.316	1
AT2	Col1a2	0.25592	0.672561	0.385	0.367	1
AT2	Sgk1	0.263141	-0.311397	0.28	0.299	1
AT2	Snx14	0.272828	-0.272053	0.248	0.266	1
AT2	Chia1	0.295173	-0.460683	0.311	0.323	1
AT2	Rnd3	0.318467	-0.332759	0.28	0.293	1
AT2	Fuom	0.406768	0.294413	0.286	0.283	1
AT2	Hat1	0.407731	0.300979	0.343	0.333	1
AT2	Tgfbi	0.465371	0.312782	0.356	0.334	1
AT2	Hp	0.50576	0.324185	0.659	0.663	1
AT2	Fn1	0.692814	0.458044	0.324	0.336	1
AT2	Vim	0.694342	0.58723	0.375	0.369	1
AT2	Lrg1	0.838335	0.371762	0.391	0.409	1
AT2	Anxa1	0.954772	-0.250834	0.671	0.669	1
AM	Xist	2.04049e-140	-1.81868	0.265	0.67	4.74618e-136
AM	Rpl26	9.06399e-85	0.383983	0.989	0.988	2.10828e-80
AM	Ddx3y	2.41002e-65	1.51776	0.43	0.164	5.6057e-61
AM	Eif2s3y	1.08859e-59	1.35055	0.388	0.138	2.53205e-55
AM	Tsix	2.80682e-56	-1.33118	0.173	0.42	6.52867e-52
AM	Npl	2.6984e-42	2.30106	0.312	0.135	6.27647e-38
AM	Cstb	1.14322e-37	0.692629	0.959	0.952	2.65913e-33
AM	Itgam	7.36109e-37	1.9455	0.313	0.139	1.71219e-32
AM	Scgb1a1	2.06112e-34	-0.474674	0.861	0.946	4.79416e-30
AM	Nme2	4.88717e-32	0.296808	0.97	0.959	1.13676e-27
AM	Ccl9	3.75508e-31	1.32337	0.693	0.583	8.73431e-27
AM	Pik3ap1	3.85078e-31	-0.40365	0.87	0.923	8.95691e-27
AM	Gpcpd1	1.62185e-30	-0.411799	0.891	0.934	3.77243e-26
AM	Wfdc17	2.14147e-30	1.54755	0.467	0.295	4.98106e-26
AM	Nabp1	3.47312e-30	-0.574782	0.788	0.872	8.07848e-26
AM	Lgals3	7.23504e-30	0.369577	0.991	0.99	1.68287e-25
AM	Crip1	3.07498e-29	1.02045	0.732	0.611	7.15241e-25
AM	S100a9	5.47353e-29	-0.752177	0.224	0.38	1.27314e-24
AM	Ncoa4	5.61105e-28	-0.394338	0.874	0.924	1.30513e-23
AM	Plek	6.42758e-28	-0.358728	0.954	0.968	1.49505e-23
AM	Fam129a	6.9672e-28	-0.40018	0.856	0.935	1.62057e-23
AM	Dhrs7b	9.78901e-28	0.727412	0.569	0.393	2.27692e-23
AM	Lars2	1.25173e-27	-0.250517	0.996	0.996	2.91153e-23
AM	Esd	1.29049e-27	0.919964	0.892	0.856	3.00168e-23
AM	Cdc42ep3	1.60883e-27	-0.422671	0.858	0.914	3.74213e-23
AM	Ctsz	1.73892e-26	0.358839	0.967	0.964	4.04474e-22
AM	Card19	2.28156e-26	1.42773	0.347	0.191	5.30691e-22
AM	Ndufb1-ps	3.99474e-26	0.292951	0.963	0.95	9.29176e-22
AM	Vim	1.96315e-25	0.255542	0.992	0.994	4.56628e-21
AM	Ptprc	2.05938e-25	-0.277942	0.944	0.954	4.79011e-21
AM	Chil3	2.30535e-25	-1.14305	0.403	0.547	5.36225e-21
AM	Cyb561a3	6.82638e-25	-0.404773	0.794	0.876	1.58782e-20
AM	Lgals1	1.10541e-24	0.422685	0.948	0.925	2.57117e-20
AM	Cytip	1.28596e-24	-0.360818	0.829	0.925	2.99115e-20
AM	Tmsb10	4.00632e-24	0.347892	0.976	0.977	9.31871e-20
AM	Tcf7l2	4.90455e-24	-0.294843	0.921	0.953	1.1408e-19
AM	Cd63	3.87956e-23	0.98855	0.658	0.563	9.02386e-19
AM	S100a6	5.15918e-23	1.44172	0.486	0.34	1.20003e-18
AM	Trem2	2.96496e-22	0.757335	0.72	0.603	6.89649e-18
AM	Clec4d	8.05297e-22	1.63533	0.377	0.243	1.87312e-17
AM	Myo5a	9.22975e-22	0.897087	0.433	0.288	2.14684e-17
AM	Picalm	4.86956e-21	-0.292108	0.932	0.946	1.13266e-16
AM	Fcgrt	8.03762e-21	-0.363099	0.835	0.908	1.86955e-16
AM	Net1	1.00767e-20	-0.307137	0.862	0.927	2.34384e-16
AM	Gpnmb	1.30998e-20	1.55678	0.565	0.446	3.04701e-16
AM	Atp6v0c	1.32887e-20	0.327053	0.978	0.973	3.09096e-16
AM	H3f3b	1.87566e-20	-0.261035	0.983	0.984	4.36278e-16
AM	Txn1	2.20206e-20	0.334697	0.98	0.975	5.12198e-16
AM	Baz1a	2.36366e-20	-0.303122	0.921	0.948	5.49787e-16
AM	Cidec	2.58957e-20	-0.53356	0.532	0.657	6.02334e-16
AM	Elob	2.69704e-20	0.260543	0.94	0.93	6.27331e-16
AM	Hcar2	7.41368e-20	-0.388073	0.69	0.786	1.72442e-15
AM	Ctsb	9.8342e-20	0.555726	0.979	0.968	2.28744e-15
AM	Cyba	1.0174e-19	0.276721	0.989	0.978	2.36648e-15
AM	Jund	1.08512e-19	-0.254902	0.963	0.958	2.52398e-15
AM	Siglecf	1.46321e-19	-0.430308	0.628	0.742	3.40342e-15
AM	Txnip	1.69362e-19	-0.498782	0.738	0.818	3.93936e-15
AM	Il18	1.71076e-19	-0.328512	0.853	0.94	3.97924e-15
AM	Mrpl52	2.99046e-19	0.440743	0.804	0.707	6.9558e-15
AM	Neat1	3.29466e-19	-0.30361	0.933	0.943	7.66337e-15
AM	Ftl1	3.69834e-19	0.357064	0.999	0.996	8.60235e-15
AM	Marcks	4.89027e-19	1.00235	0.357	0.227	1.13748e-14
AM	Runx1	1.30739e-18	-0.28845	0.931	0.946	3.041e-14
AM	Spp1	1.51795e-18	1.10751	0.706	0.615	3.53074e-14
AM	Mertk	1.86663e-18	-0.346453	0.831	0.888	4.34178e-14
AM	Bola2	2.00765e-18	0.377809	0.844	0.778	4.6698e-14
AM	Ear1	3.46744e-18	-0.346997	0.771	0.873	8.06527e-14
AM	Pgam1	4.23979e-18	0.534636	0.848	0.795	9.86174e-14
AM	Olr1	9.59291e-18	-0.362375	0.876	0.909	2.23131e-13
AM	Ly6e	1.06754e-17	0.401663	0.902	0.858	2.4831e-13
AM	Acaa1b	1.31129e-17	-0.55294	0.515	0.644	3.05006e-13
AM	Cd68	1.97582e-17	0.2953	0.949	0.95	4.59576e-13
AM	Cd24a	3.03854e-17	0.641743	0.635	0.514	7.06764e-13
AM	Capg	4.38274e-17	0.286056	0.949	0.943	1.01943e-12
AM	Pla2g15	6.90116e-17	-0.381677	0.716	0.79	1.60521e-12
AM	Pld4	8.46932e-17	-0.323621	0.795	0.855	1.96996e-12
AM	AI504432	8.69213e-17	-0.366395	0.782	0.835	2.02179e-12
AM	Ezr	1.95474e-16	-0.282601	0.903	0.925	4.54673e-12
AM	Noct	1.97166e-16	-0.465155	0.681	0.76	4.58609e-12
AM	Lpin1	2.29608e-16	-0.323757	0.757	0.842	5.34068e-12
AM	Jun	2.32002e-16	-0.351121	0.924	0.937	5.39638e-12
AM	Plk3	4.14888e-16	-0.449403	0.749	0.814	9.65029e-12
AM	G3bp1	1.77597e-15	-0.382092	0.815	0.86	4.13091e-11
AM	Grina	1.81298e-15	0.628715	0.846	0.8	4.21699e-11
AM	Syne2	2.29594e-15	-0.493848	0.471	0.584	5.34035e-11
AM	Nme1	2.63016e-15	0.256778	0.889	0.872	6.11776e-11
AM	Nedd9	2.74742e-15	-0.295049	0.842	0.87	6.39049e-11
AM	Mrpl27	3.76705e-15	0.729822	0.482	0.34	8.76215e-11
AM	Pag1	5.10243e-15	-0.334287	0.799	0.842	1.18683e-10
AM	Arhgef3	5.48619e-15	-0.440146	0.733	0.79	1.27609e-10
AM	Creg1	5.8585e-15	0.406744	0.946	0.942	1.36269e-10
AM	Cd300a	6.04079e-15	0.560021	0.606	0.491	1.40509e-10
AM	Bcar3	1.00534e-14	-0.423792	0.66	0.741	2.33843e-10
AM	Ppt1	1.1428e-14	-0.318337	0.844	0.888	2.65816e-10
AM	Frmd4a	1.52412e-14	-0.353617	0.762	0.831	3.54511e-10
AM	Chka	1.60135e-14	-0.555722	0.702	0.766	3.72473e-10
AM	Eno1	1.60317e-14	0.394165	0.724	0.618	3.72898e-10
AM	Kdm6b	1.65122e-14	-0.439398	0.665	0.715	3.84073e-10
AM	Ndufc1	1.73018e-14	0.31568	0.878	0.816	4.0244e-10
AM	Sftpc	2.15085e-14	0.481126	0.987	0.977	5.00288e-10
AM	Card11	2.35273e-14	-0.366237	0.679	0.765	5.47245e-10
AM	Il2rg	3.96323e-14	0.727137	0.332	0.215	9.21847e-10
AM	Kcnq1ot1	4.30258e-14	-0.416956	0.721	0.799	1.00078e-09
AM	Fth1	4.39281e-14	0.390229	1	0.999	1.02177e-09
AM	Lilra5	5.79661e-14	-0.347222	0.619	0.711	1.34829e-09
AM	Mif	8.32871e-14	0.491177	0.849	0.789	1.93726e-09
AM	Ier5	1.26093e-13	-0.273605	0.813	0.84	2.93292e-09
AM	Atp5k	1.30893e-13	0.270042	0.908	0.891	3.04457e-09
AM	Selenop	1.33214e-13	-0.29393	0.816	0.876	3.09857e-09
AM	Tlr2	1.90958e-13	-0.2774	0.882	0.905	4.44167e-09
AM	Fabp1	2.87579e-13	-0.747667	0.342	0.447	6.68909e-09
AM	Blvrb	2.92176e-13	0.59552	0.733	0.646	6.79603e-09
AM	Psap	3.05153e-13	0.311459	0.987	0.983	7.09786e-09
AM	Clec4a3	3.26203e-13	-0.441301	0.614	0.692	7.58747e-09
AM	Scpep1	3.94082e-13	0.506294	0.575	0.452	9.16635e-09
AM	Aldh2	4.33397e-13	0.440885	0.662	0.553	1.00808e-08
AM	Tmem256	4.35924e-13	0.296467	0.892	0.859	1.01396e-08
AM	Rab44	4.6493e-13	-0.599699	0.307	0.412	1.08143e-08
AM	Itgb2	5.29744e-13	0.26208	0.947	0.935	1.23219e-08
AM	Tspo	5.63463e-13	0.389693	0.881	0.837	1.31062e-08
AM	Klf10	6.16885e-13	-0.326327	0.743	0.798	1.43488e-08
AM	Ramp1	6.65074e-13	-0.259914	0.833	0.907	1.54696e-08
AM	Trerf1	6.97228e-13	-0.435571	0.488	0.578	1.62175e-08
AM	Slc2a1	7.81619e-13	0.628741	0.349	0.237	1.81805e-08
AM	Irf2bp2	1.3943e-12	-0.263504	0.912	0.922	3.24314e-08
AM	Klra2	1.93197e-12	-0.382121	0.616	0.705	4.49376e-08
AM	Eif2s3x	2.25162e-12	-0.343505	0.571	0.651	5.23726e-08
AM	H2-D1	2.34653e-12	0.306572	0.971	0.966	5.45803e-08
AM	Psmb5	2.42913e-12	0.360346	0.861	0.807	5.65016e-08
AM	Ptafr	2.94842e-12	0.951943	0.307	0.206	6.85804e-08
AM	Ivns1abp	3.73754e-12	-0.320351	0.806	0.845	8.69351e-08
AM	Mcam	4.51657e-12	-0.545364	0.372	0.471	1.05055e-07
AM	Pparg	4.56376e-12	-0.380367	0.692	0.764	1.06153e-07
AM	Psmb6	4.70762e-12	0.333238	0.852	0.812	1.09499e-07
AM	Ccl6	4.99833e-12	0.353478	0.984	0.991	1.16261e-07
AM	Tns1	5.31821e-12	-0.405763	0.566	0.65	1.23701e-07
AM	Psmc3	5.41918e-12	0.261918	0.832	0.766	1.2605e-07
AM	Fuom	6.64646e-12	0.474153	0.417	0.289	1.54597e-07
AM	Slc25a37	6.82399e-12	0.816434	0.323	0.218	1.58726e-07
AM	Plxna1	1.30708e-11	0.741628	0.313	0.211	3.04028e-07
AM	Mfge8	1.38202e-11	0.999541	0.326	0.23	3.21458e-07
AM	Basp1	1.39491e-11	0.425789	0.719	0.631	3.24457e-07
AM	Dmxl2	1.53231e-11	-0.252373	0.854	0.891	3.56415e-07
AM	Ly9	1.99968e-11	0.806515	0.348	0.248	4.65124e-07
AM	Kdm6a	2.08447e-11	-0.478572	0.356	0.441	4.84849e-07
AM	C5ar1	2.08758e-11	-0.294974	0.771	0.81	4.85571e-07
AM	Acat1	2.17616e-11	-0.346502	0.696	0.759	5.06175e-07
AM	Slc7a11	2.18048e-11	0.702132	0.558	0.453	5.07179e-07
AM	Scarb1	2.39688e-11	-0.353964	0.566	0.646	5.57514e-07
AM	Tgfbi	2.49669e-11	0.306708	0.938	0.929	5.80731e-07
AM	Kcnn3	2.57659e-11	-0.404184	0.478	0.572	5.99314e-07
AM	Ndufb8	2.97703e-11	0.265838	0.898	0.861	6.92456e-07
AM	F11r	3.35913e-11	-0.256548	0.863	0.894	7.81333e-07
AM	Slc31a2	4.23977e-11	0.472222	0.664	0.578	9.86171e-07
AM	Tpi1	4.50503e-11	0.415297	0.79	0.723	1.04787e-06
AM	Ctsl	4.81916e-11	0.345879	0.908	0.895	1.12094e-06
AM	Gla	5.63877e-11	0.549632	0.587	0.483	1.31158e-06
AM	Irak3	8.30488e-11	0.651189	0.338	0.234	1.93171e-06
AM	Emp1	8.42061e-11	0.91908	0.372	0.271	1.95863e-06
AM	Pycard	9.63215e-11	0.351937	0.821	0.787	2.24044e-06
AM	Ankrd44	1.03933e-10	-0.400247	0.624	0.686	2.41749e-06
AM	Krt19	1.23123e-10	-0.266025	0.649	0.754	2.86384e-06
AM	Nufip2	1.24798e-10	-0.268912	0.76	0.804	2.9028e-06
AM	Bri3	1.25087e-10	0.26774	0.929	0.915	2.90953e-06
AM	Hist1h1c	1.36405e-10	-0.387707	0.521	0.606	3.17279e-06
AM	Pkm	2.10515e-10	0.296361	0.915	0.902	4.89659e-06
AM	Lgmn	2.16373e-10	0.506418	0.828	0.786	5.03283e-06
AM	Bst2	2.18696e-10	0.63558	0.563	0.468	5.08686e-06
AM	Psmd8	2.60107e-10	0.272461	0.908	0.869	6.05009e-06
AM	Mtss1	2.70297e-10	-0.347413	0.643	0.71	6.28711e-06
AM	Fam168a	2.80485e-10	-0.285754	0.717	0.752	6.52409e-06
AM	Tns3	3.29826e-10	0.671701	0.267	0.179	7.67175e-06
AM	Ccpg1	3.75342e-10	-0.275005	0.749	0.782	8.73046e-06
AM	Map3k8	3.86626e-10	-0.322673	0.716	0.75	8.99293e-06
AM	Socs3	5.11575e-10	0.778788	0.304	0.212	1.18992e-05
AM	Wdr81	5.93451e-10	0.44748	0.31	0.211	1.38037e-05
AM	Atf5	6.39712e-10	0.689448	0.369	0.269	1.48797e-05
AM	Dnajc15	8.44469e-10	0.304384	0.501	0.387	1.96423e-05
AM	Fcgr2b	8.78558e-10	0.738135	0.342	0.25	2.04353e-05
AM	Lima1	1.0107e-09	-0.281277	0.74	0.8	2.35088e-05
AM	AB124611	1.49758e-09	0.41969	0.434	0.326	3.48338e-05
AM	Srxn1	1.57827e-09	0.985989	0.275	0.185	3.67106e-05
AM	Ifi27l2a	1.636e-09	0.806665	0.258	0.175	3.80533e-05
AM	Prex1	1.79564e-09	-0.281008	0.728	0.77	4.17667e-05
AM	Nucb2	3.19712e-09	-0.256149	0.772	0.822	7.43651e-05
AM	Fblim1	3.52234e-09	0.376615	0.421	0.317	8.19297e-05
AM	Gm10076	4.04032e-09	0.284123	0.86	0.843	9.39779e-05
AM	Il6ra	4.11187e-09	-0.286555	0.663	0.716	9.56421e-05
AM	Anxa4	4.23734e-09	0.333871	0.83	0.803	9.85606e-05
AM	Gpat3	4.90555e-09	-0.456596	0.424	0.49	0.000114103
AM	Plk2	5.14063e-09	0.935481	0.266	0.184	0.000119571
AM	Snhg6	5.78703e-09	0.519857	0.481	0.376	0.000134606
AM	Cfp	6.09334e-09	-0.364927	0.649	0.687	0.000141731
AM	S100a8	6.79674e-09	0.759233	0.678	0.641	0.000158092
AM	Kctd12	7.36077e-09	-0.286479	0.726	0.759	0.000171212
AM	Msr1	8.06924e-09	0.575541	0.437	0.348	0.00018769
AM	Ikzf1	8.59954e-09	-0.305878	0.662	0.717	0.000200025
AM	Cdk6	8.89207e-09	-0.25782	0.704	0.752	0.000206829
AM	Ms4a8a	9.18039e-09	-0.409757	0.536	0.61	0.000213536
AM	Pwwp3a	1.02028e-08	-0.386594	0.498	0.564	0.000237318
AM	Zfp703	1.02804e-08	-0.295289	0.768	0.796	0.000239123
AM	Tpcn2	1.0297e-08	0.505193	0.309	0.217	0.000239509
AM	Slirp	1.09626e-08	0.297756	0.626	0.528	0.000254989
AM	Plxnd1	1.28354e-08	0.579992	0.547	0.464	0.000298552
AM	Uba52	1.31219e-08	0.375399	0.78	0.704	0.000305215
AM	Fabp5	1.3192e-08	0.535056	0.912	0.915	0.000306847
AM	Tuba1c	1.33741e-08	0.341668	0.772	0.712	0.000311082
AM	Oxct1	1.71059e-08	0.527085	0.438	0.348	0.000397883
AM	Mthfd2	1.83615e-08	0.550149	0.318	0.227	0.000427089
AM	Gpr137b	2.04508e-08	0.281551	0.866	0.855	0.000475686
AM	Prkch	2.06628e-08	-0.336942	0.615	0.667	0.000480618
AM	Gcnt2	2.28192e-08	-0.285576	0.725	0.766	0.000530775
AM	Pros1	2.40535e-08	-0.28491	0.551	0.617	0.000559485
AM	Cd52	2.45678e-08	0.369674	0.882	0.857	0.000571446
AM	Il3ra	2.75496e-08	0.414693	0.306	0.216	0.000640805
AM	Rab11fip5	2.9587e-08	-0.726448	0.246	0.315	0.000688193
AM	Aimp1	3.53992e-08	0.277236	0.792	0.71	0.000823386
AM	Ppp1r12c	3.56763e-08	0.322866	0.472	0.361	0.000829831
AM	Bhlhe40	3.89591e-08	-0.259267	0.84	0.853	0.000906189
AM	Pira2	4.21825e-08	0.414092	0.572	0.485	0.000981164
AM	Wsb2	4.32833e-08	0.29609	0.605	0.524	0.00100677
AM	Alcam	4.69448e-08	0.422307	0.362	0.269	0.00109194
AM	Vat1	5.91743e-08	0.287984	0.853	0.828	0.00137639
AM	Fry	6.0345e-08	-0.252207	0.672	0.726	0.00140363
AM	Sowahc	6.31261e-08	-0.352702	0.617	0.66	0.00146831
AM	Tnfsf12	6.84333e-08	0.407741	0.56	0.473	0.00159176
AM	Gal	6.9073e-08	-0.548884	0.21	0.285	0.00160664
AM	Dhx40	7.07669e-08	0.357258	0.465	0.37	0.00164604
AM	Ahnak2	7.20079e-08	0.473522	0.29	0.21	0.0016749
AM	Prdx6	7.234e-08	0.602627	0.63	0.545	0.00168263
AM	Nav2	7.56839e-08	-0.490239	0.348	0.426	0.00176041
AM	Irs2	7.65093e-08	-0.330884	0.557	0.624	0.00177961
AM	Tes	7.76004e-08	0.511827	0.42	0.329	0.00180499
AM	Cd93	7.82116e-08	0.37829	0.333	0.247	0.0018192
AM	Bin1	8.36321e-08	0.307766	0.407	0.309	0.00194528
AM	Clec4b1	8.39362e-08	-0.474478	0.305	0.381	0.00195236
AM	Slc6a4	9.25121e-08	-0.545655	0.252	0.327	0.00215183
AM	Sgpl1	9.80036e-08	0.278783	0.8	0.739	0.00227956
AM	Dpp7	9.84056e-08	0.425238	0.381	0.289	0.00228891
AM	Slc31a1	1.16773e-07	0.640009	0.359	0.268	0.00271615
AM	Tc2n	1.23869e-07	-0.67421	0.218	0.288	0.00288119
AM	Ier2	1.34577e-07	-0.323928	0.862	0.875	0.00313027
AM	Flvcr2	1.52322e-07	-0.251329	0.667	0.719	0.00354301
AM	C5ar2	1.60557e-07	-0.36529	0.411	0.478	0.00373456
AM	Utp18	1.61828e-07	-0.403138	0.419	0.481	0.00376412
AM	Clec5a	1.62085e-07	0.419254	0.453	0.361	0.0037701
AM	Nomo1	1.65465e-07	0.337371	0.362	0.266	0.00384871
AM	Sik2	1.9518e-07	-0.424275	0.513	0.554	0.00453989
AM	Prdx1	1.96336e-07	0.332945	0.984	0.975	0.00456678
AM	Coro2a	2.03119e-07	-0.363771	0.599	0.64	0.00472455
AM	Dennd4a	2.04386e-07	-0.269257	0.752	0.785	0.00475401
AM	Cmtm7	2.07364e-07	0.295918	0.666	0.594	0.00482329
AM	Perp	2.07962e-07	-0.250539	0.694	0.761	0.00483719
AM	Maff	2.24282e-07	-0.390006	0.596	0.639	0.00521679
AM	Trio	2.24686e-07	-0.255318	0.544	0.6	0.00522619
AM	Tob1	2.46829e-07	0.394262	0.594	0.508	0.00574125
AM	Dipk1a	2.47541e-07	-0.268067	0.741	0.791	0.00575781
AM	Coro6	2.49625e-07	-0.576544	0.233	0.303	0.00580628
AM	Amdhd2	2.51754e-07	0.349377	0.553	0.464	0.00585579
AM	Alox5	2.73968e-07	-0.290465	0.583	0.643	0.0063725
AM	Mapk6	2.91209e-07	-0.287926	0.729	0.759	0.00677352
AM	Cyfip2	2.97309e-07	0.461697	0.273	0.195	0.00691541
AM	Tgm2	2.99542e-07	0.265287	0.753	0.677	0.00696736
AM	Got1	3.0805e-07	0.393309	0.341	0.248	0.00716524
AM	Zfp608	3.11483e-07	-0.2921	0.716	0.739	0.0072451
AM	Serpine1	3.42101e-07	-0.750221	0.342	0.394	0.00795726
AM	Runx2	4.08449e-07	-0.292629	0.583	0.639	0.00950052
AM	Pfdn1	4.28942e-07	0.297835	0.701	0.633	0.0099772
AM	Man1a	4.46008e-07	0.391746	0.268	0.191	0.0103742
AM	Smim26	4.73563e-07	0.452948	0.294	0.211	0.0110151
AM	Plpp1	4.78039e-07	0.44832	0.266	0.189	0.0111192
AM	Tspan5	4.92221e-07	0.334208	0.454	0.361	0.0114491
AM	Adam15	5.52541e-07	0.420003	0.477	0.383	0.0128521
AM	Gramd4	5.94959e-07	-0.28442	0.503	0.564	0.0138387
AM	Fam89a	6.33468e-07	-0.315892	0.427	0.497	0.0147345
AM	Hif1a	6.38809e-07	0.328708	0.758	0.683	0.0148587
AM	Rhob	6.62997e-07	-0.262735	0.727	0.768	0.0154213
AM	Gdpd3	7.57301e-07	0.36022	0.297	0.218	0.0176148
AM	Rasgef1b	7.63165e-07	-0.464704	0.471	0.52	0.0177512
AM	Mmp19	8.01237e-07	0.543705	0.575	0.489	0.0186368
AM	Nfix	8.06027e-07	-0.298218	0.562	0.617	0.0187482
AM	Tctex1d2	8.15729e-07	0.539658	0.333	0.251	0.0189739
AM	Snrk	8.21651e-07	-0.26772	0.613	0.658	0.0191116
AM	Lilr4b	8.43276e-07	0.501962	0.609	0.542	0.0196146
AM	Gm42047	8.43312e-07	-0.569387	0.189	0.252	0.0196154
AM	Ubqln1	8.52325e-07	-0.278503	0.726	0.753	0.0198251
AM	Mical3	9.07856e-07	-0.347126	0.374	0.431	0.0211167
AM	Naglu	9.38361e-07	0.410207	0.493	0.414	0.0218263
AM	Map3k2	9.72489e-07	-0.279924	0.571	0.617	0.0226201
AM	Flvcr1	1.04232e-06	0.59581	0.255	0.183	0.0242443
AM	Aopep	1.05799e-06	0.465242	0.346	0.262	0.024609
AM	Arl4c	1.08447e-06	0.448295	0.252	0.181	0.0252247
AM	Rbpj	1.39574e-06	0.41922	0.642	0.575	0.032465
AM	Snrnp27	1.42951e-06	0.331419	0.73	0.651	0.0332505
AM	Nlrp3	1.57161e-06	-0.26468	0.672	0.707	0.0365558
AM	B2m	1.59842e-06	0.326905	0.985	0.985	0.0371792
AM	Chchd10	1.71879e-06	0.562398	0.553	0.466	0.0399792
AM	Acp2	1.85138e-06	0.285152	0.622	0.536	0.0430632
AM	Fam102b	1.88001e-06	0.553351	0.272	0.199	0.043729
AM	Tmem154	1.98398e-06	-0.263922	0.617	0.656	0.0461474
AM	Cbr2	2.21873e-06	-0.350576	0.363	0.422	0.0516077
AM	Dock8	2.21891e-06	-0.259422	0.724	0.753	0.0516118
AM	Pgk1	2.28116e-06	0.283127	0.754	0.686	0.0530599
AM	Amz1	2.48231e-06	-0.297123	0.633	0.665	0.0577386
AM	Hopx	2.5284e-06	0.263243	0.415	0.329	0.0588105
AM	Gng12	2.54061e-06	0.417503	0.469	0.392	0.0590946
AM	Ppp2cb	2.6281e-06	0.289557	0.481	0.384	0.0611297
AM	Psmg4	2.64183e-06	0.29228	0.542	0.448	0.061449
AM	Ermp1	2.66944e-06	-0.259783	0.447	0.509	0.0620911
AM	2310009A05Rik	2.84469e-06	0.417675	0.422	0.333	0.0661675
AM	Psmd12	2.89733e-06	0.268085	0.677	0.593	0.0673918
AM	Tma16	3.00433e-06	0.417075	0.408	0.327	0.0698808
AM	Klhl9	3.08514e-06	-0.271358	0.704	0.72	0.0717604
AM	Mcub	3.20729e-06	0.359735	0.251	0.178	0.0746015
AM	Hic2	3.25841e-06	-0.467207	0.356	0.407	0.0757906
AM	Slco2b1	3.69594e-06	-0.355311	0.441	0.501	0.0859676
AM	Tatdn2	3.86411e-06	0.283052	0.569	0.482	0.0898792
AM	Eaf1	3.99887e-06	0.286184	0.285	0.211	0.0930136
AM	Morrbid	4.27505e-06	0.412657	0.343	0.261	0.0994377
AM	Matn2	4.47384e-06	-0.255917	0.487	0.552	0.104062
AM	Egr2	4.64723e-06	-0.300945	0.623	0.655	0.108095
AM	Hadhb	4.84833e-06	-0.270313	0.706	0.745	0.112772
AM	Eid1	4.90267e-06	-0.27876	0.613	0.645	0.114036
AM	Lgals3bp	5.11814e-06	0.458205	0.639	0.579	0.119048
AM	Cd200	5.2754e-06	0.432684	0.353	0.282	0.122706
AM	Hnrnpll	5.40479e-06	-0.26364	0.674	0.696	0.125715
AM	Grk3	5.54195e-06	-0.272119	0.446	0.501	0.128906
AM	Tceal9	5.5755e-06	0.291221	0.567	0.472	0.129686
AM	Lgals9	5.78686e-06	0.454147	0.381	0.303	0.134602
AM	Smim4	5.82866e-06	0.340343	0.442	0.356	0.135575
AM	Itpkb	6.17856e-06	-0.28981	0.489	0.541	0.143713
AM	Nab2	6.66171e-06	-0.433069	0.235	0.295	0.154951
AM	Krt79	7.03117e-06	-0.385286	0.355	0.42	0.163545
AM	Gpr155	8.11436e-06	-0.353079	0.354	0.412	0.18874
AM	Ftl1-ps1	8.84002e-06	0.393407	0.583	0.515	0.205619
AM	Tet2	9.22804e-06	-0.255743	0.66	0.68	0.214644
AM	Mgp	9.2286e-06	0.393896	0.411	0.333	0.214657
AM	Fnip2	9.26932e-06	0.485851	0.537	0.458	0.215604
AM	Rhof	9.48325e-06	-0.311202	0.472	0.521	0.22058
AM	Atp6v1c1	9.72868e-06	0.299928	0.799	0.766	0.226289
AM	Zfp639	1.04741e-05	0.369609	0.333	0.259	0.243629
AM	Tceal8	1.05736e-05	0.419338	0.253	0.188	0.245941
AM	Aars	1.08684e-05	0.325742	0.503	0.417	0.252799
AM	H2-T23	1.09563e-05	0.408392	0.539	0.455	0.254844
AM	Mindy1	1.09604e-05	0.364615	0.474	0.381	0.254939
AM	Mbtd1	1.11754e-05	-0.31915	0.456	0.496	0.259939
AM	Rab9	1.14497e-05	0.286934	0.507	0.42	0.266321
AM	Ifngr2	1.23473e-05	0.285348	0.602	0.519	0.287198
AM	Col1a1	1.30155e-05	0.654861	0.426	0.349	0.30274
AM	Kat7	1.32929e-05	-0.298479	0.469	0.508	0.309194
AM	Rab7b	1.36858e-05	0.436219	0.343	0.268	0.318331
AM	H2-K1	1.41248e-05	0.423783	0.947	0.945	0.328544
AM	Tnfrsf23	1.47971e-05	0.480297	0.265	0.195	0.34418
AM	Pwp1	1.65856e-05	0.444021	0.344	0.268	0.385782
AM	Pacs2	1.6898e-05	0.34212	0.348	0.27	0.393047
AM	Ctsk	1.7723e-05	0.764031	0.622	0.576	0.412238
AM	Far1	1.77518e-05	-0.268059	0.632	0.671	0.412908
AM	Ccdc88c	1.80968e-05	-0.368111	0.36	0.412	0.420931
AM	Emilin1	1.92932e-05	-0.273802	0.474	0.529	0.448761
AM	Cox20	1.97325e-05	0.318424	0.45	0.367	0.458978
AM	Gemin7	1.99186e-05	0.266651	0.474	0.38	0.463307
AM	Kat6b	2.15578e-05	-0.408503	0.415	0.46	0.501435
AM	Setd1b	2.27795e-05	-0.265465	0.528	0.561	0.529851
AM	Fbxo8	2.29905e-05	0.362319	0.253	0.184	0.534758
AM	Atp10a	2.38238e-05	-0.326036	0.529	0.579	0.554142
AM	Sh3tc1	2.3985e-05	-0.28902	0.574	0.603	0.557892
AM	Ssh1	2.50967e-05	0.324984	0.292	0.218	0.583748
AM	Mkln1	2.74046e-05	-0.27203	0.704	0.717	0.63743
AM	Anapc13	2.85569e-05	0.387356	0.658	0.591	0.664233
AM	Tmem126a	2.86061e-05	0.285093	0.597	0.517	0.665377
AM	Scd2	2.90443e-05	0.368196	0.335	0.267	0.675571
AM	Hsd11b1	2.97337e-05	0.401266	0.264	0.199	0.691605
AM	Csf2rb2	3.15278e-05	0.369567	0.599	0.515	0.733337
AM	Gdf15	3.58766e-05	-0.290447	0.504	0.559	0.834489
AM	Med9	3.77701e-05	0.409446	0.319	0.245	0.878533
AM	Mfsd13a	3.79936e-05	0.311211	0.265	0.197	0.883731
AM	Stx8	3.80255e-05	0.25249	0.565	0.497	0.884472
AM	Zc3h7a	3.93409e-05	-0.280712	0.645	0.657	0.915069
AM	Ttll5	4.08654e-05	-0.44855	0.236	0.288	0.950529
AM	Bmt2	4.23741e-05	-0.38963	0.405	0.453	0.985621
AM	Lsr	4.53328e-05	-0.360442	0.429	0.49	1
AM	Chd8	4.71797e-05	-0.271366	0.662	0.688	1
AM	Tifab	4.77594e-05	-0.395159	0.433	0.47	1
AM	Ncf4	4.83477e-05	0.287597	0.517	0.441	1
AM	Timp2	4.85932e-05	0.663342	0.379	0.317	1
AM	Ccdc59	4.88677e-05	0.268351	0.606	0.518	1
AM	Tbc1d1	5.74717e-05	0.47488	0.276	0.213	1
AM	Nr1h3	5.77904e-05	0.365131	0.369	0.296	1
AM	Adgrl3	5.9903e-05	-0.388326	0.344	0.394	1
AM	Lcor	6.19478e-05	-0.286696	0.57	0.591	1
AM	Cyb561	6.717e-05	0.373037	0.313	0.247	1
AM	Atf7ip	6.71968e-05	-0.391486	0.436	0.481	1
AM	Slc16a7	6.94037e-05	-0.549988	0.228	0.276	1
AM	Tob2	6.94091e-05	-0.25136	0.74	0.755	1
AM	Lrpap1	7.06812e-05	0.29785	0.626	0.563	1
AM	Sgms1	7.11014e-05	-0.314218	0.59	0.629	1
AM	Gba	7.20875e-05	0.252025	0.633	0.576	1
AM	Slc25a25	7.56452e-05	-0.392142	0.361	0.402	1
AM	Fkbp4	7.95944e-05	-0.255519	0.563	0.611	1
AM	Slc43a3	7.99849e-05	0.423169	0.254	0.197	1
AM	Acvr1b	8.30614e-05	-0.279258	0.385	0.429	1
AM	Bst1	8.56737e-05	0.304899	0.824	0.818	1
AM	Prune1	8.70652e-05	0.389098	0.307	0.24	1
AM	Apobr	8.76557e-05	-0.250862	0.622	0.654	1
AM	AC160336.1	8.76608e-05	0.402963	0.329	0.269	1
AM	Adrm1	9.17677e-05	0.31455	0.452	0.376	1
AM	Dnaja3	9.33988e-05	0.340437	0.267	0.203	1
AM	Bgn	9.55538e-05	0.450041	0.274	0.216	1
AM	Klc4	9.61582e-05	0.474697	0.286	0.22	1
AM	Dr1	9.61728e-05	-0.26698	0.633	0.659	1
AM	Isca2	9.68411e-05	0.382618	0.365	0.294	1
AM	Pgs1	0.000104275	0.313363	0.383	0.314	1
AM	Nrg4	0.000109468	-0.405205	0.338	0.38	1
AM	Ash1l	0.000110505	-0.255706	0.654	0.677	1
AM	Raph1	0.000111903	0.394266	0.276	0.211	1
AM	Fam234a	0.000120296	0.356256	0.311	0.25	1
AM	Cfb	0.00012198	0.853534	0.662	0.657	1
AM	Abcc1	0.000129153	0.418307	0.312	0.247	1
AM	Tent4b	0.000141916	-0.282591	0.603	0.63	1
AM	Adcy3	0.000152314	-0.334174	0.435	0.473	1
AM	Cav1	0.000153748	0.484161	0.265	0.206	1
AM	P2rx4	0.000154437	0.277041	0.556	0.488	1
AM	Slc36a1	0.000177617	0.44903	0.303	0.244	1
AM	Ppa1	0.000179144	0.311934	0.251	0.191	1
AM	1810058I24Rik	0.000187613	0.250971	0.784	0.743	1
AM	Bcat2	0.000189198	0.284984	0.297	0.231	1
AM	Prdx4	0.000189253	0.29413	0.43	0.361	1
AM	Ddhd1	0.000189396	-0.250356	0.784	0.8	1
AM	Epb41l1	0.000190045	-0.542825	0.27	0.315	1
AM	Aim2	0.000193898	-0.286102	0.547	0.584	1
AM	Clcn7	0.000198216	0.336281	0.458	0.388	1
AM	Iah1	0.000202664	0.251311	0.583	0.518	1
AM	Ptpn9	0.000205276	0.27086	0.371	0.294	1
AM	Map4k4	0.000225523	0.290317	0.717	0.662	1
AM	Pik3r6	0.000237551	-0.29156	0.487	0.525	1
AM	Cd74	0.000238588	0.855884	0.354	0.291	1
AM	Mrpl42	0.000254153	0.268034	0.66	0.601	1
AM	Dapk3	0.000269307	0.305226	0.388	0.31	1
AM	Prag1	0.000273959	-0.347587	0.385	0.42	1
AM	Pnpt1	0.000281073	-0.491193	0.215	0.255	1
AM	Scyl2	0.000309998	-0.311416	0.448	0.479	1
AM	AI506816	0.00031755	0.30949	0.387	0.318	1
AM	Sp1	0.000318024	-0.254702	0.553	0.576	1
AM	Acadsb	0.000319423	0.340894	0.254	0.197	1
AM	Psmd7	0.000346892	0.329081	0.729	0.666	1
AM	Nrep	0.00036236	0.478676	0.301	0.244	1
AM	Foxn2	0.000364308	-0.280902	0.438	0.474	1
AM	Parvb	0.000366211	0.37823	0.368	0.3	1
AM	2210016L21Rik	0.000369417	0.251308	0.395	0.324	1
AM	Ttc4	0.000388475	0.347683	0.265	0.206	1
AM	Htatip2	0.000395391	0.266785	0.456	0.385	1
AM	Hsd3b7	0.000398815	-0.264479	0.51	0.541	1
AM	Serf1	0.000410924	0.279477	0.378	0.312	1
AM	Rrp8	0.000438158	0.263782	0.287	0.229	1
AM	Mrpl53	0.00045854	0.264892	0.349	0.282	1
AM	Tmem64	0.000472449	-0.419598	0.365	0.41	1
AM	Knop1	0.000474331	0.278074	0.429	0.366	1
AM	Cdk5rap2	0.000497043	0.316338	0.261	0.204	1
AM	Borcs6	0.000543342	-0.309947	0.438	0.461	1
AM	B3gnt2	0.000561891	0.259827	0.592	0.517	1
AM	Nlrc4	0.000575151	-0.326933	0.335	0.372	1
AM	Acss1	0.000585735	-0.319999	0.392	0.43	1
AM	Tmem156	0.000592654	-0.298205	0.258	0.295	1
AM	Fbxo30	0.000618754	-0.336722	0.394	0.422	1
AM	Dennd4b	0.000631227	-0.289921	0.417	0.449	1
AM	Hmox1	0.000636638	0.788816	0.631	0.575	1
AM	Gclm	0.000640656	0.373621	0.598	0.538	1
AM	Cdk5	0.000692822	0.328299	0.267	0.211	1
AM	Etfrf1	0.00069716	0.434049	0.276	0.218	1
AM	Cep170	0.000760476	-0.253921	0.577	0.595	1
AM	Clmn	0.000775999	-0.391046	0.328	0.36	1
AM	Inka1	0.000866958	-0.424996	0.247	0.289	1
AM	Arl6ip4	0.00089063	0.251764	0.57	0.517	1
AM	Exosc4	0.000905125	0.259739	0.354	0.288	1
AM	Tnf	0.000914883	-0.285767	0.54	0.561	1
AM	Clk4	0.00102807	-0.269212	0.594	0.607	1
AM	Zbtb20	0.00107069	-0.369901	0.381	0.414	1
AM	Gm6377	0.00112104	-0.253908	0.299	0.345	1
AM	P2ry10b	0.00116431	-0.303221	0.467	0.49	1
AM	Rab22a	0.00124194	0.252351	0.427	0.352	1
AM	Ptgr1	0.0013325	0.256315	0.279	0.223	1
AM	Gatad1	0.00137181	0.271383	0.588	0.526	1
AM	Dgat2	0.00141442	-0.260792	0.349	0.383	1
AM	Cd36	0.00142777	0.361936	0.776	0.776	1
AM	Mid1ip1	0.00142829	0.308061	0.278	0.221	1
AM	Yipf1	0.00143126	0.263631	0.426	0.359	1
AM	Cox10	0.00144397	0.254466	0.256	0.204	1
AM	Fbxo38	0.001554	-0.31435	0.254	0.292	1
AM	Sash1	0.00155645	0.381214	0.369	0.318	1
AM	Mdk	0.0015587	0.378217	0.287	0.234	1
AM	Ino80c	0.00157384	0.411327	0.288	0.238	1
AM	Zbtb1	0.00159347	-0.266913	0.449	0.477	1
AM	Extl3	0.00159995	0.272277	0.286	0.23	1
AM	Tmem170b	0.0016321	-0.30303	0.471	0.496	1
AM	Gfpt1	0.00166125	-0.251662	0.473	0.502	1
AM	Tnip1	0.00167015	0.33008	0.431	0.369	1
AM	Rpl9-ps6	0.0016956	-0.32464	0.338	0.37	1
AM	Naip5	0.00170379	-0.287725	0.43	0.453	1
AM	Mars	0.00174848	0.300177	0.28	0.225	1
AM	Ddx49	0.00177645	0.263064	0.366	0.308	1
AM	Wwtr1	0.00183276	-0.313588	0.432	0.461	1
AM	Rnase4	0.00185113	-0.266792	0.529	0.552	1
AM	Vegfb	0.00185392	0.372346	0.367	0.31	1
AM	Asna1	0.00189563	0.266741	0.556	0.493	1
AM	Kat6a	0.00189609	-0.25351	0.518	0.548	1
AM	Gopc	0.00191777	0.351156	0.309	0.25	1
AM	Msl2	0.00196054	-0.257236	0.506	0.532	1
AM	Agl	0.00197157	0.371149	0.299	0.246	1
AM	Fam13b	0.00202158	-0.32979	0.375	0.405	1
AM	Dnase1l1	0.0020601	0.264616	0.383	0.334	1
AM	Bub1b	0.00208528	-0.252143	0.508	0.541	1
AM	Sirt1	0.00216988	-0.376566	0.222	0.258	1
AM	Orc3	0.00219005	0.334135	0.275	0.223	1
AM	Ndufaf2	0.0022346	0.270581	0.306	0.253	1
AM	Taf11	0.00236394	0.260653	0.353	0.294	1
AM	Il11ra1	0.0023753	0.25269	0.439	0.385	1
AM	Hddc2	0.0025023	0.285174	0.253	0.202	1
AM	Slc29a3	0.00250653	0.260122	0.312	0.256	1
AM	Clcn3	0.00253174	-0.258349	0.523	0.545	1
AM	Cd14	0.00260232	0.387954	0.741	0.7	1
AM	Lncpint	0.00260864	-0.304181	0.368	0.402	1
AM	Mrpl19	0.00261729	0.269562	0.344	0.288	1
AM	Tnfrsf26	0.0030852	0.270966	0.288	0.237	1
AM	Rrs1	0.00317036	-0.390057	0.358	0.384	1
AM	Trim11	0.00321273	-0.286388	0.271	0.304	1
AM	Tap1	0.00327491	0.299021	0.345	0.289	1
AM	Ldhb	0.00344002	0.376868	0.261	0.217	1
AM	Pex11a	0.00374096	-0.270837	0.49	0.517	1
AM	Kdm5c	0.0037425	-0.307133	0.421	0.442	1
AM	Tmub2	0.00394692	0.257051	0.273	0.223	1
AM	Scoc	0.00398582	0.266324	0.329	0.274	1
AM	Kif1c	0.00414528	0.253928	0.474	0.418	1
AM	Dnlz	0.00438121	0.268382	0.363	0.305	1
AM	Mfsd11	0.00438593	0.411895	0.312	0.261	1
AM	Arhgap11a	0.0044081	-0.275407	0.331	0.365	1
AM	Cpne8	0.00480855	-0.301288	0.41	0.437	1
AM	Zfand2b	0.00483065	0.338459	0.307	0.254	1
AM	Commd9	0.00497369	0.258508	0.349	0.293	1
AM	1700037H04Rik	0.00539518	0.299924	0.333	0.278	1
AM	Ankra2	0.00540483	0.342991	0.275	0.23	1
AM	Rgs10	0.00557823	0.330087	0.49	0.428	1
AM	Ly86	0.00563796	-0.287849	0.298	0.336	1
AM	Sh2b2	0.00572984	0.287052	0.303	0.252	1
AM	Aph1c	0.00602664	0.298856	0.325	0.275	1
AM	Arhgap39	0.00603629	-0.266285	0.446	0.466	1
AM	Bex3	0.00629603	0.253988	0.255	0.211	1
AM	Ciapin1	0.00630261	0.279829	0.353	0.298	1
AM	Rps6ka5	0.00645095	-0.251133	0.248	0.281	1
AM	Czib	0.00666519	0.26324	0.277	0.228	1
AM	Dtx3	0.00671888	0.307387	0.278	0.232	1
AM	Neurl3	0.0070549	0.26203	0.269	0.225	1
AM	Xrcc5	0.00713385	-0.312343	0.337	0.361	1
AM	Zfyve26	0.0073073	-0.25853	0.428	0.442	1
AM	Fam45a	0.00734461	0.262884	0.346	0.292	1
AM	Cdkn2d	0.00742988	0.385453	0.262	0.217	1
AM	Aga	0.00745792	0.255075	0.4	0.347	1
AM	Cdh1	0.00749798	0.319036	0.484	0.441	1
AM	Zfhx3	0.00774269	0.263931	0.301	0.255	1
AM	Nfyb	0.00786525	0.312386	0.269	0.222	1
AM	Tvp23b	0.00791297	-0.372733	0.229	0.257	1
AM	Fbrs	0.00808784	-0.27095	0.495	0.499	1
AM	Mak	0.00825903	-0.4361	0.263	0.288	1
AM	Mccc2	0.00849273	-0.283843	0.258	0.287	1
AM	Nod1	0.00869068	-0.294577	0.325	0.354	1
AM	Diablo	0.00876859	0.303324	0.358	0.305	1
AM	Ddhd2	0.00906619	-0.278896	0.355	0.379	1
AM	Abcd3	0.00930442	0.264308	0.399	0.342	1
AM	Fmc1	0.00935316	0.272401	0.312	0.266	1
AM	Shmt2	0.00947169	-0.316883	0.267	0.296	1
AM	Col3a1	0.00957743	0.29951	0.447	0.387	1
AM	Icam1	0.0101921	-0.265408	0.621	0.616	1
AM	Iffo2	0.0102103	-0.408121	0.267	0.295	1
AM	Mob3c	0.0105639	-0.475929	0.229	0.257	1
AM	2300009A05Rik	0.0108036	0.34825	0.28	0.236	1
AM	Uba7	0.0110312	-0.319905	0.222	0.251	1
AM	Ak8	0.0114277	-0.271735	0.223	0.252	1
AM	Hmbs	0.0114436	0.260262	0.337	0.292	1
AM	Casp3	0.0120958	0.321942	0.294	0.25	1
AM	Nfya	0.0121921	-0.311379	0.322	0.347	1
AM	Abcb7	0.012402	-0.31931	0.308	0.332	1
AM	Atp2c1	0.0128552	-0.29353	0.465	0.481	1
AM	Ifitm10	0.0129939	-0.416889	0.279	0.306	1
AM	Kifap3	0.0132024	0.281136	0.297	0.252	1
AM	Arhgap26	0.0148468	-0.302993	0.321	0.349	1
AM	Tmem273	0.0149131	-0.310324	0.338	0.37	1
AM	Wfdc21	0.0149156	0.52717	0.36	0.325	1
AM	Fxr2	0.0156774	0.2642	0.424	0.373	1
AM	Farsb	0.0157902	0.311758	0.413	0.367	1
AM	Slc39a10	0.0158735	-0.292138	0.301	0.327	1
AM	Iffo1	0.0158953	-0.302104	0.331	0.345	1
AM	Egr1	0.0161975	-0.509807	0.53	0.535	1
AM	Dop1a	0.0167208	-0.307736	0.337	0.358	1
AM	Ano10	0.0168684	0.26938	0.268	0.224	1
AM	Pink1	0.0183491	-0.310955	0.34	0.355	1
AM	Crkl	0.0196875	0.280865	0.292	0.252	1
AM	Fam122b	0.0212055	-0.303714	0.309	0.334	1
AM	Apobec1	0.0214497	-0.254489	0.369	0.393	1
AM	Rbm15	0.0231034	-0.358359	0.271	0.289	1
AM	Rfc2	0.0240809	0.278237	0.41	0.36	1
AM	Mex3c	0.0249408	-0.291209	0.331	0.35	1
AM	Ints1	0.0252685	0.2625	0.295	0.251	1
AM	Synj1	0.0254467	-0.276958	0.51	0.524	1
AM	Polr2l	0.0287259	0.393493	0.289	0.25	1
AM	Adk	0.0302653	0.27365	0.331	0.283	1
AM	Slc38a6	0.0305503	-0.255205	0.451	0.462	1
AM	Hist1h4d	0.0309277	0.258195	0.306	0.269	1
AM	Ier3	0.0328753	0.395003	0.578	0.535	1
AM	Vopp1	0.033445	-0.392159	0.235	0.256	1
AM	Il6st	0.0352696	-0.297105	0.388	0.403	1
AM	Gosr1	0.0385343	0.268656	0.313	0.265	1
AM	Dcakd	0.0385533	-0.327804	0.259	0.279	1
AM	Khk	0.0391176	-0.253194	0.31	0.327	1
AM	Eef1akmt1	0.0398911	0.25431	0.324	0.281	1
AM	Pttg1	0.0404836	-0.3148	0.362	0.375	1
AM	Gdi1	0.0421053	-0.298188	0.354	0.374	1
AM	Ing2	0.0423274	-0.254967	0.454	0.456	1
AM	Taf1b	0.0427131	-0.253557	0.231	0.256	1
AM	Mndal	0.0433336	0.280058	0.278	0.244	1
AM	Grsf1	0.044228	-0.31046	0.453	0.455	1
AM	Plscr3	0.0474568	-0.281127	0.271	0.292	1
AM	Ublcp1	0.0479585	-0.382442	0.345	0.36	1
AM	Lyrm4	0.0481667	-0.263861	0.448	0.456	1
AM	Apoe	0.0492878	0.46062	0.65	0.605	1
AM	Clec4e	0.0523044	0.402194	0.39	0.36	1
AM	Zfp869	0.0525909	-0.266933	0.355	0.371	1
AM	Prom1	0.0541583	-0.31271	0.316	0.334	1
AM	Tubgcp3	0.0561514	0.250617	0.283	0.248	1
AM	Gtf2i	0.0574529	-0.253149	0.422	0.428	1
AM	Sft2d2	0.060287	0.256682	0.262	0.233	1
AM	Brwd3	0.0612177	-0.268632	0.267	0.284	1
AM	Tsc22d3	0.065111	-0.291089	0.46	0.461	1
AM	Arsb	0.066966	-0.283779	0.277	0.288	1
AM	Prorsd1	0.0730239	-0.251955	0.245	0.263	1
AM	Dync1li2	0.0747717	-0.424244	0.326	0.336	1
AM	Clec2d	0.0758795	-0.283763	0.283	0.301	1
AM	Enc1	0.0767054	-0.290349	0.274	0.289	1
AM	Crtc2	0.07924	-0.313669	0.256	0.272	1
AM	Fbxl20	0.079253	-0.285512	0.351	0.359	1
AM	H2-Ke6	0.0810574	-0.324894	0.349	0.356	1
AM	Aagab	0.0866347	-0.286714	0.31	0.325	1
AM	D10Wsu102e	0.0915969	-0.34699	0.288	0.298	1
AM	Ccdc34	0.0955295	0.269072	0.413	0.381	1
AM	Pex14	0.0961605	-0.264341	0.37	0.372	1
AM	Dmxl1	0.0974565	-0.279057	0.397	0.406	1
AM	Zfp36l1	0.10002	0.284854	0.606	0.569	1
AM	Taf13	0.104607	0.341187	0.34	0.31	1
AM	Parp8	0.108841	-0.356739	0.29	0.304	1
AM	Ndrg3	0.111437	-0.34871	0.29	0.297	1
AM	Vav2	0.115103	-0.261615	0.39	0.398	1
AM	Fdps	0.118143	0.252753	0.331	0.298	1
AM	Wrnip1	0.119923	-0.346904	0.247	0.255	1
AM	Vamp5	0.120539	-0.255955	0.264	0.281	1
AM	Bag4	0.124556	-0.364547	0.246	0.257	1
AM	Naf1	0.127094	-0.32211	0.247	0.259	1
AM	St7	0.128977	-0.273657	0.333	0.339	1
AM	1190005I06Rik	0.12985	-0.333958	0.256	0.261	1
AM	Thoc6	0.14298	-0.275486	0.261	0.27	1
AM	Pibf1	0.157485	-0.320543	0.26	0.272	1
AM	Phf10	0.15822	0.359777	0.403	0.375	1
AM	Pgrmc2	0.158505	0.289802	0.388	0.351	1
AM	Tbck	0.161784	-0.255331	0.283	0.294	1
AM	Il1b	0.162826	0.256402	0.521	0.488	1
AM	Thap11	0.16936	-0.255722	0.308	0.311	1
AM	Jarid2	0.176067	-0.327861	0.353	0.353	1
AM	Tmem229b	0.180443	-0.292311	0.279	0.282	1
AM	Zfp991	0.182996	0.310706	0.273	0.245	1
AM	Farsa	0.183624	-0.293749	0.371	0.371	1
AM	Bcas3	0.185565	-0.255406	0.306	0.31	1
AM	Phf12	0.188561	-0.26312	0.402	0.4	1
AM	Naip6	0.194822	-0.340662	0.259	0.266	1
AM	Dut	0.222265	-0.259434	0.296	0.307	1
AM	Ppp1r35	0.229166	-0.267384	0.264	0.271	1
AM	Hgsnat	0.247506	0.257248	0.46	0.43	1
AM	Trappc9	0.256782	-0.275508	0.276	0.281	1
AM	Enpp1	0.305378	-0.256888	0.328	0.326	1
AM	Zscan26	0.309332	-0.265944	0.299	0.3	1
AM	Hps3	0.312983	-0.252803	0.36	0.353	1
AM	Naa40	0.360704	-0.287146	0.304	0.304	1
AM	Papss1	0.473328	-0.283701	0.363	0.355	1
AM	Taf5l	0.501763	0.291633	0.261	0.238	1
AM	Rnf2	0.511726	-0.263933	0.267	0.264	1
AM	Zmym2	0.57209	-0.297454	0.338	0.333	1
AM	Hdgfl2	0.627193	-0.254276	0.26	0.256	1
AM	Ccl3	0.698674	0.441379	0.395	0.383	1
AM	Dmtf1	0.981924	-0.284665	0.262	0.252	1
iMON	Tspo	4.14817e-107	-0.941951	0.875	0.955	9.64865e-103
iMON	Wfdc17	2.82317e-76	-1.09202	0.61	0.838	6.56669e-72
iMON	Ifitm2	4.88545e-72	-0.759435	0.853	0.932	1.13635e-67
iMON	Wfdc21	1.86307e-69	-2.68218	0.105	0.41	4.33351e-65
iMON	Vcan	1.19802e-63	-1.57011	0.274	0.587	2.7866e-59
iMON	Rpl26	2.99998e-63	0.340471	0.981	0.985	6.97794e-59
iMON	Vim	4.34526e-62	-0.577321	0.963	0.981	1.01071e-57
iMON	S100a6	1.51813e-60	-0.66074	0.857	0.924	3.53118e-56
iMON	Prtn3	8.29698e-59	-2.09118	0.115	0.399	1.92988e-54
iMON	Lgals3	7.20916e-57	-0.536074	0.918	0.967	1.67685e-52
iMON	Ccr2	7.49566e-57	-0.796267	0.735	0.888	1.74349e-52
iMON	Hp	1.67657e-51	-0.782584	0.643	0.821	3.8997e-47
iMON	Anxa2	2.68228e-51	-0.578711	0.868	0.954	6.23898e-47
iMON	Anxa1	5.91604e-51	-0.801339	0.752	0.894	1.37607e-46
iMON	Cd83	9.62776e-51	0.974822	0.746	0.527	2.23942e-46
iMON	S100a8	2.65243e-49	-1.78182	0.455	0.695	6.16954e-45
iMON	Ifitm1	3.64118e-49	-1.65503	0.123	0.369	8.46938e-45
iMON	Gapdh	6.36703e-49	-0.428683	0.953	0.974	1.48097e-44
iMON	S100a11	1.44446e-47	-0.50889	0.963	0.978	3.35982e-43
iMON	Xist	1.0498e-46	-0.604053	0.267	0.593	2.44183e-42
iMON	Alox5ap	3.52121e-45	-0.400447	0.927	0.971	8.19035e-41
iMON	Rnh1	5.47407e-45	-0.623588	0.798	0.914	1.27327e-40
iMON	Ctsc	9.23117e-45	-0.612414	0.855	0.938	2.14717e-40
iMON	Pirb	5.90786e-44	-0.690591	0.708	0.865	1.37417e-39
iMON	Pkm	6.8853e-42	-0.528783	0.885	0.948	1.60152e-37
iMON	Gda	3.36029e-39	-0.666455	0.592	0.791	7.81604e-35
iMON	Ms4a6d	1.29797e-37	-0.797444	0.382	0.637	3.01908e-33
iMON	S100a9	1.98024e-37	-1.80359	0.243	0.476	4.60605e-33
iMON	F11r	9.40277e-37	-0.967848	0.347	0.59	2.18709e-32
iMON	Rps27	1.13242e-35	0.302801	0.973	0.982	2.63402e-31
iMON	Mmp8	1.23139e-35	-1.11316	0.254	0.486	2.86422e-31
iMON	Pnp	5.49308e-35	-0.659337	0.605	0.781	1.27769e-30
iMON	S100a10	6.76335e-35	-0.524481	0.809	0.925	1.57316e-30
iMON	Ifitm3	2.06268e-33	-0.498222	0.816	0.922	4.79779e-29
iMON	Tgfbi	3.79619e-33	-0.464976	0.812	0.924	8.82995e-29
iMON	Slfn2	3.8001e-33	-0.517063	0.832	0.913	8.83904e-29
iMON	Clec4e	6.36658e-33	-0.709076	0.526	0.744	1.48087e-28
iMON	Ciao2a	7.58762e-33	-0.556369	0.779	0.893	1.76488e-28
iMON	Pycard	8.64143e-33	-0.518027	0.768	0.888	2.01e-28
iMON	Ms4a4c	2.09456e-32	-0.822043	0.364	0.59	4.87195e-28
iMON	Arhgdib	3.72615e-32	-0.350921	0.961	0.979	8.66703e-28
iMON	Bcl2a1b	9.32316e-32	1.03938	0.543	0.351	2.16857e-27
iMON	Ms4a6c	1.30105e-31	-0.496727	0.739	0.881	3.02624e-27
iMON	Bin2	1.30421e-31	-0.531506	0.732	0.854	3.03359e-27
iMON	F10	9.11328e-31	-0.702742	0.53	0.715	2.11975e-26
iMON	Clta	4.93116e-30	-0.335269	0.92	0.969	1.14699e-25
iMON	Nme2	3.18396e-29	-0.341141	0.932	0.97	7.40588e-25
iMON	Ncf4	5.48736e-29	-0.453099	0.823	0.906	1.27636e-24
iMON	Prelid1	9.80256e-29	-0.493972	0.809	0.896	2.28008e-24
iMON	Gyg	9.83367e-29	-0.555515	0.612	0.793	2.28731e-24
iMON	Cd9	1.05086e-28	1.00208	0.613	0.444	2.4443e-24
iMON	Emb	3.79575e-28	-0.453824	0.778	0.876	8.82891e-24
iMON	Gpx1	1.09959e-27	-0.279647	0.956	0.983	2.55764e-23
iMON	Aprt	1.70455e-27	-0.443729	0.849	0.931	3.96477e-23
iMON	Cst3	1.88581e-27	0.490074	0.97	0.989	4.3864e-23
iMON	H2afz	3.24435e-27	-0.370898	0.932	0.973	7.54637e-23
iMON	Hopx	3.63514e-27	-0.685887	0.423	0.618	8.45534e-23
iMON	Sftpc	6.04419e-27	0.389435	0.97	0.968	1.40588e-22
iMON	Ifi30	3.29263e-26	-0.387099	0.872	0.95	7.65866e-22
iMON	Ifitm6	1.55127e-25	-0.479008	0.637	0.835	3.60825e-21
iMON	Bcl2a1a	5.32547e-25	0.952637	0.403	0.226	1.23871e-20
iMON	Msrb1	1.30634e-24	-0.379493	0.835	0.914	3.03855e-20
iMON	Mcub	1.31639e-24	-0.610243	0.507	0.687	3.06193e-20
iMON	Tpd52	2.50668e-24	-0.382388	0.858	0.931	5.83055e-20
iMON	Mcemp1	5.32995e-24	-0.471599	0.636	0.791	1.23975e-19
iMON	H2-K1	5.58574e-24	0.525257	0.94	0.927	1.29924e-19
iMON	S100a4	8.46779e-24	-0.468972	0.786	0.881	1.96961e-19
iMON	Sirpb1c	1.14564e-23	-0.678756	0.458	0.64	2.66477e-19
iMON	Plac8	2.94157e-23	-0.453407	0.743	0.875	6.84209e-19
iMON	Lyz2	6.34021e-23	-0.362679	0.962	0.983	1.47473e-18
iMON	Csta2	8.12656e-23	-1.25177	0.155	0.323	1.89024e-18
iMON	Tmem14c	8.47996e-23	-0.361567	0.834	0.917	1.97244e-18
iMON	Tppp3	1.24664e-22	-0.906755	0.451	0.607	2.89969e-18
iMON	Bst1	1.32258e-22	-0.570149	0.435	0.623	3.07633e-18
iMON	Cfh	1.33521e-22	-0.558317	0.613	0.75	3.1057e-18
iMON	Ddx3y	1.37966e-22	1.21699	0.301	0.154	3.2091e-18
iMON	Fxyd5	1.72674e-22	-0.255447	0.941	0.979	4.01639e-18
iMON	Emilin2	2.02012e-22	-0.380069	0.718	0.846	4.6988e-18
iMON	Rbm3	2.05409e-22	-0.280511	0.95	0.971	4.77781e-18
iMON	Ier3	4.5018e-22	-0.43377	0.489	0.671	1.04712e-17
iMON	Ms4a6b	7.04934e-22	-0.586543	0.439	0.623	1.63968e-17
iMON	Esd	8.25094e-22	-0.378521	0.805	0.91	1.91917e-17
iMON	Sec61b	1.68782e-21	-0.297865	0.91	0.956	3.92586e-17
iMON	Eif2s3y	2.2379e-21	1.22996	0.271	0.134	5.20535e-17
iMON	F13a1	2.29895e-21	-0.557812	0.349	0.556	5.34737e-17
iMON	Clic1	2.75545e-21	-0.267105	0.927	0.97	6.40918e-17
iMON	Rnpep	3.73551e-21	-0.527585	0.547	0.705	8.68881e-17
iMON	Calr	4.29444e-21	0.449994	0.847	0.812	9.98886e-17
iMON	Mefv	1.43887e-20	-0.904863	0.224	0.396	3.34682e-16
iMON	Psma7	1.57434e-20	-0.285937	0.915	0.958	3.66192e-16
iMON	Mpp1	1.84413e-20	-0.522869	0.526	0.678	4.28944e-16
iMON	Bcl2a1d	2.75408e-20	0.924866	0.368	0.217	6.406e-16
iMON	Ctsl	3.35199e-20	-0.418121	0.547	0.711	7.79673e-16
iMON	Glipr2	3.50474e-20	-0.553034	0.417	0.593	8.15202e-16
iMON	Lamp2	1.27853e-19	-0.352517	0.813	0.904	2.97386e-15
iMON	Stfa3	1.28395e-19	-0.799248	0.305	0.485	2.98647e-15
iMON	Slpi	1.32225e-19	-0.41061	0.244	0.41	3.07555e-15
iMON	Supt4a	1.54498e-19	-0.352026	0.809	0.9	3.59361e-15
iMON	Timm10b	1.99152e-19	-0.38692	0.798	0.88	4.63227e-15
iMON	Psmd8	2.00047e-19	-0.367804	0.816	0.903	4.65309e-15
iMON	Fcgrt	2.13707e-19	0.726739	0.616	0.487	4.97083e-15
iMON	Taldo1	2.30478e-19	-0.255171	0.931	0.969	5.36091e-15
iMON	B2m	2.88092e-19	0.396816	0.977	0.988	6.70102e-15
iMON	Rab5if	3.05142e-19	-0.3616	0.808	0.894	7.09761e-15
iMON	Emp3	3.92301e-19	-0.315748	0.92	0.966	9.12493e-15
iMON	Ethe1	6.63e-19	-0.602075	0.382	0.547	1.54214e-14
iMON	Cndp2	1.25677e-18	-0.582493	0.519	0.673	2.92324e-14
iMON	Mgst1	1.72324e-18	-0.406566	0.582	0.749	4.00825e-14
iMON	Dbi	1.75545e-18	-0.368815	0.843	0.917	4.08317e-14
iMON	Gm42418	1.92608e-18	0.2819	1	1	4.48006e-14
iMON	Prdx2	1.93052e-18	-0.364879	0.795	0.894	4.49038e-14
iMON	Ppp1ca	3.18278e-18	-0.260555	0.911	0.958	7.40316e-14
iMON	Cib1	4.45264e-18	-0.440847	0.522	0.69	1.03569e-13
iMON	Cd74	9.55799e-18	0.693271	0.65	0.541	2.22319e-13
iMON	Atp5f1	1.14663e-17	-0.28018	0.894	0.949	2.66705e-13
iMON	Zbp1	1.53261e-17	-0.543603	0.381	0.553	3.56486e-13
iMON	Cd36	1.73807e-17	1.20372	0.319	0.192	4.04274e-13
iMON	Prdx5	1.92982e-17	-0.308362	0.919	0.959	4.48876e-13
iMON	Ptma	1.99974e-17	0.295626	0.983	0.992	4.6514e-13
iMON	Gsr	3.0049e-17	-0.324167	0.713	0.863	6.98939e-13
iMON	Glrx	4.21016e-17	-0.607328	0.491	0.633	9.79283e-13
iMON	Psmb4	4.25344e-17	-0.328703	0.825	0.914	9.89351e-13
iMON	Sell	4.28142e-17	-0.60211	0.266	0.428	9.95858e-13
iMON	Cd302	7.80771e-17	-0.413	0.665	0.794	1.81607e-12
iMON	Gm5150	8.02115e-17	-0.744054	0.234	0.389	1.86572e-12
iMON	Atp6v1b2	8.6848e-17	-0.375814	0.63	0.767	2.02008e-12
iMON	Pgd	9.05842e-17	-0.362806	0.725	0.819	2.10699e-12
iMON	Tmem256	1.21743e-16	-0.358066	0.754	0.857	2.83174e-12
iMON	Ccdc88a	1.83738e-16	0.554256	0.745	0.652	4.27375e-12
iMON	Eno1	2.12913e-16	-0.378203	0.651	0.769	4.95235e-12
iMON	Nme1	8.23987e-16	-0.366269	0.674	0.805	1.91659e-11
iMON	Rnaseh2c	8.28987e-16	-0.507579	0.52	0.65	1.92822e-11
iMON	Samhd1	1.09335e-15	-0.283605	0.889	0.953	2.54312e-11
iMON	Tnfaip8l2	1.44648e-15	-0.435349	0.589	0.706	3.36452e-11
iMON	Stfa1	1.49413e-15	-1.11401	0.256	0.401	3.47534e-11
iMON	Trappc6a	1.66002e-15	-0.506846	0.426	0.581	3.86121e-11
iMON	Aldoa	1.66333e-15	-0.313917	0.884	0.931	3.8689e-11
iMON	Flot1	1.67345e-15	-0.414508	0.447	0.602	3.89245e-11
iMON	Rab24	2.01717e-15	-0.545675	0.368	0.52	4.69194e-11
iMON	Lamtor4	2.37281e-15	-0.330229	0.763	0.874	5.51916e-11
iMON	Fam89b	2.79172e-15	-0.452303	0.574	0.716	6.49354e-11
iMON	Slc12a2	2.88932e-15	1.6603	0.255	0.148	6.72056e-11
iMON	Pgk1	3.15616e-15	-0.403211	0.751	0.833	7.34124e-11
iMON	Smpdl3a	3.21343e-15	-0.267708	0.759	0.882	7.47445e-11
iMON	Ifi207	3.8608e-15	-0.440547	0.525	0.678	8.98021e-11
iMON	Gm14548	4.06122e-15	-0.559435	0.219	0.366	9.44641e-11
iMON	Arhgap26	4.45292e-15	-0.548191	0.417	0.568	1.03575e-10
iMON	Rac2	6.48134e-15	-0.252494	0.867	0.928	1.50756e-10
iMON	Ssbp4	7.20264e-15	-0.409238	0.542	0.663	1.67533e-10
iMON	Psmd13	7.48627e-15	-0.480997	0.556	0.691	1.74131e-10
iMON	Cxcl16	7.60247e-15	0.930415	0.285	0.167	1.76833e-10
iMON	Hacd4	8.44053e-15	-0.391128	0.546	0.708	1.96327e-10
iMON	Axl	1.00075e-14	1.05922	0.262	0.15	2.32774e-10
iMON	Ifi204	1.02501e-14	-0.348072	0.54	0.712	2.38418e-10
iMON	Sde2	1.14441e-14	-0.405228	0.579	0.708	2.6619e-10
iMON	Capg	1.29997e-14	-0.335878	0.707	0.819	3.02372e-10
iMON	S100a13	2.04467e-14	-0.321309	0.75	0.846	4.7559e-10
iMON	Ndufaf7	2.37209e-14	-0.717806	0.224	0.358	5.51748e-10
iMON	Ptpn1	2.4456e-14	-0.258746	0.831	0.919	5.68846e-10
iMON	Ccl9	4.41404e-14	-0.349377	0.623	0.754	1.02671e-09
iMON	Hsp90b1	5.56595e-14	0.388207	0.877	0.874	1.29464e-09
iMON	Jup	6.22051e-14	0.99388	0.262	0.152	1.44689e-09
iMON	Casp1	8.29928e-14	-0.51172	0.415	0.551	1.93041e-09
iMON	Psmb3	9.0919e-14	-0.286843	0.812	0.898	2.11478e-09
iMON	Olfm1	1.05462e-13	-0.459369	0.387	0.539	2.45304e-09
iMON	AB124611	1.15002e-13	-0.318405	0.693	0.796	2.67495e-09
iMON	Hmgcl	1.15898e-13	-0.456764	0.501	0.632	2.69578e-09
iMON	Tagln2	1.17687e-13	-0.318274	0.855	0.912	2.7374e-09
iMON	Evi2a	1.67274e-13	-0.34495	0.695	0.807	3.89079e-09
iMON	Rtf2	2.35659e-13	-0.308753	0.641	0.757	5.48144e-09
iMON	Grk3	2.42007e-13	0.692634	0.548	0.434	5.62909e-09
iMON	Pitpna	3.18879e-13	-0.262227	0.856	0.936	7.41712e-09
iMON	Cd14	3.45807e-13	-0.374359	0.68	0.799	8.04348e-09
iMON	Vmp1	3.45979e-13	-0.446882	0.405	0.546	8.04746e-09
iMON	Ltb4r1	3.86517e-13	-0.310115	0.653	0.788	8.99039e-09
iMON	Ccr1	4.34318e-13	-0.31093	0.487	0.637	1.01022e-08
iMON	Mrps12	4.53364e-13	-0.473841	0.344	0.483	1.05453e-08
iMON	Mvp	4.81074e-13	-0.475866	0.459	0.592	1.11898e-08
iMON	Lcn2	4.94952e-13	-1.27789	0.16	0.27	1.15126e-08
iMON	Ace	5.17389e-13	1.20313	0.288	0.186	1.20345e-08
iMON	Mafb	5.2418e-13	-0.444484	0.43	0.572	1.21924e-08
iMON	Stom	5.51221e-13	-0.506307	0.392	0.541	1.28214e-08
iMON	F5	5.51821e-13	-0.436539	0.232	0.378	1.28354e-08
iMON	Gmfg	7.41462e-13	-0.284365	0.883	0.933	1.72464e-08
iMON	Mrpl34	8.52272e-13	-0.325028	0.455	0.583	1.98238e-08
iMON	Ebi3	8.63806e-13	0.637717	0.465	0.353	2.00921e-08
iMON	Mtch1	8.73249e-13	-0.30295	0.604	0.734	2.03118e-08
iMON	Emg1	9.58125e-13	-0.430421	0.481	0.62	2.2286e-08
iMON	Card19	1.18931e-12	-0.384155	0.594	0.713	2.76633e-08
iMON	Cfb	1.32379e-12	-0.53732	0.212	0.339	3.07915e-08
iMON	Tmem208	1.41154e-12	-0.478757	0.427	0.562	3.28324e-08
iMON	Psmb10	1.49161e-12	-0.307849	0.724	0.825	3.46949e-08
iMON	Rbfa	1.51527e-12	-0.460796	0.421	0.56	3.52451e-08
iMON	Mrpl43	1.64862e-12	-0.325063	0.624	0.742	3.83469e-08
iMON	Ampd3	1.71179e-12	-0.649934	0.225	0.361	3.98163e-08
iMON	Fam174a	1.8824e-12	-0.353757	0.585	0.714	4.37845e-08
iMON	Snx18	1.89929e-12	-0.389439	0.547	0.674	4.41776e-08
iMON	Ripk3	2.41382e-12	-0.683976	0.164	0.278	5.61455e-08
iMON	Btg2	2.46396e-12	0.330874	0.948	0.954	5.73117e-08
iMON	Ckap4	3.37084e-12	-0.51127	0.316	0.445	7.84056e-08
iMON	Clec4a2	3.45769e-12	-0.322846	0.527	0.669	8.04258e-08
iMON	Skap2	3.51687e-12	-0.274014	0.761	0.861	8.18023e-08
iMON	Tmem43	4.51562e-12	-0.549045	0.281	0.409	1.05033e-07
iMON	Trappc1	4.60533e-12	-0.475929	0.505	0.616	1.0712e-07
iMON	Flot2	4.72785e-12	-0.56929	0.34	0.469	1.0997e-07
iMON	Mrpl58	4.93991e-12	-0.455109	0.437	0.56	1.14902e-07
iMON	Atp11a	5.24288e-12	-0.638115	0.167	0.283	1.21949e-07
iMON	Mfsd7a	5.32584e-12	-0.669629	0.138	0.252	1.23879e-07
iMON	Gm9733	5.79898e-12	-0.582852	0.229	0.359	1.34884e-07
iMON	Thap11	6.69729e-12	-0.622707	0.228	0.351	1.55779e-07
iMON	Pi16	7.0542e-12	-0.463681	0.358	0.505	1.64081e-07
iMON	Sqor	8.98951e-12	-0.383607	0.356	0.5	2.09096e-07
iMON	Auh	1.0647e-11	-0.443114	0.4	0.532	2.47648e-07
iMON	Cope	1.06674e-11	-0.377225	0.658	0.762	2.48123e-07
iMON	Dnajc15	1.146e-11	-0.373168	0.563	0.671	2.66559e-07
iMON	Ndufa8	1.18975e-11	-0.315581	0.704	0.798	2.76736e-07
iMON	Znhit1	1.5793e-11	-0.352835	0.58	0.696	3.67345e-07
iMON	Sgms2	1.70171e-11	-0.471043	0.3	0.441	3.95819e-07
iMON	Nupr1	1.91336e-11	-0.412722	0.453	0.577	4.45047e-07
iMON	Eif3i	2.11848e-11	-0.258573	0.752	0.86	4.92759e-07
iMON	Cuedc2	2.3571e-11	-0.399279	0.486	0.612	5.48261e-07
iMON	H2-Ab1	2.56552e-11	0.629793	0.342	0.231	5.96741e-07
iMON	Ndufa9	2.86951e-11	-0.393162	0.402	0.536	6.67448e-07
iMON	H2-Eb1	2.88916e-11	0.551925	0.323	0.208	6.72019e-07
iMON	Atp6v0d1	3.06518e-11	-0.309677	0.689	0.785	7.12962e-07
iMON	Apoc2	3.35671e-11	-0.299648	0.534	0.668	7.80771e-07
iMON	Esyt1	3.63989e-11	-0.411394	0.5	0.615	8.46638e-07
iMON	Dhrs7	3.72596e-11	-0.350988	0.449	0.565	8.66659e-07
iMON	Sirpb1b	3.83127e-11	-0.470274	0.284	0.419	8.91154e-07
iMON	Slfn1	4.09498e-11	-0.446192	0.241	0.367	9.52491e-07
iMON	Anxa7	4.30049e-11	-0.353902	0.483	0.608	1.00029e-06
iMON	Pak1ip1	4.99313e-11	-0.373605	0.502	0.634	1.1614e-06
iMON	Dctn3	5.00367e-11	-0.262018	0.681	0.786	1.16385e-06
iMON	Ear2	5.18735e-11	0.860757	0.468	0.39	1.20658e-06
iMON	Acaa1a	5.1901e-11	-0.309191	0.579	0.688	1.20722e-06
iMON	Pdcd6	5.27569e-11	-0.333055	0.595	0.72	1.22713e-06
iMON	Atg101	5.31878e-11	-0.405771	0.404	0.532	1.23715e-06
iMON	H2-Aa	5.48602e-11	0.625606	0.345	0.234	1.27605e-06
iMON	Krtcap2	5.68612e-11	-0.263788	0.638	0.759	1.32259e-06
iMON	Snx1	6.15226e-11	-0.441528	0.482	0.594	1.43102e-06
iMON	Fcgr1	6.28976e-11	-0.362471	0.396	0.534	1.463e-06
iMON	Ube2a	6.37674e-11	-0.281975	0.625	0.728	1.48323e-06
iMON	Aurkaip1	6.69739e-11	-0.258425	0.716	0.816	1.55781e-06
iMON	1110008P14Rik	7.31037e-11	-0.426137	0.411	0.538	1.70039e-06
iMON	Ndufs8	8.82253e-11	-0.295682	0.652	0.766	2.05212e-06
iMON	Apoc1	9.13645e-11	-0.433769	0.218	0.341	2.12514e-06
iMON	Tmem173	1.01124e-10	-0.47518	0.29	0.416	2.35215e-06
iMON	Sec11c	1.17628e-10	-0.258634	0.808	0.876	2.73602e-06
iMON	Ndufv1	1.31308e-10	-0.396949	0.43	0.553	3.05423e-06
iMON	Cd244a	1.40811e-10	-0.713207	0.246	0.359	3.27525e-06
iMON	Capn2	1.48756e-10	-0.375929	0.492	0.615	3.46005e-06
iMON	Frrs1	1.66437e-10	-0.327832	0.363	0.483	3.87132e-06
iMON	Grina	1.77336e-10	-0.274466	0.53	0.652	4.12484e-06
iMON	Atp6v1a	2.25267e-10	-0.315319	0.617	0.73	5.23971e-06
iMON	Psma5	2.4442e-10	-0.284755	0.698	0.797	5.68521e-06
iMON	Rab31	2.60573e-10	-0.393869	0.411	0.543	6.06093e-06
iMON	Tor2a	3.04558e-10	-0.508307	0.249	0.359	7.08401e-06
iMON	Bad	3.30224e-10	-0.388319	0.339	0.461	7.68102e-06
iMON	Lamtor1	3.3617e-10	-0.294742	0.746	0.836	7.81931e-06
iMON	Plod3	3.55526e-10	-0.408748	0.381	0.508	8.26953e-06
iMON	Arhgef37	3.63728e-10	-0.421458	0.236	0.362	8.4603e-06
iMON	Myd88	3.86333e-10	-0.301086	0.5	0.611	8.9861e-06
iMON	Dusp22	3.8643e-10	-0.395448	0.405	0.535	8.98836e-06
iMON	Rgs1	3.94103e-10	0.918024	0.276	0.183	9.16684e-06
iMON	Ube2c	4.50271e-10	-0.376351	0.216	0.329	1.04733e-05
iMON	Adgre4	4.56266e-10	0.784642	0.475	0.388	1.06127e-05
iMON	Card9	4.98297e-10	-0.424805	0.166	0.275	1.15904e-05
iMON	Lpp	5.40393e-10	0.82405	0.324	0.231	1.25695e-05
iMON	Vsir	5.45814e-10	-0.272248	0.707	0.819	1.26956e-05
iMON	Tmem167	5.87238e-10	-0.257017	0.687	0.791	1.36592e-05
iMON	Igsf6	5.95078e-10	-0.251577	0.72	0.832	1.38415e-05
iMON	Pstpip1	6.13763e-10	-0.325767	0.56	0.684	1.42761e-05
iMON	App	8.33155e-10	-0.257693	0.755	0.846	1.93792e-05
iMON	Itgb7	8.65725e-10	-0.313172	0.551	0.68	2.01368e-05
iMON	Dusp5	8.74947e-10	0.577012	0.675	0.619	2.03513e-05
iMON	Ibtk	9.38973e-10	-0.414829	0.281	0.399	2.18405e-05
iMON	Trappc2l	9.67653e-10	-0.379812	0.534	0.644	2.25076e-05
iMON	Tbc1d15	9.9224e-10	-0.37155	0.414	0.541	2.30795e-05
iMON	Aldh3b1	1.0977e-09	-0.333953	0.479	0.603	2.55326e-05
iMON	Il18	1.2473e-09	-0.661141	0.245	0.349	2.90122e-05
iMON	Sys1	1.35464e-09	-0.257002	0.717	0.817	3.15089e-05
iMON	Echs1	1.62442e-09	-0.346125	0.463	0.579	3.77841e-05
iMON	Pon2	1.96974e-09	-0.312878	0.581	0.679	4.58162e-05
iMON	Mfap4	2.13592e-09	1.19066	0.569	0.479	4.96814e-05
iMON	Skil	2.17832e-09	0.50018	0.667	0.622	5.06676e-05
iMON	Ptgr1	2.19756e-09	-0.584963	0.175	0.273	5.11152e-05
iMON	Rbm42	2.23708e-09	-0.292424	0.568	0.674	5.20346e-05
iMON	Chmp2a	2.28541e-09	-0.252799	0.83	0.908	5.31585e-05
iMON	Cox19	2.56901e-09	-0.571461	0.208	0.311	5.97551e-05
iMON	Tmem147	2.59266e-09	-0.36831	0.482	0.592	6.03052e-05
iMON	Stn1	2.759e-09	-0.603985	0.204	0.301	6.41744e-05
iMON	Prorsd1	2.85826e-09	-0.528381	0.239	0.343	6.64832e-05
iMON	Bcl2l11	2.91901e-09	-0.320885	0.474	0.594	6.78961e-05
iMON	Rap2b	2.97247e-09	-0.371806	0.373	0.5	6.91397e-05
iMON	Nkiras2	3.1741e-09	-0.347375	0.366	0.495	7.38295e-05
iMON	Snf8	3.18401e-09	-0.277036	0.634	0.729	7.406e-05
iMON	Cd274	3.29031e-09	1.05899	0.27	0.184	7.65327e-05
iMON	Dstn	3.29034e-09	-0.261304	0.806	0.875	7.65334e-05
iMON	Pira2	3.52242e-09	-0.332561	0.496	0.611	8.19314e-05
iMON	Dusp2	4.00964e-09	0.47277	0.575	0.487	9.32642e-05
iMON	Eva1b	4.3432e-09	0.969437	0.252	0.167	0.000101023
iMON	Rab9	4.77449e-09	-0.447538	0.279	0.386	0.000111055
iMON	Ptms	5.05523e-09	0.507188	0.674	0.644	0.000117585
iMON	Pdlim1	5.0792e-09	-0.508889	0.308	0.421	0.000118142
iMON	Ccdc50	5.19155e-09	0.427762	0.669	0.613	0.000120755
iMON	Plcb1	5.23111e-09	-0.596419	0.159	0.256	0.000121676
iMON	Scarb1	5.62899e-09	-0.377133	0.433	0.548	0.00013093
iMON	Ap2s1	5.89247e-09	-0.259624	0.791	0.877	0.000137059
iMON	Ncl	6.66008e-09	0.270314	0.9	0.92	0.000154913
iMON	Pdia3	6.83699e-09	0.304522	0.812	0.798	0.000159028
iMON	Washc3	6.87403e-09	-0.308287	0.304	0.415	0.00015989
iMON	Fbxl5	7.89394e-09	-0.297031	0.426	0.537	0.000183613
iMON	Bhlhe40	8.70924e-09	0.553655	0.404	0.314	0.000202577
iMON	Col4a1	8.98425e-09	0.942038	0.302	0.217	0.000208974
iMON	Mrps17	9.2385e-09	-0.340031	0.358	0.474	0.000214887
iMON	Uqcrfs1	9.43127e-09	-0.270294	0.738	0.811	0.000219371
iMON	Col1a1	9.60802e-09	0.783865	0.337	0.245	0.000223483
iMON	Sp100	9.7562e-09	-0.280165	0.517	0.647	0.000226929
iMON	Malat1	1.01156e-08	0.337361	0.998	0.999	0.000235289
iMON	Rab4b	1.01886e-08	-0.353191	0.456	0.558	0.000236987
iMON	Hagh	1.03e-08	-0.417952	0.321	0.429	0.000239579
iMON	Susd3	1.27573e-08	-0.29026	0.465	0.598	0.000296735
iMON	Csnk2b	1.65745e-08	-0.260528	0.694	0.794	0.000385523
iMON	Idh1	1.69071e-08	-0.274889	0.434	0.565	0.000393259
iMON	Tcf7l2	1.99771e-08	0.680558	0.333	0.247	0.000464667
iMON	Tpgs1	2.19701e-08	-0.375561	0.401	0.51	0.000511026
iMON	Nr4a1	2.21621e-08	0.354888	0.922	0.963	0.000515489
iMON	Ndufs4	2.38793e-08	-0.261718	0.644	0.727	0.000555433
iMON	Sp140	2.48406e-08	-0.32974	0.536	0.639	0.000577793
iMON	Cyth1	2.52603e-08	-0.324367	0.501	0.61	0.000587555
iMON	Dcun1d5	2.74226e-08	-0.292776	0.511	0.61	0.00063785
iMON	Stard3	3.37006e-08	-0.470495	0.302	0.402	0.000783875
iMON	Siva1	3.63347e-08	-0.28094	0.455	0.569	0.000845145
iMON	Eps8	3.71974e-08	-0.305145	0.418	0.524	0.000865211
iMON	Atg5	3.82902e-08	-0.326553	0.341	0.441	0.000890631
iMON	Coa4	4.81757e-08	-0.489227	0.163	0.255	0.00112057
iMON	Ntpcr	5.00508e-08	-0.331473	0.286	0.394	0.00116418
iMON	Fam129b	5.07411e-08	-0.595406	0.246	0.34	0.00118024
iMON	Dpm1	5.07446e-08	-0.26534	0.63	0.718	0.00118032
iMON	Itgb1	5.43364e-08	0.26886	0.862	0.865	0.00126386
iMON	Slfn5	5.81997e-08	-0.255748	0.377	0.484	0.00135372
iMON	Anxa11	5.82723e-08	-0.350438	0.347	0.453	0.00135541
iMON	Snx27	6.7386e-08	-0.371107	0.209	0.305	0.0015674
iMON	Cdk5rap3	6.9349e-08	-0.469158	0.298	0.391	0.00161306
iMON	Dapk1	7.35727e-08	0.642181	0.265	0.182	0.0017113
iMON	Mrpl51	7.51005e-08	-0.297231	0.458	0.555	0.00174684
iMON	Chfr	7.96072e-08	-0.252668	0.303	0.411	0.00185166
iMON	Atp8a1	8.46898e-08	-0.325874	0.341	0.44	0.00196988
iMON	Txndc9	8.92156e-08	-0.313409	0.448	0.548	0.00207515
iMON	AI839979	9.5564e-08	-0.386764	0.25	0.359	0.00222282
iMON	Hdac5	1.01805e-07	-0.414483	0.281	0.379	0.00236799
iMON	Mycbp	1.01816e-07	-0.397526	0.21	0.307	0.00236825
iMON	Sec11a	1.03231e-07	-0.255711	0.559	0.675	0.00240116
iMON	Dek	1.04376e-07	0.308617	0.851	0.834	0.00242778
iMON	Elof1	1.14506e-07	-0.312691	0.431	0.534	0.0026634
iMON	Hist1h2bc	1.16837e-07	-0.354457	0.257	0.354	0.00271763
iMON	Trim30d	1.22623e-07	-0.361295	0.191	0.28	0.0028522
iMON	Sdhc	1.24592e-07	-0.335317	0.42	0.525	0.002898
iMON	Rbpms	1.25572e-07	0.541583	0.46	0.379	0.00292081
iMON	Adssl1	1.28792e-07	-0.257861	0.486	0.591	0.00299571
iMON	Zfp263	1.30675e-07	-0.406119	0.258	0.353	0.00303951
iMON	Mef2c	1.41576e-07	0.477534	0.708	0.685	0.00329306
iMON	Sptlc2	1.46728e-07	-0.287255	0.436	0.55	0.0034129
iMON	Abi3	1.50778e-07	0.647078	0.314	0.233	0.0035071
iMON	1600014C10Rik	1.59534e-07	-0.584293	0.216	0.306	0.00371075
iMON	Sephs2	1.80862e-07	-0.398689	0.245	0.34	0.00420685
iMON	Lrrc25	1.89942e-07	-0.266614	0.586	0.681	0.00441805
iMON	Uqcc3	1.95408e-07	-0.345007	0.411	0.511	0.00454519
iMON	Gpr35	1.97138e-07	-0.254023	0.474	0.598	0.00458542
iMON	Tep1	2.11604e-07	-0.307129	0.502	0.604	0.00492192
iMON	Mrpl22	2.2849e-07	-0.51703	0.211	0.299	0.00531467
iMON	Abhd11	2.59324e-07	-0.455309	0.227	0.315	0.00603188
iMON	2310009A05Rik	2.78842e-07	-0.425625	0.303	0.393	0.00648586
iMON	Cirbp	2.92266e-07	0.40482	0.629	0.585	0.0067981
iMON	Hivep2	3.04144e-07	0.713873	0.271	0.196	0.0070744
iMON	Ggh	3.07606e-07	-0.259227	0.582	0.687	0.00715492
iMON	Tor1a	3.15618e-07	-0.259916	0.533	0.635	0.00734127
iMON	Serinc3	3.39169e-07	0.321919	0.862	0.886	0.00788908
iMON	Rsl24d1	3.48142e-07	-0.328241	0.415	0.51	0.00809778
iMON	Tpcn1	3.61643e-07	-0.545617	0.186	0.267	0.00841181
iMON	Tmem38b	3.70162e-07	-0.373115	0.24	0.335	0.00860998
iMON	Mettl9	3.84088e-07	-0.326096	0.424	0.521	0.00893388
iMON	Ccdc115	3.92785e-07	-0.317156	0.353	0.452	0.00913618
iMON	Naga	4.09094e-07	0.35706	0.586	0.524	0.00951554
iMON	Dhrs1	4.39719e-07	-0.355262	0.415	0.511	0.0102279
iMON	H2-DMb1	4.55508e-07	0.608899	0.407	0.335	0.0105951
iMON	G6pdx	4.63634e-07	-0.275475	0.51	0.622	0.0107841
iMON	Ccdc28b	5.01388e-07	-0.297603	0.341	0.429	0.0116623
iMON	Surf1	5.30007e-07	-0.37335	0.31	0.406	0.012328
iMON	Sh2b2	5.32281e-07	-0.284219	0.276	0.377	0.0123809
iMON	Slc31a2	5.37444e-07	-0.3903	0.288	0.381	0.012501
iMON	Prkag1	5.93735e-07	-0.332301	0.338	0.439	0.0138103
iMON	Adss	6.34345e-07	-0.285023	0.423	0.525	0.0147549
iMON	St13	6.46695e-07	0.399507	0.702	0.679	0.0150421
iMON	Lrch4	6.88847e-07	-0.260638	0.502	0.595	0.0160226
iMON	Tbc1d8	7.9888e-07	0.506893	0.287	0.211	0.0185819
iMON	Lrrc59	8.07777e-07	-0.294579	0.465	0.559	0.0187889
iMON	Ahsa1	8.0932e-07	-0.341548	0.324	0.415	0.0188248
iMON	Ly96	8.4107e-07	-0.402406	0.237	0.327	0.0195633
iMON	Tlr13	8.61378e-07	-0.320116	0.352	0.456	0.0200357
iMON	Fcf1	8.77893e-07	-0.32415	0.389	0.482	0.0204198
iMON	Cmas	9.05293e-07	-0.337786	0.416	0.506	0.0210571
iMON	Psmc5	9.62962e-07	-0.255252	0.503	0.599	0.0223985
iMON	Rnf115	9.807e-07	-0.268619	0.47	0.593	0.0228111
iMON	Taf12	9.9104e-07	-0.456347	0.241	0.322	0.0230516
iMON	Pde4b	1.00287e-06	0.348115	0.75	0.711	0.0233268
iMON	Zfp622	1.04923e-06	-0.264843	0.514	0.616	0.0244052
iMON	B9d2	1.07665e-06	-0.317997	0.38	0.471	0.0250429
iMON	Ptger4	1.16721e-06	0.600136	0.319	0.245	0.0271493
iMON	Slc2a6	1.22e-06	-0.430288	0.169	0.25	0.0283772
iMON	Iqgap2	1.24922e-06	-0.282449	0.373	0.466	0.029057
iMON	Gm34084	1.29031e-06	-0.444261	0.354	0.444	0.0300126
iMON	Tmem11	1.29839e-06	-0.462202	0.31	0.392	0.0302005
iMON	Casp6	1.46261e-06	-0.464483	0.247	0.335	0.0340204
iMON	Ak6	1.52182e-06	-0.531813	0.245	0.328	0.0353976
iMON	Dap3	1.53963e-06	-0.303396	0.331	0.425	0.0358119
iMON	Commd2	1.69946e-06	-0.259096	0.314	0.405	0.0395293
iMON	Milr1	1.94733e-06	-0.255074	0.488	0.587	0.0452948
iMON	Dhx40	1.97331e-06	0.457416	0.383	0.311	0.0458992
iMON	Polr2j	2.04994e-06	-0.25476	0.543	0.622	0.0476816
iMON	Ifi209	2.05464e-06	-0.350207	0.281	0.373	0.0477909
iMON	Gbp7	2.25834e-06	-0.261046	0.21	0.295	0.052529
iMON	Rnasel	2.36799e-06	-0.295331	0.29	0.377	0.0550794
iMON	Mcee	2.41098e-06	-0.32997	0.331	0.418	0.0560794
iMON	Ap3s1	2.42252e-06	-0.279232	0.444	0.528	0.0563479
iMON	Cdk14	2.47037e-06	0.418989	0.329	0.243	0.0574607
iMON	Sap30	2.47903e-06	-0.364897	0.381	0.469	0.0576622
iMON	Vrk3	2.52917e-06	-0.351636	0.285	0.381	0.0588284
iMON	Galns	2.56634e-06	-0.472638	0.213	0.293	0.059693
iMON	Rarg	2.82244e-06	-0.443742	0.178	0.26	0.0656499
iMON	Ezr	2.8861e-06	-0.257227	0.657	0.742	0.0671307
iMON	Plin3	3.08512e-06	-0.330497	0.32	0.41	0.0717598
iMON	Hras	3.1175e-06	-0.27497	0.364	0.454	0.0725131
iMON	AI506816	3.19827e-06	-0.530367	0.186	0.26	0.0743918
iMON	Desi2	3.20409e-06	-0.330826	0.318	0.408	0.0745272
iMON	Tgfbr1	3.2378e-06	0.638228	0.388	0.325	0.0753112
iMON	Snap23	3.25946e-06	-0.259829	0.568	0.655	0.0758151
iMON	Mmadhc	3.32947e-06	-0.298219	0.267	0.351	0.0774434
iMON	Bmyc	3.37861e-06	0.676581	0.264	0.195	0.0785864
iMON	Marcks	3.48157e-06	0.302432	0.831	0.875	0.0809814
iMON	Snhg15	3.58222e-06	0.627543	0.301	0.229	0.0833225
iMON	Gas7	3.61584e-06	-0.340835	0.376	0.462	0.0841045
iMON	Tgfbr2	3.67621e-06	0.624038	0.401	0.33	0.0855086
iMON	Agpat3	3.73899e-06	0.58877	0.256	0.187	0.0869689
iMON	Commd1	3.89951e-06	-0.252045	0.525	0.608	0.0907027
iMON	Prelid3b	3.99644e-06	-0.351515	0.385	0.471	0.0929572
iMON	Gbf1	4.06949e-06	-0.409453	0.22	0.3	0.0946563
iMON	Lsm10	4.13668e-06	-0.274409	0.314	0.401	0.0962192
iMON	Ppp2cb	4.19476e-06	-0.333876	0.311	0.398	0.0975702
iMON	Ckb	4.46095e-06	0.542455	0.496	0.432	0.103762
iMON	C1d	4.90648e-06	-0.266651	0.452	0.538	0.114125
iMON	Cyfip2	4.98175e-06	0.657572	0.429	0.384	0.115875
iMON	Utp18	5.04538e-06	-0.369463	0.255	0.337	0.117356
iMON	Itgav	5.23501e-06	0.470727	0.378	0.299	0.121766
iMON	Nipa2	5.25354e-06	-0.278255	0.51	0.603	0.122197
iMON	Asna1	6.14581e-06	-0.261328	0.347	0.438	0.142952
iMON	Vps35	6.19982e-06	-0.267008	0.568	0.645	0.144208
iMON	Cd82	6.45922e-06	0.615194	0.432	0.373	0.150242
iMON	Cd81	6.72766e-06	0.687123	0.297	0.228	0.156485
iMON	Sms	7.0176e-06	0.597077	0.325	0.256	0.163229
iMON	Urod	7.49876e-06	-0.456488	0.211	0.283	0.174421
iMON	Actn1	7.62447e-06	0.502634	0.263	0.197	0.177345
iMON	Canx	7.95957e-06	0.321526	0.777	0.756	0.18514
iMON	Rogdi	8.1898e-06	0.512298	0.338	0.27	0.190495
iMON	Rnf10	8.34609e-06	-0.268339	0.514	0.586	0.19413
iMON	Tpd52l2	8.42806e-06	-0.277929	0.408	0.495	0.196037
iMON	Klhl2	9.36406e-06	-0.286221	0.242	0.328	0.217808
iMON	Slc49a4	9.42573e-06	-0.422801	0.247	0.331	0.219242
iMON	Aif1	1.03084e-05	0.413123	0.679	0.672	0.239774
iMON	Vps29	1.07032e-05	-0.268039	0.555	0.638	0.248957
iMON	Cpd	1.09276e-05	0.698866	0.432	0.369	0.254175
iMON	Iah1	1.10176e-05	-0.306637	0.329	0.42	0.256269
iMON	Cdc123	1.14017e-05	-0.258218	0.331	0.421	0.265204
iMON	Svip	1.14621e-05	-0.327874	0.199	0.274	0.266609
iMON	Myg1	1.18548e-05	-0.478411	0.199	0.27	0.275742
iMON	Sdc3	1.2391e-05	0.426378	0.324	0.25	0.288216
iMON	Itgb1bp1	1.28353e-05	-0.348822	0.296	0.379	0.29855
iMON	Bscl2	1.28618e-05	-0.296482	0.495	0.579	0.299164
iMON	Timm44	1.38092e-05	-0.325173	0.299	0.381	0.321201
iMON	Tmem251	1.38395e-05	-0.352255	0.277	0.353	0.321906
iMON	Phactr2	1.40619e-05	0.54014	0.35	0.281	0.327081
iMON	Zfand2b	1.68552e-05	-0.312514	0.274	0.349	0.392051
iMON	Tom1	1.69981e-05	-0.329059	0.227	0.312	0.395376
iMON	Yipf4	1.7402e-05	-0.265815	0.38	0.463	0.404771
iMON	Mrpl17	1.79758e-05	-0.254957	0.43	0.512	0.418118
iMON	Gcsh	1.8494e-05	-0.341549	0.257	0.331	0.43017
iMON	Pgm2	2.00817e-05	-0.429131	0.203	0.276	0.467101
iMON	Aph1a	2.02405e-05	-0.269092	0.564	0.648	0.470794
iMON	Rrp1b	2.05329e-05	-0.3379	0.255	0.335	0.477596
iMON	Vrk2	2.30217e-05	-0.330604	0.26	0.332	0.535484
iMON	Rassf1	2.31559e-05	-0.250639	0.47	0.555	0.538606
iMON	Rab43	2.38669e-05	0.318926	0.575	0.518	0.555144
iMON	Coa6	2.39731e-05	-0.403276	0.208	0.279	0.557614
iMON	Dynll2	2.64504e-05	0.471323	0.268	0.205	0.615236
iMON	Slc35c1	2.71296e-05	-0.463218	0.181	0.252	0.631034
iMON	Mrpl27	2.79039e-05	-0.388784	0.287	0.365	0.649044
iMON	Mrps9	2.98925e-05	-0.258184	0.377	0.458	0.695299
iMON	Cln5	3.17127e-05	-0.320358	0.235	0.312	0.737636
iMON	Spire1	3.43136e-05	0.514659	0.258	0.196	0.798135
iMON	Phax	3.63567e-05	-0.375309	0.348	0.423	0.845656
iMON	Cx3cr1	3.68807e-05	0.468972	0.554	0.527	0.857845
iMON	Slc16a6	4.03854e-05	-0.25436	0.255	0.329	0.939363
iMON	Rbbp7	4.09748e-05	0.449716	0.389	0.331	0.953073
iMON	Hpgd	4.29048e-05	0.448279	0.49	0.438	0.997965
iMON	Carhsp1	4.42288e-05	-0.253941	0.246	0.324	1
iMON	Selenow	4.50582e-05	0.32693	0.669	0.659	1
iMON	Wnk1	4.53425e-05	0.383199	0.699	0.7	1
iMON	Lrwd1	4.56731e-05	-0.337364	0.243	0.314	1
iMON	Tmem9b	4.58792e-05	-0.314351	0.313	0.393	1
iMON	Dusp16	4.71461e-05	0.738025	0.433	0.378	1
iMON	Exoc3	4.78104e-05	-0.250978	0.4	0.486	1
iMON	Sqstm1	4.8294e-05	0.413335	0.732	0.719	1
iMON	Abtb1	4.85048e-05	-0.278897	0.245	0.317	1
iMON	Katna1	4.85613e-05	-0.389602	0.268	0.346	1
iMON	Ptprj	4.87674e-05	0.395567	0.607	0.567	1
iMON	Orai3	5.11652e-05	-0.481441	0.243	0.31	1
iMON	Mtch2	5.30797e-05	-0.282258	0.431	0.508	1
iMON	Nagpa	5.36708e-05	-0.275469	0.272	0.349	1
iMON	Crcp	5.85865e-05	-0.355073	0.233	0.305	1
iMON	Exosc4	5.96968e-05	-0.310455	0.224	0.289	1
iMON	Mrpl38	6.21819e-05	-0.359361	0.202	0.268	1
iMON	Sft2d1	6.56912e-05	-0.31637	0.349	0.428	1
iMON	Kdm5c	6.78103e-05	-0.2737	0.225	0.294	1
iMON	Egr1	6.81648e-05	0.554747	0.505	0.453	1
iMON	1110038B12Rik	6.8548e-05	-0.25109	0.308	0.381	1
iMON	Treml4	6.93189e-05	0.660913	0.333	0.282	1
iMON	Hmgn1	6.95978e-05	0.567022	0.369	0.314	1
iMON	Stk19	7.29186e-05	-0.357646	0.312	0.383	1
iMON	Lsm2	7.36303e-05	-0.330012	0.272	0.344	1
iMON	Tmem205	7.97379e-05	-0.301201	0.231	0.298	1
iMON	Havcr2	8.26545e-05	0.427545	0.409	0.34	1
iMON	Ufm1	8.28685e-05	-0.254695	0.496	0.56	1
iMON	Eif4e3	8.32115e-05	-0.251445	0.32	0.398	1
iMON	Col4a2	8.42879e-05	1.10909	0.26	0.208	1
iMON	Hikeshi	8.71147e-05	-0.287927	0.297	0.369	1
iMON	Ighm	8.81436e-05	0.872349	0.284	0.225	1
iMON	Cryzl1	8.93193e-05	-0.298473	0.215	0.288	1
iMON	Tcn2	9.05711e-05	-0.267572	0.398	0.493	1
iMON	Abt1	9.11783e-05	-0.398985	0.192	0.255	1
iMON	Jak2	9.25705e-05	0.485259	0.453	0.406	1
iMON	Gnpda1	9.39654e-05	-0.266909	0.338	0.418	1
iMON	Fbxo28	9.49785e-05	-0.271897	0.251	0.319	1
iMON	Amdhd2	9.49846e-05	-0.273143	0.207	0.272	1
iMON	Mrps10	9.85632e-05	-0.367386	0.19	0.252	1
iMON	Cd164	9.88994e-05	0.503261	0.423	0.364	1
iMON	Rasgef1b	9.91241e-05	0.546857	0.313	0.254	1
iMON	Pstpip2	9.9547e-05	-0.317998	0.23	0.303	1
iMON	Polr3c	0.000101422	-0.462606	0.231	0.296	1
iMON	Fus	0.000116639	0.281372	0.855	0.869	1
iMON	Pop7	0.000117463	-0.285433	0.233	0.301	1
iMON	Erp44	0.000117464	-0.252434	0.398	0.476	1
iMON	Pmaip1	0.000117742	0.367542	0.611	0.579	1
iMON	Stx18	0.000127431	-0.302545	0.238	0.31	1
iMON	Rnft1	0.000128795	-0.304255	0.19	0.254	1
iMON	Irf9	0.000136352	-0.285679	0.322	0.404	1
iMON	Chmp1a	0.000139347	-0.253926	0.46	0.536	1
iMON	Pglyrp1	0.000140734	0.727844	0.474	0.439	1
iMON	Cbfa2t3	0.000142124	0.379214	0.526	0.48	1
iMON	Malsu1	0.000142755	-0.293979	0.277	0.347	1
iMON	Rgs14	0.000151282	-0.326842	0.202	0.265	1
iMON	Cisd1	0.000163864	-0.261215	0.386	0.459	1
iMON	Ythdf1	0.000166503	-0.251471	0.357	0.432	1
iMON	Mtx1	0.000171732	-0.358289	0.257	0.322	1
iMON	Crebbp	0.000176181	0.322461	0.625	0.578	1
iMON	Tradd	0.000181674	-0.323585	0.219	0.286	1
iMON	Usf1	0.000185933	-0.321937	0.327	0.397	1
iMON	Stk16	0.000192993	-0.285116	0.297	0.368	1
iMON	Chmp6	0.000194166	-0.250962	0.22	0.284	1
iMON	Smad7	0.000196251	0.589777	0.297	0.241	1
iMON	Sgk1	0.000196977	0.589833	0.505	0.473	1
iMON	Csrp1	0.000196993	0.826272	0.285	0.234	1
iMON	Prdx3	0.000210043	-0.310255	0.307	0.372	1
iMON	Pak1	0.000221832	0.353023	0.432	0.375	1
iMON	Borcs6	0.000222588	-0.304885	0.346	0.417	1
iMON	Tpm1	0.000226576	0.600306	0.263	0.209	1
iMON	Plgrkt	0.000233106	0.404124	0.538	0.503	1
iMON	Rela	0.000234758	-0.267949	0.426	0.493	1
iMON	St3gal5	0.00023728	0.487182	0.504	0.475	1
iMON	Prkx	0.000274417	-0.289244	0.431	0.499	1
iMON	Rpe	0.000279118	-0.324136	0.242	0.31	1
iMON	Sftpb	0.000291356	0.695799	0.383	0.341	1
iMON	Sdf2	0.000303615	-0.262476	0.399	0.469	1
iMON	Mlec	0.000311079	0.321866	0.397	0.339	1
iMON	Mpp7	0.000314391	-0.352902	0.306	0.365	1
iMON	Irf1	0.000326326	0.537503	0.411	0.362	1
iMON	Basp1	0.000328494	0.512965	0.355	0.304	1
iMON	Parp2	0.000332997	-0.433755	0.245	0.307	1
iMON	Lcmt1	0.000335946	-0.314373	0.195	0.257	1
iMON	Pigyl	0.000340215	-0.280154	0.25	0.306	1
iMON	Bid	0.000346947	-0.273188	0.225	0.287	1
iMON	9130401M01Rik	0.000355751	-0.3055	0.275	0.341	1
iMON	Pdcd2l	0.000371464	-0.305113	0.246	0.31	1
iMON	Prkar2a	0.000386999	0.400758	0.41	0.353	1
iMON	Clec4n	0.000398502	0.633042	0.332	0.289	1
iMON	Rab3d	0.000404225	-0.279405	0.226	0.29	1
iMON	Sftpa1	0.000409009	0.61269	0.357	0.311	1
iMON	Ddx41	0.000414538	-0.349144	0.298	0.36	1
iMON	Arhgap5	0.000415556	0.431633	0.263	0.21	1
iMON	Sertad3	0.0004203	-0.316008	0.201	0.26	1
iMON	Slc31a1	0.000429191	-0.389007	0.243	0.301	1
iMON	Hax1	0.000448754	-0.360632	0.197	0.256	1
iMON	Sptlc1	0.000471542	-0.287061	0.204	0.265	1
iMON	Irf2bp2	0.000488579	0.375647	0.713	0.702	1
iMON	Dgat2	0.00049447	-0.303365	0.211	0.272	1
iMON	Vps4a	0.000494576	-0.277881	0.235	0.298	1
iMON	Zdhhc9	0.000503381	-0.251883	0.282	0.354	1
iMON	4930453N24Rik	0.000503416	-0.274406	0.21	0.272	1
iMON	Trf	0.000562688	0.273041	0.776	0.775	1
iMON	Tstd3	0.000571654	-0.270418	0.207	0.269	1
iMON	Kmt2c	0.000574786	0.383073	0.522	0.478	1
iMON	Hscb	0.000583385	-0.39218	0.221	0.277	1
iMON	Zfhx3	0.000594188	0.478672	0.372	0.317	1
iMON	Spata13	0.000613049	0.570094	0.278	0.231	1
iMON	Znrf1	0.000649337	-0.289073	0.254	0.317	1
iMON	Gm26917	0.000664049	-1.06646	0.423	0.498	1
iMON	Arsb	0.000712795	0.463053	0.251	0.199	1
iMON	Zmiz2	0.000721211	0.428875	0.369	0.319	1
[truncated: 32,954 more rows]

## Sheet: P5_Cluster_IDs
Cluster	Celltype
0	AF1 #1
1	AF1 #2
2	SCMF #1
3	AF1 #3
4	ASMC
5	iMON #1
6	AT2 #1
7	AM #1
8	B #1
9	AT1/AT2
10	Cap1
11	SCMF #2
12	AF2
13	AM #2
14	Pericyte #1
15	IM #1
16	Neutrophil #1
17	AM #3
18	iMON #2
19	IM #2
20	CD4_T
21	Pericyte/VSMC
22	AF1 #4
23	VEC
24	Neutrophil/Basophil
25	Cap2 #1
26	PMP
27	EPC #1
28	EPC #2
29	AM #4
30	Neutrophil #3
31	AT1 #1
32	AF1 #5
33	Ciliated
34	Cap2 #2
35	AEC
36	CD4_T/CD8_T
37	AT1 #2
38	NK
39	Secretory
40	iMON #3
41	LEC
42	Pericyte #2
43	Cap2 #3
44	CD8_T
45	Mesothelial
46	Pericyte #3
47	AT2 #2
48	iMON #4
49	Platelets
50	AF1 #6
51	B #2
52	SCMF #4
53	maDC

## Sheet: WTvsAga2_p28
Source.Name	Column1	p_val	avg_log2FC	pct.1	pct.2	p_val_adj
6.csv	Rpl26	3.35127e-36	0.362247	1	1	7.79506e-32
6.csv	Uba52	1.49169e-34	0.94789	0.937	0.806	3.46967e-30
6.csv	Rps27	3.46263e-25	0.279308	1	1	8.05409e-21
6.csv	Ifitm3	4.31739e-24	0.308742	1	1	1.00422e-19
6.csv	Nfkbiz	1.55405e-19	-0.781861	0.774	0.903	3.61473e-15
6.csv	Hspa5	2.04182e-18	0.517648	0.996	0.994	4.74927e-14
6.csv	Nfkbia	2.31247e-17	-0.636272	0.933	0.977	5.3788e-13
6.csv	Ifi27l2a	3.26564e-14	0.517865	0.944	0.894	7.59588e-10
6.csv	Ly6e	3.47154e-14	0.275093	1	1	8.0748e-10
6.csv	Ubb	6.41604e-14	0.335761	0.998	0.996	1.49237e-09
6.csv	Xist	3.03991e-13	-0.967213	0.249	0.467	7.07083e-09
6.csv	H2-T23	8.70766e-13	0.445413	0.906	0.843	2.0254e-08
6.csv	Calr	2.05809e-12	0.394792	0.923	0.865	4.78712e-08
6.csv	Il1b	2.1198e-12	-0.914729	0.693	0.805	4.93066e-08
6.csv	Gm10076	2.93687e-12	0.932687	0.77	0.696	6.83117e-08
6.csv	Tnfaip3	4.32893e-12	-0.622608	0.762	0.865	1.00691e-07
6.csv	Bst2	5.43385e-11	0.58464	0.808	0.706	1.26391e-06
6.csv	Zeb2	6.48307e-11	-0.290121	0.994	0.996	1.50796e-06
6.csv	Trim25	8.52174e-11	0.430757	0.933	0.846	1.98216e-06
6.csv	H2-K1	1.48268e-09	0.277008	0.998	0.992	3.44871e-05
6.csv	Zfp36	1.96367e-09	-0.275461	0.992	1	4.5675e-05
6.csv	Nr4a2	2.00997e-09	0.539517	0.854	0.736	4.6752e-05
6.csv	Pde4b	2.35522e-09	-0.387701	0.851	0.935	5.47824e-05
6.csv	Prkcd	3.0482e-09	-0.307	0.96	0.991	7.09012e-05
6.csv	Lgals3bp	3.15833e-09	0.722042	0.644	0.499	7.34628e-05
6.csv	Clec4e	5.27036e-09	-0.475168	0.858	0.901	0.000122588
6.csv	Nfkb1	5.27481e-09	-0.422311	0.822	0.899	0.000122692
6.csv	Psmb9	7.45178e-09	0.502511	0.761	0.634	0.000173328
6.csv	Wfdc17	9.13681e-09	0.399589	0.99	0.973	0.000212522
6.csv	Gm47283	2.31806e-08	-1.02945	0.216	0.362	0.000539181
6.csv	Pttg1	2.58241e-08	0.882542	0.345	0.197	0.000600668
6.csv	Ly6c2	2.61507e-08	0.495654	0.962	0.941	0.000608266
6.csv	Dse	3.08169e-08	-0.924779	0.308	0.448	0.000716801
6.csv	Mfap4	5.0444e-08	-1.08007	0.226	0.372	0.00117333
6.csv	Ifngr1	5.14623e-08	-0.286003	0.989	0.989	0.00119701
6.csv	Ccl6	7.40079e-08	0.257752	1	0.992	0.00172142
6.csv	Oasl2	9.92363e-08	0.709168	0.559	0.425	0.00230824
6.csv	Rnf19b	9.92456e-08	-0.458268	0.638	0.767	0.00230845
6.csv	Zbp1	1.49846e-07	0.517363	0.757	0.651	0.00348542
6.csv	Sacm1l	1.51206e-07	-0.960768	0.165	0.298	0.00351705
6.csv	Sftpc	1.57821e-07	-0.378149	0.692	0.744	0.00367093
6.csv	Tmpo	2.42824e-07	-0.35301	0.858	0.907	0.00564808
6.csv	Icam1	2.88315e-07	-0.612139	0.375	0.529	0.00670621
6.csv	Mmp8	3.77952e-07	-0.375438	0.609	0.727	0.00879117
6.csv	Zfas1	5.4675e-07	0.423836	0.787	0.696	0.0127174
6.csv	Dusp1	5.69053e-07	-0.251637	0.994	1	0.0132362
6.csv	Rpl35	6.19206e-07	0.258719	0.996	0.994	0.0144027
6.csv	Egr1	6.82332e-07	-1.25975	0.328	0.448	0.015871
6.csv	Rab14	8.37291e-07	-0.281928	0.845	0.899	0.0194754
6.csv	Ppp1r15a	9.1552e-07	-0.325341	0.92	0.943	0.021295
6.csv	Socs3	1.04236e-06	-0.602696	0.496	0.622	0.0242454
6.csv	Ccrl2	1.30396e-06	-0.424355	0.749	0.848	0.03033
6.csv	Fosl2	1.38852e-06	-0.324989	0.933	0.941	0.0322971
6.csv	Serinc3	1.54551e-06	0.251448	0.987	0.987	0.0359485
6.csv	Idh1	1.67248e-06	-0.403339	0.701	0.808	0.038902
6.csv	Kmt5a	1.73739e-06	-0.329971	0.695	0.786	0.0404117
6.csv	Dhx40	1.84334e-06	0.608791	0.55	0.416	0.042876
6.csv	Isg15	2.25554e-06	0.532946	0.51	0.383	0.0524639
6.csv	Eif2s3y	2.6836e-06	0.634617	0.41	0.266	0.0624205
6.csv	Lrp1	2.75733e-06	-0.259572	0.904	0.941	0.0641355
6.csv	Epn1	4.56213e-06	-0.301127	0.799	0.869	0.106115
6.csv	Zfp36l1	4.68227e-06	-0.7809	0.41	0.522	0.10891
6.csv	Ighm	5.13427e-06	0.540737	0.619	0.526	0.119423
6.csv	App	7.62469e-06	-0.260578	0.875	0.905	0.17735
6.csv	Malt1	7.62759e-06	-0.554025	0.634	0.723	0.177418
6.csv	Zfp207	8.20803e-06	-0.375476	0.669	0.75	0.190919
6.csv	AY036118	8.46126e-06	0.296803	0.954	0.922	0.196809
6.csv	AW112010	8.73086e-06	0.950342	0.262	0.152	0.20308
6.csv	Csf2rb	1.06107e-05	-0.264787	0.791	0.884	0.246805
6.csv	Ddx3y	1.19747e-05	0.474632	0.464	0.323	0.278533
6.csv	Arhgef10l	1.21056e-05	-0.476703	0.536	0.655	0.281577
6.csv	Dennd4a	1.23697e-05	-0.268857	0.893	0.949	0.287719
6.csv	Ms4a4c	1.26917e-05	0.335582	0.931	0.898	0.29521
6.csv	Atp6v1b2	1.77874e-05	-0.291136	0.849	0.894	0.413736
6.csv	Oas3	1.80394e-05	0.634969	0.483	0.366	0.419597
6.csv	Cxcl2	1.86837e-05	-0.453662	0.762	0.843	0.434584
6.csv	Eln	1.92661e-05	-0.903733	0.184	0.292	0.448129
6.csv	Vcan	2.00954e-05	-0.611874	0.485	0.586	0.46742
6.csv	Phf11b	2.75456e-05	0.53241	0.429	0.306	0.640711
6.csv	Ubash3b	2.99646e-05	-0.500953	0.379	0.49	0.696977
6.csv	Pot1b	3.08053e-05	-0.458845	0.37	0.499	0.716531
6.csv	Cd302	3.36519e-05	-0.324563	0.745	0.856	0.782743
6.csv	Tnfrsf1b	3.52252e-05	-0.286572	0.929	0.96	0.819339
6.csv	Ppp1r9b	3.68676e-05	-0.373966	0.615	0.696	0.85754
6.csv	Ccl2	4.07265e-05	0.565091	0.441	0.321	0.947298
6.csv	Sod2	4.16149e-05	-0.435516	0.676	0.753	0.967963
6.csv	Ube2l6	4.80185e-05	0.877973	0.251	0.154	1
6.csv	Ier3	4.88505e-05	-0.423777	0.651	0.744	1
6.csv	Taf1d	5.04338e-05	0.383289	0.718	0.649	1
6.csv	Tnf	5.14542e-05	-0.544623	0.356	0.459	1
6.csv	Nfkbid	5.71238e-05	-0.495743	0.452	0.55	1
6.csv	Ptgs2	5.85492e-05	-0.829983	0.381	0.486	1
6.csv	Tap1	6.05809e-05	0.381385	0.657	0.579	1
6.csv	Birc3	7.46055e-05	-0.302063	0.651	0.757	1
6.csv	Rps6ka1	7.67401e-05	-0.363905	0.584	0.677	1
6.csv	Kat2b	8.36958e-05	-0.560384	0.383	0.48	1
6.csv	Stat2	8.64458e-05	0.788878	0.356	0.256	1
6.csv	Cd300ld	8.72167e-05	-0.445573	0.387	0.491	1
6.csv	Ifi213	0.000103729	0.705492	0.356	0.256	1
6.csv	Pbx1	0.000136287	-0.719887	0.239	0.334	1
6.csv	Cks2	0.000144218	0.416286	0.496	0.383	1
6.csv	Adgre1	0.000151534	-0.348508	0.693	0.759	1
6.csv	Arl4c	0.000154953	-0.264087	0.908	0.934	1
6.csv	Epsti1	0.000166105	0.29554	0.885	0.854	1
6.csv	Ifi203	0.000171772	0.364183	0.745	0.664	1
6.csv	Zc3h12a	0.000174325	-0.391286	0.523	0.62	1
6.csv	Fbxl14	0.00018481	-0.563744	0.222	0.324	1
6.csv	Phlda1	0.000186851	-0.480882	0.276	0.383	1
6.csv	Pira2	0.000193533	-0.307949	0.661	0.759	1
6.csv	N4bp1	0.00019649	-0.373638	0.577	0.66	1
6.csv	Immt	0.000202246	-0.406622	0.4	0.51	1
6.csv	Tom1	0.000204009	-0.454334	0.276	0.38	1
6.csv	Blvrb	0.00020469	0.536592	0.485	0.378	1
6.csv	Sftpb	0.000205497	-0.739396	0.176	0.266	1
6.csv	Slc3a2	0.00021524	0.294676	0.818	0.731	1
6.csv	Gsn	0.000232261	-0.380729	0.726	0.765	1
6.csv	Rgl2	0.000238668	-0.508271	0.27	0.378	1
6.csv	Ms4a6b	0.000241629	0.274068	0.891	0.886	1
6.csv	Stxbp6	0.000243988	0.411828	0.625	0.524	1
6.csv	Gm26917	0.000250765	-0.494069	0.527	0.598	1
6.csv	Lmo4	0.000254735	-0.2655	0.906	0.913	1
6.csv	Dhx58	0.000261421	0.506789	0.397	0.29	1
6.csv	Rnf126	0.000275552	-0.738799	0.165	0.252	1
6.csv	Filip1l	0.000300363	-0.361205	0.649	0.719	1
6.csv	Sirpb1c	0.000301453	-0.310915	0.693	0.78	1
6.csv	Aco2	0.000305795	-0.418528	0.502	0.603	1
6.csv	Mtmr3	0.000323259	-0.375343	0.464	0.569	1
6.csv	Gpr65	0.000328739	-0.339965	0.517	0.615	1
6.csv	Olfm1	0.000354946	-0.418714	0.429	0.524	1
6.csv	Csrnp1	0.000356617	-0.348758	0.77	0.827	1
6.csv	Cdk17	0.000363026	-0.541471	0.249	0.351	1
6.csv	Stat1	0.000375689	0.389584	0.732	0.676	1
6.csv	Itsn2	0.000415485	-0.346574	0.548	0.643	1
6.csv	Slfn5	0.00041583	0.345895	0.856	0.833	1
6.csv	Kctd10	0.000422915	-0.429883	0.481	0.577	1
6.csv	Tifab	0.000449533	-0.296211	0.605	0.696	1
6.csv	Dgat2	0.00047604	-0.64974	0.218	0.309	1
6.csv	Wdr89	0.000480871	0.463832	0.46	0.357	1
6.csv	H2-T22	0.000490496	0.400453	0.523	0.433	1
6.csv	C5ar1	0.000505789	-0.535874	0.337	0.433	1
6.csv	Tob1	0.000533143	0.520468	0.464	0.372	1
6.csv	Erlec1	0.000581253	0.555453	0.284	0.192	1
6.csv	Cpne1	0.000589527	-0.325343	0.45	0.546	1
6.csv	R3hdm2	0.000600207	-0.371542	0.435	0.546	1
6.csv	Irf7	0.00064678	0.506373	0.688	0.622	1
6.csv	Lasp1	0.000650694	-0.385575	0.479	0.583	1
6.csv	Rp2	0.000696861	-0.344881	0.496	0.6	1
6.csv	Itgb7	0.000699669	0.270764	0.841	0.816	1
6.csv	Arf2	0.000707519	0.457806	0.42	0.323	1
6.csv	Jarid2	0.000721015	-0.299014	0.807	0.844	1
6.csv	Abcc4	0.000734927	-0.608591	0.186	0.271	1
6.csv	Atg7	0.000735569	-0.383324	0.479	0.571	1
6.csv	Eif3l	0.000764067	-0.291566	0.561	0.651	1
6.csv	Nfkbie	0.000773013	-0.520432	0.46	0.546	1
6.csv	Ugp2	0.000787462	-0.295668	0.559	0.662	1
6.csv	Slc35a5	0.000803991	-0.664586	0.215	0.298	1
6.csv	Tspan14	0.000809525	-0.285957	0.504	0.613	1
6.csv	Smc3	0.000813194	-0.329307	0.479	0.588	1
6.csv	Ifi209	0.000832962	0.378434	0.72	0.636	1
6.csv	Copb2	0.000845452	-0.317269	0.567	0.647	1
6.csv	Spn	0.000893467	0.250588	0.494	0.383	1
6.csv	Msl2	0.000900431	-0.38766	0.51	0.592	1
6.csv	Chd2	0.000931893	-0.494007	0.406	0.491	1
6.csv	Dock5	0.000957947	-0.605805	0.261	0.345	1
6.csv	Bri3bp	0.00096913	-0.26346	0.64	0.719	1
6.csv	Dusp6	0.000977282	0.33576	0.466	0.366	1
6.csv	Eea1	0.000984703	-0.48107	0.299	0.397	1
6.csv	Id2	0.00098999	-0.362375	0.69	0.731	1
6.csv	Vasp	0.00103233	-0.318518	0.625	0.694	1
6.csv	Pmpca	0.00104407	-0.602036	0.176	0.254	1
6.csv	Flot2	0.00110445	-0.375856	0.389	0.478	1
6.csv	Ralgapa2	0.00116353	-0.678339	0.186	0.262	1
6.csv	Mtus1	0.00117281	-0.355393	0.471	0.564	1
6.csv	Diaph2	0.00117648	-0.28824	0.638	0.71	1
6.csv	Mctp1	0.00126607	-0.430458	0.268	0.353	1
6.csv	Dmxl1	0.00126802	-0.541526	0.236	0.319	1
6.csv	Ncoa3	0.00127612	-0.462464	0.469	0.539	1
6.csv	Itgb1bp1	0.00131938	-0.490246	0.245	0.33	1
6.csv	Klra2	0.00132842	0.253817	0.785	0.736	1
6.csv	Vps26a	0.00137737	-0.280027	0.609	0.672	1
6.csv	Dot1l	0.00139868	-0.447937	0.268	0.359	1
6.csv	Celf1	0.00140289	-0.285426	0.448	0.546	1
6.csv	Lpl	0.00145072	0.770076	0.366	0.285	1
6.csv	Scpep1	0.00145804	0.310457	0.609	0.518	1
6.csv	Gpalpp1	0.00149981	-0.46032	0.303	0.385	1
6.csv	F10	0.00155069	-0.312614	0.747	0.786	1
6.csv	Rhob	0.00159982	-0.612215	0.529	0.592	1
6.csv	Insr	0.00165879	-0.548609	0.274	0.353	1
6.csv	Cenpa	0.00168853	0.697299	0.291	0.213	1
6.csv	Nab1	0.00169608	-0.366843	0.625	0.676	1
6.csv	Gon4l	0.00176404	-0.488563	0.245	0.33	1
6.csv	Actr1a	0.00177605	-0.364306	0.421	0.505	1
6.csv	Cyth1	0.00179555	0.26223	0.778	0.729	1
6.csv	Manf	0.00184709	0.289755	0.707	0.638	1
6.csv	Fabp5	0.00185503	-0.544719	0.31	0.395	1
6.csv	Itpripl2	0.00186641	-0.479001	0.36	0.444	1
6.csv	Arl5b	0.00187392	-0.538932	0.236	0.311	1
6.csv	Palm	0.00189573	-0.579236	0.238	0.313	1
6.csv	Orai2	0.00189685	-0.438017	0.239	0.323	1
6.csv	Ppp1r21	0.00189798	-0.318433	0.375	0.469	1
6.csv	Creb1	0.00193052	-0.399238	0.429	0.51	1
6.csv	Gnpda1	0.00196904	-0.425672	0.372	0.465	1
6.csv	Ptafr	0.00201189	-0.319943	0.73	0.778	1
6.csv	Ndrg1	0.00205609	-0.412045	0.356	0.452	1
6.csv	Lrch4	0.00206453	-0.277527	0.567	0.638	1
6.csv	Rrp1b	0.00211146	0.432792	0.406	0.309	1
6.csv	Relb	0.00217435	-0.419915	0.272	0.359	1
6.csv	Lilr4b	0.00222261	-0.345736	0.67	0.71	1
6.csv	Vav1	0.00237864	-0.269625	0.554	0.645	1
6.csv	Osm	0.00238903	-0.346482	0.638	0.721	1
6.csv	Fam98b	0.00241426	-0.540295	0.193	0.273	1
6.csv	Ddhd1	0.00241937	-0.297869	0.448	0.531	1
6.csv	Scgb1a1	0.00242309	0.306345	0.791	0.744	1
6.csv	Ak2	0.00247042	-0.301619	0.646	0.708	1
6.csv	Pbxip1	0.00249284	-0.314522	0.431	0.52	1
6.csv	Dnajb1	0.00257079	0.356143	0.548	0.463	1
6.csv	Marcksl1	0.00260907	-0.584071	0.458	0.505	1
6.csv	Cndp2	0.00262122	-0.267005	0.63	0.7	1
6.csv	Xaf1	0.00263469	0.399705	0.437	0.349	1
6.csv	Hspa14	0.00264355	0.445514	0.402	0.315	1
6.csv	Eif2s3x	0.00265867	-0.37403	0.339	0.421	1
6.csv	Cdc42ep2	0.00268604	-0.536941	0.23	0.309	1
6.csv	Pglyrp1	0.00285329	0.493083	0.4	0.319	1
6.csv	Gm11808	0.0029489	0.299925	0.504	0.41	1
6.csv	Nampt	0.00298179	0.316934	0.676	0.594	1
6.csv	Cd93	0.00323197	0.367521	0.425	0.338	1
6.csv	Frmd8	0.00324998	-0.327657	0.293	0.378	1
6.csv	Sdc3	0.00329239	0.446561	0.55	0.463	1
6.csv	Top2b	0.00340868	-0.291825	0.634	0.71	1
6.csv	Atrnl1	0.00347548	-0.470105	0.243	0.317	1
6.csv	5031439G07Rik	0.00351822	-0.281399	0.711	0.753	1
6.csv	Setd3	0.00353862	-0.327585	0.398	0.486	1
6.csv	Rhoq	0.00360756	-0.432873	0.303	0.385	1
6.csv	Arl8b	0.00363881	-0.367242	0.462	0.537	1
6.csv	Rbks	0.00374069	0.299396	0.375	0.285	1
6.csv	Sec23ip	0.00374806	-0.50155	0.232	0.302	1
6.csv	Zzef1	0.00379878	-0.32854	0.435	0.509	1
6.csv	Hook3	0.00383719	-0.317462	0.603	0.666	1
6.csv	Raph1	0.0038717	-0.521127	0.251	0.33	1
6.csv	Man2a1	0.00388137	-0.299158	0.594	0.674	1
6.csv	Tbc1d9	0.00394636	-0.429362	0.285	0.374	1
6.csv	Kdm5c	0.00398569	-0.394194	0.322	0.404	1
6.csv	Fpr2	0.00400505	-0.323	0.297	0.387	1
6.csv	Smarcb1	0.00408224	-0.550203	0.213	0.287	1
6.csv	Rnase6	0.00410632	0.274867	0.778	0.719	1
6.csv	Dnajb9	0.00414778	0.260791	0.592	0.488	1
6.csv	Katna1	0.00415592	-0.362151	0.305	0.383	1
6.csv	Slirp	0.00430314	0.358005	0.525	0.452	1
6.csv	Xpr1	0.00436322	-0.329658	0.619	0.677	1
6.csv	Fkbp2	0.00441491	0.284468	0.6	0.522	1
6.csv	Tbc1d2b	0.00445471	-0.38029	0.351	0.431	1
6.csv	Strn3	0.00451726	-0.365852	0.492	0.565	1
6.csv	Tmem164	0.00452266	-0.35516	0.354	0.438	1
6.csv	Usp8	0.00452802	-0.257667	0.58	0.664	1
6.csv	Zcchc9	0.00459504	0.327046	0.45	0.372	1
6.csv	Mrpl11	0.00460128	-0.423524	0.232	0.309	1
6.csv	Rab3d	0.00460844	-0.433913	0.297	0.372	1
6.csv	Csgalnact2	0.00463063	-0.257873	0.651	0.698	1
6.csv	Arl5c	0.00464194	-0.338211	0.611	0.676	1
6.csv	Xylt1	0.00480001	-0.250189	0.517	0.607	1
6.csv	Snx4	0.00480497	-0.258657	0.377	0.469	1
6.csv	Lin7c	0.00486176	-0.264912	0.439	0.524	1
6.csv	Atp8b4	0.00488273	-0.382494	0.548	0.583	1
6.csv	Ramac	0.00488581	-0.326074	0.485	0.56	1
6.csv	Fbxo38	0.00497806	-0.404966	0.213	0.287	1
6.csv	Bmx	0.00529856	-0.540442	0.195	0.268	1
6.csv	Anxa3	0.00535134	0.409261	0.397	0.321	1
6.csv	Ctnna1	0.00545613	-0.27133	0.548	0.63	1
6.csv	Wwp2	0.00550925	-0.315411	0.316	0.397	1
6.csv	Tmed3	0.00555492	0.270381	0.492	0.412	1
6.csv	Cdc42ep3	0.00557792	-0.296542	0.429	0.522	1
6.csv	Ss18	0.00559005	-0.440452	0.291	0.361	1
6.csv	Gak	0.00561986	-0.336404	0.446	0.529	1
6.csv	Cln6	0.00568314	-0.579388	0.215	0.277	1
6.csv	Pacsin2	0.00573889	-0.382588	0.473	0.541	1
6.csv	Fam120a	0.00579021	-0.294858	0.653	0.712	1
6.csv	1600010M07Rik	0.00583445	-0.402883	0.303	0.383	1
6.csv	Mrpl9	0.0058806	0.458301	0.322	0.247	1
6.csv	Nbeal1	0.00589867	-0.390286	0.245	0.324	1
6.csv	Tpcn1	0.00603566	-0.45069	0.211	0.281	1
6.csv	Kat7	0.00607927	-0.380339	0.322	0.389	1
6.csv	Akt2	0.0061037	0.332936	0.448	0.37	1
6.csv	Dna2	0.00619746	-0.267262	0.477	0.539	1
6.csv	Znfx1	0.00640831	0.553463	0.326	0.249	1
6.csv	Gng12	0.00647421	-0.354396	0.307	0.385	1
6.csv	Cdc42ep4	0.00662652	-0.34275	0.318	0.404	1
6.csv	Tdg	0.00680593	-0.544143	0.188	0.256	1
6.csv	Nup88	0.00720344	-0.473163	0.245	0.309	1
6.csv	Traf3	0.00729729	-0.418602	0.184	0.25	1
6.csv	Ifi47	0.00737408	0.531561	0.366	0.304	1
6.csv	Sell	0.00744628	0.269555	0.807	0.782	1
6.csv	Rfxap	0.00770406	0.353001	0.391	0.309	1
6.csv	Apaf1	0.00775217	-0.313774	0.485	0.558	1
6.csv	Oas2	0.00780634	0.476755	0.303	0.226	1
6.csv	Secisbp2	0.00781398	-0.374535	0.255	0.33	1
6.csv	Mid1ip1	0.00784643	-0.322803	0.324	0.397	1
6.csv	Ide	0.00788017	-0.457797	0.216	0.288	1
6.csv	Tbk1	0.00791984	-0.438947	0.341	0.41	1
6.csv	Tmem135	0.00793052	-0.458649	0.215	0.283	1
6.csv	5031425E22Rik	0.00793982	-0.367777	0.284	0.359	1
6.csv	Trim33	0.00798041	-0.428804	0.284	0.359	1
6.csv	Setd5	0.00814128	-0.396549	0.322	0.398	1
6.csv	Ssbp3	0.00816762	-0.427013	0.261	0.323	1
6.csv	Rps19bp1	0.00821045	0.459572	0.253	0.188	1
6.csv	Vmp1	0.00830542	-0.316643	0.502	0.565	1
6.csv	Rnf41	0.00839403	-0.52418	0.224	0.29	1
6.csv	Triobp	0.00843075	-0.386919	0.232	0.302	1
6.csv	Btaf1	0.00848304	-0.349646	0.402	0.474	1
6.csv	Cdc73	0.00860795	-0.435479	0.318	0.387	1
6.csv	Dcaf12	0.00861135	-0.308071	0.425	0.501	1
6.csv	Sf3a1	0.00868809	-0.4546	0.22	0.288	1
6.csv	Vps54	0.0086912	-0.363118	0.333	0.406	1
6.csv	Smpdl3b	0.00881042	-0.516123	0.305	0.368	1
6.csv	Arcn1	0.00889217	-0.253486	0.619	0.662	1
6.csv	Klf9	0.00892726	0.308671	0.602	0.537	1
6.csv	Rock2	0.00922154	-0.273286	0.665	0.727	1
6.csv	Hcfc1r1	0.00922942	0.274154	0.592	0.505	1
6.csv	Acsl5	0.00939877	-0.255109	0.429	0.512	1
6.csv	Fam214b	0.00952474	-0.458859	0.247	0.309	1
6.csv	Tmem131l	0.00992957	-0.392579	0.284	0.361	1
6.csv	Inmt	0.00999171	-0.555954	0.236	0.307	1
6.csv	Plekha2	0.0100479	-0.435624	0.241	0.315	1
6.csv	Igf1r	0.0100909	-0.456582	0.188	0.256	1
6.csv	2210016F16Rik	0.0101232	-0.358876	0.307	0.383	1
6.csv	Ahsa1	0.0102446	-0.341105	0.259	0.34	1
6.csv	Stim1	0.0102659	-0.29961	0.287	0.359	1
6.csv	Ifnar1	0.0104128	-0.307128	0.479	0.546	1
6.csv	Ero1l	0.0107047	-0.435528	0.251	0.311	1
6.csv	Elmo1	0.0108129	-0.260999	0.517	0.584	1
6.csv	Dda1	0.0110608	0.42804	0.414	0.353	1
6.csv	Numa1	0.0111656	-0.292872	0.314	0.391	1
6.csv	Gripap1	0.0114168	-0.290052	0.423	0.49	1
6.csv	Nsmce2	0.0114759	0.44119	0.345	0.279	1
6.csv	Snhg6	0.0115351	0.480056	0.375	0.309	1
6.csv	Mir22hg	0.0115456	-0.257041	0.586	0.647	1
6.csv	Adcy7	0.011598	-0.301103	0.421	0.495	1
6.csv	Gbp2	0.011772	0.64029	0.278	0.214	1
6.csv	Nfkb2	0.0118153	-0.264517	0.557	0.615	1
6.csv	H1f0	0.0119497	-0.261977	0.383	0.465	1
6.csv	Ecpas	0.0120048	-0.309165	0.395	0.463	1
6.csv	Wdfy2	0.0123532	-0.314852	0.328	0.397	1
6.csv	Arid2	0.0125024	-0.370285	0.301	0.37	1
6.csv	Zcchc24	0.0128627	-0.355327	0.395	0.448	1
6.csv	Gm15564	0.0129275	-0.485662	0.213	0.273	1
6.csv	Fbxo11	0.0130978	-0.261305	0.398	0.461	1
6.csv	Ibtk	0.0131753	-0.29145	0.454	0.514	1
6.csv	Rtp4	0.0133696	0.465777	0.389	0.324	1
6.csv	Nrip1	0.0133931	-0.323632	0.391	0.454	1
6.csv	Lyst	0.0133944	-0.286207	0.684	0.731	1
6.csv	Pik3r6	0.0134863	-0.342698	0.291	0.357	1
6.csv	Cyb5b	0.0137907	-0.429578	0.255	0.317	1
6.csv	Hgsnat	0.0139456	-0.280134	0.561	0.632	1
6.csv	Zfp871	0.0140375	-0.287686	0.418	0.476	1
6.csv	Btbd9	0.0141398	0.381869	0.379	0.307	1
6.csv	Stam2	0.0142087	-0.389479	0.239	0.309	1
6.csv	Hfe	0.0142785	-0.426122	0.358	0.419	1
6.csv	Fcgr1	0.0143032	0.309137	0.511	0.45	1
6.csv	Snhg8	0.0145007	0.299537	0.598	0.541	1
6.csv	Slc7a11	0.0148703	-0.395698	0.268	0.34	1
6.csv	AI467606	0.0149017	0.353937	0.437	0.368	1
6.csv	Ftl1-ps1	0.0149478	0.4044	0.368	0.298	1
6.csv	Map4k2	0.0151013	0.4296	0.297	0.228	1
6.csv	Wdr48	0.0151354	-0.304672	0.201	0.268	1
6.csv	Adgre4	0.0152736	-0.304951	0.397	0.469	1
6.csv	Cnot6	0.01539	-0.278948	0.343	0.417	1
6.csv	Ppp3r1	0.0154772	-0.309549	0.471	0.539	1
6.csv	Cnpy2	0.0154823	0.285778	0.489	0.421	1
6.csv	Nacc1	0.0155311	-0.369041	0.22	0.285	1
6.csv	Rae1	0.0155704	-0.464095	0.245	0.298	1
6.csv	Cbr2	0.015758	-0.354393	0.303	0.368	1
6.csv	Got1	0.015847	0.399686	0.395	0.338	1
6.csv	Ddx23	0.0159357	-0.291888	0.301	0.372	1
6.csv	Cpd	0.0159908	-0.28536	0.249	0.323	1
6.csv	Rab7b	0.0163683	0.424283	0.349	0.283	1
6.csv	Sirpb1b	0.0164628	-0.262679	0.519	0.577	1
6.csv	Abcc5	0.016585	-0.271228	0.299	0.376	1
6.csv	Gm36161	0.0166671	0.354465	0.335	0.271	1
6.csv	Sf3b3	0.0166784	-0.304876	0.36	0.427	1
6.csv	Vamp2	0.016755	0.336055	0.395	0.334	1
6.csv	Taf3	0.0168971	-0.261371	0.305	0.38	1
6.csv	Snrnp40	0.0170081	-0.385871	0.222	0.279	1
6.csv	Sgk1	0.0171077	-0.383475	0.596	0.62	1
6.csv	Slc7a1	0.0172064	0.337373	0.285	0.224	1
6.csv	Eif1a	0.0172794	0.270421	0.573	0.507	1
6.csv	Ints6l	0.0174073	-0.338533	0.337	0.402	1
6.csv	Dnajc1	0.0175617	-0.39712	0.301	0.359	1
6.csv	Ino80e	0.0177974	-0.276898	0.285	0.353	1
6.csv	Zup1	0.0179214	0.315999	0.46	0.383	1
6.csv	Helz	0.017961	-0.377132	0.195	0.256	1
6.csv	9930111J21Rik2	0.0180141	0.295651	0.667	0.66	1
6.csv	Brd3	0.0182828	-0.307124	0.307	0.368	1
6.csv	Calu	0.0182945	-0.36403	0.372	0.433	1
6.csv	Ahr	0.018374	-0.390233	0.454	0.518	1
6.csv	Papss1	0.0184545	-0.339252	0.249	0.315	1
6.csv	Sft2d2	0.0184881	-0.437504	0.351	0.404	1
6.csv	Plscr3	0.0185144	-0.371429	0.276	0.34	1
6.csv	Arhgap23	0.0185974	-0.430846	0.207	0.271	1
6.csv	Mtmr10	0.0186721	-0.363408	0.197	0.26	1
6.csv	Wdr43	0.0187238	0.275786	0.469	0.397	1
6.csv	Tusc1	0.0190818	-0.375791	0.37	0.431	1
6.csv	Ube2q2	0.0191187	-0.337147	0.253	0.315	1
6.csv	Ube2d1	0.0191597	-0.365527	0.278	0.334	1
6.csv	Nfat5	0.019271	-0.258561	0.498	0.554	1
6.csv	Eif4e	0.019354	0.25655	0.542	0.48	1
6.csv	Trafd1	0.0193753	0.280281	0.688	0.641	1
6.csv	Acox1	0.0194941	0.470855	0.257	0.201	1
6.csv	Suclg1	0.0202256	-0.254653	0.429	0.493	1
6.csv	Cab39	0.0202363	-0.257476	0.619	0.658	1
6.csv	Dusp2	0.0205073	-0.271536	0.571	0.613	1
6.csv	Cmtr1	0.0207305	0.268913	0.523	0.448	1
6.csv	Azi2	0.0209403	-0.262047	0.374	0.446	1
6.csv	AC160336.1	0.0210643	0.28508	0.577	0.522	1
6.csv	Gmps	0.0212361	-0.295477	0.372	0.436	1
6.csv	Usp33	0.0215852	-0.363014	0.199	0.262	1
6.csv	Crebrf	0.021618	0.427429	0.42	0.366	1
6.csv	Ehmt1	0.02166	-0.423796	0.293	0.345	1
6.csv	Zfp445	0.021715	-0.257797	0.284	0.351	1
6.csv	Rnf187	0.0217339	0.257837	0.542	0.49	1
6.csv	Brwd3	0.0217726	-0.336524	0.268	0.334	1
6.csv	Tmem176a	0.0218343	-0.422519	0.282	0.345	1
6.csv	Gbp3	0.0218947	0.409206	0.377	0.304	1
6.csv	Ids	0.0219433	-0.262839	0.466	0.52	1
6.csv	Eps15l1	0.0219868	-0.375691	0.305	0.357	1
6.csv	Mapkapk3	0.0224005	-0.287939	0.381	0.44	1
6.csv	Pja2	0.0224112	-0.33903	0.207	0.266	1
6.csv	Map2k7	0.0225726	-0.308356	0.243	0.306	1
6.csv	Kcnab2	0.0228011	-0.253352	0.339	0.404	1
6.csv	Nat8l	0.0230133	-0.308988	0.201	0.262	1
6.csv	Nop58	0.0231504	-0.287928	0.224	0.29	1
6.csv	Zbtb18	0.0231665	-0.54268	0.203	0.252	1
6.csv	Dpp3	0.0232376	-0.368426	0.33	0.387	1
6.csv	Pum3	0.0233957	-0.360506	0.215	0.279	1
6.csv	Traf3ip3	0.0235286	-0.394092	0.27	0.323	1
6.csv	Zbtb7b	0.0238038	-0.319403	0.335	0.398	1
6.csv	Fas	0.0241531	-0.45294	0.251	0.307	1
6.csv	Ncbp2	0.0243343	-0.41635	0.209	0.26	1
6.csv	Myo1c	0.0243514	0.257722	0.577	0.503	1
6.csv	Dock4	0.0248457	-0.439828	0.276	0.338	1
6.csv	Psmd1	0.0252637	-0.333958	0.375	0.446	1
6.csv	Isg20	0.02552	0.300213	0.305	0.249	1
6.csv	Dap	0.025556	-0.31011	0.51	0.546	1
6.csv	Tgfbr1	0.0257008	-0.314732	0.28	0.34	1
6.csv	Sec24b	0.0261697	-0.261936	0.502	0.565	1
6.csv	Map3k5	0.026879	-0.259482	0.362	0.419	1
6.csv	Pop7	0.0269069	0.349104	0.251	0.195	1
6.csv	Fndc3b	0.0277398	-0.306936	0.42	0.482	1
6.csv	Fam76b	0.0278526	0.44049	0.297	0.245	1
6.csv	Pros1	0.0278752	-0.409647	0.22	0.275	1
6.csv	Arhgap39	0.0279055	-0.305297	0.251	0.309	1
6.csv	S100a8	0.0281955	-0.550354	0.222	0.266	1
6.csv	Hpse	0.0284363	0.260058	0.51	0.459	1
6.csv	Dhps	0.0285067	0.25974	0.33	0.26	1
6.csv	Zfp608	0.0285554	-0.371876	0.31	0.366	1
6.csv	Pi4ka	0.0288023	-0.351388	0.241	0.296	1
6.csv	Cbfb	0.0288043	-0.257672	0.466	0.518	1
6.csv	Irak3	0.029085	-0.337793	0.358	0.419	1
6.csv	Rnf4	0.029596	0.28001	0.556	0.503	1
6.csv	Mllt10	0.029756	-0.317942	0.4	0.455	1
6.csv	Zdhhc3	0.0298224	-0.261035	0.32	0.389	1
6.csv	Atmin	0.0300983	0.320396	0.335	0.275	1
6.csv	Bhlhe40	0.0306671	-0.420601	0.354	0.4	1
6.csv	Gabpa	0.0308135	-0.300935	0.251	0.307	1
6.csv	Lrrk1	0.0313023	-0.441754	0.284	0.34	1
6.csv	Zfp467	0.0324197	0.446132	0.301	0.247	1
6.csv	Gabarapl1	0.0328	0.377771	0.391	0.342	1
6.csv	Ccl4	0.0330164	-0.431185	0.243	0.298	1
6.csv	Xpo7	0.0331419	-0.325438	0.226	0.288	1
6.csv	Def6	0.0334668	-0.263628	0.266	0.334	1
6.csv	Nav1	0.0335181	0.272686	0.565	0.488	1
6.csv	Arrdc1	0.0339956	-0.270189	0.341	0.398	1
6.csv	Casp6	0.0340412	-0.46286	0.205	0.254	1
6.csv	Ing4	0.0343702	-0.259488	0.347	0.412	1
6.csv	Vps11	0.0346823	-0.299324	0.197	0.252	1
6.csv	Ssbp2	0.0346885	-0.2627	0.222	0.283	1
6.csv	Stard9	0.0348329	-0.261976	0.328	0.391	1
6.csv	Plekha3	0.0349373	-0.285222	0.197	0.254	1
6.csv	Wdr44	0.0353669	-0.408279	0.205	0.256	1
6.csv	Mex3c	0.035406	-0.255676	0.216	0.271	1
6.csv	Mif4gd	0.0356729	-0.391045	0.203	0.256	1
6.csv	Uxs1	0.0358493	-0.32854	0.23	0.279	1
6.csv	Elmsan1	0.03593	0.338921	0.435	0.383	1
6.csv	Cln5	0.0359805	-0.299068	0.33	0.385	1
6.csv	Abl1	0.0359809	-0.322528	0.31	0.359	1
6.csv	Stxbp3	0.0363965	0.404146	0.429	0.38	1
6.csv	Pex13	0.0364397	0.257915	0.257	0.199	1
6.csv	Hmgn2	0.0365814	-0.298099	0.193	0.25	1
6.csv	Entr1	0.0365998	-0.284102	0.293	0.353	1
6.csv	Htatsf1	0.0367461	-0.345283	0.28	0.328	1
6.csv	Rbm33	0.0371004	-0.25155	0.433	0.486	1
6.csv	Srsf1	0.0371106	-0.314937	0.418	0.461	1
6.csv	Fgl2	0.0374916	0.259574	0.538	0.474	1
6.csv	Rnaset2b	0.0375935	0.367848	0.462	0.419	1
6.csv	Cep85l	0.0376145	-0.494146	0.23	0.283	1
6.csv	Pstpip2	0.0378639	-0.257749	0.259	0.323	1
6.csv	Tmem219	0.0379534	0.251439	0.54	0.505	1
6.csv	Lpin2	0.0393891	0.275487	0.397	0.338	1
6.csv	Rassf1	0.0395321	0.279297	0.598	0.541	1
6.csv	Tmx4	0.0396779	0.277153	0.375	0.307	1
6.csv	Zfp592	0.0397773	-0.342292	0.285	0.34	1
6.csv	Wdfy4	0.0399724	-0.279049	0.42	0.465	1
6.csv	Mgp	0.0404423	-0.442787	0.521	0.583	1
6.csv	1110008P14Rik	0.0405652	-0.319546	0.366	0.419	1
6.csv	Rgcc	0.041007	0.489655	0.418	0.374	1
6.csv	Arrdc4	0.0414274	-0.271245	0.249	0.304	1
6.csv	Cbx1	0.0424415	-0.282408	0.289	0.342	1
6.csv	Ubp1	0.0432866	-0.26681	0.375	0.425	1
6.csv	Cul4a	0.0433476	-0.356838	0.209	0.258	1
6.csv	Appl1	0.0433497	-0.385529	0.238	0.283	1
6.csv	Nkap	0.0434653	0.347668	0.257	0.205	1
6.csv	Plekhg1	0.0442523	-0.33636	0.261	0.311	1
6.csv	Slc31a2	0.0448855	-0.288176	0.278	0.336	1
6.csv	Il18	0.0450385	0.408509	0.272	0.216	1
6.csv	Slc20a1	0.045404	-0.418427	0.239	0.292	1
6.csv	Ppm1m	0.0459899	-0.334223	0.268	0.324	1
6.csv	Tmcc3	0.0465515	0.423494	0.32	0.269	1
6.csv	Ube2e3	0.0467428	-0.253159	0.343	0.393	1
6.csv	Necap1	0.0468241	0.36136	0.412	0.361	1
6.csv	Wsb2	0.0469256	-0.314898	0.241	0.287	1
6.csv	Fcgr4	0.0470574	0.722491	0.291	0.243	1
6.csv	Lpcat2	0.0471178	-0.292062	0.337	0.385	1
6.csv	Tmem176b	0.0476365	-0.367839	0.41	0.454	1
6.csv	Ifi35	0.0476378	0.298963	0.483	0.444	1
6.csv	Selenoh	0.0483833	0.285471	0.429	0.372	1
6.csv	C9orf72	0.048446	-0.395061	0.238	0.29	1
6.csv	Pmpcb	0.0484734	-0.379311	0.228	0.281	1
6.csv	Ell2	0.0485604	-0.312194	0.253	0.298	1
6.csv	Snhg12	0.048589	0.403917	0.316	0.269	1
6.csv	Dusp5	0.0494813	-0.28246	0.648	0.681	1
6.csv	Cnot8	0.0495121	-0.28689	0.337	0.383	1
6.csv	Hk3	0.0506179	0.350671	0.264	0.213	1
6.csv	A630001G21Rik	0.0509903	-0.31363	0.23	0.288	1
6.csv	Polr2l	0.0518802	0.295196	0.653	0.613	1
6.csv	Lsr	0.0530475	-0.520843	0.22	0.262	1
6.csv	Ints12	0.0531796	0.288521	0.41	0.351	1
6.csv	Polr2b	0.0532029	-0.328407	0.259	0.307	1
6.csv	Tia1	0.0532541	-0.299	0.247	0.294	1
6.csv	Mapk8	0.0532608	0.306214	0.349	0.292	1
6.csv	Gid8	0.0536107	-0.352055	0.238	0.283	1
6.csv	Ubap1	0.0536195	-0.27111	0.28	0.338	1
6.csv	Bcl6	0.0541664	-0.305356	0.339	0.395	1
6.csv	Usp16	0.0541858	-0.255818	0.418	0.467	1
6.csv	Mrpl24	0.0545677	0.273666	0.582	0.543	1
6.csv	Zfp869	0.0547784	-0.267005	0.276	0.328	1
6.csv	Xpo1	0.0551206	-0.275888	0.326	0.368	1
6.csv	Lmnb1	0.0557145	0.348842	0.443	0.416	1
6.csv	Gucd1	0.0558062	-0.254178	0.23	0.281	1
6.csv	Otud5	0.0559218	-0.290072	0.423	0.486	1
6.csv	Mmadhc	0.056007	-0.298813	0.299	0.355	1
6.csv	Cmc1	0.056433	0.262149	0.513	0.454	1
6.csv	Plekhg3	0.0564447	-0.267834	0.368	0.421	1
6.csv	Plagl2	0.0566676	-0.349291	0.441	0.474	1
6.csv	Iah1	0.0569918	-0.281077	0.349	0.4	1
6.csv	Slc39a1	0.0573258	-0.373544	0.339	0.381	1
6.csv	Rasa1	0.0579374	-0.300503	0.278	0.326	1
6.csv	Slc22a15	0.0584842	0.312548	0.318	0.268	1
6.csv	Itgav	0.0586012	-0.297883	0.335	0.374	1
6.csv	Bfar	0.0592761	-0.293338	0.31	0.361	1
6.csv	Dctn1	0.0593968	-0.251467	0.437	0.476	1
6.csv	Snx1	0.0603932	-0.259449	0.582	0.619	1
6.csv	Iars2	0.0604929	-0.284497	0.22	0.268	1
6.csv	Kdm4a	0.0605387	-0.291633	0.211	0.256	1
6.csv	Vars	0.0610887	0.306612	0.435	0.387	1
6.csv	Hdac2	0.061185	-0.387479	0.211	0.254	1
6.csv	Smc6	0.0612278	-0.297663	0.467	0.497	1
6.csv	Lrrk2	0.0612528	-0.365742	0.303	0.359	1
6.csv	Emp1	0.0617957	0.38407	0.305	0.256	1
6.csv	Esf1	0.061798	-0.305263	0.257	0.309	1
6.csv	Isca1	0.0622028	0.373373	0.272	0.226	1
6.csv	Strn4	0.0624095	-0.333827	0.251	0.302	1
6.csv	Irak2	0.0630011	0.25059	0.529	0.488	1
6.csv	Id3	0.0635597	0.332748	0.356	0.309	1
6.csv	P4ha1	0.0636407	-0.264504	0.257	0.311	1
6.csv	Vps9d1	0.0637456	-0.356404	0.211	0.258	1
6.csv	Rab9	0.0643414	0.275106	0.322	0.268	1
6.csv	Il3ra	0.064511	0.288232	0.297	0.247	1
6.csv	Emc8	0.064545	-0.258651	0.226	0.279	1
6.csv	Mfsd5	0.0653795	-0.251818	0.425	0.478	1
6.csv	Mrpl42	0.0658751	-0.279735	0.345	0.4	1
6.csv	Plekhm2	0.0661373	-0.327918	0.245	0.29	1
6.csv	Tex10	0.0662861	0.303334	0.282	0.237	1
6.csv	Mrpl40	0.0665296	-0.330959	0.23	0.279	1
6.csv	Gcsh	0.0666013	0.333778	0.274	0.226	1
6.csv	Cpsf2	0.0667663	-0.309524	0.381	0.433	1
6.csv	Pgrmc2	0.0668242	-0.311118	0.207	0.256	1
6.csv	Svbp	0.066924	0.285436	0.406	0.359	1
6.csv	Mndal	0.0673402	0.269282	0.807	0.822	1
6.csv	Fgd2	0.067904	-0.254467	0.234	0.279	1
6.csv	Kif3b	0.068089	-0.306345	0.245	0.29	1
6.csv	Afg3l1	0.0686243	-0.277274	0.287	0.336	1
6.csv	Tes	0.0686516	-0.317623	0.251	0.3	1
6.csv	Oxr1	0.0702848	-0.300721	0.418	0.452	1
6.csv	Trappc3	0.0703799	0.256636	0.393	0.343	1
6.csv	Supt16	0.0706726	-0.297212	0.521	0.562	1
6.csv	Lrmp	0.0707986	-0.289634	0.423	0.467	1
6.csv	Hgs	0.0708262	-0.34376	0.236	0.283	1
6.csv	Ythdc2	0.0731448	-0.279812	0.261	0.307	1
6.csv	Dgka	0.0737285	-0.284891	0.213	0.26	1
6.csv	Jmjd6	0.0739314	0.275741	0.351	0.304	1
6.csv	Il1r2	0.074236	0.483022	0.253	0.213	1
6.csv	Tnks	0.0745878	-0.260045	0.345	0.393	1
6.csv	Eed	0.0750343	0.254696	0.412	0.37	1
6.csv	Parp8	0.0750578	-0.263983	0.433	0.463	1
6.csv	Pggt1b	0.0759128	0.437039	0.276	0.235	1
6.csv	Emc1	0.07648	-0.313457	0.232	0.273	1
6.csv	Khdc4	0.0766944	-0.32155	0.243	0.288	1
6.csv	Slc25a17	0.0770037	-0.254808	0.285	0.334	1
6.csv	Ube3a	0.0773603	-0.274645	0.515	0.541	1
6.csv	Spata6	0.0788506	-0.278569	0.291	0.338	1
6.csv	Rarg	0.0790399	-0.257707	0.341	0.387	1
6.csv	Galns	0.0791588	-0.367529	0.293	0.33	1
6.csv	Gab2	0.0800548	-0.2701	0.303	0.351	1
6.csv	Ifi211	0.0807307	0.324206	0.669	0.647	1
6.csv	Rpe	0.0807782	-0.272027	0.32	0.366	1
6.csv	Aoah	0.081017	0.33298	0.37	0.334	1
6.csv	Ncoa4	0.082245	-0.310742	0.253	0.294	1
6.csv	Esyt2	0.0826219	-0.280157	0.228	0.271	1
6.csv	Taf11	0.0828706	0.295713	0.366	0.313	1
6.csv	Tubb4b	0.0843427	0.357503	0.339	0.3	1
6.csv	Hspa13	0.0856536	-0.31479	0.211	0.256	1
6.csv	Ddx28	0.085901	0.365551	0.255	0.211	1
6.csv	Acox3	0.0862695	-0.287451	0.471	0.501	1
6.csv	Tyk2	0.0875555	-0.271723	0.379	0.414	1
6.csv	Hmgn5	0.088332	0.328569	0.272	0.226	1
6.csv	Havcr2	0.0916707	0.296275	0.264	0.222	1
6.csv	Ptdss1	0.0921396	-0.354952	0.209	0.252	1
6.csv	Ubxn8	0.092738	-0.292914	0.23	0.273	1
6.csv	Pgap2	0.0928038	0.256991	0.41	0.361	1
6.csv	Slc25a36	0.0932405	-0.328565	0.337	0.383	1
6.csv	Dnajc10	0.093292	-0.306167	0.347	0.391	1
6.csv	Ppard	0.0938407	-0.321193	0.255	0.288	1
6.csv	Commd2	0.0945189	-0.29986	0.241	0.285	1
6.csv	Pcbd2	0.0946166	-0.260751	0.278	0.328	1
6.csv	Wipf2	0.0952816	0.279945	0.364	0.319	1
6.csv	Arfip1	0.0960367	-0.268556	0.255	0.298	1
6.csv	Hspa1a	0.0961005	0.559033	0.32	0.277	1
6.csv	Ddx39	0.0961327	-0.253957	0.251	0.292	1
6.csv	Zmynd8	0.0968985	-0.295084	0.377	0.419	1
6.csv	Arl5a	0.0974549	-0.311628	0.391	0.41	1
6.csv	Alg5	0.100417	0.320881	0.289	0.249	1
6.csv	Psmd9	0.100514	0.368525	0.264	0.222	1
6.csv	Vps4a	0.101664	-0.261817	0.255	0.298	1
6.csv	Lipe	0.10244	-0.269402	0.215	0.258	1
6.csv	Vps53	0.103673	-0.251785	0.268	0.311	1
6.csv	H2-M3	0.10382	0.335802	0.272	0.233	1
6.csv	Flcn	0.105241	0.369276	0.262	0.228	1
6.csv	Lamtor3	0.106786	-0.253483	0.406	0.448	1
6.csv	Pptc7	0.106964	-0.322915	0.345	0.381	1
6.csv	Sec16a	0.107738	-0.288824	0.305	0.34	1
6.csv	Dohh	0.108282	-0.34248	0.22	0.258	1
6.csv	Lias	0.108444	-0.259735	0.234	0.277	1
6.csv	Bcr	0.109767	-0.378142	0.253	0.29	1
6.csv	Lacc1	0.11019	-0.322548	0.238	0.277	1
6.csv	Aph1c	0.110471	0.265078	0.33	0.287	1
6.csv	Dok1	0.110948	0.261714	0.264	0.23	1
6.csv	Gm2000	0.111181	0.259367	0.494	0.457	1
6.csv	Syvn1	0.112905	0.26327	0.276	0.237	1
6.csv	Dram1	0.113873	-0.355538	0.331	0.364	1
6.csv	Borcs6	0.114513	-0.261059	0.4	0.44	1
6.csv	Slc25a46	0.115634	-0.288472	0.213	0.254	1
6.csv	Tnip1	0.115894	-0.278198	0.262	0.3	1
6.csv	Sumf1	0.11718	-0.314589	0.324	0.361	1
6.csv	Impact	0.118138	0.454847	0.282	0.247	1
6.csv	Fam129b	0.119737	0.301262	0.471	0.431	1
6.csv	Rab3gap1	0.120812	-0.26469	0.239	0.281	1
6.csv	Fam172a	0.12177	-0.260752	0.284	0.326	1
6.csv	Vhl	0.121773	0.301403	0.285	0.245	1
6.csv	Xpnpep1	0.121981	-0.262071	0.264	0.302	1
6.csv	B3gat3	0.123878	-0.256581	0.257	0.296	1
6.csv	Lemd2	0.123881	0.304404	0.335	0.306	1
6.csv	Rasgef1b	0.124633	0.34973	0.301	0.266	1
6.csv	Mgrn1	0.126844	-0.263216	0.347	0.383	1
6.csv	Chkb	0.127293	0.307151	0.27	0.235	1
6.csv	Ccdc186	0.132256	0.313942	0.362	0.347	1
6.csv	Nhlrc2	0.136027	-0.253409	0.322	0.359	1
6.csv	Pom121	0.136812	-0.263567	0.33	0.359	1
6.csv	Nfkbil1	0.137043	0.37896	0.257	0.228	1
6.csv	Pkib	0.139027	-0.264726	0.238	0.275	1
6.csv	Irgm1	0.139504	0.283527	0.299	0.264	1
6.csv	Prkag2	0.139735	-0.401911	0.22	0.25	1
6.csv	Trim30d	0.139805	0.280425	0.406	0.359	1
6.csv	Ppp4r1	0.140485	-0.258183	0.222	0.26	1
6.csv	Tlnrd1	0.141143	-0.32627	0.216	0.256	1
6.csv	Smn1	0.141611	0.32572	0.328	0.296	1
6.csv	Clcn3	0.142283	0.257929	0.395	0.353	1
6.csv	Derl2	0.142959	0.299238	0.305	0.269	1
6.csv	Ap4s1	0.143554	0.253316	0.312	0.266	1
6.csv	Fam102b	0.143577	-0.254518	0.523	0.546	1
6.csv	Tmem167b	0.144555	0.349063	0.272	0.233	1
6.csv	Pex7	0.144615	-0.258124	0.303	0.334	1
6.csv	BC004004	0.148125	0.250807	0.452	0.417	1
6.csv	Fibp	0.148894	-0.281378	0.245	0.275	1
6.csv	Ifih1	0.151147	0.251171	0.437	0.4	1
6.csv	Setd7	0.153322	-0.289375	0.238	0.271	1
6.csv	Lage3	0.155555	0.304466	0.27	0.235	1
6.csv	Atg4d	0.161212	-0.259085	0.262	0.306	1
6.csv	Tuba4a	0.163397	-0.25264	0.49	0.509	1
6.csv	Gm20559	0.165122	0.254815	0.264	0.222	1
6.csv	Nt5c2	0.169199	0.259575	0.318	0.287	1
6.csv	Mical1	0.174171	0.26241	0.272	0.245	1
6.csv	9130401M01Rik	0.17511	0.263224	0.337	0.298	1
6.csv	Plekhm1	0.179895	-0.250209	0.23	0.264	1
6.csv	Apoe	0.181033	0.334306	0.784	0.799	1
6.csv	Trim12a	0.181767	0.279715	0.356	0.326	1
6.csv	Arfrp1	0.182936	0.255569	0.278	0.247	1
6.csv	Cops2	0.183295	0.258555	0.46	0.431	1
6.csv	Phactr2	0.185436	-0.266507	0.301	0.328	1
6.csv	Nans	0.18872	-0.269267	0.278	0.313	1
6.csv	Asxl1	0.188981	-0.303026	0.27	0.304	1
6.csv	Tax1bp3	0.190129	0.394514	0.278	0.258	1
6.csv	Ppfia1	0.196854	-0.311945	0.257	0.285	1
6.csv	Aagab	0.201444	-0.284372	0.243	0.271	1
6.csv	Srsf4	0.202119	0.262481	0.328	0.296	1
6.csv	Rreb1	0.207841	-0.281191	0.324	0.353	1
6.csv	Dedd2	0.209071	0.252665	0.322	0.287	1
6.csv	Tlk2	0.211218	0.285548	0.358	0.332	1
6.csv	Ufd1	0.212784	-0.263495	0.274	0.3	1
6.csv	Tnip3	0.213003	-0.350502	0.257	0.292	1
6.csv	Krr1	0.214788	0.256625	0.262	0.23	1
6.csv	Arhgap25	0.215329	0.263758	0.402	0.37	1
6.csv	Dennd4b	0.217374	-0.349474	0.239	0.26	1
6.csv	Cd74	0.220609	0.318152	0.613	0.676	1
6.csv	Atg12	0.228836	0.315747	0.393	0.368	1
6.csv	Pbdc1	0.22992	-0.253504	0.293	0.321	1
6.csv	Gtf3c1	0.235931	-0.2988	0.228	0.252	1
6.csv	Itga1	0.239846	-0.268103	0.328	0.357	1
6.csv	Trim12c	0.253024	0.259407	0.37	0.345	1
6.csv	Hist1h1e	0.256853	-0.255304	0.36	0.387	1
6.csv	Cog5	0.257921	-0.331158	0.236	0.26	1
6.csv	Atp6v0a2	0.258124	-0.267167	0.289	0.319	1
6.csv	Dctn5	0.262287	0.262582	0.255	0.23	1
6.csv	Mak16	0.267096	0.299963	0.272	0.247	1
6.csv	Gbp7	0.267488	0.427723	0.274	0.254	1
6.csv	Arl6ip6	0.26978	-0.27038	0.347	0.361	1
6.csv	E2f4	0.290223	-0.32307	0.276	0.288	1
6.csv	Sirt1	0.291152	0.3522	0.253	0.228	1
6.csv	Specc1	0.305108	-0.307072	0.228	0.252	1
6.csv	Irf2bpl	0.336778	-0.292503	0.262	0.275	1
6.csv	Rnf11	0.338686	0.262841	0.347	0.326	1
6.csv	Sparc	0.351151	-0.386057	0.266	0.29	1
6.csv	Tmem11	0.38871	0.252391	0.354	0.332	1
6.csv	Ddit3	0.400063	0.257813	0.255	0.235	1
6.csv	4833420G17Rik	0.515409	0.25548	0.293	0.277	1
6.csv	Zfand2a	0.625319	0.290219	0.272	0.269	1
6.csv	Odc1	0.63708	0.29547	0.387	0.38	1
6.csv	Crem	0.87697	0.252391	0.245	0.252	1
54.csv	S100g	8.89056e-06	-3.44916	0.316	0.719	0.206794
54.csv	Dpy30	5.65177e-05	-3.9978	0.079	0.5	1
54.csv	Nop58	6.53603e-05	-2.75104	0.079	0.531	1
54.csv	Mrpl32	0.000131371	-3.0694	0.132	0.531	1
54.csv	Adh5	0.000450135	-2.72744	0.132	0.531	1
54.csv	Rab1b	0.000490732	-1.71594	0.289	0.656	1
54.csv	Tcp1	0.000730408	-2.13482	0.368	0.75	1
54.csv	Lyz2	0.000730985	-0.858313	0.974	1	1
54.csv	Sfta2	0.000785352	-2.66414	0.395	0.688	1
54.csv	mt-Nd3	0.000825928	1.03255	0.921	0.875	1
54.csv	S100a11	0.000865932	-1.12237	0.658	0.875	1
54.csv	Ube2n	0.000870631	-2.20155	0.316	0.688	1
54.csv	1810037I17Rik	0.000937179	-1.40171	0.395	0.812	1
54.csv	Paip2	0.000950767	-0.862931	0.605	0.875	1
54.csv	Mgst1	0.00097442	-1.65249	0.421	0.75	1
54.csv	Naxe	0.000984841	-2.8577	0.184	0.562	1
54.csv	Cox6a1	0.0010268	-1.69187	0.553	0.812	1
54.csv	Cox8a	0.00127877	-0.831166	0.737	0.938	1
54.csv	Mcee	0.00130367	-3.07332	0.105	0.438	1
54.csv	F11r	0.00132134	-1.91007	0.237	0.625	1
54.csv	Wdr3	0.00132542	-3.75916	0.026	0.312	1
54.csv	Aqp5	0.00136921	-1.7047	0.368	0.688	1
54.csv	Sftpc	0.00154006	-1.487	0.868	0.938	1
54.csv	Cat	0.00155083	-1.57839	0.474	0.812	1
54.csv	Mrpl50	0.00159029	-2.21964	0.079	0.406	1
54.csv	Srp19	0.00159678	-1.64942	0.263	0.656	1
54.csv	Tusc2	0.0016078	-4.38954	0.053	0.344	1
54.csv	Ptms	0.00175824	-0.960306	0.711	0.938	1
54.csv	Xist	0.00182389	-1.27468	0.263	0.625	1
54.csv	Smim1	0.00188522	-1.89533	0.105	0.438	1
54.csv	Tmem59	0.00196665	-1.42593	0.5	0.812	1
54.csv	Prpf38a	0.00215795	-3.00524	0.053	0.344	1
54.csv	Ubl5	0.00216561	-0.643891	0.658	0.812	1
54.csv	Cfap20	0.00228349	-2.27037	0.184	0.531	1
54.csv	Uvrag	0.00230988	-1.29422	0.184	0.562	1
54.csv	Meg3	0.00231634	-1.75332	0.105	0.438	1
54.csv	Elovl1	0.00259451	-1.25953	0.579	0.875	1
54.csv	Dcxr	0.00264566	-1.51813	0.237	0.562	1
54.csv	Irx5	0.00267124	-2.56033	0.132	0.438	1
54.csv	Reep5	0.0026856	-1.08942	0.5	0.781	1
54.csv	Cir1	0.00270102	-1.38978	0.263	0.625	1
54.csv	Spr	0.00277623	-1.9676	0.237	0.531	1
54.csv	Pcdh17	0.00284925	-3.28409	0.026	0.281	1
54.csv	Chchd10	0.00308445	-2.01888	0.395	0.688	1
54.csv	Pank3	0.00329052	-2.08629	0.184	0.531	1
54.csv	Fdps	0.00331302	-1.90125	0.237	0.531	1
54.csv	Metap1	0.00336318	-2.62016	0.079	0.375	1
54.csv	Spink5	0.00341185	-2.81951	0.132	0.438	1
54.csv	Mrpl20	0.0034618	-2.1721	0.368	0.625	1
54.csv	Stmn1	0.00358082	-1.76407	0.368	0.688	1
54.csv	Polr2e	0.00363774	-1.27021	0.263	0.594	1
54.csv	Atpif1	0.00370613	-1.3809	0.553	0.75	1
54.csv	Sftpb	0.00387587	-0.878214	0.816	0.875	1
54.csv	Mt1	0.0039568	-2.51371	0.395	0.656	1
54.csv	Smim6	0.00425248	-2.79143	0.211	0.469	1
54.csv	Blmh	0.00433496	-2.28286	0.132	0.438	1
54.csv	Eif2b1	0.00443242	-3.01788	0.053	0.312	1
54.csv	Marveld1	0.0046358	-1.73941	0.237	0.562	1
54.csv	Chpf	0.00468877	-3.06406	0.053	0.312	1
54.csv	Wfdc2	0.00476154	-1.44198	0.763	0.781	1
54.csv	Pggt1b	0.00479035	-2.12196	0.211	0.5	1
54.csv	Alad	0.00482905	-2.74577	0.079	0.344	1
54.csv	Adi1	0.00482905	-2.89449	0.079	0.344	1
54.csv	Cbr2	0.00489566	-1.4382	0.763	0.812	1
54.csv	Ptpn12	0.00496495	-0.765196	0.316	0.688	1
54.csv	Psmd1	0.00505053	-1.86624	0.316	0.562	1
54.csv	Map2k2	0.0051079	-1.40219	0.368	0.688	1
54.csv	Mrpl38	0.00515552	-1.65219	0.105	0.406	1
54.csv	Acot7	0.00526634	-0.975716	0.342	0.656	1
54.csv	Zbtb43	0.00531822	-4.20672	0.026	0.25	1
54.csv	Ago3	0.00536153	-2.61841	0.079	0.344	1
54.csv	Sh2d4a	0.00566044	-4.14465	0.026	0.25	1
54.csv	Nr1d1	0.00582799	-1.36291	0.395	0.75	1
54.csv	Mlec	0.00597079	-2.12606	0.263	0.562	1
54.csv	Atp5mpl	0.00603142	-0.889698	0.421	0.781	1
54.csv	Nenf	0.00607381	-1.38517	0.395	0.656	1
54.csv	Rin2	0.00617321	-1.29601	0.263	0.625	1
54.csv	Cmtm8	0.006196	-2.20995	0.211	0.5	1
54.csv	Sftpa1	0.00624689	-1.29376	0.868	0.812	1
54.csv	Npr1	0.00628998	-1.63316	0.132	0.438	1
54.csv	Arhgef2	0.00635817	2.63646	0.553	0.312	1
54.csv	Tmem238	0.00636698	-2.1469	0.158	0.438	1
54.csv	Spice1	0.00640508	-3.17711	0.026	0.25	1
54.csv	Phb2	0.00645541	-2.10206	0.237	0.562	1
54.csv	Smarcd1	0.00652915	-2.23564	0.053	0.312	1
54.csv	Trabd	0.0065519	-1.4532	0.105	0.406	1
54.csv	Ipo5	0.00667816	-1.56716	0.158	0.469	1
54.csv	Prr15l	0.00672315	-1.72892	0.237	0.562	1
54.csv	Vkorc1l1	0.00677069	-3.77954	0.053	0.281	1
54.csv	Rala	0.00686487	-1.55418	0.368	0.656	1
54.csv	Bri3	0.00703708	-1.25213	0.632	0.781	1
54.csv	Hspa2	0.00723672	-2.11356	0.026	0.25	1
54.csv	Bsg	0.00728332	-1.49047	0.553	0.781	1
54.csv	Hnrnpc	0.0074186	-1.04266	0.474	0.781	1
54.csv	Avpi1	0.00751583	-1.43336	0.316	0.562	1
54.csv	Ddx27	0.00756944	-3.24165	0.053	0.281	1
54.csv	Coq5	0.00761224	-2.19232	0.105	0.375	1
54.csv	Tyms	0.00768785	-1.30028	0.026	0.25	1
54.csv	Macrod1	0.00768785	-1.99276	0.026	0.25	1
54.csv	Tnfaip1	0.00775781	-1.68946	0.316	0.656	1
54.csv	Aldoa	0.0077954	-0.95877	0.526	0.781	1
54.csv	Ctsh	0.00789108	-0.752125	0.711	0.844	1
54.csv	Morf4l2	0.00790438	-1.16748	0.316	0.625	1
54.csv	Homer1	0.00799966	3.95662	0.263	0.031	1
54.csv	Ino80e	0.00829885	-1.87787	0.132	0.406	1
54.csv	Cab39l	0.008302	0.420119	0.158	0.438	1
54.csv	Ost4	0.00841708	-1.03272	0.553	0.812	1
54.csv	Rbm4	0.00845166	3.92496	0.263	0.031	1
54.csv	Pi4kb	0.00845166	-4.25956	0.053	0.281	1
54.csv	Kcne2	0.00847366	-1.64618	0.079	0.344	1
54.csv	Slc50a1	0.00851271	-1.41265	0.263	0.594	1
54.csv	Eif4a3	0.0085284	-0.59669	0.316	0.625	1
54.csv	Pias4	0.00867052	2.72821	0.368	0.094	1
54.csv	Tbca	0.00867498	-1.22157	0.526	0.781	1
54.csv	Dstn	0.00888597	-0.806346	0.737	0.969	1
54.csv	Nudc	0.00894212	-1.94532	0.289	0.594	1
54.csv	Rbis	0.00924321	-1.41395	0.263	0.562	1
54.csv	Aldh3a2	0.00945435	-2.34832	0.158	0.438	1
54.csv	Cox7a2	0.00959276	-1.39612	0.632	0.844	1
54.csv	Chil1	0.00963568	-1.19095	0.658	0.781	1
54.csv	Pgm2l1	0.0096692	-4.00946	0.105	0.344	1
54.csv	Cxcl15	0.00970078	-1.11574	0.789	0.812	1
54.csv	Cmc1	0.00977874	-2.06463	0.237	0.531	1
54.csv	Hsbp1	0.0099599	-1.33553	0.474	0.75	1
54.csv	Malat1	0.00999502	1.40645	1	1	1
54.csv	Cobll1	0.0100929	-2.17963	0.105	0.375	1
54.csv	Coa3	0.0100961	-0.474817	0.342	0.594	1
54.csv	Bex2	0.0103742	-2.40437	0.237	0.469	1
54.csv	Ppp1r37	0.0104965	-4.57897	0.053	0.281	1
54.csv	Nde1	0.0104965	-2.72025	0.053	0.281	1
54.csv	Ppp1r9b	0.0108079	-1.57757	0.237	0.562	1
54.csv	Psma5	0.0108717	-1.62494	0.342	0.594	1
54.csv	Lactb2	0.0108908	-3.38579	0.079	0.312	1
54.csv	Cox20	0.0111945	-2.82796	0.158	0.406	1
54.csv	Wwc1	0.011247	-1.39065	0.184	0.469	1
54.csv	Car8	0.0112791	-1.68852	0.342	0.594	1
54.csv	Tmem214	0.0113817	-2.98461	0.132	0.375	1
54.csv	Csgalnact2	0.0114334	-1.38844	0.237	0.531	1
54.csv	AY036118	0.0116234	1.36094	0.842	0.812	1
54.csv	Mapre3	0.0116754	-1.95041	0.053	0.281	1
54.csv	Ppp2r5d	0.0116754	-1.96353	0.053	0.281	1
54.csv	Sept8	0.011678	-2.60565	0.105	0.344	1
54.csv	Ube2e1	0.0117362	-1.85395	0.211	0.469	1
54.csv	Gpatch11	0.0118396	-1.40247	0.132	0.406	1
54.csv	Sin3a	0.0121946	1.94117	0.395	0.125	1
54.csv	Dram1	0.0122847	-1.36146	0.605	0.812	1
54.csv	Pnpo	0.0123078	-2.16559	0.053	0.281	1
54.csv	Mak16	0.0124019	2.9706	0.342	0.094	1
54.csv	Dcun1d1	0.012636	2.32013	0.368	0.125	1
54.csv	Rab7	0.0126573	-1.58339	0.5	0.781	1
54.csv	Cuta	0.0128134	-1.58412	0.316	0.625	1
54.csv	Nfix	0.0130953	-0.940489	0.5	0.781	1
54.csv	Ccdc107	0.0131465	-1.22366	0.158	0.469	1
54.csv	Chchd2	0.0133362	-0.630185	0.737	0.969	1
54.csv	Psma6	0.0134777	-1.59205	0.342	0.625	1
54.csv	Dusp6	0.0135319	2.25957	0.553	0.312	1
54.csv	Uqcr10	0.0135467	-0.732903	0.5	0.781	1
54.csv	Psmd10	0.0136642	-1.99393	0.053	0.281	1
54.csv	Cox6a2	0.0139215	-1.72651	0.079	0.312	1
54.csv	Napsa	0.0143605	-0.624477	0.842	0.938	1
54.csv	Tmem115	0.0143906	-1.62679	0.053	0.281	1
54.csv	Mea1	0.0144352	-1.8052	0.158	0.406	1
54.csv	Sec14l1	0.0144711	-1.01188	0.316	0.656	1
54.csv	Naaa	0.014681	-1.67449	0.132	0.406	1
54.csv	Lonp1	0.0148205	1.03537	0.368	0.094	1
54.csv	Fam120a	0.0148555	-1.17966	0.395	0.688	1
54.csv	Zfp362	0.0150406	-3.444	0.053	0.25	1
54.csv	1600012H06Rik	0.0150406	-3.19367	0.053	0.25	1
54.csv	Pag1	0.0150669	1.14074	0.474	0.188	1
54.csv	Spred1	0.015359	-1.65427	0.237	0.469	1
54.csv	Smim27	0.0153862	-1.61866	0.105	0.344	1
54.csv	Ckap4	0.0154751	-1.87323	0.132	0.375	1
54.csv	Virma	0.0156179	-1.26069	0.158	0.438	1
54.csv	Derl2	0.0156179	-1.5292	0.158	0.438	1
54.csv	Ufm1	0.0160825	-1.54827	0.211	0.469	1
54.csv	Mtch1	0.0160934	-1.15263	0.579	0.781	1
54.csv	Mettl26	0.016264	-1.25675	0.158	0.438	1
54.csv	Fasn	0.0163415	-0.708751	0.474	0.688	1
54.csv	Pla2g1b	0.016355	-1.39706	0.263	0.531	1
54.csv	mt-Co3	0.0164328	0.371679	1	1	1
54.csv	Tpst2	0.0165957	2.14769	0.395	0.156	1
54.csv	Fkbp11	0.0167271	-4.93118	0.053	0.25	1
54.csv	Ppil1	0.0167271	-4.46475	0.053	0.25	1
54.csv	Mta3	0.0167336	-2.35581	0.184	0.438	1
54.csv	Supt5	0.0167716	1.90911	0.553	0.312	1
54.csv	Ifi30	0.0168981	-0.905395	0.421	0.75	1
54.csv	Tpp1	0.0170322	-0.830386	0.316	0.625	1
54.csv	Rpn1	0.0171062	-1.21451	0.395	0.594	1
54.csv	Strn3	0.0173323	-1.35353	0.342	0.594	1
54.csv	Tmem127	0.0175467	-1.77414	0.211	0.5	1
54.csv	Irf2bp1	0.0176026	-2.65104	0.105	0.344	1
54.csv	Aimp2	0.017631	-3.98555	0.053	0.25	1
54.csv	Arih2	0.0176396	1.78861	0.5	0.188	1
54.csv	Etnk1	0.017671	1.95484	0.526	0.312	1
54.csv	Col18a1	0.0176738	-2.11988	0.079	0.312	1
54.csv	Ywhag	0.0177049	-1.18889	0.342	0.656	1
54.csv	Nr2f6	0.0177411	-2.64577	0.158	0.406	1
54.csv	Glo1	0.0179201	-1.61326	0.289	0.562	1
54.csv	Sdc1	0.018011	-1.12329	0.368	0.625	1
54.csv	Tmem8	0.0181072	-0.799797	0.132	0.406	1
54.csv	Bax	0.0181252	-1.23655	0.395	0.625	1
54.csv	Ranbp2	0.0182196	1.35683	0.632	0.406	1
54.csv	Nf2	0.0183547	-1.2274	0.132	0.375	1
54.csv	Bicral	0.0183547	-1.42157	0.132	0.375	1
54.csv	Gem	0.0184012	-1.83297	0.105	0.344	1
54.csv	Hdgfl2	0.0184012	-1.99149	0.105	0.344	1
54.csv	Ints4	0.0185774	-3.91661	0.053	0.25	1
54.csv	Mgat1	0.0188301	-0.338294	0.184	0.438	1
54.csv	Nsfl1c	0.0188367	-1.50482	0.184	0.469	1
54.csv	Vps4a	0.0188367	-1.19173	0.184	0.469	1
54.csv	Ndufc1	0.0189037	-1.4608	0.316	0.625	1
54.csv	Rtcb	0.0189973	-1.23898	0.237	0.5	1
54.csv	Marc2	0.0191193	-2.30721	0.368	0.594	1
54.csv	Kctd5	0.0192313	-1.41821	0.105	0.344	1
54.csv	Vps37a	0.0192632	2.82051	0.368	0.125	1
54.csv	Frg1	0.0193459	-1.70687	0.237	0.531	1
54.csv	Gga1	0.0193459	-1.24374	0.237	0.531	1
54.csv	Degs1	0.0193951	-1.14807	0.447	0.688	1
54.csv	Mrps11	0.0194068	-1.62302	0.079	0.312	1
54.csv	Fcgrt	0.0194805	-0.286909	0.421	0.656	1
54.csv	Gpr180	0.0195679	-2.7386	0.053	0.25	1
54.csv	Tst	0.0204831	-1.24673	0.132	0.406	1
54.csv	Adprhl2	0.0206043	-2.43674	0.053	0.25	1
54.csv	Nfic	0.0208035	-1.03866	0.368	0.688	1
54.csv	Kifap3	0.0208123	-1.90753	0.132	0.375	1
54.csv	Ppp1cb	0.0208407	-1.18822	0.5	0.812	1
54.csv	Cetn2	0.020846	-1.42704	0.158	0.406	1
54.csv	Atp6v0e	0.0209836	-0.508184	0.579	0.875	1
54.csv	Cebpzos	0.0209902	-1.51099	0.105	0.344	1
54.csv	Yif1a	0.0212498	-2.28201	0.105	0.312	1
54.csv	Mif	0.0212762	-1.22433	0.5	0.719	1
54.csv	Trf	0.0213903	-0.960794	0.5	0.75	1
54.csv	Atp5j2	0.0215168	-1.13747	0.553	0.75	1
54.csv	Kif16b	0.0215592	-2.50578	0.079	0.281	1
54.csv	Dpy19l1	0.0215592	-3.01868	0.079	0.281	1
54.csv	Ddx3y	0.0217699	1.62548	0.368	0.125	1
54.csv	Ndufv1	0.0219892	-1.28925	0.237	0.5	1
54.csv	Chm	0.0222845	-1.2612	0.079	0.312	1
54.csv	Serf1	0.0226023	-2.73804	0.079	0.281	1
54.csv	Sgta	0.022617	-1.24541	0.263	0.531	1
54.csv	Thbd	0.0226463	-1.09151	0.342	0.625	1
54.csv	Fabp5	0.0228018	-1.06977	0.526	0.719	1
54.csv	Map7	0.0228215	-2.73363	0.053	0.25	1
54.csv	Lpcat3	0.0228403	-2.44545	0.132	0.344	1
54.csv	Arfgap2	0.0231728	-1.90173	0.237	0.469	1
54.csv	Cux1	0.0234159	-1.22316	0.342	0.625	1
54.csv	Eif2ak1	0.0234759	-1.95193	0.158	0.406	1
54.csv	Tceal9	0.023672	-0.76422	0.605	0.719	1
54.csv	Snx7	0.0236889	-2.90012	0.079	0.281	1
54.csv	Hcfc1r1	0.0239948	-0.649072	0.237	0.531	1
54.csv	Pex1	0.0240058	-2.75805	0.053	0.25	1
54.csv	Higd1a	0.0240211	-1.21581	0.447	0.75	1
54.csv	St6galnac6	0.0242661	-2.5937	0.105	0.312	1
54.csv	Mcfd2	0.0244143	-1.79323	0.158	0.406	1
54.csv	Clk1	0.0245143	0.875107	0.868	0.719	1
54.csv	Hsd17b10	0.0245397	-1.54928	0.289	0.562	1
54.csv	Mrps23	0.0245559	-2.48614	0.158	0.375	1
54.csv	Fblim1	0.0246356	-1.35008	0.184	0.438	1
54.csv	Sh2b1	0.0246356	-1.68154	0.184	0.438	1
54.csv	Kiz	0.0248205	-2.0209	0.079	0.281	1
54.csv	Khdrbs3	0.0248205	-1.93152	0.079	0.281	1
54.csv	Zfpl1	0.0248205	-2.2851	0.079	0.281	1
54.csv	Egr1	0.025031	-0.767025	0.605	0.812	1
54.csv	Bcam	0.025215	-1.77036	0.342	0.594	1
54.csv	Nup188	0.0252431	-2.07398	0.053	0.25	1
54.csv	Wdsub1	0.0252431	-1.46704	0.053	0.25	1
54.csv	Cdh1	0.0253439	-1.34245	0.316	0.594	1
54.csv	Atp5g3	0.0253501	-0.966286	0.526	0.688	1
54.csv	Tnks1bp1	0.0253828	-1.8412	0.237	0.5	1
54.csv	Eif2s3y	0.0254037	3.68647	0.263	0.062	1
54.csv	Gnaq	0.0254048	-1.12437	0.289	0.594	1
54.csv	Arl5a	0.0254048	-2.44045	0.342	0.531	1
54.csv	Lsr	0.0255476	-1.27487	0.132	0.375	1
54.csv	Glul	0.0258693	-1.14975	0.474	0.781	1
54.csv	Snapc5	0.0259464	-1.52035	0.211	0.438	1
54.csv	Blvra	0.0259987	-3.49898	0.079	0.281	1
54.csv	Smpd1	0.0261814	-0.858312	0.211	0.469	1
54.csv	Hspa1a	0.0262011	1.46778	0.474	0.25	1
54.csv	Hdac2	0.026389	-1.40815	0.158	0.406	1
54.csv	Fads3	0.026389	-1.84915	0.158	0.406	1
54.csv	Emc1	0.0264773	-2.90704	0.105	0.312	1
54.csv	Eif5a	0.0264996	-0.888626	0.605	0.844	1
54.csv	Tmed3	0.0269413	-1.09009	0.342	0.594	1
54.csv	Hspg2	0.0269681	-2.03787	0.132	0.344	1
54.csv	Lcorl	0.0272249	-2.45569	0.079	0.281	1
54.csv	Vps11	0.0272249	-2.98293	0.079	0.281	1
54.csv	Iah1	0.0275596	-2.63953	0.316	0.5	1
54.csv	Ski	0.0276136	-1.13472	0.368	0.594	1
54.csv	Tapbpl	0.0278839	-1.11286	0.053	0.25	1
54.csv	Rida	0.0278839	-1.52789	0.053	0.25	1
54.csv	Prorsd1	0.0280955	-2.84481	0.132	0.344	1
54.csv	Prnp	0.0282291	-1.09247	0.447	0.656	1
54.csv	Cdk12	0.0283021	1.56276	0.526	0.375	1
54.csv	Oma1	0.0285007	-1.98852	0.079	0.281	1
54.csv	Smarcad1	0.0285007	-1.76334	0.079	0.281	1
54.csv	Coq8b	0.0285007	-2.14701	0.079	0.281	1
54.csv	Metap2	0.0285107	-1.60596	0.526	0.781	1
54.csv	Ndufa8	0.0285269	0.252115	0.342	0.625	1
54.csv	Mpc1	0.0285269	-1.79789	0.368	0.594	1
54.csv	Rpn2	0.0285383	-0.878952	0.447	0.688	1
54.csv	Agfg1	0.0286047	2.22356	0.395	0.188	1
54.csv	Ddt	0.0288383	-1.7632	0.263	0.531	1
54.csv	Pigq	0.0288605	-2.04887	0.105	0.312	1
54.csv	Vdac3	0.0295275	-1.07329	0.316	0.562	1
54.csv	Sdhd	0.0296093	-1.14752	0.158	0.406	1
54.csv	C77080	0.029679	-1.22675	0.184	0.438	1
54.csv	Uqcrc2	0.029688	-0.739798	0.368	0.719	1
54.csv	4931406C07Rik	0.0298277	-1.93836	0.079	0.281	1
54.csv	Sp3os	0.0301198	-1.47121	0.105	0.312	1
54.csv	Vamp8	0.0302268	-0.899662	0.711	0.812	1
54.csv	Ndufb3	0.0303072	-0.413765	0.526	0.781	1
54.csv	Zfp617	0.0305109	2.15305	0.263	0.062	1
54.csv	Hmgb1	0.0305494	-0.46186	0.763	0.906	1
54.csv	Srsf5	0.0307266	0.562461	0.868	0.844	1
54.csv	Josd1	0.0307597	-0.839927	0.053	0.25	1
54.csv	Tfg	0.0308543	-1.89904	0.184	0.406	1
54.csv	Gigyf1	0.0310135	-1.2868	0.289	0.531	1
54.csv	Iqsec1	0.0310135	-0.984647	0.289	0.531	1
54.csv	Rpl36a	0.0311438	-0.448299	0.658	0.875	1
54.csv	Acp1	0.0311877	-1.00294	0.132	0.375	1
54.csv	Cox19	0.0312075	-1.62071	0.079	0.281	1
54.csv	Dnaja1	0.0313474	-0.667208	0.684	0.875	1
54.csv	Prdx1	0.0315275	-1.12809	0.737	0.844	1
54.csv	Ubl4a	0.0317245	-3.34845	0.132	0.344	1
54.csv	Mllt6	0.0319393	-0.986098	0.158	0.406	1
54.csv	Hs6st1	0.032283	-2.8404	0.158	0.375	1
54.csv	Yy1	0.0323177	-0.691153	0.421	0.719	1
54.csv	Slc31a2	0.0326416	-1.03777	0.079	0.281	1
54.csv	Slc35b2	0.0326416	-1.25695	0.079	0.281	1
54.csv	Anxa4	0.0330161	-1.44108	0.289	0.5	1
54.csv	Inppl1	0.0330914	-3.01359	0.079	0.25	1
54.csv	1810010H24Rik	0.0331126	-1.13276	0.184	0.438	1
54.csv	Elp5	0.033162	1.77649	0.368	0.156	1
54.csv	Ccnd1	0.0331816	-0.68981	0.289	0.562	1
54.csv	Irf7	0.0334764	2.86927	0.289	0.094	1
54.csv	Mmp11	0.0341319	-1.38638	0.079	0.281	1
54.csv	Ccser2	0.0342307	-1.12874	0.237	0.469	1
54.csv	Glg1	0.0342311	-1.48557	0.395	0.656	1
54.csv	Mmadhc	0.0343302	-1.96311	0.184	0.438	1
54.csv	Bcl2l1	0.0344653	-1.55568	0.184	0.406	1
54.csv	Fkbp2	0.0345712	-1.08245	0.368	0.594	1
54.csv	Pnpla7	0.0347704	1.40926	0.316	0.094	1
54.csv	Npc2	0.0347755	-0.779692	0.868	0.969	1
54.csv	Btg3	0.0348577	-0.695389	0.5	0.688	1
54.csv	Rbpms	0.0350541	1.15027	0.789	0.719	1
54.csv	Mvp	0.035101	-0.402076	0.158	0.438	1
54.csv	Cldn3	0.0352575	-0.976184	0.395	0.594	1
54.csv	Aurkaip1	0.0353079	-1.238	0.395	0.656	1
54.csv	Fgfr2	0.0356306	-0.962506	0.421	0.688	1
54.csv	Lclat1	0.0356402	-1.67205	0.105	0.312	1
54.csv	Dkk3	0.0356799	-1.07011	0.079	0.281	1
54.csv	Mfap1b	0.0357467	-1.86405	0.184	0.406	1
54.csv	Dars	0.0357484	-1.60026	0.132	0.344	1
54.csv	Sae1	0.0357484	-2.63299	0.132	0.344	1
54.csv	Cttn	0.0357484	-1.63484	0.132	0.344	1
54.csv	Paip1	0.0359091	-1.17321	0.237	0.5	1
54.csv	Nme2	0.0360948	-0.750256	0.684	0.844	1
54.csv	Arpp19	0.0362912	-1.27198	0.5	0.812	1
54.csv	Dmtf1	0.0364597	2.29061	0.316	0.125	1
54.csv	Rpl10a	0.0366397	-0.37907	0.816	0.906	1
54.csv	Eif2s1	0.0366641	-1.19799	0.237	0.469	1
54.csv	Cct8	0.0369981	-0.772245	0.368	0.656	1
54.csv	Flt3l	0.0370684	1.39224	0.395	0.156	1
54.csv	Wdr83os	0.0370809	-1.31947	0.316	0.562	1
54.csv	Dnajc9	0.037148	-2.05408	0.105	0.312	1
54.csv	Atxn7l1	0.037183	-1.55749	0.132	0.344	1
54.csv	Pdzk1ip1	0.0372874	-0.466054	0.079	0.281	1
54.csv	Git2	0.0374738	-0.60885	0.316	0.594	1
54.csv	Smarcd2	0.0378002	-2.18666	0.289	0.531	1
54.csv	Ccp110	0.0379736	-2.62484	0.079	0.25	1
54.csv	Ube2i	0.0383887	-0.800356	0.579	0.781	1
54.csv	Anapc4	0.0384617	-1.01533	0.158	0.406	1
54.csv	Tmem63b	0.0386196	-0.899314	0.211	0.469	1
54.csv	Cers4	0.0386196	-2.4768	0.237	0.438	1
54.csv	Nuak1	0.0386664	-1.67441	0.132	0.344	1
54.csv	Uqcrh	0.0388755	-0.661695	0.684	0.938	1
54.csv	Acadl	0.0391822	-1.02445	0.368	0.594	1
54.csv	Rbx1	0.0392954	-1.1775	0.5	0.688	1
54.csv	Otud5	0.0395906	-0.586666	0.184	0.438	1
54.csv	Clta	0.0396124	-0.410559	0.632	0.812	1
54.csv	Lcn2	0.039658	-0.931548	0.474	0.688	1
54.csv	Rpl7l1	0.039966	-1.34361	0.211	0.469	1
54.csv	Igbp1	0.039966	-0.949165	0.211	0.469	1
54.csv	Mrpl51	0.0401997	-1.42289	0.132	0.344	1
54.csv	Wasl	0.0402489	-1.13951	0.289	0.5	1
54.csv	Chchd1	0.0402489	-1.40482	0.289	0.5	1
54.csv	Rpl3	0.0404208	-0.27058	0.763	0.938	1
54.csv	Dmac1	0.0404809	-1.90147	0.158	0.375	1
54.csv	Tsn	0.0405291	-0.338067	0.368	0.625	1
54.csv	Actb	0.0408063	-0.342174	0.947	1	1
54.csv	Ctdsp2	0.0408218	-1.45173	0.447	0.656	1
54.csv	Emc7	0.041135	-0.980802	0.395	0.656	1
54.csv	Acaca	0.0412675	-0.913075	0.211	0.438	1
54.csv	Dynll2	0.0414378	2.25936	0.5	0.344	1
54.csv	Vdac2	0.0416329	-1.20517	0.421	0.656	1
54.csv	Polr2a	0.0416772	-0.908128	0.342	0.625	1
54.csv	Atp6v1b2	0.0416885	-1.12577	0.474	0.719	1
54.csv	Plod2	0.0417843	-2.0007	0.132	0.344	1
54.csv	Wdr6	0.0417843	-1.24707	0.132	0.344	1
54.csv	Gtf3c6	0.0417843	-1.2939	0.132	0.344	1
54.csv	Gdi2	0.0417873	-0.408651	0.368	0.625	1
54.csv	Uba1	0.0418133	-1.01842	0.395	0.625	1
54.csv	Dot1l	0.0419753	-0.91694	0.237	0.469	1
54.csv	mt-Nd4	0.0419833	0.297278	1	1	1
54.csv	Rab24	0.0420059	-1.52543	0.158	0.375	1
54.csv	Rnf10	0.0420676	-0.868848	0.263	0.5	1
54.csv	Ptov1	0.0420676	-0.922852	0.263	0.5	1
54.csv	Col6a2	0.0423144	-1.17801	0.316	0.5	1
54.csv	Dgka	0.0424271	1.41463	0.342	0.125	1
54.csv	Nt5c2	0.0424678	1.94143	0.395	0.188	1
54.csv	Rnf11	0.0424877	-1.68429	0.342	0.562	1
54.csv	Mdfic	0.0427125	-1.27685	0.211	0.438	1
54.csv	Inpp5a	0.0427786	-1.92104	0.237	0.438	1
54.csv	Lrrk1	0.042779	-1.08171	0.184	0.406	1
54.csv	Yrdc	0.0428898	-2.82653	0.105	0.281	1
54.csv	Pcnx	0.0429409	-1.51335	0.289	0.5	1
54.csv	Atp6v1a	0.043327	-0.286579	0.447	0.656	1
54.csv	Dnajc3	0.0433371	-0.887678	0.474	0.688	1
54.csv	Slc35b4	0.0434554	-2.14539	0.079	0.25	1
54.csv	Lpcat1	0.0435872	-0.772847	0.632	0.75	1
54.csv	Mccc1	0.043734	-1.42986	0.105	0.312	1
54.csv	Mast2	0.043734	-1.08425	0.105	0.312	1
54.csv	Dnajb12	0.0439715	-1.69599	0.211	0.406	1
54.csv	Prdx3	0.0440477	-2.07223	0.158	0.344	1
54.csv	Urm1	0.0441722	-1.73172	0.132	0.312	1
54.csv	H1f0	0.0443054	-0.513025	0.342	0.625	1
54.csv	Ube2q1	0.0443058	1.62951	0.5	0.312	1
54.csv	Ing3	0.0443177	0.321696	0.395	0.156	1
54.csv	Krt8	0.044343	-1.35935	0.289	0.5	1
54.csv	Exosc4	0.0443477	0.343242	0.079	0.281	1
54.csv	Ndufa4	0.0444257	-0.548014	0.632	0.812	1
54.csv	Mrpl27	0.0444645	-0.809332	0.158	0.406	1
54.csv	Map3k7	0.0444645	1.83787	0.368	0.156	1
54.csv	Phpt1	0.044707	-2.01658	0.105	0.281	1
54.csv	Slc29a1	0.044893	-0.896264	0.263	0.5	1
54.csv	Ppp1r14c	0.0452823	-1.2889	0.5	0.656	1
54.csv	Egln2	0.0453218	-1.67092	0.237	0.5	1
54.csv	Ercc6l2	0.0454253	-3.00054	0.079	0.25	1
54.csv	Mef2d	0.0455227	-0.500103	0.395	0.688	1
54.csv	Ube2r2	0.0457619	-0.942629	0.368	0.625	1
54.csv	Skp1a	0.0457638	-0.510172	0.395	0.625	1
54.csv	Tgfbi	0.0472765	-0.994103	0.289	0.531	1
54.csv	Fktn	0.0474699	-2.27306	0.079	0.25	1
54.csv	Ppp1r35	0.0474699	-2.07005	0.079	0.25	1
54.csv	Cdk4	0.0475353	-1.021	0.184	0.406	1
54.csv	AU021092	0.0477488	-1.17282	0.132	0.312	1
54.csv	Nup98	0.0478768	0.803436	0.474	0.25	1
54.csv	H2-Q6	0.0483315	1.67388	0.289	0.094	1
54.csv	Pls3	0.0483656	-2.13384	0.263	0.469	1
54.csv	Cd40	0.0485365	-1.92188	0.105	0.281	1
54.csv	Asnsd1	0.0486012	-1.4216	0.158	0.375	1
54.csv	Epn2	0.0486012	-1.33014	0.158	0.375	1
54.csv	Ngly1	0.0486012	-0.855581	0.158	0.375	1
54.csv	Gnptg	0.0486613	-0.965226	0.132	0.344	1
54.csv	Crb3	0.0489078	0.427602	0.211	0.469	1
54.csv	Hdac4	0.0489274	-1.37111	0.211	0.438	1
54.csv	Sh3gl1	0.0489274	-0.419122	0.211	0.438	1
54.csv	Uhmk1	0.0492164	-1.14665	0.184	0.406	1
54.csv	Nceh1	0.0492164	-1.01857	0.184	0.406	1
54.csv	Ormdl2	0.0496266	-1.79993	0.132	0.312	1
54.csv	mt-Atp6	0.0496522	0.302201	0.974	1	1
54.csv	Usp1	0.0499509	-0.625881	0.237	0.5	1
54.csv	Per3	0.0499509	-0.597243	0.237	0.5	1
54.csv	Anxa1	0.0500243	-1.24424	0.421	0.594	1
54.csv	App	0.0501161	-0.517428	0.737	0.875	1
54.csv	Ube2e3	0.0503255	-0.982075	0.289	0.531	1
54.csv	Id1	0.0503796	-1.18926	0.158	0.375	1
54.csv	mt-Nd5	0.0507947	0.616214	0.816	0.938	1
54.csv	Dgcr2	0.0512393	0.512104	0.158	0.406	1
54.csv	Slc39a9	0.05128	-0.368677	0.105	0.312	1
54.csv	Gde1	0.0515164	-0.838851	0.421	0.594	1
54.csv	Scnn1a	0.0515794	-0.715603	0.237	0.5	1
54.csv	Hint1	0.0516331	-0.62012	0.632	0.75	1
54.csv	Nme7	0.0517916	-1.89346	0.079	0.25	1
54.csv	Gins4	0.0517916	-3.14587	0.079	0.25	1
54.csv	Aga	0.0517916	-1.83428	0.079	0.25	1
54.csv	Slc44a1	0.0522122	-1.12661	0.158	0.375	1
54.csv	Csnk1e	0.0523179	-1.14014	0.395	0.594	1
54.csv	Rab34	0.0524418	-0.655317	0.132	0.344	1
54.csv	Zfp277	0.0526378	-1.91268	0.105	0.281	1
54.csv	Csf2ra	0.052719	-0.594084	0.263	0.562	1
54.csv	Ssna1	0.0527286	-2.01205	0.184	0.406	1
54.csv	Ift20	0.0529077	-0.992339	0.421	0.625	1
54.csv	Dcaf6	0.0529554	-2.01706	0.158	0.344	1
54.csv	Robo2	0.0529554	-1.43661	0.158	0.344	1
54.csv	Jarid2	0.0530453	1.40399	0.5	0.344	1
54.csv	Rnf6	0.0532522	-0.917691	0.237	0.5	1
54.csv	Lamtor1	0.0532522	-1.10495	0.237	0.5	1
54.csv	Hsph1	0.0534243	3.24903	0.316	0.125	1
54.csv	Herpud2	0.0539744	1.47587	0.421	0.219	1
54.csv	Fam98b	0.0540731	-1.78262	0.079	0.25	1
54.csv	Ints9	0.0540731	-2.26978	0.079	0.25	1
54.csv	Ppp6r2	0.0540731	-1.78458	0.079	0.25	1
54.csv	Mdc1	0.0540731	-2.09956	0.079	0.25	1
54.csv	Ss18l2	0.0541002	-1.05169	0.158	0.375	1
54.csv	Pnisr	0.0543024	1.21283	0.658	0.594	1
54.csv	R3hdm1	0.0543458	-1.01098	0.263	0.5	1
54.csv	Maip1	0.0543777	0.690322	0.289	0.094	1
54.csv	Sgpp1	0.0544222	-1.10268	0.132	0.344	1
54.csv	Isg20	0.0545618	-0.744521	0.184	0.406	1
54.csv	Sdf4	0.0546843	-0.732304	0.447	0.656	1
54.csv	Med19	0.0547947	-2.87526	0.105	0.281	1
54.csv	Flnb	0.0547947	-1.92199	0.105	0.281	1
54.csv	Gng2	0.0549385	-0.604568	0.158	0.406	1
54.csv	Pon3	0.0549385	-1.73233	0.184	0.375	1
54.csv	S100a16	0.05497	-1.40615	0.263	0.469	1
54.csv	Apoc1	0.05497	-1.41542	0.263	0.469	1
54.csv	Sec16a	0.0556349	2.73287	0.289	0.125	1
54.csv	Rpp21	0.0557577	-2.43038	0.237	0.438	1
54.csv	Yap1	0.0558052	-1.69504	0.211	0.406	1
54.csv	Specc1l	0.0558705	-0.922949	0.316	0.594	1
54.csv	Dock1	0.0558842	-1.73458	0.211	0.438	1
54.csv	Polr1c	0.0560449	-0.963796	0.158	0.375	1
54.csv	Sap18	0.0560725	-1.00168	0.263	0.5	1
54.csv	Ralgds	0.0564378	-1.7121	0.079	0.25	1
54.csv	Tifa	0.0564378	-1.59615	0.079	0.25	1
54.csv	Tlnrd1	0.0564378	-1.14918	0.079	0.25	1
54.csv	Ocel1	0.0564378	-1.54427	0.079	0.25	1
54.csv	Rbm15b	0.0564378	-1.85291	0.079	0.25	1
54.csv	Zdhhc5	0.0564478	-1.32822	0.184	0.406	1
54.csv	Arhgef11	0.0564647	-0.955984	0.132	0.344	1
54.csv	Ier3	0.0566429	-0.775832	0.447	0.688	1
54.csv	Micos10	0.0566429	-1.18917	0.474	0.656	1
54.csv	Ecm1	0.05687	-1.36243	0.184	0.375	1
54.csv	Cxcl16	0.0569175	-2.14591	0.158	0.344	1
54.csv	Hsd17b4	0.0569193	-0.753079	0.289	0.531	1
54.csv	Actn1	0.0569538	-0.402332	0.342	0.594	1
54.csv	Arfgap3	0.0570248	-2.13411	0.105	0.281	1
54.csv	Fabp4	0.0570248	2.15467	0.263	0.094	1
54.csv	Cluh	0.0570248	2.49986	0.263	0.094	1
54.csv	Cd44	0.0571627	-0.482558	0.447	0.75	1
54.csv	S100a10	0.0573116	-0.981974	0.5	0.719	1
54.csv	Dapk1	0.0575537	-0.920898	0.342	0.562	1
54.csv	Sc5d	0.0575898	-1.64876	0.237	0.438	1
54.csv	Pdzd11	0.05763	-0.599178	0.105	0.312	1
54.csv	Sav1	0.0576948	-1.39585	0.211	0.406	1
54.csv	Hspa4l	0.0577678	2.77598	0.289	0.125	1
54.csv	Unc45a	0.0577678	2.41617	0.289	0.125	1
54.csv	P4ha2	0.0583878	-1.446	0.184	0.406	1
54.csv	Sptlc1	0.0583878	-1.94723	0.184	0.406	1
54.csv	Nop53	0.0585601	-0.894217	0.5	0.656	1
54.csv	Timm8b	0.0586757	-0.786133	0.289	0.531	1
54.csv	Gcc2	0.0587873	2.13598	0.474	0.281	1
54.csv	Zfp574	0.058888	-1.73003	0.079	0.25	1
54.csv	Dalrd3	0.058888	-1.81823	0.079	0.25	1
54.csv	Edf1	0.0589578	-0.367659	0.526	0.781	1
54.csv	Tmed9	0.0589578	-1.20257	0.553	0.75	1
54.csv	Ccdc68	0.05933	0.475043	0.105	0.281	1
54.csv	Arrdc3	0.0595462	1.14209	0.553	0.438	1
54.csv	Hist1h1e	0.0596605	-1.20546	0.211	0.438	1
54.csv	Abhd14b	0.0599681	-1.56737	0.132	0.312	1
54.csv	Rfc2	0.0599681	2.40068	0.289	0.125	1
54.csv	Rnf103	0.0599681	2.3687	0.289	0.125	1
54.csv	Ttc28	0.0600351	-0.47337	0.237	0.469	1
54.csv	Tmsb4x	0.0600506	-0.340992	1	1	1
54.csv	Manbal	0.0601091	-1.51533	0.158	0.375	1
54.csv	Impad1	0.0602028	-0.386205	0.289	0.562	1
54.csv	Pcbp1	0.0602968	-0.631785	0.579	0.781	1
54.csv	Tbc1d10b	0.0603828	-0.918599	0.184	0.406	1
54.csv	Hspa4	0.0604357	-0.615184	0.474	0.719	1
54.csv	Zfp704	0.0606099	-1.36374	0.289	0.5	1
54.csv	Mrps18a	0.060637	-1.47807	0.237	0.406	1
54.csv	Serinc3	0.0608462	0.686209	0.816	0.812	1
54.csv	Cyp4v3	0.0609027	-2.82898	0.184	0.375	1
54.csv	Scgb1c1	0.0614259	-1.16699	0.079	0.25	1
54.csv	Nradd	0.0614259	1.9548	0.079	0.25	1
54.csv	Mroh1	0.0614259	-1.20196	0.079	0.25	1
54.csv	Dele1	0.0614259	-0.588565	0.079	0.25	1
54.csv	Nfe2l2	0.0614502	-0.638301	0.684	0.844	1
54.csv	Cmpk1	0.0616164	-1.28373	0.474	0.656	1
54.csv	Rfxap	0.0617119	-1.51626	0.105	0.281	1
54.csv	Hebp1	0.0617119	-1.47789	0.105	0.281	1
54.csv	Pik3r4	0.0617119	-2.43696	0.105	0.281	1
54.csv	Tsix	0.0617119	-2.02186	0.105	0.281	1
54.csv	Sec31a	0.062025	-0.624144	0.316	0.531	1
54.csv	Sypl	0.0621297	-0.285354	0.447	0.75	1
54.csv	Dnlz	0.0622375	-1.44213	0.132	0.312	1
54.csv	Pithd1	0.0622375	-1.99595	0.132	0.312	1
54.csv	Tuba1b	0.0622692	-0.31922	0.579	0.719	1
54.csv	Spag9	0.0623357	1.00158	0.658	0.594	1
54.csv	S100a13	0.0623371	-0.270688	0.553	0.688	1
54.csv	Echs1	0.0625102	-0.774021	0.316	0.562	1
54.csv	Setd1b	0.0625102	0.776402	0.526	0.312	1
54.csv	Mtch2	0.0628583	-0.57605	0.342	0.562	1
54.csv	Rps2	0.0629522	-0.41999	0.789	0.938	1
54.csv	Esd	0.0633526	-1.25642	0.474	0.656	1
54.csv	Aup1	0.063442	-1.36343	0.263	0.5	1
54.csv	Far1	0.063442	0.39026	0.263	0.5	1
54.csv	Pdlim1	0.0636461	-0.739057	0.211	0.438	1
54.csv	Pa2g4	0.0638925	-0.452924	0.289	0.562	1
54.csv	Hsd17b12	0.0638925	-1.5583	0.316	0.531	1
54.csv	Pdcd2	0.0640537	-1.22734	0.079	0.25	1
54.csv	Ubxn4	0.064531	-1.38915	0.474	0.688	1
54.csv	Lamb3	0.0646204	1.44931	0.105	0.312	1
54.csv	Gspt1	0.0647139	-0.777726	0.342	0.562	1
54.csv	Cwc15	0.0649292	-0.834574	0.526	0.75	1
54.csv	Hexa	0.0649814	-0.707932	0.368	0.625	1
54.csv	Hoxa5	0.0651696	-1.44298	0.184	0.375	1
54.csv	Lncpint	0.0651696	2.18468	0.342	0.188	1
54.csv	Usp14	0.0654259	-1.08663	0.211	0.469	1
54.csv	Slc39a8	0.0654259	-0.552631	0.237	0.438	1
54.csv	Mrpl17	0.0654259	-1.02745	0.237	0.438	1
54.csv	Chia1	0.06553	-1.19231	0.184	0.344	1
54.csv	2310039H08Rik	0.0655831	-0.860831	0.158	0.344	1
54.csv	Angptl2	0.0657199	-0.974219	0.211	0.438	1
54.csv	Dnajc21	0.0657928	0.292581	0.184	0.438	1
54.csv	Bag1	0.0658262	-0.787847	0.5	0.75	1
54.csv	Paics	0.0662812	-1.15522	0.316	0.562	1
54.csv	Psmb4	0.0663265	-0.931106	0.474	0.688	1
54.csv	Mapk1	0.0663607	-1.0793	0.289	0.5	1
54.csv	Ndufs5	0.0664399	-1.03124	0.421	0.625	1
54.csv	Cox5a	0.0665695	-1.15411	0.605	0.812	1
54.csv	Dnajc2	0.0666611	-1.41376	0.158	0.375	1
54.csv	Slc8a1	0.0667095	-0.949224	0.184	0.406	1
54.csv	Rusc2	0.0667134	-1.02341	0.105	0.281	1
54.csv	Hdhd2	0.0667134	-1.58462	0.105	0.281	1
54.csv	Rbm4b	0.0667134	-0.552101	0.105	0.281	1
54.csv	Mageh1	0.0667134	-1.22652	0.105	0.281	1
54.csv	Fbxw8	0.0667736	-0.669349	0.079	0.25	1
54.csv	Ccdc71	0.0667736	-1.1719	0.079	0.25	1
54.csv	Rnf141	0.0669897	-1.87568	0.132	0.312	1
54.csv	Serpinb9	0.0669897	-1.96493	0.132	0.312	1
54.csv	Ptk2	0.0669897	-1.70204	0.132	0.312	1
54.csv	mt-Nd2	0.0676394	0.412263	0.974	0.969	1
54.csv	Elavl1	0.0677766	-0.804048	0.342	0.594	1
54.csv	Slc38a2	0.0678429	0.889152	0.842	0.812	1
54.csv	Ogfr	0.0679117	-1.84775	0.158	0.344	1
54.csv	Hikeshi	0.0679117	-2.06437	0.158	0.344	1
54.csv	Clip4	0.0679117	-2.37801	0.158	0.344	1
54.csv	Sec61a1	0.0679474	-1.22395	0.474	0.594	1
54.csv	Mtfr1l	0.0684417	-0.602864	0.289	0.469	1
54.csv	AC149090.1	0.068588	1.73575	0.579	0.406	1
54.csv	Stip1	0.0689717	-1.27159	0.158	0.375	1
54.csv	E2f2	0.0693366	-2.24452	0.105	0.281	1
54.csv	Adap2	0.0693366	-1.43978	0.105	0.281	1
54.csv	Abi3	0.0693366	1.60949	0.263	0.094	1
54.csv	Pafah1b3	0.0694755	-1.61477	0.132	0.312	1
54.csv	Lmbrd2	0.0694755	-1.35358	0.132	0.312	1
54.csv	F2rl1	0.0695879	-1.04992	0.079	0.25	1
54.csv	Ift27	0.0695879	-0.987896	0.079	0.25	1
54.csv	4833420G17Rik	0.0696799	0.417258	0.368	0.156	1
54.csv	Cd200	0.0697352	-0.391011	0.342	0.594	1
54.csv	Bnip3	0.0700347	-0.698361	0.211	0.438	1
54.csv	Lars2	0.0700499	0.940948	0.842	0.906	1
54.csv	Atp6v0a2	0.070072	-1.32034	0.211	0.375	1
54.csv	Smdt1	0.0701204	-0.73646	0.579	0.75	1
54.csv	Gna12	0.0703079	-1.48763	0.158	0.344	1
54.csv	Gnl3	0.0703079	-0.641472	0.158	0.344	1
54.csv	4932438A13Rik	0.0707318	1.6363	0.526	0.375	1
54.csv	Crlf2	0.071149	1.44597	0.395	0.219	1
54.csv	Ndufb7	0.0712253	-1.00668	0.553	0.75	1
54.csv	Tnk2	0.0713477	-0.750748	0.158	0.375	1
54.csv	Atp5c1	0.0713604	-0.732412	0.526	0.719	1
54.csv	Rps27l	0.0714727	-0.459509	0.579	0.812	1
54.csv	Tra2a	0.0716332	1.02675	0.737	0.75	1
54.csv	Cavin1	0.0717036	-1.25503	0.395	0.594	1
54.csv	Nr3c1	0.0717918	-0.934464	0.447	0.625	1
54.csv	Ago1	0.0718631	-1.11129	0.237	0.438	1
54.csv	Rpf1	0.0720366	-1.20506	0.132	0.312	1
54.csv	Abraxas2	0.072044	-0.733012	0.105	0.281	1
54.csv	Asf1a	0.072044	-1.3338	0.105	0.281	1
54.csv	Frs2	0.072044	0.420961	0.105	0.281	1
54.csv	Memo1	0.072044	-0.619802	0.105	0.281	1
54.csv	Bicd2	0.072044	1.72956	0.263	0.094	1
54.csv	H2-Q4	0.072044	1.60745	0.263	0.094	1
54.csv	Otub1	0.0723425	-1.0237	0.237	0.469	1
54.csv	Pogk	0.0724989	-0.346502	0.079	0.25	1
54.csv	Cbx1	0.0725936	-1.04772	0.342	0.562	1
54.csv	Prdx6	0.0726663	-0.334793	0.711	0.875	1
54.csv	Ndufab1	0.0727601	-1.12593	0.368	0.562	1
54.csv	Cbr1	0.072773	-1.09839	0.158	0.344	1
54.csv	Prelid1	0.0731365	-0.514597	0.474	0.719	1
54.csv	Abcc5	0.0734212	2.33319	0.395	0.219	1
54.csv	Arpc2	0.073526	-0.275746	0.632	0.875	1
54.csv	G3bp1	0.0737799	-1.56055	0.447	0.625	1
54.csv	Arl5c	0.0739027	0.898935	0.316	0.125	1
54.csv	Sparc	0.0739758	-0.542436	0.605	0.812	1
54.csv	Galnt2	0.0741208	-1.73656	0.237	0.438	1
54.csv	Ilrun	0.0746372	0.851129	0.632	0.469	1
54.csv	Ikzf5	0.0746744	-1.11209	0.132	0.312	1
54.csv	Ndufs8	0.0746817	-1.43159	0.342	0.562	1
54.csv	Get4	0.0748053	-1.06744	0.211	0.406	1
54.csv	Smim26	0.0748374	-1.2413	0.105	0.281	1
54.csv	Smcr8	0.0748374	-0.689475	0.105	0.281	1
54.csv	Ifi204	0.0748374	1.69659	0.263	0.094	1
54.csv	Fkbp5	0.0748374	1.57879	0.263	0.094	1
54.csv	Gsap	0.0748569	-1.03604	0.342	0.625	1
54.csv	Atp5j	0.0750151	-0.466217	0.684	0.781	1
54.csv	Diaph1	0.0750917	-0.451491	0.5	0.812	1
54.csv	Dusp12	0.0755088	-0.936507	0.079	0.25	1
54.csv	Galk1	0.0759843	0.682524	0.184	0.406	1
54.csv	Dcakd	0.0764053	-2.79196	0.132	0.281	1
54.csv	Maz	0.0764362	-1.5309	0.237	0.438	1
54.csv	Pin1	0.0764362	-1.90609	0.237	0.438	1
54.csv	Gls	0.0766086	0.912178	0.579	0.406	1
54.csv	Rnf187	0.0766086	-0.256565	0.447	0.562	1
54.csv	Cebpa	0.0769656	-1.02853	0.395	0.562	1
54.csv	Prss8	0.0769911	-2.37337	0.105	0.25	1
54.csv	Hnrnpab	0.0770882	1.39327	0.684	0.594	1
54.csv	Asna1	0.0772094	-1.69988	0.211	0.406	1
54.csv	Nit1	0.0773907	-1.27385	0.132	0.312	1
54.csv	Ints11	0.0773907	-1.06721	0.132	0.312	1
54.csv	Cog7	0.0773907	-0.814427	0.132	0.312	1
54.csv	Tcf3	0.0773907	-0.983465	0.132	0.312	1
54.csv	Gfra2	0.0773907	-1.3839	0.132	0.312	1
54.csv	Ubfd1	0.0777186	-0.535974	0.105	0.281	1
54.csv	Cobl	0.0777186	-0.699201	0.105	0.281	1
54.csv	Mrps15	0.0779155	-1.06133	0.158	0.344	1
54.csv	Lactb	0.0779155	-0.857521	0.158	0.344	1
54.csv	Cpq	0.0779155	-1.28965	0.158	0.344	1
54.csv	Ppil2	0.0779155	-1.60477	0.158	0.344	1
54.csv	Pigp	0.078047	-1.44074	0.263	0.438	1
54.csv	Yme1l1	0.079005	1.02566	0.526	0.344	1
54.csv	Dbi	0.0791278	-0.438236	0.579	0.719	1
54.csv	Lsm6	0.079212	-1.90208	0.289	0.5	1
54.csv	Tagln	0.0793621	0.584114	0.211	0.438	1
54.csv	Senp1	0.0794699	0.755649	0.368	0.156	1
54.csv	Axin1	0.0801869	-1.19218	0.132	0.312	1
54.csv	Fam234a	0.0801869	-1.382	0.132	0.312	1
54.csv	Parg	0.0801869	2.13996	0.289	0.125	1
54.csv	Snrnp27	0.0802368	-1.41416	0.342	0.594	1
54.csv	Rreb1	0.0804291	1.29297	0.421	0.25	1
54.csv	Srek1	0.0805638	1.05238	0.474	0.344	1
54.csv	Lxn	0.0805956	-1.31316	0.158	0.344	1
54.csv	Dnajc15	0.0805956	-2.28892	0.158	0.344	1
54.csv	Efemp2	0.0805956	0.684937	0.158	0.344	1
54.csv	Cyfip2	0.0805956	1.84272	0.316	0.156	1
54.csv	AC160336.1	0.0805956	1.78527	0.316	0.156	1
54.csv	Mrps36	0.0805959	-1.38555	0.237	0.406	1
54.csv	Tmem222	0.0806895	-1.10896	0.105	0.281	1
54.csv	Ankrd46	0.0806895	-1.39237	0.105	0.281	1
54.csv	Hdlbp	0.0808672	-0.35555	0.5	0.625	1
54.csv	Lman1	0.0811313	-0.465623	0.289	0.531	1
54.csv	Gyg	0.0812419	0.481515	0.342	0.562	1
54.csv	Nhlrc2	0.0812419	-0.601675	0.342	0.562	1
54.csv	Nmt1	0.0814071	-0.81953	0.632	0.75	1
54.csv	Sms	0.0818114	-1.25159	0.263	0.469	1
54.csv	Laptm4a	0.0819255	-0.296168	0.684	0.844	1
54.csv	Ddx1	0.0820121	-1.52673	0.158	0.312	1
54.csv	Atp1a1	0.0820424	-0.336346	0.605	0.812	1
54.csv	Hcfc1	0.0828698	-1.24984	0.263	0.438	1
54.csv	Uqcrc1	0.0828762	-0.409352	0.289	0.562	1
54.csv	Klhl2	0.0828831	1.2756	0.342	0.156	1
54.csv	Dcp2	0.0828831	2.16683	0.342	0.156	1
54.csv	Cyp51	0.0828831	-1.96982	0.184	0.344	1
54.csv	Sipa1	0.0828831	-1.62305	0.184	0.344	1
54.csv	Bcl9l	0.0831104	0.681782	0.237	0.406	1
54.csv	Gstt1	0.0831104	-1.44728	0.237	0.406	1
54.csv	Tom1l2	0.0831827	-3.24225	0.105	0.25	1
54.csv	Gpat4	0.08335	-1.35676	0.158	0.344	1
54.csv	Tinag	0.08335	-0.92327	0.158	0.344	1
54.csv	Nucb2	0.0835298	-0.984145	0.342	0.562	1
54.csv	Ankrd40	0.0835835	-0.466883	0.368	0.594	1
54.csv	Pcnp	0.0835835	-1.00435	0.368	0.594	1
54.csv	Rex1bd	0.0836267	-0.272341	0.368	0.562	1
54.csv	Rpl26	0.0836915	0.50495	0.789	0.938	1
54.csv	Madd	0.0837519	1.29441	0.263	0.094	1
54.csv	Dhx16	0.0837519	1.4314	0.263	0.094	1
54.csv	Ldhb	0.084185	-1.41052	0.289	0.469	1
54.csv	Vps37b	0.0846739	1.73049	0.474	0.312	1
54.csv	Pccb	0.0847688	-0.69746	0.184	0.375	1
54.csv	Cops9	0.0852503	-0.881828	0.447	0.688	1
54.csv	Naxd	0.0853779	-1.18124	0.421	0.594	1
54.csv	Nr1d2	0.0854134	-1.25355	0.263	0.5	1
54.csv	Lamp2	0.0856726	1.01068	0.921	0.75	1
54.csv	Tfe3	0.0856881	-1.14405	0.237	0.406	1
54.csv	Ralgapa2	0.0858697	1.27894	0.526	0.344	1
54.csv	Cd34	0.0860256	-1.00629	0.132	0.312	1
54.csv	Rac3	0.0860256	-1.03781	0.132	0.312	1
54.csv	Nectin3	0.0860256	-0.734162	0.132	0.312	1
54.csv	Vars	0.0860256	-1.10423	0.132	0.312	1
54.csv	Klhdc10	0.0861803	-1.36905	0.158	0.344	1
54.csv	Gnb1	0.0861854	-0.451602	0.658	0.875	1
54.csv	Gon4l	0.0863589	-1.51815	0.289	0.5	1
54.csv	Tmem18	0.0864265	-1.94978	0.105	0.25	1
54.csv	Sppl3	0.0867572	-0.990771	0.263	0.469	1
54.csv	Gucy1b1	0.0869078	1.00533	0.105	0.281	1
54.csv	Sf3a2	0.0870009	-1.33628	0.211	0.438	1
54.csv	Rassf1	0.0871044	1.00179	0.474	0.312	1
54.csv	Ube2z	0.0875234	-1.20478	0.184	0.375	1
54.csv	Brwd3	0.0876486	2.64248	0.368	0.188	1
54.csv	Ubr2	0.0882461	-1.46654	0.395	0.562	1
54.csv	Pwwp3a	0.0885836	-0.947196	0.079	0.25	1
54.csv	Ldha	0.0886008	-0.682145	0.579	0.75	1
54.csv	Lypla1	0.0889126	1.60506	0.421	0.219	1
54.csv	Klhdc4	0.0890877	-0.555635	0.158	0.344	1
54.csv	Osgep	0.0891858	-1.33141	0.289	0.469	1
54.csv	Pde4d	0.0891858	1.42834	0.447	0.281	1
54.csv	Prrg3	0.0892349	-1.13232	0.237	0.469	1
54.csv	Cldn7	0.0893192	-1.18439	0.263	0.469	1
54.csv	Txn2	0.0893192	-0.593879	0.263	0.469	1
54.csv	Mrpl40	0.0897716	-2.9217	0.105	0.25	1
54.csv	Pdcd11	0.0897716	-1.61966	0.105	0.25	1
54.csv	Rps5	0.0898785	-0.338071	0.737	0.938	1
54.csv	Tab2	0.0900823	-1.06545	0.5	0.656	1
54.csv	Abcb10	0.0901591	0.911365	0.263	0.094	1
54.csv	Sh3bgrl	0.0902421	-0.271207	0.474	0.719	1
54.csv	Cops3	0.0903499	1.51434	0.342	0.188	1
54.csv	Arl6ip4	0.0905541	-2.55205	0.263	0.438	1
54.csv	Pnrc2	0.0905541	0.979614	0.421	0.25	1
54.csv	Sec61b	0.091319	-0.620575	0.658	0.844	1
54.csv	Fam3a	0.0914962	-1.11859	0.132	0.281	1
54.csv	Tmem164	0.0915948	-1.12297	0.237	0.438	1
54.csv	Polr2f	0.0916326	-1.62846	0.395	0.594	1
54.csv	Foxa1	0.0920736	-0.515705	0.158	0.344	1
54.csv	Atmin	0.0920736	1.65729	0.316	0.156	1
54.csv	Fkbp7	0.092203	-1.01601	0.132	0.312	1
54.csv	Zyg11b	0.092203	0.898307	0.289	0.125	1
54.csv	Rbm34	0.092203	-0.342304	0.289	0.125	1
54.csv	Myo1e	0.092203	1.8273	0.289	0.125	1
54.csv	Cyb5r4	0.092203	1.38678	0.289	0.125	1
54.csv	Chmp2a	0.0924368	-0.643086	0.5	0.656	1
54.csv	Wdr26	0.0925007	-1.03451	0.553	0.719	1
54.csv	Tmem50a	0.0931133	-0.425637	0.632	0.781	1
54.csv	Rnaseh1	0.0932203	-2.32105	0.105	0.25	1
54.csv	Itch	0.093236	1.03732	0.526	0.375	1
54.csv	Qrich1	0.0932493	-0.288658	0.368	0.156	1
54.csv	Mtf2	0.0935074	-0.536986	0.105	0.281	1
54.csv	Rac1	0.0936227	-0.720309	0.711	0.781	1
54.csv	Zc3h13	0.0943025	1.30699	0.5	0.344	1
54.csv	Atg101	0.0943417	-0.664372	0.237	0.438	1
54.csv	Lhfp	0.0944232	-1.15564	0.289	0.469	1
54.csv	Zzz3	0.0946057	-1.09942	0.237	0.469	1
54.csv	Cd74	0.0946365	-0.719734	0.789	0.906	1
54.csv	Poglut3	0.0951393	-1.43442	0.158	0.344	1
54.csv	Kdelr3	0.0951393	-1.70935	0.158	0.344	1
54.csv	Xpnpep1	0.0951393	-1.06356	0.158	0.344	1
54.csv	H2-Q7	0.0951393	1.69106	0.316	0.156	1
54.csv	Golph3l	0.0954227	-1.24234	0.132	0.312	1
54.csv	Suclg2	0.0958522	-1.35853	0.211	0.406	1
54.csv	Sec61g	0.0960908	-0.365659	0.632	0.812	1
54.csv	Pdap1	0.0962502	-0.93044	0.474	0.75	1
54.csv	Tapbp	0.0962502	-0.714236	0.474	0.75	1
54.csv	Rbm39	0.0965685	0.552601	0.789	0.844	1
54.csv	Dda1	0.0966514	1.29999	0.395	0.219	1
54.csv	Bag3	0.0966885	-0.447122	0.289	0.5	1
54.csv	Eif1b	0.0969035	-0.905307	0.342	0.531	1
54.csv	Wnt2	0.0969549	-1.09698	0.105	0.281	1
54.csv	Tcf4	0.0970517	-0.865043	0.474	0.656	1
54.csv	Ctnnbip1	0.0971189	-1.30241	0.158	0.312	1
54.csv	H2-DMa	0.0971189	-1.5472	0.158	0.312	1
54.csv	Stub1	0.0971329	-1.03343	0.289	0.469	1
54.csv	Adcy7	0.0971329	1.48437	0.447	0.281	1
54.csv	Pias1	0.0973722	-0.382255	0.447	0.25	1
54.csv	Pam16	0.0974259	-1.35824	0.184	0.344	1
54.csv	Uqcrb	0.0974753	-0.894085	0.553	0.656	1
54.csv	Man2a1	0.0979027	1.09856	0.474	0.344	1
54.csv	Ndnf	0.0981669	-2.03476	0.132	0.281	1
54.csv	Ndufa13	0.0983806	-0.434284	0.605	0.781	1
54.csv	Cnnm3	0.0987318	-0.668847	0.132	0.312	1
54.csv	Bmp5	0.0987318	-0.639916	0.132	0.312	1
54.csv	Srebf2	0.0991889	-0.953719	0.395	0.594	1
54.csv	Klhdc3	0.0991918	-1.3426	0.211	0.375	1
54.csv	Utp18	0.0992719	0.679838	0.184	0.375	1
54.csv	Ehmt2	0.0994197	0.401223	0.316	0.469	1
54.csv	Hspe1	0.099562	-0.555056	0.474	0.656	1
54.csv	Nadk	0.0997978	-0.446297	0.447	0.719	1
54.csv	Mtln	0.0999043	-1.99447	0.289	0.469	1
54.csv	U2surp	0.100035	-0.638021	0.421	0.594	1
54.csv	Naa50	0.100232	-1.19238	0.237	0.469	1
54.csv	Dnajc30	0.100436	-1.51084	0.105	0.25	1
54.csv	E2f4	0.100436	-1.86626	0.105	0.25	1
54.csv	Tbk1	0.100436	-1.48532	0.105	0.25	1
54.csv	Lta4h	0.100566	-1.74659	0.184	0.344	1
54.csv	Hmgn1	0.101007	-0.549397	0.526	0.75	1
54.csv	Hras	0.101009	0.29253	0.368	0.562	1
54.csv	6430548M08Rik	0.101516	1.32504	0.316	0.156	1
54.csv	Mcu	0.101645	-1.61362	0.132	0.281	1
54.csv	Grpel2	0.101645	-1.56275	0.132	0.281	1
54.csv	Fundc2	0.10168	1.19184	0.421	0.25	1
54.csv	Fbxw5	0.102132	1.41568	0.132	0.312	1
54.csv	Stox2	0.102132	-0.7894	0.132	0.312	1
54.csv	Snapc1	0.102132	-0.847715	0.132	0.312	1
54.csv	Tmem50b	0.102277	-1.50101	0.342	0.531	1
54.csv	Maged1	0.102277	-0.893241	0.342	0.531	1
54.csv	Tspan31	0.102398	-3.08988	0.211	0.344	1
54.csv	Cstb	0.102477	-0.585967	0.5	0.688	1
54.csv	Sdc4	0.10297	-0.817593	0.579	0.75	1
54.csv	Sec11a	0.103149	-0.943777	0.421	0.562	1
54.csv	Comt	0.103502	-1.08389	0.395	0.562	1
54.csv	Mzt1	0.103753	-1.13855	0.158	0.312	1
54.csv	Zc3h7b	0.103753	-0.866634	0.158	0.312	1
54.csv	Vbp1	0.103753	-1.48354	0.158	0.312	1
54.csv	Tspan2	0.103786	-1.19991	0.184	0.344	1
54.csv	Plekhh2	0.103821	-0.710731	0.184	0.406	1
54.csv	Pop7	0.104207	-2.51372	0.105	0.25	1
54.csv	Alg1	0.104207	-1.48217	0.105	0.25	1
54.csv	Trim35	0.104625	-1.22387	0.263	0.438	1
54.csv	Meox2	0.104829	1.18867	0.158	0.344	1
54.csv	Tmc6	0.104874	1.31974	0.368	0.219	1
54.csv	Cbx3	0.105009	-1.09035	0.526	0.719	1
54.csv	Crip2	0.105075	-0.581565	0.5	0.688	1
54.csv	Gpn3	0.10522	-1.46378	0.132	0.281	1
54.csv	Tank	0.105402	1.03624	0.368	0.188	1
54.csv	Cdc123	0.105402	-0.831964	0.211	0.375	1
54.csv	Snhg12	0.105588	1.33307	0.395	0.219	1
54.csv	CAAA01118383.1	0.105601	-1.11724	0.184	0.375	1
54.csv	Arfgef3	0.105624	-0.69186	0.132	0.312	1
54.csv	Hint2	0.105636	-1.61934	0.289	0.469	1
54.csv	Crip1	0.10601	-0.591816	0.632	0.812	1
54.csv	Ndufv2	0.106472	0.464359	0.368	0.562	1
54.csv	Lrat	0.107002	-0.716429	0.184	0.406	1
54.csv	Gphn	0.107045	1.97968	0.263	0.125	1
54.csv	Mrps14	0.107234	-0.781391	0.395	0.594	1
54.csv	Txnip	0.107305	1.05233	0.763	0.656	1
54.csv	Txndc17	0.107404	-1.08267	0.474	0.656	1
54.csv	Ier5	0.107619	0.593224	0.658	0.469	1
54.csv	Myadm	0.107639	-0.835516	0.526	0.719	1
54.csv	Napa	0.107873	-1.35839	0.342	0.594	1
54.csv	Ramac	0.107984	-0.724144	0.289	0.5	1
54.csv	Ehd2	0.108027	0.296828	0.211	0.406	1
54.csv	Acaa2	0.108082	-0.663865	0.447	0.562	1
54.csv	Socs4	0.10809	-1.31369	0.105	0.25	1
54.csv	Stard8	0.10809	-2.27574	0.105	0.25	1
54.csv	BC029722	0.108228	-0.818651	0.158	0.344	1
54.csv	Aamdc	0.108228	1.73303	0.316	0.156	1
54.csv	Atp6v0b	0.10844	-0.378575	0.658	0.844	1
54.csv	Ppp1r12a	0.10844	1.18149	0.763	0.719	1
54.csv	Stap1	0.108621	0.736467	0.368	0.188	1
54.csv	Tcof1	0.108621	-1.61616	0.211	0.375	1
54.csv	Bola2	0.108788	1.30016	0.553	0.469	1
54.csv	Bambi	0.108883	-0.498217	0.184	0.375	1
54.csv	Epb41l1	0.108895	-1.26595	0.132	0.281	1
54.csv	Gm43813	0.108895	-1.56301	0.132	0.281	1
54.csv	Vps35l	0.108895	-1.44889	0.132	0.281	1
54.csv	Alg5	0.10896	1.9989	0.289	0.156	1
54.csv	Mta1	0.10896	1.92133	0.289	0.156	1
54.csv	Irx3	0.10903	-0.528274	0.395	0.562	1
54.csv	Topors	0.109081	-0.821812	0.237	0.438	1
54.csv	Borcs8	0.109081	-1.7126	0.237	0.438	1
54.csv	Chd1	0.109081	1.36271	0.395	0.25	1
54.csv	Atp6v1c2	0.110718	-0.917124	0.263	0.438	1
54.csv	Coq7	0.110741	-1.51366	0.158	0.312	1
54.csv	Znrd2	0.110741	-0.972301	0.158	0.312	1
54.csv	Cnep1r1	0.11077	1.93226	0.263	0.125	1
54.csv	Snrpf	0.11082	-1.02488	0.579	0.75	1
54.csv	Adamts9	0.111254	-0.952072	0.211	0.406	1
54.csv	Drg1	0.111714	1.11703	0.158	0.344	1
54.csv	Naa60	0.111714	-0.598137	0.158	0.344	1
54.csv	Cdc5l	0.11188	-0.756083	0.368	0.594	1
54.csv	Ppa2	0.112087	-0.848981	0.105	0.25	1
54.csv	Btbd2	0.112087	-1.15395	0.105	0.25	1
54.csv	Mrpl13	0.112236	-0.5329	0.237	0.438	1
54.csv	Got2	0.112236	1.19026	0.395	0.25	1
54.csv	Mpp6	0.112246	-1.04771	0.184	0.375	1
54.csv	Trim44	0.112293	1.37875	0.5	0.375	1
54.csv	Cd9	0.11242	-0.788278	0.684	0.812	1
54.csv	Gid8	0.112546	2.4309	0.289	0.156	1
54.csv	Atg13	0.11267	-0.870893	0.132	0.281	1
54.csv	Pygo2	0.11267	-1.3655	0.132	0.281	1
54.csv	Tmem263	0.11267	-1.99702	0.132	0.281	1
54.csv	Drg2	0.11267	-1.24244	0.132	0.281	1
54.csv	Zfp91	0.113098	-0.407915	0.5	0.656	1
54.csv	Snrpd1	0.11401	-0.330331	0.289	0.5	1
54.csv	Fchsd2	0.11401	1.47982	0.447	0.312	1
54.csv	Zfp710	0.114373	-1.86889	0.158	0.312	1
54.csv	Ppp2r5e	0.114557	-1.48489	0.211	0.406	1
54.csv	Slc39a1	0.115169	-0.863447	0.237	0.406	1
54.csv	Plekhj1	0.115213	-0.603016	0.263	0.469	1
54.csv	Lyrm2	0.115287	2.95171	0.316	0.156	1
54.csv	March2	0.115291	-1.04593	0.211	0.375	1
54.csv	Tm2d1	0.115463	-1.07775	0.237	0.438	1
54.csv	Gna11	0.115463	-0.549618	0.237	0.438	1
54.csv	Dync1h1	0.115621	-1.2811	0.553	0.719	1
54.csv	Fkbp8	0.115728	-0.785477	0.474	0.656	1
54.csv	Fgfr1op2	0.115788	-0.673221	0.395	0.594	1
54.csv	Lamc1	0.116165	-0.546127	0.289	0.531	1
54.csv	2310009B15Rik	0.116199	-1.58963	0.105	0.25	1
54.csv	Cd84	0.116199	-1.40685	0.105	0.25	1
54.csv	Dpy19l4	0.116199	-0.992928	0.105	0.25	1
54.csv	Psap	0.116514	-0.441741	0.658	0.844	1
54.csv	Romo1	0.116633	-1.21293	0.421	0.594	1
54.csv	Ppard	0.116673	-0.506561	0.132	0.312	1
54.csv	Lair1	0.116673	1.08219	0.289	0.125	1
54.csv	Dpm3	0.11686	-0.371534	0.421	0.688	1
54.csv	Cbx6	0.117719	-1.01911	0.316	0.5	1
54.csv	B4galt1	0.117888	-0.768657	0.421	0.656	1
54.csv	Impa1	0.118097	-1.0982	0.158	0.312	1
54.csv	Pnn	0.118098	1.80016	0.526	0.375	1
54.csv	Csnk1g3	0.118102	-1.02681	0.316	0.531	1
54.csv	Tma7	0.118124	0.631419	0.684	0.594	1
54.csv	Cdc42ep3	0.118278	-0.383214	0.316	0.594	1
54.csv	Kin	0.118526	1.75689	0.263	0.125	1
54.csv	Timm44	0.118746	-0.604396	0.211	0.375	1
54.csv	Akt2	0.118763	-0.885008	0.237	0.438	1
54.csv	Tmem219	0.118763	-1.03285	0.263	0.406	1
54.csv	Zc3h14	0.11895	0.985463	0.316	0.156	1
54.csv	Slc16a7	0.11895	-1.41922	0.184	0.312	1
54.csv	Pgap2	0.119217	-0.305143	0.184	0.375	1
54.csv	Ccdc50	0.119598	-0.739265	0.368	0.656	1
54.csv	Anapc13	0.119598	-1.23285	0.421	0.594	1
54.csv	Stx8	0.120379	-0.568776	0.263	0.438	1
54.csv	Crtc2	0.120429	-1.796	0.105	0.25	1
54.csv	Akr7a5	0.120429	-1.35277	0.105	0.25	1
54.csv	Slc41a3	0.120429	-0.973151	0.105	0.25	1
54.csv	Prr3	0.120429	-1.78929	0.105	0.25	1
54.csv	Rtkn	0.12053	-0.83363	0.132	0.281	1
54.csv	D16Ertd472e	0.120551	-0.777019	0.132	0.312	1
54.csv	Agpat3	0.120784	-1.51494	0.395	0.562	1
54.csv	Rps12	0.121	-0.303857	0.868	1	1
54.csv	Tigd2	0.121133	-1.9037	0.184	0.344	1
54.csv	Cnot1	0.121155	-0.808574	0.368	0.562	1
54.csv	Psmb1	0.121578	-0.597536	0.526	0.719	1
54.csv	Atp1b1	0.121578	-0.395073	0.553	0.688	1
54.csv	Wbp11	0.121783	-1.04643	0.395	0.594	1
54.csv	Tacc2	0.121916	-1.22075	0.158	0.312	1
54.csv	Ftl1-ps1	0.121916	-0.928321	0.158	0.312	1
54.csv	Amdhd2	0.121916	-1.12692	0.158	0.312	1
54.csv	Dym	0.121916	-0.929757	0.158	0.312	1
54.csv	Acbd3	0.12248	-1.28277	0.289	0.531	1
54.csv	Ddx46	0.122622	0.551143	0.579	0.406	1
54.csv	Scoc	0.122827	-0.76594	0.184	0.375	1
54.csv	Birc2	0.122986	1.87683	0.316	0.188	1
54.csv	Pfdn2	0.123211	-0.618236	0.474	0.688	1
54.csv	Cdc37	0.123319	-0.830006	0.421	0.562	1
54.csv	Flot2	0.123543	-0.557522	0.289	0.5	1
54.csv	Kidins220	0.123543	-1.31733	0.316	0.469	1
54.csv	Ubqln1	0.123742	-0.651936	0.263	0.438	1
54.csv	Dpp8	0.123742	1.34307	0.421	0.25	1
54.csv	Kat6b	0.123861	3.33907	0.289	0.156	1
54.csv	Hes1	0.123912	-0.766802	0.526	0.781	1
54.csv	H6pd	0.1241	-1.03459	0.316	0.5	1
54.csv	Bmpr2	0.124266	0.932139	0.711	0.531	1
54.csv	Ranbp3	0.12453	1.03005	0.289	0.125	1
54.csv	Anxa6	0.124592	-0.588799	0.711	0.688	1
54.csv	Rpain	0.124618	-1.24888	0.132	0.281	1
54.csv	Bpifb5	0.124778	-1.95216	0.105	0.25	1
54.csv	Bckdk	0.124778	-1.05798	0.105	0.25	1
54.csv	Kifc3	0.124778	-0.816695	0.105	0.25	1
54.csv	Pard6g	0.124778	-1.93368	0.105	0.25	1
54.csv	Hmgb3	0.124778	-1.93241	0.105	0.25	1
54.csv	Tmem245	0.124843	-1.30233	0.421	0.625	1
54.csv	Bicc1	0.12493	-0.857511	0.211	0.406	1
54.csv	Atg5	0.125051	0.418412	0.237	0.5	1
54.csv	Dynll1	0.125303	-0.522137	0.632	0.812	1
54.csv	Zc3h18	0.12542	-0.734266	0.237	0.406	1
54.csv	Il33	0.12542	-0.995225	0.237	0.406	1
54.csv	Eif4ebp2	0.125706	0.602688	0.553	0.438	1
54.csv	Nubp1	0.12583	-1.01314	0.158	0.312	1
54.csv	Camk1	0.125896	-1.44437	0.211	0.375	1
54.csv	Oard1	0.125896	-0.752064	0.211	0.375	1
54.csv	Scyl1	0.125896	-1.97636	0.211	0.375	1
54.csv	Upf3a	0.126548	-0.280062	0.158	0.344	1
54.csv	Pfdn1	0.126856	-1.85633	0.316	0.469	1
54.csv	Gsk3b	0.12704	-0.357473	0.684	0.844	1
54.csv	Snf8	0.12739	1.00304	0.474	0.312	1
54.csv	Atxn7	0.127702	0.371102	0.316	0.531	1
54.csv	Arfrp1	0.127736	2.83227	0.342	0.219	1
54.csv	Hexim1	0.127756	-0.321752	0.447	0.719	1
54.csv	Rnf38	0.127824	1.53447	0.289	0.156	1
54.csv	Txnrd1	0.127952	-1.15031	0.421	0.625	1
54.csv	Cabin1	0.128471	-1.06918	0.289	0.438	1
54.csv	Mink1	0.128546	0.690743	0.211	0.406	1
54.csv	Deptor	0.128546	-1.30633	0.211	0.406	1
54.csv	Stk25	0.128677	-0.8887	0.184	0.344	1
54.csv	Ubac2	0.128677	0.899978	0.184	0.344	1
54.csv	Selenos	0.128773	-1.24151	0.579	0.688	1
54.csv	Gpt	0.128812	-1.91797	0.132	0.281	1
54.csv	Slc25a5	0.128919	-0.510907	0.684	0.781	1
54.csv	Cd151	0.129107	0.516851	0.237	0.438	1
54.csv	Tceal8	0.129107	-0.742538	0.263	0.406	1
54.csv	Dtd1	0.129249	-1.3603	0.105	0.25	1
54.csv	Fitm2	0.129249	-1.21638	0.105	0.25	1
54.csv	Dnajc25	0.129249	-0.412664	0.105	0.25	1
54.csv	Inpp5k	0.129595	0.295876	0.211	0.375	1
54.csv	Cript	0.130234	1.76962	0.526	0.406	1
54.csv	Adh1	0.130303	-0.451111	0.211	0.344	1
54.csv	Gatd1	0.130303	-1.51008	0.211	0.344	1
54.csv	Rnf8	0.130487	-0.851727	0.158	0.344	1
54.csv	Scamp3	0.130688	-0.882623	0.263	0.438	1
54.csv	Glyr1	0.130698	-1.00864	0.368	0.562	1
54.csv	Anxa2	0.131013	-0.48798	0.711	0.781	1
54.csv	Polr2k	0.131034	-0.856839	0.342	0.5	1
54.csv	Ddx58	0.131885	1.58898	0.289	0.156	1
54.csv	Armc8	0.131885	1.85439	0.289	0.156	1
54.csv	Eid1	0.132054	-0.598623	0.421	0.594	1
54.csv	Cdc26	0.132242	0.877207	0.211	0.406	1
54.csv	Prkch	0.13264	1.57165	0.395	0.219	1
54.csv	Arl3	0.132706	-1.87092	0.263	0.406	1
54.csv	Rpl31	0.132772	-0.256391	0.763	0.844	1
54.csv	Rwdd1	0.132788	0.588616	0.342	0.531	1
54.csv	Mark2	0.132854	-0.533256	0.368	0.625	1
54.csv	C1ra	0.133116	-0.960363	0.132	0.281	1
54.csv	Eloc	0.133508	-0.651666	0.395	0.562	1
54.csv	Banp	0.133844	-0.585825	0.105	0.25	1
54.csv	Lss	0.133844	-0.981338	0.105	0.25	1
54.csv	C1d	0.133844	-0.658673	0.105	0.25	1
54.csv	Tnxb	0.133844	-1.15638	0.105	0.25	1
54.csv	Elp2	0.133844	-0.839177	0.105	0.25	1
54.csv	Sec23ip	0.133952	-1.24613	0.158	0.312	1
54.csv	Ubxn1	0.134026	-0.582976	0.474	0.719	1
54.csv	Iars2	0.134171	-0.950831	0.184	0.375	1
54.csv	Tmcc3	0.134173	-0.720069	0.316	0.5	1
54.csv	Smchd1	0.134334	2.05885	0.474	0.406	1
54.csv	Zfp407	0.134519	1.48303	0.316	0.156	1
54.csv	Mlxip	0.13457	1.57821	0.316	0.188	1
54.csv	Ccdc9	0.135309	1.7795	0.263	0.125	1
54.csv	Rab6a	0.13532	-0.921437	0.421	0.594	1
54.csv	Sfr1	0.135512	-0.759326	0.526	0.688	1
54.csv	Dab2ip	0.13553	0.961195	0.263	0.469	1
54.csv	Paxbp1	0.136021	2.70598	0.368	0.219	1
54.csv	Map4k3	0.136021	-1.38688	0.237	0.375	1
54.csv	Tspan3	0.136369	-1.48298	0.237	0.406	1
54.csv	Pes1	0.136369	-0.635105	0.237	0.406	1
54.csv	Myl6	0.136433	-0.329556	0.763	0.906	1
54.csv	Bzw1	0.136503	0.650724	0.579	0.469	1
54.csv	Phip	0.136503	0.816644	0.579	0.469	1
54.csv	Fgd4	0.137208	1.71981	0.447	0.312	1
54.csv	Muc1	0.137236	-0.500921	0.5	0.656	1
54.csv	Kdm2a	0.137377	0.783022	0.526	0.375	1
54.csv	Ncor1	0.137726	1.14839	0.842	0.781	1
54.csv	Pigk	0.138163	-1.39005	0.158	0.312	1
54.csv	Psmd6	0.138163	-1.41791	0.158	0.312	1
54.csv	Mfsd5	0.138163	-1.29266	0.158	0.312	1
54.csv	Atp5g2	0.138167	-0.300008	0.658	0.812	1
54.csv	Rpl15	0.138415	-0.357014	0.789	0.938	1
54.csv	Klhl20	0.138563	-2.14469	0.105	0.25	1
54.csv	Ctnnbl1	0.138563	-1.095	0.105	0.25	1
54.csv	Arhgef5	0.138563	-0.799651	0.105	0.25	1
54.csv	Ftl1	0.138792	-0.378923	0.868	0.938	1
54.csv	Sem1	0.138984	-0.519288	0.763	0.844	1
54.csv	Rnd3	0.139171	-1.57219	0.263	0.469	1
54.csv	Slirp	0.139171	-0.844141	0.289	0.438	1
54.csv	Pxk	0.139171	1.94207	0.421	0.281	1
54.csv	Eif3h	0.139348	-0.356383	0.579	0.719	1
54.csv	Srsf10	0.139521	1.59449	0.526	0.438	1
54.csv	Hadhb	0.139791	-1.03412	0.289	0.406	1
54.csv	Psmc4	0.139882	-1.10304	0.211	0.406	1
54.csv	Arhgef17	0.139882	-0.309302	0.211	0.406	1
54.csv	Mpp1	0.139882	-1.60347	0.237	0.375	1
54.csv	Taldo1	0.139938	-0.802365	0.605	0.812	1
54.csv	Scaf8	0.140178	0.528842	0.237	0.406	1
54.csv	Prpf19	0.140178	-1.2624	0.237	0.406	1
54.csv	Kdelr2	0.140247	-0.450779	0.368	0.594	1
54.csv	Mapk8	0.140306	1.62974	0.289	0.156	1
54.csv	Creg1	0.140364	-1.43516	0.5	0.719	1
54.csv	Lgals1	0.140364	-1.03551	0.553	0.656	1
54.csv	Bcl2a1b	0.14067	-0.358643	0.184	0.344	1
54.csv	Bloc1s1	0.14067	-1.00245	0.184	0.344	1
54.csv	Rxrb	0.14067	-1.684	0.184	0.344	1
54.csv	Dync1li2	0.1408	-0.596912	0.289	0.5	1
54.csv	Prep	0.1412	0.427019	0.211	0.375	1
54.csv	Lgi3	0.141227	-0.550532	0.395	0.594	1
54.csv	Emc6	0.141232	-0.77823	0.316	0.5	1
54.csv	Zfp281	0.141232	1.08434	0.474	0.312	1
54.csv	Slc25a3	0.141361	-0.428825	0.684	0.781	1
54.csv	Rexo2	0.141421	-1.14273	0.368	0.5	1
54.csv	Agap3	0.141669	-0.891813	0.263	0.438	1
54.csv	Chmp4b	0.142011	-1.09513	0.526	0.688	1
54.csv	Dnmt1	0.142057	-1.56377	0.132	0.281	1
54.csv	Col23a1	0.142173	0.598727	0.184	0.375	1
54.csv	Pea15a	0.142474	1.11507	0.158	0.312	1
54.csv	Nol3	0.142873	-0.709887	0.158	0.344	1
54.csv	Trmt112	0.143188	-0.644081	0.447	0.625	1
54.csv	Pear1	0.14341	-0.675958	0.105	0.25	1
54.csv	Plekhb1	0.14341	-0.892937	0.105	0.25	1
54.csv	Dhx8	0.14341	-0.917562	0.105	0.25	1
54.csv	Nipbl	0.143416	0.590056	0.789	0.781	1
54.csv	Tmem176b	0.143417	-0.619026	0.553	0.688	1
54.csv	Rnf19b	0.144747	-1.03655	0.342	0.562	1
54.csv	Phlda3	0.144853	-0.817918	0.184	0.344	1
54.csv	Osgin1	0.144853	-2.01687	0.184	0.344	1
54.csv	Mrpl58	0.144853	-0.328152	0.184	0.344	1
54.csv	Arl2	0.144853	-0.834333	0.184	0.344	1
54.csv	Rc3h1	0.144992	0.333397	0.316	0.562	1
54.csv	Idh3b	0.145241	-0.973709	0.211	0.375	1
54.csv	Col6a3	0.145483	-0.95056	0.263	0.438	1
54.csv	Vat1	0.145483	0.966172	0.263	0.438	1
54.csv	5031425E22Rik	0.145483	0.610474	0.421	0.25	1
54.csv	Antxr1	0.145683	-1.31928	0.289	0.469	1
54.csv	Tra2b	0.145771	0.969119	0.763	0.75	1
54.csv	Foxp4	0.145975	-1.27956	0.158	0.281	1
54.csv	Arf6	0.146623	1.44905	0.605	0.438	1
54.csv	Cab39	0.146623	-1.23623	0.474	0.594	1
54.csv	Tle4	0.146623	0.76625	0.579	0.469	1
54.csv	Carnmt1	0.146696	-1.21196	0.132	0.281	1
54.csv	Trpm6	0.146696	-1.99059	0.132	0.281	1
54.csv	Polr3k	0.146889	-0.702708	0.158	0.312	1
54.csv	Zfp260	0.146889	-0.915064	0.158	0.312	1
54.csv	Gm26532	0.147857	-0.531334	0.211	0.406	1
54.csv	Slc35b1	0.147857	-1.54783	0.237	0.375	1
54.csv	Clint1	0.147885	-0.75664	0.368	0.562	1
54.csv	Ptpmt1	0.148041	-1.14365	0.237	0.406	1
54.csv	Tax1bp3	0.1482	-0.595868	0.289	0.5	1
54.csv	Taf7	0.1482	1.7193	0.421	0.344	1
54.csv	Atp6ap2	0.148352	-0.514691	0.368	0.531	1
54.csv	Clcn7	0.148386	1.67324	0.105	0.25	1
54.csv	Rab9	0.148573	-1.3595	0.316	0.5	1
54.csv	Armcx1	0.149059	2.07661	0.263	0.125	1
54.csv	Ndufc2	0.149296	-0.745201	0.605	0.688	1
54.csv	Mtcl1	0.149369	-1.15139	0.211	0.375	1
54.csv	Ifi35	0.149375	0.849273	0.263	0.438	1
54.csv	Sdf2	0.149695	1.10332	0.5	0.406	1
54.csv	Ythdc1	0.149786	0.667753	0.658	0.594	1
54.csv	Scp2	0.150011	-0.332799	0.737	0.844	1
54.csv	Dhx15	0.150121	-0.734671	0.447	0.625	1
54.csv	Lcp1	0.150179	-0.425203	0.474	0.781	1
54.csv	Gpx1	0.150389	-0.25854	0.737	0.875	1
54.csv	Atp5g1	0.150453	-0.524449	0.5	0.594	1
54.csv	Imp3	0.150479	-1.11303	0.342	0.531	1
54.csv	Fam184a	0.151407	-0.581897	0.158	0.312	1
54.csv	Aprt	0.151422	-0.904145	0.421	0.625	1
54.csv	Imp4	0.151451	-1.16118	0.132	0.281	1
54.csv	Mindy3	0.151451	-1.0313	0.132	0.281	1
54.csv	Acads	0.151451	1.28938	0.132	0.281	1
54.csv	Usp42	0.151451	-0.525494	0.132	0.281	1
54.csv	Abhd17c	0.151451	-1.15991	0.132	0.281	1
54.csv	Syne1	0.151451	-0.86463	0.132	0.281	1
54.csv	Paxx	0.15162	-1.32152	0.184	0.312	1
54.csv	Ddx39b	0.151805	-0.877026	0.395	0.594	1
54.csv	Pdcl3	0.151878	-1.05521	0.263	0.406	1
54.csv	Strn4	0.151878	-1.00663	0.263	0.406	1
54.csv	Chchd3	0.151973	-1.13153	0.237	0.375	1
54.csv	Entpd1	0.152026	1.21287	0.5	0.375	1
54.csv	Elob	0.15229	-0.781097	0.658	0.781	1
54.csv	Arl6ip5	0.152456	-1.26587	0.342	0.5	1
54.csv	Cox6c	0.152464	-0.33036	0.684	0.844	1
54.csv	Stxbp2	0.153345	-0.982333	0.263	0.438	1
54.csv	Adamts2	0.153587	0.35291	0.211	0.375	1
54.csv	Fxr2	0.153587	0.397517	0.211	0.375	1
54.csv	Inpp4b	0.153705	1.39792	0.289	0.156	1
54.csv	Atrx	0.153776	0.780043	0.789	0.812	1
54.csv	Tagln2	0.154005	-0.327567	0.632	0.812	1
54.csv	Ssrp1	0.154223	-1.12364	0.342	0.531	1
54.csv	Lrp6	0.154267	1.16739	0.447	0.344	1
54.csv	Vkorc1	0.154856	-0.99513	0.211	0.344	1
54.csv	Impdh2	0.154856	-1.60571	0.211	0.344	1
54.csv	Ssh1	0.155306	-1.27007	0.158	0.281	1
54.csv	Hint3	0.155306	-2.16489	0.158	0.281	1
54.csv	Acot13	0.155306	-1.61365	0.158	0.281	1
54.csv	Gtf3c1	0.15533	-1.25638	0.316	0.438	1
54.csv	Tpm1	0.155735	-0.534734	0.658	0.781	1
54.csv	Pcmtd1	0.155894	-0.645678	0.289	0.5	1
54.csv	Ablim3	0.15603	-1.34335	0.158	0.312	1
54.csv	Sept4	0.156202	-0.382423	0.316	0.5	1
54.csv	Rbm28	0.156237	0.776695	0.395	0.219	1
54.csv	Atp6v0d1	0.15624	-1.10442	0.421	0.594	1
54.csv	Stard3nl	0.156272	-0.378701	0.342	0.5	1
54.csv	Edem3	0.156636	-2.06046	0.132	0.25	1
54.csv	Rbm8a	0.156752	-0.659084	0.553	0.719	1
54.csv	Tmem243	0.15707	-0.352714	0.711	0.781	1
54.csv	Wasf2	0.157718	-0.487844	0.474	0.719	1
54.csv	Mal	0.157895	-1.5046	0.211	0.375	1
54.csv	Plcg1	0.157976	-0.930931	0.184	0.344	1
54.csv	Gmps	0.157976	-0.952773	0.184	0.344	1
54.csv	Aak1	0.157976	-0.59149	0.184	0.344	1
54.csv	Fdx2	0.157976	-0.670871	0.184	0.344	1
54.csv	Api5	0.158038	-0.620178	0.342	0.531	1
54.csv	Casc3	0.15851	-0.475883	0.263	0.469	1
54.csv	Hlcs	0.158732	-0.617367	0.105	0.25	1
54.csv	Mgat5	0.158802	1.20826	0.263	0.125	1
54.csv	Adgre4	0.158802	0.843602	0.263	0.125	1
54.csv	Pnp	0.159321	1.34534	0.421	0.312	1
54.csv	Rsrp1	0.159388	0.577211	0.737	0.781	1
[truncated: 89,919 more rows]

## Sheet: WTvsAga2grouped_p28
Source.Name	Column1	p_val	avg_log2FC	pct.1	pct.2	p_val_adj
B	Rpl26	9.26131e-74	0.430672	0.998	0.998	2.15418e-69
B	Uba52	1.86613e-60	0.903826	0.808	0.615	4.34062e-56
B	Rps27	4.11402e-52	0.3253	0.999	0.998	9.56921e-48
B	Rps21	1.12523e-31	0.253318	0.999	0.998	2.61729e-27
B	Gm47283	1.70418e-29	-1.17431	0.247	0.424	3.96393e-25
B	Rasd1	5.82204e-27	-1.33159	0.158	0.318	1.35421e-22
B	Rpl36	9.11903e-27	0.25006	0.995	0.993	2.12109e-22
B	Ifi27l2a	8.84975e-25	0.724449	0.723	0.576	2.05845e-20
B	Ubb	3.78854e-24	0.3461	0.971	0.943	8.81215e-20
B	Gm8369	1.39706e-22	0.537975	0.874	0.792	3.24957e-18
B	Xist	2.90289e-22	-0.751875	0.274	0.452	6.75212e-18
B	Sftpc	1.00358e-18	-0.591683	0.524	0.661	2.33434e-14
B	AY036118	1.33335e-16	0.436452	0.906	0.847	3.10136e-12
B	Mfap4	1.70924e-16	-0.878736	0.17	0.298	3.97569e-12
B	Ifi30	9.59686e-16	-0.612624	0.579	0.681	2.23223e-11
B	Apoe	1.23243e-14	0.735482	0.501	0.366	2.86663e-10
B	Ms4a1	1.5113e-14	-0.392768	0.935	0.954	3.51528e-10
B	Gm10076	5.68063e-11	0.670277	0.575	0.489	1.32132e-06
B	Ltb	4.50099e-10	-0.306764	0.72	0.796	1.04693e-05
B	2410006H16Rik	5.54734e-10	0.265079	0.88	0.831	1.29031e-05
B	Spib	2.18752e-09	-0.419724	0.552	0.634	5.08816e-05
B	Chil3	2.22736e-09	-0.594602	0.465	0.551	5.18084e-05
B	Lcp1	4.41345e-09	-0.299906	0.766	0.807	0.000102657
B	Pou2af1	5.57397e-08	-0.326968	0.623	0.699	0.0012965
B	Gabarapl2	1.03719e-07	0.428453	0.404	0.311	0.00241249
B	Gmfg	1.8436e-07	0.268648	0.738	0.686	0.00428821
B	Psap	1.94236e-07	-0.284294	0.727	0.777	0.00451793
B	Ly6a	2.20309e-07	0.338541	0.499	0.4	0.00512439
B	Id3	2.64893e-07	0.616569	0.304	0.223	0.00616142
B	Fam49b	3.04836e-07	-0.289273	0.695	0.749	0.00709048
B	Cyb561a3	3.31336e-07	-0.538662	0.284	0.363	0.00770689
B	H2-Q7	4.05831e-07	0.343262	0.57	0.489	0.00943964
B	Scgb1a1	6.1523e-07	0.478348	0.659	0.592	0.0143103
B	Ikzf3	6.41572e-07	-0.265876	0.602	0.673	0.014923
B	Ywhae	6.45056e-07	-0.273254	0.587	0.653	0.015004
B	Bcl11a	6.68657e-07	-0.351103	0.498	0.576	0.015553
B	Ppp3ca	7.03964e-07	-0.254432	0.744	0.803	0.0163742
B	Ptpn6	7.56776e-07	-0.379869	0.609	0.666	0.0176026
B	Sertad1	7.64317e-07	0.44213	0.358	0.273	0.017778
B	Cd274	9.01956e-07	-0.424924	0.336	0.423	0.0209795
B	Gga2	1.07314e-06	-0.376927	0.433	0.509	0.0249613
B	Zfp318	1.22861e-06	0.273273	0.576	0.485	0.0285775
B	Nfkb2	1.6779e-06	-0.355094	0.419	0.492	0.0390278
B	Ddx3y	2.64835e-06	0.335022	0.32	0.238	0.0616007
B	Malt1	3.11124e-06	-0.270102	0.696	0.738	0.0723675
B	Fchsd2	3.44474e-06	-0.263689	0.666	0.716	0.0801247
B	Fgd2	3.70984e-06	-0.499842	0.285	0.359	0.0862909
B	Zbtb18	4.40205e-06	-0.493927	0.251	0.323	0.102392
B	Prkcd	5.86603e-06	-0.331589	0.442	0.52	0.136444
B	Birc3	6.71417e-06	-0.28136	0.558	0.63	0.156171
B	Cbr2	6.84197e-06	-0.472007	0.189	0.26	0.159144
B	Rgs19	9.3833e-06	-0.409803	0.205	0.274	0.218255
B	Pik3ip1	9.51938e-06	0.442687	0.38	0.309	0.221421
B	Wdr1	1.30912e-05	-0.372377	0.349	0.423	0.304501
B	Smarcd2	1.3533e-05	-0.342886	0.317	0.391	0.314778
B	Sept11	1.47445e-05	-0.491175	0.284	0.351	0.342957
B	Itpr3	1.65234e-05	-0.501161	0.283	0.348	0.384335
B	Tardbp	1.88119e-05	-0.311317	0.418	0.481	0.437566
B	Creb1	2.67726e-05	-0.396594	0.265	0.333	0.622731
B	Fermt3	2.94822e-05	-0.277203	0.41	0.482	0.685755
B	Sipa1	3.25341e-05	-0.315539	0.475	0.533	0.756743
B	Ikzf1	3.44252e-05	-0.255958	0.613	0.667	0.80073
B	Eif2s3y	4.30223e-05	0.457466	0.251	0.19	1
B	Gm15564	4.31674e-05	-0.392611	0.297	0.366	1
B	Plcg2	4.42047e-05	-0.309383	0.422	0.492	1
B	Marcksl1	5.51456e-05	0.394684	0.286	0.218	1
B	Tmem131l	5.59843e-05	-0.274968	0.43	0.495	1
B	Wipf1	5.61194e-05	-0.289764	0.559	0.607	1
B	Chst3	5.76789e-05	-0.312583	0.573	0.63	1
B	Srsf6	7.71487e-05	-0.273923	0.579	0.638	1
B	Clic4	8.45389e-05	-0.541297	0.289	0.35	1
B	Sh3bp5	0.000102938	-0.25118	0.578	0.635	1
B	Gm2a	0.000105017	-0.27522	0.451	0.511	1
B	Slc25a37	0.000105079	-0.407992	0.235	0.294	1
B	Tmem123	0.000105815	-0.273133	0.651	0.69	1
B	Hist3h2a	0.00010826	0.393858	0.263	0.2	1
B	Strn3	0.000112569	-0.278147	0.318	0.384	1
B	Gpd1l	0.000118581	-0.355823	0.351	0.406	1
B	Spi1	0.000119936	-0.262533	0.312	0.376	1
B	Srsf1	0.000121829	-0.330783	0.354	0.413	1
B	Pim1	0.000125007	-0.327366	0.587	0.633	1
B	Inpp5k	0.00012516	-0.438215	0.22	0.276	1
B	Micos13	0.000127833	0.346191	0.44	0.38	1
B	Swap70	0.000132878	-0.291307	0.548	0.604	1
B	Irf9	0.000146613	0.402488	0.254	0.197	1
B	Rasgrp1	0.000243686	-0.259309	0.341	0.401	1
B	Ccnd2	0.000247186	-0.509109	0.278	0.332	1
B	Mob1a	0.000281064	-0.261606	0.45	0.507	1
B	Slc6a6	0.000282502	-0.374801	0.268	0.324	1
B	Snhg8	0.000327011	0.282592	0.627	0.579	1
B	Ogt	0.000335953	-0.295333	0.446	0.497	1
B	Snhg12	0.000406144	0.251621	0.535	0.469	1
B	Gm2000	0.000412383	0.34934	0.365	0.31	1
B	Vasp	0.00044627	-0.277176	0.464	0.517	1
B	Psmb10	0.000469654	-0.314073	0.286	0.345	1
B	Cnot2	0.000482641	-0.312403	0.329	0.384	1
B	Cmtr1	0.00050841	-0.319447	0.335	0.385	1
B	Sbno1	0.000511402	-0.256943	0.539	0.6	1
B	Mia2	0.000527963	-0.305582	0.321	0.379	1
B	Cct3	0.000690103	-0.305881	0.307	0.359	1
B	Pitpna	0.000711119	-0.260327	0.421	0.468	1
B	Stat4	0.00073452	0.333776	0.303	0.247	1
B	Dhx40	0.000744509	0.343395	0.283	0.226	1
B	Hcst	0.000778185	0.410327	0.25	0.2	1
B	Dlst	0.000790884	-0.353462	0.269	0.323	1
B	Dnajc2	0.00090486	-0.269959	0.283	0.341	1
B	Dusp5	0.000976298	-0.382515	0.349	0.399	1
B	Khsrp	0.00109842	-0.264827	0.248	0.304	1
B	Elk4	0.00125224	-0.257205	0.437	0.476	1
B	Eps15	0.00130436	-0.404822	0.253	0.298	1
B	Lyst	0.00132904	-0.303642	0.278	0.327	1
B	Map2k1	0.0013786	-0.406966	0.253	0.296	1
B	Smarcc1	0.00142951	-0.378372	0.254	0.299	1
B	Sdc4	0.00157047	-0.329444	0.511	0.557	1
B	Psmd2	0.0015976	-0.300785	0.24	0.289	1
B	Gucd1	0.0016353	-0.329399	0.241	0.29	1
B	Snn	0.00164029	-0.300312	0.544	0.591	1
B	Ifnar1	0.00165588	-0.328323	0.352	0.397	1
B	Ppp3r1	0.00169428	-0.380475	0.26	0.309	1
B	Srpr	0.00171636	0.274326	0.32	0.268	1
B	Ptprj	0.00181547	-0.319336	0.343	0.388	1
B	Tbc1d20	0.0018302	-0.366132	0.22	0.269	1
B	Tank	0.00184423	-0.380282	0.216	0.26	1
B	Ubtf	0.00198698	-0.300867	0.412	0.45	1
B	Tbl1xr1	0.00201531	-0.259449	0.332	0.384	1
B	Gcn1	0.00215706	-0.413614	0.222	0.264	1
B	Neurl3	0.00229785	0.293698	0.455	0.405	1
B	Mapk1	0.00245489	-0.311173	0.368	0.413	1
B	Abce1	0.0025145	-0.359535	0.232	0.279	1
B	Sde2	0.00255835	0.295607	0.372	0.323	1
B	Morf4l2	0.00256328	-0.299065	0.27	0.319	1
B	Sema4d	0.00259307	-0.430694	0.271	0.312	1
B	Gm11808	0.00259749	0.315626	0.312	0.264	1
B	Fmr1	0.00261576	-0.258975	0.278	0.327	1
B	Cap1	0.00267028	-0.25116	0.395	0.439	1
B	Ppp1r21	0.00271942	0.306445	0.263	0.215	1
B	Btaf1	0.00279156	-0.400819	0.247	0.287	1
B	Sh2b3	0.00289796	-0.294324	0.332	0.384	1
B	Plaur	0.00308117	0.261862	0.428	0.374	1
B	Nfkbie	0.0034408	-0.30317	0.26	0.305	1
B	Arhgef6	0.00421373	-0.281753	0.297	0.338	1
B	Pip4k2a	0.00436888	-0.317076	0.268	0.309	1
B	Ywhag	0.0044474	-0.339738	0.229	0.271	1
B	Fryl	0.00473177	-0.325708	0.318	0.358	1
B	Tbc1d10c	0.00485396	-0.264777	0.318	0.363	1
B	Ddb1	0.00486763	-0.307759	0.229	0.269	1
B	Usp19	0.00504272	-0.298557	0.293	0.336	1
B	Dlg1	0.00534783	-0.264316	0.249	0.293	1
B	Lims1	0.00542092	-0.290275	0.283	0.324	1
B	Ptpn22	0.00543322	0.318565	0.341	0.296	1
B	Cdkn2aip	0.0054379	0.265697	0.277	0.236	1
B	Cbfb	0.00551068	-0.293165	0.256	0.301	1
B	Fcho2	0.0055705	-0.352273	0.276	0.314	1
B	Ehd1	0.00559469	-0.280826	0.335	0.378	1
B	Nbr1	0.0057935	0.381684	0.255	0.212	1
B	Dusp6	0.00615152	-0.368443	0.218	0.255	1
B	Prkacb	0.00633554	-0.271001	0.279	0.322	1
B	Mdn1	0.00648528	-0.269765	0.235	0.276	1
B	Pbrm1	0.00650039	-0.263677	0.491	0.524	1
B	Pld4	0.00660882	-0.320909	0.366	0.402	1
B	Appbp2	0.0072386	-0.312017	0.216	0.255	1
B	Lgals8	0.00730504	-0.256395	0.27	0.311	1
B	Gimap4	0.00806174	-0.297272	0.41	0.442	1
B	G3bp2	0.00824157	-0.263112	0.412	0.453	1
B	Gadd45b	0.00846028	0.319999	0.318	0.273	1
B	Snrpd3	0.00877215	-0.28138	0.355	0.389	1
B	Maz	0.00900353	-0.339027	0.263	0.299	1
B	Nup210	0.00902934	-0.263676	0.313	0.35	1
B	Cdc37	0.0101296	-0.264892	0.372	0.406	1
B	Ankrd10	0.0104738	-0.265174	0.23	0.269	1
B	Gigyf1	0.0105343	-0.282273	0.339	0.377	1
B	Leng8	0.0110836	-0.32901	0.244	0.28	1
B	Bcl7a	0.0119068	-0.250025	0.267	0.301	1
B	Heatr6	0.0119155	-0.283438	0.251	0.292	1
B	Gch1	0.0119196	0.264427	0.315	0.273	1
B	Rbbp7	0.0119239	-0.274655	0.282	0.318	1
B	Kdm6a	0.0132747	-0.271928	0.284	0.321	1
B	Atp13a2	0.0133143	-0.288125	0.227	0.262	1
B	Trim33	0.0142346	-0.285922	0.247	0.283	1
B	Adam10	0.0152912	-0.287436	0.284	0.319	1
B	Stx7	0.0160508	-0.261567	0.311	0.345	1
B	Atp8a1	0.016668	-0.260995	0.307	0.348	1
B	Sin3a	0.0166847	-0.26009	0.215	0.251	1
B	Sema4b	0.0191456	-0.301469	0.246	0.279	1
B	Tle3	0.0213452	-0.296976	0.268	0.303	1
B	Tnfaip8	0.021845	-0.287558	0.388	0.417	1
B	Nxf1	0.0224777	-0.283597	0.263	0.295	1
B	Rassf1	0.0239151	0.290137	0.266	0.232	1
B	Cnn3	0.0241755	-0.292666	0.309	0.34	1
B	Farsb	0.0287206	0.253881	0.359	0.322	1
B	Ndufs6	0.0291317	-0.258883	0.312	0.344	1
B	Rnf213	0.0301153	0.280413	0.309	0.278	1
B	Mrpl57	0.0319179	-0.302639	0.272	0.299	1
B	Fnbp4	0.0327658	-0.265863	0.325	0.353	1
B	Tnfrsf13c	0.0332802	-0.254304	0.501	0.522	1
B	Rhob	0.0348558	-0.300593	0.284	0.312	1
B	Ube2e1	0.0349607	-0.275284	0.221	0.251	1
B	Ilrun	0.036552	-0.259416	0.25	0.28	1
B	Cxxc5	0.0396018	-0.262103	0.314	0.344	1
B	Zfp445	0.0437461	-0.26449	0.281	0.308	1
B	Fbxw7	0.0438206	-0.266063	0.222	0.251	1
B	Ak2	0.0482522	-0.250512	0.274	0.302	1
B	Otud4	0.052295	-0.275845	0.225	0.251	1
B	Marcks	0.0564128	-0.278574	0.278	0.301	1
B	Gm43813	0.0823	-0.267214	0.256	0.28	1
B	Cep170	0.0826721	-0.271359	0.28	0.302	1
B	Pa2g4	0.086731	-0.270972	0.287	0.307	1
B	Ankrd13c	0.087544	-0.277192	0.233	0.256	1
B	Relch	0.103889	-0.267901	0.26	0.28	1
B	Rab3gap1	0.116117	-0.276204	0.273	0.294	1
B	Ttc3	0.117532	-0.260761	0.239	0.26	1
AT2	mt-Co3	3.11817e-50	0.438986	0.998	1	7.25287e-46
AT2	mt-Nd3	5.22338e-47	0.677526	0.988	0.984	1.21496e-42
AT2	mt-Co2	1.33165e-45	0.401945	0.996	0.998	3.09743e-41
AT2	mt-Nd1	3.31779e-43	0.452497	0.994	0.998	7.71717e-39
AT2	mt-Cytb	4.18266e-43	0.422667	0.996	0.997	9.72887e-39
AT2	mt-Nd4	3.10293e-42	0.402041	0.998	0.997	7.21742e-38
AT2	Xist	1.07952e-40	-1.28358	0.262	0.711	2.51096e-36
AT2	mt-Atp6	1.38528e-34	0.350365	0.998	0.998	3.22215e-30
AT2	mt-Nd2	5.77017e-34	0.374053	0.998	0.998	1.34214e-29
AT2	Dbp	1.34887e-31	-0.80901	0.554	0.852	3.13747e-27
AT2	mt-Co1	2.21985e-31	0.326916	0.998	1	5.16337e-27
AT2	AY036118	9.38346e-24	0.787799	0.971	0.963	2.18259e-19
AT2	Cxcl15	6.3682e-22	-0.44701	0.981	0.991	1.48124e-17
AT2	Meg3	1.04701e-21	-1.25825	0.32	0.591	2.43535e-17
AT2	Pttg1	6.41375e-20	1.25351	0.407	0.173	1.49184e-15
AT2	Scp2	1.52172e-18	-0.433743	0.969	0.98	3.53952e-14
AT2	Fabp5	3.62374e-18	-0.610006	0.903	0.961	8.42882e-14
AT2	Elovl1	2.16878e-17	-0.601581	0.932	0.983	5.04457e-13
AT2	Bri3	2.25459e-17	-0.370083	0.942	0.983	5.24419e-13
AT2	Bex2	2.37052e-17	-0.716953	0.762	0.854	5.51382e-13
AT2	Ddx3y	4.82899e-17	1.40487	0.395	0.18	1.12322e-12
AT2	mt-Nd4l	6.42673e-17	0.432013	0.981	0.988	1.49486e-12
AT2	Egfl6	6.60057e-17	-0.482229	0.884	0.953	1.53529e-12
AT2	Il33	3.25481e-16	-0.804338	0.711	0.849	7.57069e-12
AT2	Avpi1	3.54878e-16	-0.524618	0.8	0.933	8.25446e-12
AT2	Trf	5.12798e-16	-0.577094	0.833	0.907	1.19277e-11
AT2	mt-Nd5	5.50313e-16	0.394493	0.983	0.994	1.28003e-11
AT2	Rian	1.83786e-15	-1.7327	0.105	0.305	4.27487e-11
AT2	Lpcat1	3.13275e-15	-0.351096	0.967	0.986	7.28678e-11
AT2	Rpl26	5.4913e-15	0.273345	0.981	0.994	1.27728e-10
AT2	Malat1	6.25712e-15	0.518935	0.998	0.998	1.45541e-10
AT2	Smim6	7.41449e-15	-0.55286	0.777	0.908	1.72461e-10
AT2	Chchd10	9.82012e-15	-0.391815	0.928	0.978	2.28416e-10
AT2	Car8	1.37386e-14	-0.438712	0.812	0.927	3.1956e-10
AT2	Slc34a2	1.93166e-14	-0.309368	0.983	0.989	4.49304e-10
AT2	Zbtb16	4.63267e-14	1.41571	0.399	0.218	1.07756e-09
AT2	Ppp1r14c	9.03895e-14	-0.365916	0.938	0.97	2.10246e-09
AT2	Prps2	1.15578e-13	-0.732227	0.665	0.81	2.68835e-09
AT2	Napsa	1.33239e-13	-0.257896	0.988	0.997	3.09914e-09
AT2	Cat	2.63455e-13	-0.405781	0.93	0.977	6.12796e-09
AT2	Cbr2	5.86818e-13	-0.285577	0.981	0.989	1.36494e-08
AT2	Dram1	6.58717e-13	-0.309931	0.961	0.988	1.53218e-08
AT2	Lcn2	1.21296e-12	-0.479477	0.89	0.969	2.82135e-08
AT2	Id2	1.66026e-12	-0.502295	0.872	0.935	3.86176e-08
AT2	Irx3	2.51517e-12	-0.443616	0.853	0.933	5.85029e-08
AT2	Eif2s3y	3.22038e-12	1.51869	0.267	0.11	7.4906e-08
AT2	Spink5	5.38348e-12	-0.682769	0.5	0.689	1.2522e-07
AT2	Wfdc2	2.09125e-11	-0.274613	0.981	0.989	4.86425e-07
AT2	Mien1	2.77986e-11	-0.49162	0.57	0.734	6.46595e-07
AT2	Serpinb6b	8.20704e-11	-0.601448	0.618	0.764	1.90896e-06
AT2	Sdc1	1.23387e-10	-0.322002	0.911	0.96	2.86999e-06
AT2	Sdc4	1.45906e-10	-0.285425	0.957	0.978	3.39376e-06
AT2	Prdx1	1.4966e-10	-0.30157	0.952	0.98	3.48108e-06
AT2	Mgst1	2.72886e-10	-0.304114	0.919	0.975	6.34732e-06
AT2	Bex4	3.25158e-10	-0.315916	0.874	0.95	7.56317e-06
AT2	Son	3.86157e-10	0.344765	0.969	0.977	8.98201e-06
AT2	Pi4k2b	5.32512e-10	-0.305156	0.915	0.953	1.23862e-05
AT2	Chil1	5.65573e-10	-0.359422	0.961	0.977	1.31552e-05
AT2	Hspa1b	6.4478e-10	1.26242	0.512	0.369	1.49976e-05
AT2	Ptprf	6.87231e-10	-0.339488	0.938	0.974	1.5985e-05
AT2	Clk1	8.58334e-10	0.469358	0.915	0.879	1.99648e-05
AT2	Btg2	9.58824e-10	0.464992	0.971	0.961	2.23023e-05
AT2	Adk	1.04272e-09	-0.324054	0.899	0.932	2.42537e-05
AT2	Acaa2	1.31863e-09	-0.430219	0.733	0.848	3.06713e-05
AT2	Ifi30	1.95204e-09	-0.344856	0.837	0.933	4.54045e-05
AT2	Naxe	2.02326e-09	-0.474099	0.657	0.798	4.7061e-05
AT2	Etv5	2.71024e-09	-0.296332	0.946	0.966	6.30402e-05
AT2	Ahnak	3.33473e-09	0.64515	0.905	0.868	7.75657e-05
AT2	Uqcrh	4.35241e-09	-0.283025	0.934	0.977	0.000101237
AT2	Arfip1	6.24955e-09	-0.677655	0.36	0.543	0.000145365
AT2	Slco4c1	7.16433e-09	-0.425323	0.733	0.857	0.000166642
AT2	Qpct	7.48529e-09	-1.05219	0.116	0.255	0.000174108
AT2	Prnp	7.55526e-09	-0.307728	0.909	0.958	0.000175735
AT2	Mpc1	7.67449e-09	-0.382043	0.787	0.896	0.000178509
AT2	Tgoln1	8.14403e-09	-0.317397	0.93	0.972	0.00018943
AT2	Tmem30a	8.42218e-09	-0.379078	0.864	0.93	0.0001959
AT2	Atp5f1	8.62475e-09	-0.282494	0.888	0.952	0.000200612
AT2	Jun	9.78664e-09	0.299372	0.994	0.988	0.000227637
AT2	Cd63	1.14169e-08	-0.27837	0.926	0.961	0.000265558
AT2	Ift20	1.63205e-08	-0.388669	0.798	0.911	0.000379615
AT2	Fgfr3	1.72399e-08	-0.918417	0.217	0.379	0.000401
AT2	Nucb2	1.81812e-08	-0.34901	0.862	0.939	0.000422894
AT2	Vkorc1l1	2.15513e-08	-0.934467	0.178	0.333	0.000501284
AT2	Slc38a2	2.43605e-08	0.365858	0.971	0.966	0.000566626
AT2	Spry1	2.69102e-08	-0.428893	0.764	0.888	0.000625931
AT2	Bsg	3.06804e-08	-0.261173	0.94	0.983	0.000713626
AT2	Acot13	3.44778e-08	-0.54308	0.459	0.644	0.000801953
AT2	Cuta	3.4818e-08	-0.49479	0.591	0.75	0.000809866
AT2	Hsp90aa1	3.88639e-08	0.470315	0.95	0.97	0.000903974
AT2	Hacd3	4.13627e-08	-0.426716	0.624	0.792	0.000962096
AT2	Sat1	4.26455e-08	0.549183	0.934	0.916	0.000991934
AT2	Mtch1	4.38459e-08	-0.263599	0.938	0.975	0.00101986
AT2	Atp6v1c2	5.18505e-08	-0.359668	0.779	0.9	0.00120604
AT2	Hspa1a	5.32199e-08	1.33035	0.506	0.395	0.00123789
AT2	Abcd3	5.56554e-08	-0.306637	0.917	0.956	0.00129454
AT2	Vim	5.82987e-08	0.727735	0.467	0.311	0.00135603
AT2	mt-Atp8	7.27241e-08	0.288967	0.979	0.989	0.00169156
AT2	Snx7	7.44724e-08	-0.508063	0.558	0.697	0.00173223
AT2	Slc16a1	1.23415e-07	-0.430445	0.438	0.617	0.00287063
AT2	Gpt	1.35225e-07	-0.566775	0.545	0.694	0.00314534
AT2	S100a6	1.60057e-07	0.73559	0.446	0.309	0.00372292
AT2	Slc39a8	1.75714e-07	-0.30623	0.808	0.902	0.0040871
AT2	B2m	1.83927e-07	0.719735	0.915	0.914	0.00427815
AT2	Rgcc	2.40331e-07	0.532335	0.822	0.832	0.0055901
AT2	Zfp395	2.46737e-07	-0.407366	0.269	0.429	0.0057391
AT2	Me1	2.60825e-07	-0.43397	0.736	0.835	0.00606678
AT2	Ldhb	2.94054e-07	-0.329741	0.733	0.862	0.0068397
AT2	Sec61b	3.05164e-07	-0.261158	0.895	0.949	0.00709812
AT2	Cyb5a	3.21258e-07	-0.253951	0.886	0.941	0.00747246
AT2	Tnfaip1	3.67085e-07	-0.386042	0.824	0.908	0.00853839
AT2	Atp6v1a	3.72664e-07	-0.321476	0.791	0.893	0.00866816
AT2	Prpf4b	3.78531e-07	0.465225	0.791	0.745	0.00880462
AT2	Aldh1a7	3.81407e-07	-0.406768	0.607	0.725	0.00887153
AT2	Irx5	3.81449e-07	-0.34085	0.76	0.862	0.0088725
AT2	Tmem213	4.50673e-07	-1.23338	0.13	0.252	0.0104827
AT2	Prdx4	4.57463e-07	-0.548145	0.395	0.561	0.0106406
AT2	Syngr1	5.35994e-07	-0.570365	0.351	0.491	0.0124672
AT2	Ttc38	7.04808e-07	-0.490705	0.395	0.568	0.0163938
AT2	Prdx2	7.49195e-07	-0.255227	0.715	0.851	0.0174263
AT2	Grb14	7.81143e-07	-0.321932	0.816	0.891	0.0181694
AT2	Cldn3	7.81532e-07	-0.260874	0.924	0.964	0.0181784
AT2	Etfb	8.3689e-07	-0.250464	0.88	0.947	0.0194661
AT2	Tsix	8.60896e-07	-0.625402	0.24	0.39	0.0200245
AT2	Rasd2	9.10444e-07	-0.881124	0.149	0.275	0.0211769
AT2	Irs1	9.51896e-07	-0.650981	0.188	0.331	0.0221411
AT2	Stard3nl	9.96547e-07	-0.380573	0.601	0.743	0.0231797
AT2	Tppp3	1.00842e-06	0.8601	0.452	0.339	0.0234558
AT2	Nr1d1	1.10205e-06	-0.352883	0.771	0.893	0.0256338
AT2	Adgrg1	1.17093e-06	-0.312824	0.727	0.857	0.0272358
AT2	Rbm39	1.17697e-06	0.273099	0.975	0.964	0.0273764
AT2	Hadh	1.18515e-06	-0.332303	0.676	0.795	0.0275666
AT2	Fkbp4	1.19453e-06	-0.274256	0.824	0.888	0.0277849
AT2	Cox7a2	1.25241e-06	-0.270763	0.913	0.967	0.029131
AT2	Mid1ip1	1.58286e-06	-0.327185	0.897	0.956	0.0368174
AT2	Acaa1a	1.58823e-06	-0.373693	0.688	0.818	0.0369422
AT2	Tmem256	1.61097e-06	-0.281791	0.767	0.88	0.0374712
AT2	Nr1d2	1.66101e-06	-0.383823	0.55	0.729	0.0386351
AT2	Gm26917	1.75732e-06	1.15945	0.49	0.4	0.0408754
AT2	Mif	2.20566e-06	-0.375229	0.738	0.857	0.0513038
AT2	Btg1	2.32458e-06	0.424474	0.957	0.96	0.0540697
AT2	Aco1	2.49303e-06	-0.543514	0.415	0.563	0.057988
AT2	Ube2n	2.56107e-06	-0.41135	0.564	0.687	0.0595706
AT2	Cdk4	2.61072e-06	-0.520999	0.388	0.546	0.0607253
AT2	Uba52	2.6136e-06	0.540412	0.758	0.714	0.0607924
AT2	Tmem164	2.85298e-06	-0.335521	0.63	0.798	0.0663603
AT2	Mtch2	2.99642e-06	-0.384985	0.61	0.74	0.0696967
AT2	Nt5c3b	3.17592e-06	-0.692047	0.287	0.432	0.073872
AT2	Ttc28	3.22934e-06	-0.600092	0.176	0.299	0.0751143
AT2	Car2	3.43674e-06	-0.375573	0.674	0.79	0.0799387
AT2	Micos10	3.5622e-06	-0.276237	0.837	0.907	0.0828568
AT2	Ccnd1	3.71686e-06	-0.478211	0.643	0.74	0.0864542
AT2	Mydgf	4.01204e-06	-0.434783	0.562	0.701	0.0933201
AT2	Soat1	4.34728e-06	-0.286023	0.905	0.944	0.101118
AT2	Sh3rf1	4.79917e-06	-0.488958	0.384	0.552	0.111629
AT2	Spry2	4.84583e-06	-0.307386	0.651	0.762	0.112714
AT2	Lrg1	5.04629e-06	-0.362619	0.587	0.723	0.117377
AT2	Bex3	5.10925e-06	-0.35105	0.7	0.837	0.118841
AT2	Idh1	5.26748e-06	-0.368519	0.467	0.596	0.122522
AT2	Limd1	5.33553e-06	-0.427061	0.519	0.67	0.124105
AT2	Ier5	5.43118e-06	0.692415	0.56	0.476	0.126329
AT2	Cxadr	5.52624e-06	-0.354013	0.597	0.748	0.12854
AT2	Fkbp11	5.81359e-06	-0.875016	0.287	0.411	0.135224
AT2	Tmem56	6.16029e-06	-0.430545	0.384	0.544	0.143288
AT2	Arhgef7	6.46344e-06	-0.298204	0.324	0.481	0.15034
AT2	Vnn1	6.59739e-06	-0.74687	0.283	0.411	0.153455
AT2	Sptbn1	6.70392e-06	0.526515	0.944	0.936	0.155933
AT2	Slc31a2	7.20881e-06	-0.601283	0.145	0.263	0.167677
AT2	Mrpl51	7.3741e-06	-0.376938	0.502	0.67	0.171522
AT2	Rbms3	7.76906e-06	-0.379815	0.605	0.743	0.180708
AT2	Yif1a	8.47068e-06	-0.578707	0.273	0.397	0.197028
AT2	Glo1	8.48144e-06	-0.479635	0.475	0.617	0.197278
AT2	Atp2a2	9.11972e-06	-0.309144	0.812	0.89	0.212125
AT2	Retsat	9.36295e-06	-0.497071	0.333	0.47	0.217782
AT2	Dynlrb1	9.58604e-06	-0.311552	0.758	0.876	0.222971
AT2	Tmem50b	9.76042e-06	-0.253681	0.787	0.882	0.227027
AT2	Rragd	1.04316e-05	-0.576866	0.184	0.303	0.242639
AT2	Fh1	1.06651e-05	-0.472166	0.378	0.515	0.248071
AT2	Siva1	1.07414e-05	-0.329153	0.671	0.77	0.249845
AT2	Vkorc1	1.08694e-05	-0.490078	0.43	0.551	0.252821
AT2	Lars2	1.09849e-05	0.272946	0.981	0.991	0.255509
AT2	Apip	1.12882e-05	-0.662629	0.316	0.442	0.262564
AT2	Nabp1	1.16927e-05	0.536632	0.397	0.291	0.271973
AT2	Nipal1	1.17393e-05	-0.533377	0.32	0.448	0.273055
AT2	Chsy1	1.24805e-05	-0.377458	0.676	0.793	0.290297
AT2	Ostc	1.25626e-05	-0.313634	0.607	0.745	0.292207
AT2	Cox5a	1.25918e-05	-0.323881	0.814	0.893	0.292886
AT2	Eci1	1.31467e-05	-0.375348	0.49	0.655	0.305791
AT2	Ndufs6	1.34694e-05	-0.254198	0.781	0.88	0.313297
AT2	Chd2	1.35743e-05	0.49187	0.659	0.577	0.315739
AT2	Tbcel	1.41301e-05	-0.357999	0.589	0.728	0.328666
AT2	Rnf144b	1.49693e-05	-0.604109	0.2	0.331	0.348185
AT2	Stbd1	1.55755e-05	-0.40431	0.366	0.512	0.362286
AT2	Serpinf1	1.55878e-05	-0.920428	0.176	0.288	0.362571
AT2	Slco3a1	1.56873e-05	0.885411	0.318	0.219	0.364886
AT2	Tmem97	1.57123e-05	-0.486369	0.357	0.491	0.365468
AT2	Ccl6	1.59847e-05	0.605658	0.417	0.32	0.371804
AT2	Higd1a	1.61633e-05	-0.274716	0.824	0.916	0.375959
AT2	Fgfr2	1.72788e-05	-0.27802	0.903	0.946	0.401906
AT2	Ndufb6	1.96229e-05	-0.346321	0.591	0.709	0.456429
AT2	Dap	2.06358e-05	-0.272492	0.651	0.787	0.479988
AT2	Klf2	2.15624e-05	0.848511	0.533	0.448	0.501541
AT2	Mzt1	2.25519e-05	-0.708337	0.209	0.327	0.524558
AT2	Scgb1c1	2.37057e-05	-0.42143	0.502	0.638	0.551394
AT2	Ssr2	2.56666e-05	-0.292445	0.802	0.862	0.597005
AT2	Retnla	2.58473e-05	-3.48063	0.155	0.255	0.601208
AT2	Susd4	2.58693e-05	-0.794948	0.176	0.285	0.60172
AT2	Ppp1r14b	2.61172e-05	-0.505116	0.384	0.51	0.607487
AT2	Pon3	2.77251e-05	-0.291183	0.682	0.809	0.644885
AT2	Stimate	2.78353e-05	-0.297339	0.523	0.67	0.647449
AT2	Spcs2	2.86488e-05	-0.285632	0.814	0.882	0.666371
AT2	Txnip	2.93929e-05	0.442581	0.831	0.813	0.683679
AT2	Mfap3l	2.94461e-05	-0.434871	0.421	0.565	0.684916
AT2	Cacybp	2.95776e-05	-0.394837	0.417	0.572	0.687975
AT2	Cyb5b	2.98933e-05	-0.27904	0.779	0.86	0.695319
AT2	Acadvl	3.04768e-05	-0.441273	0.421	0.552	0.708891
AT2	Arfgef3	3.18326e-05	-0.417039	0.525	0.653	0.740425
AT2	Kcnj13	3.19809e-05	-0.602464	0.306	0.426	0.743876
AT2	Pcnt	3.21727e-05	0.479723	0.806	0.771	0.748338
AT2	Cmtm8	3.46919e-05	-0.253424	0.826	0.905	0.806934
AT2	Elovl7	3.50865e-05	-0.66677	0.188	0.299	0.816111
AT2	Ipo5	3.67731e-05	-0.348241	0.283	0.431	0.855342
AT2	Myh14	3.75255e-05	0.401965	0.87	0.872	0.872844
AT2	Irs2	3.7789e-05	-0.320397	0.709	0.82	0.878973
AT2	Bpifb5	3.82595e-05	-0.695744	0.219	0.334	0.889915
AT2	Cyp51	3.86817e-05	-0.350258	0.399	0.547	0.899736
AT2	Pmpcb	4.30465e-05	-0.296464	0.25	0.369	1
AT2	Pccb	4.42546e-05	-0.271542	0.386	0.537	1
AT2	Hykk	4.86876e-05	-0.509907	0.178	0.295	1
AT2	Ndufa10	4.94423e-05	-0.335213	0.595	0.726	1
AT2	Ptgs1	5.05557e-05	-0.386264	0.653	0.76	1
AT2	Pla2g1b	5.30189e-05	-0.261143	0.804	0.908	1
AT2	Cftr	5.36282e-05	-0.469083	0.335	0.465	1
AT2	Kdelr1	5.37238e-05	-0.289754	0.624	0.757	1
AT2	Hacd1	5.42745e-05	-0.267705	0.225	0.347	1
AT2	Tc2n	5.4689e-05	-0.308681	0.686	0.792	1
AT2	Swi5	5.54358e-05	-0.285489	0.829	0.908	1
AT2	Supt5	5.64359e-05	0.689049	0.541	0.479	1
AT2	AU021092	6.07595e-05	-0.365233	0.486	0.616	1
AT2	Ubfd1	6.12617e-05	-0.44834	0.221	0.345	1
AT2	Bcl9l	6.28738e-05	-0.265192	0.479	0.622	1
AT2	Slc16a7	6.34321e-05	-0.322442	0.525	0.661	1
AT2	Hmox2	6.51687e-05	-0.350261	0.461	0.588	1
AT2	Comt	6.56313e-05	-0.346149	0.634	0.757	1
AT2	Paqr8	6.75815e-05	-0.356098	0.411	0.546	1
AT2	Tusc2	6.80409e-05	-0.68715	0.207	0.32	1
AT2	Stip1	7.59506e-05	-0.459981	0.31	0.442	1
AT2	Tmem163	7.6568e-05	-0.270852	0.645	0.757	1
AT2	Trappc6a	7.87734e-05	-0.576027	0.368	0.499	1
AT2	Sqle	8.34084e-05	-0.441212	0.374	0.51	1
AT2	Camsap3	8.39985e-05	-0.430975	0.306	0.437	1
AT2	Tvp23b	8.45191e-05	-0.566274	0.364	0.488	1
AT2	Tmem178	8.51654e-05	-0.527304	0.194	0.308	1
AT2	Hopx	8.52585e-05	0.816815	0.432	0.344	1
AT2	Pcbd1	8.70969e-05	-0.580426	0.25	0.37	1
AT2	Pdlim2	8.91557e-05	0.452154	0.624	0.594	1
AT2	Rab9	9.08395e-05	-0.36825	0.638	0.742	1
AT2	Pafah1b3	9.59329e-05	-0.428585	0.471	0.602	1
AT2	Lpin2	9.87988e-05	0.333404	0.915	0.933	1
AT2	Furin	9.90174e-05	0.391909	0.616	0.547	1
AT2	Xdh	9.98174e-05	0.407432	0.719	0.677	1
AT2	Rdh10	0.000100283	-0.695097	0.192	0.3	1
AT2	Mrpl34	0.000100305	-0.411437	0.432	0.563	1
AT2	Gata6	0.000102951	-0.250654	0.651	0.771	1
AT2	Ube2r2	0.000103684	-0.289925	0.659	0.767	1
AT2	Celf1	0.000105471	-0.317995	0.583	0.717	1
AT2	Fdps	0.000106105	-0.358895	0.676	0.759	1
AT2	Bmp3	0.000107152	-0.380318	0.37	0.496	1
AT2	Pdzk1ip1	0.000107314	-0.341239	0.51	0.635	1
AT2	Il34	0.000108423	-0.665589	0.167	0.263	1
AT2	Tfrc	0.000109735	-0.339747	0.721	0.818	1
AT2	Adamts1	0.000114508	-0.310725	0.539	0.647	1
AT2	Mob3b	0.000120157	-0.303773	0.492	0.63	1
AT2	Fkbp2	0.000124918	-0.285267	0.791	0.868	1
AT2	Ogfrl1	0.000129113	-0.525219	0.304	0.426	1
AT2	Creg1	0.00013313	-0.297083	0.822	0.891	1
AT2	Ndufaf3	0.000134579	-0.667968	0.26	0.376	1
AT2	Chd6	0.000135742	0.373408	0.669	0.611	1
AT2	Arid5b	0.000139566	0.326056	0.829	0.806	1
AT2	Rab27b	0.000140757	-0.312332	0.655	0.776	1
AT2	Tsc22d4	0.000144001	0.527318	0.63	0.571	1
AT2	Mindy3	0.000147954	-0.544821	0.205	0.313	1
AT2	Arid5a	0.000147997	0.760872	0.312	0.226	1
AT2	Tor1aip2	0.000148638	-0.263662	0.498	0.607	1
AT2	Tspan12	0.000149054	-0.318488	0.397	0.524	1
AT2	Alad	0.000151405	-0.333552	0.593	0.72	1
AT2	Ssr1	0.000157771	-0.284483	0.725	0.798	1
AT2	Tent4a	0.000158197	-0.59582	0.165	0.267	1
AT2	Acat2	0.000161394	-0.358367	0.349	0.49	1
AT2	Romo1	0.000165709	-0.251523	0.812	0.897	1
AT2	Ifitm3	0.000171273	1.20446	0.475	0.407	1
AT2	Gstt3	0.00017259	-0.253325	0.452	0.61	1
AT2	Ryk	0.000175408	-0.376754	0.527	0.649	1
AT2	Mapre2	0.000175769	-0.325898	0.541	0.672	1
AT2	St3gal6	0.000180883	-0.407447	0.436	0.543	1
AT2	Ttc9	0.000182201	-0.392529	0.291	0.414	1
AT2	LTO1	0.000188768	-0.548701	0.171	0.275	1
AT2	Fzd7	0.000190253	-0.436668	0.264	0.387	1
AT2	Akr1b3	0.000192426	-0.301203	0.692	0.767	1
AT2	Acoxl	0.000195608	-0.289809	0.773	0.854	1
AT2	Eef2kmt	0.000195629	-0.706375	0.2	0.3	1
AT2	Camk2n1	0.000196683	-0.253323	0.773	0.872	1
AT2	1110008P14Rik	0.000197684	-0.3702	0.56	0.691	1
AT2	Fry	0.000198597	0.456775	0.459	0.362	1
AT2	Aig1	0.000207898	-0.276451	0.574	0.692	1
AT2	Clptm1l	0.00022829	-0.425565	0.403	0.526	1
AT2	Atad2b	0.000230994	0.488355	0.5	0.423	1
AT2	Dhrs4	0.000232337	-0.317399	0.279	0.375	1
AT2	Uqcrc2	0.000239904	-0.341722	0.574	0.684	1
AT2	Smg1	0.000244006	0.338485	0.748	0.705	1
AT2	Akap7	0.000245427	-0.380871	0.419	0.544	1
AT2	Tspan4	0.000246578	-0.331929	0.176	0.275	1
AT2	Mrpl16	0.000251053	-0.493091	0.196	0.3	1
AT2	Cpped1	0.000255793	-0.531481	0.213	0.313	1
AT2	Cdc42ep3	0.000262253	-0.306719	0.684	0.778	1
AT2	Map4k4	0.000267231	0.597287	0.614	0.563	1
AT2	Mmadhc	0.000268043	-0.526205	0.271	0.387	1
AT2	Mrps9	0.000271743	-0.285876	0.496	0.613	1
AT2	Eps8	0.000290416	-0.292835	0.667	0.781	1
AT2	Svip	0.000290738	-0.52715	0.184	0.288	1
AT2	Fam20b	0.000290793	-0.395948	0.339	0.46	1
AT2	Mrpl41	0.000300569	-0.360383	0.281	0.389	1
AT2	Gm47283	0.000304136	-0.592453	0.326	0.439	1
AT2	Ube2g1	0.000307015	-0.40617	0.339	0.462	1
AT2	Hprt	0.000307022	-0.329587	0.399	0.532	1
AT2	Selenoh	0.000315835	-0.275861	0.576	0.7	1
AT2	Zxdb	0.000331659	-0.403995	0.2	0.295	1
AT2	Tmem30b	0.000341535	-0.408143	0.267	0.376	1
AT2	Skil	0.000349318	0.364613	0.725	0.708	1
AT2	1810010H24Rik	0.000358056	-0.319382	0.293	0.423	1
AT2	Safb	0.000361754	0.39073	0.618	0.577	1
AT2	Osbpl3	0.000363282	-0.484821	0.198	0.299	1
AT2	Utrn	0.000364771	0.384942	0.744	0.717	1
AT2	Met	0.000364773	-0.334181	0.655	0.751	1
AT2	Rbpms	0.000365753	0.352001	0.847	0.876	1
AT2	Pdia6	0.000368161	-0.263192	0.862	0.907	1
AT2	Tax1bp3	0.000375742	-0.29706	0.614	0.725	1
AT2	Cdpf1	0.000382945	-0.368297	0.281	0.395	1
AT2	H6pd	0.000382971	-0.295162	0.581	0.709	1
AT2	Nipsnap3b	0.000393277	-0.345223	0.186	0.283	1
AT2	Tpr	0.000394296	0.366523	0.814	0.773	1
AT2	Hsd17b4	0.000407244	-0.319045	0.583	0.694	1
AT2	Snx4	0.000412407	-0.287846	0.698	0.779	1
AT2	Lrrc42	0.00041573	-0.434187	0.343	0.446	1
AT2	Mrps23	0.000423653	-0.519015	0.271	0.383	1
AT2	Bmpr1a	0.000423931	-0.322716	0.442	0.565	1
AT2	Dusp6	0.000436489	0.598502	0.508	0.431	1
AT2	Maob	0.000442472	-0.327919	0.459	0.588	1
AT2	Gstt1	0.000449457	-0.275801	0.636	0.751	1
AT2	Gstt2	0.000452685	-0.421971	0.308	0.417	1
AT2	Srrm2	0.000454078	0.275859	0.957	0.969	1
AT2	Sord	0.00046327	-0.353713	0.678	0.76	1
AT2	Bad	0.000477969	-0.501233	0.335	0.445	1
AT2	Pop5	0.000488601	-0.317703	0.471	0.589	1
AT2	Cd55	0.000511989	-0.379562	0.514	0.607	1
AT2	Prss8	0.000516908	-0.286102	0.628	0.751	1
AT2	Kcnq1	0.000521432	-0.613475	0.161	0.25	1
AT2	Ctdsp1	0.000527491	-0.337759	0.479	0.602	1
AT2	Bambi	0.000533375	-0.28476	0.49	0.625	1
AT2	Foxa1	0.000536968	-0.320605	0.535	0.65	1
AT2	Ppa2	0.000540279	-0.326296	0.471	0.58	1
AT2	Ddost	0.000541371	-0.285861	0.622	0.74	1
AT2	Hnf1b	0.000551699	-0.498042	0.281	0.393	1
AT2	2310009B15Rik	0.000554712	-0.597815	0.209	0.305	1
AT2	Sdhd	0.000562881	-0.290715	0.436	0.572	1
AT2	Anxa4	0.000565763	-0.251485	0.777	0.843	1
AT2	Lap3	0.000566362	-0.426778	0.467	0.558	1
AT2	Akap13	0.000569705	0.277929	0.919	0.914	1
AT2	Isoc1	0.000584523	-0.377808	0.271	0.384	1
AT2	Tsc22d3	0.000597131	0.406347	0.632	0.594	1
AT2	Daam1	0.00060203	-0.267835	0.548	0.656	1
AT2	Abcc5	0.000606761	0.888905	0.314	0.238	1
AT2	Med9	0.000631531	-0.451631	0.223	0.327	1
AT2	Rasl11a	0.000635835	0.457712	0.428	0.341	1
AT2	Mlx	0.000648742	-0.422687	0.285	0.395	1
AT2	Spred1	0.000674513	-0.270854	0.626	0.728	1
AT2	Evi5	0.000688612	-0.331427	0.343	0.463	1
AT2	Glrx5	0.000691183	-0.309092	0.498	0.621	1
AT2	Tnip1	0.000700459	-0.566813	0.176	0.267	1
AT2	Msmo1	0.000706621	-0.332922	0.492	0.602	1
AT2	Hebp1	0.00075822	-0.498131	0.225	0.32	1
AT2	Banf1	0.00077114	-0.359008	0.51	0.625	1
AT2	Nedd4l	0.000786992	0.265923	0.781	0.764	1
AT2	Phf3	0.000795502	0.374421	0.767	0.762	1
AT2	Ppp2r5e	0.000808498	-0.342132	0.508	0.628	1
AT2	Isg20	0.00081075	-0.40535	0.368	0.477	1
AT2	Immt	0.000820886	-0.325389	0.452	0.575	1
AT2	Amdhd2	0.000824039	-0.411497	0.302	0.407	1
AT2	Ywhaq	0.000835237	-0.25614	0.779	0.852	1
AT2	Ckap4	0.000861544	-0.431026	0.322	0.421	1
AT2	Sema4a	0.00087312	-0.405754	0.293	0.407	1
AT2	Stap2	0.000880454	-0.486109	0.219	0.311	1
AT2	Lbp	0.000885068	-0.300614	0.597	0.692	1
AT2	Tob1	0.000889374	-0.285537	0.647	0.753	1
AT2	Lsm2	0.000892094	-0.542428	0.176	0.261	1
AT2	Nop10	0.000917528	-0.29938	0.69	0.793	1
AT2	Macf1	0.00093266	0.438636	0.8	0.792	1
AT2	Lactb	0.000944882	-0.487966	0.174	0.263	1
AT2	Mrpl53	0.00094692	-0.388045	0.467	0.571	1
AT2	Fars2	0.000960975	-0.501371	0.2	0.292	1
AT2	Kdm5c	0.000963162	-0.420175	0.37	0.477	1
AT2	Timm8b	0.000967243	-0.28554	0.574	0.698	1
AT2	Tusc3	0.0009747	-0.330136	0.386	0.498	1
AT2	Mrpl18	0.000978104	-0.312193	0.44	0.575	1
AT2	Krtcap3	0.000983926	-0.3863	0.298	0.397	1
AT2	Tmem42	0.000994294	-0.270723	0.51	0.642	1
AT2	Dcakd	0.001002	-0.731387	0.186	0.271	1
AT2	Tfg	0.00100845	-0.289301	0.37	0.488	1
AT2	Apoc1	0.00102442	-0.332181	0.688	0.756	1
AT2	Vsig2	0.0010392	-0.382756	0.399	0.518	1
AT2	Fig4	0.0010635	-0.414194	0.285	0.392	1
AT2	Ythdc1	0.00111352	0.354038	0.733	0.72	1
AT2	Rnf7	0.00113579	-0.344514	0.539	0.644	1
AT2	Rflnb	0.00113815	-0.307999	0.419	0.527	1
AT2	Srrm1	0.00113998	0.259674	0.822	0.812	1
AT2	Yipf1	0.00114676	-0.336208	0.382	0.482	1
AT2	S100a1	0.00114953	-0.258985	0.69	0.788	1
AT2	Mcl1	0.00115471	0.352104	0.89	0.907	1
AT2	Decr1	0.00116471	-0.390951	0.295	0.398	1
AT2	Ifrd1	0.00118537	0.353169	0.762	0.771	1
AT2	Blmh	0.00123071	-0.349446	0.322	0.423	1
AT2	Phb2	0.00123695	-0.384897	0.492	0.605	1
AT2	Hpn	0.00126436	-0.60183	0.202	0.295	1
AT2	Rhob	0.00126835	0.341062	0.839	0.843	1
AT2	Hkdc1	0.00127979	-0.340666	0.194	0.289	1
AT2	Nudcd2	0.00128385	-0.42641	0.198	0.288	1
AT2	Kcnj2	0.00128957	-0.379639	0.401	0.509	1
AT2	Pafah2	0.00129004	-0.296676	0.324	0.432	1
AT2	Gmfb	0.00130663	-0.31538	0.411	0.532	1
AT2	Ak3	0.00131034	-0.412168	0.411	0.512	1
AT2	Bspry	0.00131278	-0.409059	0.248	0.35	1
AT2	Psmd6	0.00131665	-0.401704	0.331	0.435	1
AT2	Mpp7	0.00139834	-0.272609	0.481	0.599	1
AT2	Elf5	0.00141595	-0.267334	0.49	0.589	1
AT2	H2-D1	0.00142093	0.28191	0.967	0.975	1
AT2	Txndc5	0.0014539	-0.310943	0.574	0.672	1
AT2	Lage3	0.0014803	-0.302018	0.304	0.397	1
AT2	Sntb1	0.0015258	-0.288924	0.318	0.423	1
AT2	Ss18l2	0.00155534	-0.380678	0.351	0.465	1
AT2	Ro60	0.0015791	-0.3094	0.452	0.582	1
AT2	Slf2	0.00157966	-0.444412	0.223	0.313	1
AT2	Nectin3	0.0015925	-0.357186	0.343	0.451	1
AT2	Rapgef5	0.00161479	-0.257104	0.488	0.6	1
AT2	Fxyd5	0.0016152	0.887288	0.26	0.19	1
AT2	Serhl	0.00161971	-0.508951	0.215	0.306	1
AT2	Tmed7	0.00164494	-0.279661	0.521	0.624	1
AT2	Tmed9	0.00168141	-0.298714	0.719	0.824	1
AT2	Mrps28	0.00169048	-0.41676	0.38	0.482	1
AT2	Slc35b1	0.00169473	-0.410459	0.353	0.457	1
AT2	Sowahc	0.00169608	-0.261449	0.585	0.681	1
AT2	Med28	0.00170664	-0.313013	0.419	0.526	1
AT2	Specc1	0.00171118	0.384717	0.535	0.477	1
AT2	Dnlz	0.00176436	-0.461906	0.293	0.393	1
AT2	Taf7	0.00176763	0.803422	0.324	0.263	1
AT2	Tle4	0.00178808	0.415746	0.653	0.624	1
AT2	Clip4	0.0018161	-0.41712	0.504	0.605	1
AT2	Ccn1	0.00181753	0.327587	0.428	0.355	1
AT2	Reep4	0.00184991	-0.266245	0.36	0.481	1
AT2	Wbp1	0.00190809	-0.438206	0.351	0.442	1
AT2	Fnta	0.00191523	-0.286015	0.407	0.518	1
AT2	Gstp3	0.00193354	-0.549834	0.26	0.353	1
AT2	Cpox	0.00193512	-0.370698	0.351	0.467	1
AT2	Gngt2	0.00194278	0.823565	0.254	0.182	1
AT2	Lrrfip2	0.0019698	0.278105	0.591	0.53	1
AT2	Ppp3r1	0.00197168	-0.345341	0.424	0.537	1
AT2	Mettl26	0.00198033	-0.295819	0.517	0.616	1
AT2	Grb10	0.00200309	-0.382748	0.182	0.271	1
AT2	Npnt	0.00202175	0.466191	0.678	0.67	1
AT2	Gm34455	0.00202961	0.948164	0.269	0.207	1
AT2	Akr7a5	0.00204205	-0.333819	0.372	0.479	1
AT2	Chchd3	0.00204633	-0.303424	0.362	0.476	1
AT2	Gadd45gip1	0.0020511	-0.272447	0.339	0.453	1
AT2	Commd3	0.00206505	-0.379545	0.384	0.476	1
AT2	Ppat	0.00207802	-0.465202	0.209	0.292	1
AT2	Zfp654	0.00212082	-0.649526	0.188	0.267	1
AT2	Klf13	0.00212601	0.390244	0.696	0.711	1
AT2	Slc12a6	0.00212903	0.605175	0.293	0.226	1
AT2	Erh	0.002161	-0.436642	0.186	0.271	1
AT2	Vps37b	0.00222056	0.723549	0.382	0.319	1
AT2	Epb41l5	0.00225772	-0.319776	0.519	0.616	1
AT2	Irf2bp1	0.00227812	-0.313198	0.3	0.404	1
AT2	Tada2b	0.00229029	-0.331268	0.229	0.323	1
AT2	Esd	0.00230814	-0.294749	0.634	0.74	1
AT2	March8	0.00235136	-0.338146	0.262	0.365	1
AT2	Zbtb42	0.00239396	-0.366412	0.246	0.337	1
AT2	Cap1	0.00240865	0.632637	0.463	0.407	1
AT2	Pgm1	0.00242705	-0.275709	0.521	0.635	1
AT2	Pdlim1	0.00243755	0.294063	0.669	0.622	1
AT2	Gnpnat1	0.00245131	-0.371555	0.258	0.348	1
AT2	Npm3	0.0024547	-0.382938	0.308	0.4	1
AT2	Prr14	0.00248046	0.541278	0.386	0.333	1
AT2	Chmp6	0.00249034	-0.533684	0.194	0.278	1
AT2	Crat	0.00251194	-0.454952	0.293	0.387	1
AT2	Prdm2	0.00251224	0.596873	0.388	0.328	1
AT2	Cish	0.00251387	0.693351	0.357	0.278	1
AT2	Cenpx	0.00251576	-0.262198	0.444	0.549	1
AT2	Chchd1	0.00251684	-0.338969	0.494	0.599	1
AT2	Eif4g3	0.002527	0.437344	0.564	0.541	1
AT2	Vegfb	0.00253088	-0.398301	0.448	0.547	1
AT2	Slc39a7	0.00253552	-0.255102	0.535	0.633	1
AT2	Tmprss4	0.002559	-0.323463	0.49	0.577	1
AT2	Bckdk	0.00256227	-0.415608	0.281	0.373	1
AT2	Gtpbp2	0.00256491	0.430552	0.461	0.398	1
AT2	Mcts1	0.00258188	-0.271586	0.277	0.375	1
AT2	Elmo3	0.00260035	-0.297997	0.19	0.278	1
AT2	Pnisr	0.00263745	0.352236	0.76	0.748	1
AT2	Nipbl	0.00265826	0.342067	0.769	0.765	1
AT2	Sigmar1	0.00274768	-0.508186	0.184	0.263	1
AT2	Yae1d1	0.00279047	-0.270043	0.671	0.773	1
AT2	Kdm5a	0.00280563	0.27802	0.62	0.582	1
AT2	Adi1	0.00281224	-0.271804	0.43	0.537	1
AT2	Osbpl6	0.00284327	-0.304311	0.18	0.269	1
AT2	Carmil1	0.0028728	0.707791	0.368	0.305	1
AT2	Osgin1	0.00287945	-0.267551	0.386	0.491	1
AT2	Bpgm	0.00288835	-0.406079	0.271	0.364	1
AT2	Timp3	0.00290052	0.387753	0.853	0.871	1
AT2	Crnde	0.00291391	-0.37034	0.343	0.442	1
AT2	Inpp4b	0.00294419	-0.297066	0.388	0.496	1
AT2	Akap8l	0.0029677	0.438319	0.432	0.369	1
AT2	Ptpn3	0.00297228	-0.359883	0.254	0.342	1
AT2	Coasy	0.00298263	-0.376475	0.196	0.28	1
AT2	Myh9	0.00299272	0.335213	0.87	0.894	1
AT2	Coq9	0.0030068	-0.327837	0.229	0.323	1
AT2	Ptgr1	0.00302825	-0.347603	0.312	0.415	1
AT2	Ralgapb	0.00308653	-0.266053	0.378	0.499	1
AT2	Plin2	0.00310131	0.545128	0.643	0.641	1
AT2	Zc3h13	0.00312141	0.524717	0.533	0.493	1
AT2	Coq7	0.00312388	-0.329937	0.364	0.465	1
AT2	Slc25a10	0.00314123	-0.265098	0.492	0.605	1
AT2	Tns1	0.00319552	0.371924	0.826	0.792	1
AT2	Impad1	0.00319819	-0.251867	0.448	0.549	1
AT2	Tbc1d4	0.00321167	-0.306842	0.446	0.543	1
AT2	Slc52a3	0.00321922	-0.255554	0.171	0.258	1
AT2	Itih4	0.00327192	-0.389385	0.539	0.611	1
AT2	Hspa9	0.0033193	-0.276916	0.57	0.68	1
AT2	Psmb7	0.0033441	-0.286467	0.612	0.689	1
AT2	Dcaf10	0.0033512	-0.420863	0.326	0.409	1
AT2	Cox6b2	0.00337122	-0.509877	0.182	0.26	1
AT2	Snrpd1	0.00338053	-0.317808	0.43	0.513	1
AT2	Lifr	0.00343193	-0.275934	0.494	0.613	1
AT2	Hint3	0.00345073	-0.370425	0.353	0.448	1
AT2	Pts	0.00346844	-0.296595	0.362	0.467	1
AT2	Asf1a	0.00347524	-0.302512	0.302	0.406	1
AT2	Baiap2	0.00348065	0.431559	0.576	0.552	1
AT2	Xrcc5	0.00353214	-0.390345	0.238	0.325	1
AT2	Cryl1	0.0035358	-0.657379	0.186	0.266	1
AT2	Syne2	0.00355771	0.395233	0.647	0.61	1
AT2	Rpe	0.0035602	-0.269798	0.244	0.333	1
AT2	Tspan14	0.00357284	-0.372429	0.277	0.373	1
AT2	Sash1	0.00359009	0.602266	0.504	0.46	1
AT2	Glul	0.00366658	0.324194	0.789	0.795	1
AT2	Srsf11	0.00368318	0.260954	0.835	0.835	1
AT2	Eif2s1	0.00370322	-0.329902	0.36	0.448	1
AT2	Srgn	0.00374629	1.09911	0.349	0.292	1
AT2	Rnf145	0.0037469	-0.256898	0.521	0.633	1
AT2	2310039H08Rik	0.00377654	-0.339365	0.281	0.376	1
AT2	Fyttd1	0.00378435	-0.329235	0.498	0.596	1
AT2	Trpv6	0.00379963	-0.388284	0.233	0.32	1
AT2	Msn	0.00380835	0.473861	0.777	0.767	1
AT2	F2rl1	0.0038182	-0.357953	0.298	0.393	1
AT2	Abcb7	0.00391817	-0.393225	0.182	0.263	1
AT2	Senp2	0.00392722	0.419238	0.521	0.471	1
AT2	H2-Ke6	0.00395362	-0.309584	0.411	0.509	1
AT2	Copb2	0.00397155	-0.279116	0.587	0.689	1
AT2	Bmp5	0.00399394	-0.336211	0.308	0.398	1
AT2	Hdhd2	0.0040136	-0.40767	0.188	0.272	1
AT2	Adssl1	0.00401652	-0.281534	0.488	0.583	1
AT2	Trap1	0.00403926	-0.385809	0.403	0.504	1
AT2	Slc50a1	0.00410027	-0.267893	0.426	0.53	1
AT2	Nsfl1c	0.00410602	-0.342795	0.324	0.42	1
AT2	Mtln	0.0041159	-0.365903	0.448	0.554	1
AT2	Esrp1	0.00414513	-0.316683	0.333	0.44	1
AT2	Yipf4	0.00419587	-0.268309	0.486	0.586	1
AT2	Zfp740	0.00421689	0.442341	0.405	0.342	1
AT2	Bag4	0.00422562	-0.501757	0.264	0.345	1
AT2	Arhgef1	0.00428397	0.46918	0.539	0.501	1
AT2	Slc44a2	0.00429348	0.318781	0.593	0.555	1
AT2	Gpd1	0.00431216	-0.349841	0.264	0.359	1
AT2	Paxx	0.00431271	-0.439759	0.341	0.432	1
AT2	Bach2	0.00431876	-0.472831	0.221	0.295	1
AT2	Zfp362	0.00439631	-0.415196	0.211	0.289	1
AT2	C6	0.00444881	-0.2655	0.527	0.596	1
AT2	Fabp12	0.00447396	-0.290451	0.295	0.389	1
AT2	Suclg2	0.00448143	-0.332329	0.335	0.432	1
AT2	Pygo2	0.00458456	-0.284767	0.178	0.252	1
AT2	Mosmo	0.00465802	-0.310634	0.242	0.336	1
AT2	Glrx2	0.00467382	-0.260703	0.374	0.481	1
AT2	Asna1	0.00469253	-0.465929	0.275	0.362	1
AT2	Lpgat1	0.00471336	-0.417043	0.293	0.384	1
AT2	Hs6st1	0.00472941	-0.486239	0.267	0.361	1
AT2	Ppp1r10	0.0047378	0.313206	0.638	0.617	1
AT2	Chil3	0.00474083	0.362539	0.669	0.684	1
AT2	Mrpl46	0.00475133	-0.420563	0.231	0.313	1
AT2	Sept11	0.00478175	0.641181	0.357	0.297	1
AT2	Mvk	0.00480347	-0.351368	0.246	0.334	1
AT2	Tex15	0.00481657	-0.250087	0.413	0.518	1
AT2	Id1	0.00485159	-0.416856	0.337	0.428	1
AT2	Mfsd14a	0.00489474	-0.261703	0.329	0.426	1
AT2	Ypel3	0.00504069	0.39357	0.61	0.61	1
AT2	Tmem230	0.00505337	-0.317934	0.267	0.358	1
AT2	Foxo3	0.0050679	0.336425	0.614	0.585	1
AT2	Cblb	0.00512116	0.579375	0.364	0.3	1
AT2	Plec	0.00515638	0.511122	0.568	0.547	1
AT2	Arhgef5	0.00517331	0.404549	0.463	0.412	1
AT2	Cyth3	0.00522193	0.713009	0.434	0.393	1
AT2	Xpot	0.00522648	-0.25387	0.388	0.49	1
AT2	Gatd1	0.00524199	-0.408151	0.188	0.266	1
AT2	Tspan11	0.00526453	0.303596	0.795	0.832	1
AT2	Zmpste24	0.00529386	-0.33513	0.411	0.505	1
AT2	Prkar2a	0.00529466	-0.385707	0.512	0.593	1
AT2	Gga2	0.00531349	-0.301219	0.283	0.381	1
AT2	Glod4	0.00532248	-0.434254	0.291	0.375	1
AT2	Zcchc17	0.00532504	-0.30271	0.302	0.403	1
AT2	Sqor	0.00532615	-0.353559	0.242	0.331	1
AT2	Map7d1	0.00538546	0.873828	0.312	0.257	1
AT2	Neat1	0.00539615	0.281921	0.975	0.988	1
AT2	Slc6a14	0.00540568	-0.30733	0.364	0.462	1
AT2	Wee1	0.00542171	-0.303044	0.326	0.418	1
AT2	Hdc	0.0054273	-0.282626	0.452	0.543	1
AT2	Trim26	0.00545578	-0.389582	0.248	0.333	1
AT2	Sult1a1	0.00547184	0.622484	0.481	0.456	1
AT2	Bicc1	0.0054984	-0.300626	0.399	0.487	1
AT2	Cycs	0.00549997	-0.269698	0.624	0.708	1
AT2	Dclk1	0.00559055	-0.305918	0.223	0.3	1
AT2	2610028H24Rik	0.00561402	0.613919	0.357	0.295	1
AT2	Eif1ax	0.00563432	-0.273989	0.488	0.582	1
AT2	Bcor	0.00563446	-0.475117	0.304	0.392	1
AT2	Ldah	0.00568808	-0.253167	0.236	0.32	1
AT2	Med15	0.00577699	-0.30713	0.36	0.467	1
AT2	Nasp	0.00581314	-0.262215	0.428	0.529	1
AT2	Lztr1	0.00584582	-0.342144	0.366	0.465	1
AT2	Abcf3	0.00586457	-0.454601	0.19	0.263	1
AT2	Cers4	0.00587355	-0.322446	0.382	0.474	1
AT2	Cebpzos	0.00590672	-0.283042	0.279	0.375	1
AT2	B4galt3	0.00612923	-0.325205	0.283	0.369	1
AT2	Pfdn1	0.00619433	-0.270164	0.632	0.717	1
AT2	E2f4	0.00629897	-0.482615	0.223	0.295	1
AT2	Rbbp8	0.00630759	0.335559	0.432	0.37	1
AT2	Naa38	0.00640606	-0.27025	0.461	0.568	1
AT2	Vasn	0.00640837	-0.31678	0.316	0.409	1
AT2	Txndc12	0.00642589	-0.356645	0.248	0.333	1
AT2	Uba1	0.00655952	-0.255464	0.599	0.675	1
AT2	Pfdn4	0.00664758	-0.427257	0.227	0.303	1
AT2	P2rx4	0.00666617	-0.270353	0.43	0.537	1
AT2	Ccdc120	0.00669378	-0.325097	0.213	0.295	1
AT2	Dab2ip	0.0067214	0.437639	0.574	0.53	1
AT2	Slc44a3	0.00684658	-0.26663	0.388	0.485	1
AT2	Pex7	0.00686376	-0.294885	0.349	0.442	1
AT2	Prpf38b	0.0069039	0.282906	0.727	0.748	1
AT2	Lgals3bp	0.00695413	0.535326	0.314	0.249	1
AT2	Dhcr24	0.00696351	-0.282255	0.452	0.554	1
AT2	Tmem39a	0.00707536	-0.44268	0.2	0.277	1
AT2	Scpep1	0.00711134	-0.317552	0.448	0.554	1
AT2	Itpkb	0.00717698	0.588408	0.349	0.299	1
AT2	Adora2b	0.00718365	-0.334217	0.448	0.543	1
AT2	Cd24a	0.00726532	0.527977	0.31	0.243	1
AT2	Vdac2	0.00729726	-0.260069	0.636	0.739	1
AT2	Trabd	0.00731778	-0.290055	0.368	0.47	1
AT2	Sec14l3	0.00743893	0.504719	0.548	0.519	1
AT2	Yod1	0.00744643	-0.265412	0.271	0.359	1
AT2	Ankrd46	0.00745121	-0.361686	0.277	0.367	1
AT2	Zfp131	0.00751996	-0.293102	0.37	0.46	1
AT2	Nfe2l1	0.00754204	0.272541	0.779	0.776	1
AT2	Ifngr1	0.00757821	0.589133	0.512	0.462	1
AT2	Kars	0.00782507	-0.306873	0.223	0.306	1
AT2	2810013P06Rik	0.00782669	0.556116	0.277	0.216	1
AT2	Nampt	0.00787726	-0.31256	0.411	0.499	1
AT2	Fibp	0.00789589	-0.390174	0.324	0.417	1
AT2	Pmm1	0.00793536	-0.469278	0.236	0.319	1
AT2	C2cd4b	0.00797506	-0.254767	0.595	0.709	1
AT2	Tmem219	0.00815985	-0.336527	0.291	0.372	1
AT2	Zmym5	0.00819227	0.353404	0.556	0.524	1
AT2	Mrpl36	0.00823921	-0.398691	0.322	0.403	1
AT2	Fzd8	0.00829749	-0.429916	0.196	0.269	1
AT2	Ece1	0.00832765	0.330597	0.682	0.664	1
AT2	Stk3	0.00835359	-0.407837	0.223	0.295	1
AT2	Nsf	0.00864384	-0.354616	0.271	0.355	1
AT2	Taf12	0.00877077	-0.392728	0.202	0.274	1
AT2	Cdipt	0.00879007	-0.267232	0.421	0.509	1
AT2	Tmem141	0.00880066	-0.437261	0.19	0.261	1
AT2	Hk1	0.00881065	-0.410246	0.262	0.341	1
AT2	Chchd7	0.00888804	-0.28858	0.242	0.322	1
AT2	Golim4	0.00895155	0.457963	0.395	0.362	1
AT2	Dtymk	0.0090109	-0.280064	0.273	0.359	1
AT2	Pmp22	0.00902224	0.424504	0.262	0.205	1
AT2	B930036N10Rik	0.00903954	0.793113	0.388	0.323	1
AT2	Vma21	0.00919418	-0.254029	0.345	0.445	1
AT2	Mdm4	0.00932988	0.29187	0.492	0.459	1
AT2	Pdcd11	0.00936669	-0.407011	0.2	0.271	1
AT2	Upf2	0.00939907	0.387888	0.483	0.443	1
AT2	Ascc3	0.00943076	0.358774	0.467	0.42	1
AT2	Slc43a2	0.00943329	0.323644	0.618	0.616	1
AT2	Mrps14	0.00948232	-0.259778	0.514	0.616	1
AT2	2510002D24Rik	0.00950313	-0.266055	0.306	0.4	1
AT2	Jade1	0.00957155	-0.276168	0.196	0.267	1
AT2	Zfp407	0.0095773	0.567194	0.312	0.26	1
AT2	Taf13	0.00972745	-0.25332	0.215	0.291	1
AT2	Slc44a1	0.00977509	-0.286087	0.38	0.481	1
AT2	Nfyc	0.0098683	-0.293235	0.264	0.345	1
AT2	Emc4	0.00991725	-0.295691	0.403	0.496	1
AT2	Jcad	0.00993858	0.920169	0.273	0.218	1
AT2	Tor2a	0.00994456	-0.341789	0.211	0.292	1
AT2	Usp6nl	0.010029	-0.406965	0.285	0.379	1
AT2	Il4ra	0.010032	0.5657	0.25	0.198	1
AT2	Smad2	0.0101635	-0.308925	0.362	0.446	1
AT2	Mrps36	0.0101673	-0.27342	0.455	0.56	1
AT2	Gsn	0.0101747	0.280101	0.69	0.681	1
AT2	Lrrc41	0.0103244	-0.343299	0.283	0.369	1
AT2	Tut4	0.0103286	0.351045	0.591	0.568	1
AT2	Aass	0.0104346	-0.350649	0.194	0.258	1
AT2	Med19	0.0105192	-0.421092	0.26	0.341	1
AT2	Cblc	0.0106204	-0.394254	0.19	0.261	1
AT2	Arhgap31	0.0106276	0.378477	0.775	0.743	1
AT2	Slc35a4	0.010721	-0.28295	0.285	0.373	1
AT2	H2-Q4	0.0107684	0.499563	0.291	0.23	1
AT2	Deptor	0.0107761	-0.313632	0.543	0.63	1
AT2	Ext2	0.0108382	-0.341974	0.236	0.317	1
AT2	Psmd4	0.010859	0.286079	0.674	0.678	1
AT2	Hmgb3	0.0108846	-0.505399	0.335	0.403	1
AT2	Nudt3	0.0109052	-0.262526	0.343	0.429	1
AT2	Tbc1d15	0.0110492	0.272571	0.473	0.421	1
AT2	Rbm28	0.0110901	0.453301	0.337	0.28	1
AT2	Ankrd11	0.0111026	0.369959	0.748	0.787	1
AT2	Zfp638	0.011191	0.331943	0.591	0.569	1
AT2	Trappc1	0.0112478	-0.258499	0.275	0.356	1
AT2	Cth	0.0112823	-0.40791	0.196	0.266	1
AT2	Pygo1	0.0113533	-0.353403	0.285	0.375	1
AT2	Atf3	0.0117047	0.270485	0.876	0.854	1
AT2	Ssna1	0.0118251	-0.377076	0.291	0.381	1
AT2	Adcy6	0.0118697	-0.440468	0.184	0.25	1
AT2	Ube2z	0.0119605	-0.283729	0.374	0.468	1
AT2	1810026B05Rik	0.0119666	0.418397	0.566	0.561	1
AT2	Trappc2l	0.0120424	-0.350088	0.506	0.58	1
AT2	G3bp1	0.0121059	-0.308804	0.576	0.675	1
AT2	Stk4	0.0121808	0.397417	0.459	0.414	1
AT2	Zfp608	0.0121865	0.278693	0.659	0.628	1
AT2	Stk24	0.0122172	0.485228	0.393	0.341	1
AT2	Cipc	0.0123255	-0.356602	0.236	0.309	1
AT2	Fam53b	0.0123381	0.467959	0.395	0.345	1
AT2	Med29	0.0123704	-0.344415	0.287	0.369	1
AT2	Nom1	0.0123926	0.759395	0.306	0.26	1
AT2	Slc35f5	0.0124115	-0.266522	0.252	0.336	1
AT2	Gna11	0.0124116	-0.253034	0.405	0.491	1
AT2	Osmr	0.0124667	-0.269397	0.293	0.367	1
AT2	Srcin1	0.0124914	-0.411395	0.279	0.359	1
AT2	Acat1	0.0126473	-0.307278	0.556	0.625	1
AT2	Sc5d	0.0126676	-0.275013	0.339	0.442	1
AT2	Osgep	0.0126887	-0.260386	0.459	0.555	1
AT2	Cope	0.0127308	-0.282695	0.705	0.768	1
AT2	Hsd17b12	0.0128698	-0.323785	0.492	0.575	1
AT2	Pwwp2b	0.0128713	-0.304008	0.2	0.272	1
AT2	Nrd1	0.0129748	0.390651	0.539	0.501	1
AT2	Ehd2	0.0130087	0.480488	0.372	0.322	1
AT2	Aga	0.0130653	-0.324253	0.233	0.306	1
AT2	Rab3ip	0.0131675	-0.29694	0.335	0.409	1
AT2	Scamp3	0.0131981	-0.362311	0.362	0.432	1
AT2	Cdc25b	0.0132064	-0.427498	0.221	0.299	1
AT2	Per1	0.0132451	0.281805	0.62	0.607	1
AT2	Odr4	0.0132789	-0.307917	0.295	0.381	1
AT2	Zc3h7a	0.0133042	0.270769	0.558	0.532	1
AT2	Rai1	0.0133337	-0.336785	0.37	0.456	1
AT2	Serinc5	0.0133358	-0.301908	0.221	0.292	1
AT2	Aebp2	0.013497	-0.278466	0.405	0.49	1
AT2	Cog7	0.0135207	-0.340555	0.285	0.365	1
AT2	Mrps11	0.0136404	-0.341997	0.202	0.272	1
AT2	Eln	0.0138127	-0.290287	0.291	0.367	1
AT2	Smg6	0.0138196	0.469355	0.426	0.376	1
AT2	Cox20	0.0142703	-0.315971	0.415	0.495	1
AT2	Arhgap29	0.0143909	0.380669	0.531	0.493	1
AT2	Lyz1	0.0146651	-0.486921	0.376	0.462	1
AT2	Fmc1	0.0147568	-0.347835	0.413	0.504	1
AT2	Alkbh7	0.0147863	-0.422656	0.194	0.26	1
AT2	Hnmt	0.0149401	-0.25281	0.382	0.462	1
AT2	Thap3	0.0150581	0.546591	0.262	0.212	1
AT2	Tcf7l1	0.0150838	-0.315698	0.448	0.527	1
AT2	Cxcl2	0.0153086	0.651492	0.318	0.412	1
AT2	Yrdc	0.0153559	-0.25202	0.267	0.341	1
AT2	Kmt2c	0.0153872	0.256282	0.607	0.577	1
AT2	Atp7b	0.0154225	0.287247	0.669	0.625	1
AT2	Osbpl2	0.015535	-0.322169	0.215	0.291	1
AT2	Edem3	0.0155951	-0.457556	0.273	0.344	1
AT2	Fundc1	0.0161386	-0.305606	0.304	0.392	1
AT2	Nudt16l1	0.0163184	-0.440941	0.215	0.285	1
AT2	Atf7ip	0.0168333	0.262262	0.616	0.596	1
AT2	Rnf19b	0.016869	-0.334331	0.386	0.479	1
AT2	Trim27	0.0169161	-0.31095	0.353	0.423	1
AT2	Dhx40	0.0171082	0.403371	0.5	0.462	1
AT2	Chpf	0.0171176	-0.471016	0.209	0.274	1
AT2	Aebp1	0.0175465	-0.267735	0.231	0.303	1
AT2	Sorcs2	0.0179978	-0.287547	0.186	0.252	1
AT2	Arih2	0.0182781	0.512393	0.438	0.393	1
AT2	Mvb12b	0.0183231	-0.306938	0.481	0.56	1
AT2	Tm2d1	0.0186387	-0.294065	0.368	0.449	1
AT2	Dtd1	0.0187025	-0.279986	0.238	0.314	1
AT2	Cdc34	0.0188034	-0.282898	0.322	0.397	1
AT2	H2-T23	0.0188724	0.328566	0.461	0.429	1
AT2	Tmem242	0.0189287	-0.293511	0.287	0.364	1
AT2	Kmt2d	0.0190259	0.298617	0.552	0.532	1
AT2	Spop	0.0191661	0.294828	0.731	0.725	1
AT2	Atp2c1	0.0193738	0.320204	0.483	0.445	1
AT2	Ranbp2	0.0194631	0.261983	0.723	0.733	1
AT2	Carnmt1	0.0195103	-0.362388	0.227	0.292	1
AT2	Pink1	0.019523	0.434716	0.541	0.507	1
AT2	Sptan1	0.0198096	0.331062	0.684	0.697	1
AT2	Cdc14a	0.0198517	-0.257037	0.374	0.448	1
AT2	Tnrc6a	0.0200279	0.279673	0.725	0.7	1
AT2	Opa3	0.020043	-0.349569	0.271	0.339	1
AT2	Rasgef1b	0.0202361	0.393507	0.459	0.421	1
AT2	Casz1	0.0204197	0.454377	0.527	0.49	1
AT2	Pcgf3	0.020423	-0.309641	0.277	0.351	1
AT2	Slc23a2	0.0207672	-0.318012	0.306	0.378	1
AT2	Scfd1	0.0208904	-0.264577	0.399	0.479	1
AT2	Wnk4	0.0209049	-0.475933	0.196	0.257	1
AT2	Cyld	0.0211701	0.466167	0.36	0.308	1
AT2	Gcat	0.0211902	-0.449136	0.196	0.266	1
AT2	Hjurp	0.0216206	0.79389	0.25	0.204	1
AT2	Kdm1a	0.0216699	0.364656	0.465	0.434	1
AT2	Srgap2	0.0217737	0.480822	0.264	0.221	1
AT2	Ebag9	0.022096	-0.283765	0.192	0.258	1
AT2	Zfand2b	0.0221393	-0.368461	0.316	0.386	1
AT2	Banp	0.0221908	-0.287202	0.223	0.289	1
AT2	Gk	0.0222865	-0.27848	0.368	0.456	1
AT2	Golgb1	0.02255	0.321525	0.707	0.719	1
AT2	Ide	0.0228177	-0.298159	0.353	0.435	1
AT2	Mocs1	0.0231379	-0.4012	0.281	0.356	1
AT2	Erg28	0.0232119	-0.329701	0.388	0.463	1
AT2	Coq8b	0.0232231	-0.282728	0.411	0.504	1
AT2	Lncpint	0.0234342	0.550197	0.428	0.406	1
AT2	Ola1	0.0235915	-0.306758	0.304	0.365	1
AT2	1300002E11Rik	0.0236591	-0.278019	0.238	0.303	1
AT2	Creb3l1	0.0237951	-0.274796	0.318	0.389	1
AT2	Cdkn1b	0.023869	0.423178	0.591	0.577	1
AT2	Arrdc3	0.0239879	0.341913	0.525	0.488	1
AT2	Fkbp9	0.0244283	-0.30679	0.306	0.381	1
AT2	Ccnk	0.0245057	0.445921	0.26	0.212	1
AT2	Gpc3	0.0246162	-0.271619	0.219	0.281	1
AT2	Klhl7	0.0246692	0.791677	0.264	0.216	1
AT2	Mrpl20	0.0249177	-0.280253	0.56	0.631	1
AT2	Cenpv	0.0249867	-0.340507	0.242	0.308	1
AT2	Zup1	0.0250459	0.507063	0.252	0.202	1
AT2	Cln6	0.0253516	-0.448174	0.333	0.417	1
AT2	Ap3m1	0.0254134	-0.307344	0.233	0.299	1
AT2	S100a16	0.0254897	-0.275374	0.401	0.462	1
AT2	Fbxl14	0.0254953	-0.270476	0.192	0.252	1
AT2	Pafah1b2	0.0255803	-0.258671	0.357	0.432	1
AT2	Mrpl50	0.0256572	-0.300442	0.248	0.317	1
AT2	Terf2ip	0.0259148	-0.320366	0.264	0.336	1
AT2	Unc50	0.0263628	-0.297744	0.386	0.454	1
AT2	Borcs8	0.026487	-0.395497	0.267	0.336	1
AT2	Rfc2	0.0265615	-0.271594	0.223	0.285	1
AT2	Tead1	0.0266962	0.320784	0.519	0.482	1
AT2	Parp14	0.0268499	0.756696	0.256	0.218	1
AT2	Tmx4	0.0270949	-0.263047	0.322	0.407	1
AT2	Col12a1	0.0274508	0.674877	0.258	0.208	1
AT2	Sphk2	0.0275248	0.396808	0.308	0.269	1
AT2	Tln1	0.0275368	0.441716	0.709	0.714	1
AT2	Birc2	0.0281732	0.527683	0.326	0.291	1
AT2	Cyp39a1	0.0282089	-0.333115	0.25	0.313	1
AT2	Slc35b2	0.0285676	-0.339035	0.264	0.328	1
AT2	Vps13a	0.0285735	0.288823	0.523	0.491	1
AT2	Socs7	0.0288641	-0.342983	0.24	0.311	1
AT2	Hk2	0.0288718	0.301954	0.729	0.725	1
AT2	Lrif1	0.0296178	0.579406	0.347	0.302	1
AT2	Luc7l3	0.029769	0.257053	0.719	0.734	1
AT2	Tuft1	0.0299382	0.339789	0.275	0.229	1
AT2	Rassf1	0.0301165	0.429867	0.463	0.429	1
AT2	Gpx3	0.030359	0.749967	0.273	0.227	1
AT2	Gnptg	0.0303987	-0.274862	0.38	0.453	1
AT2	5031425E22Rik	0.0306317	0.415629	0.351	0.303	1
AT2	C1d	0.0308858	-0.317842	0.223	0.285	1
AT2	Gpatch8	0.0310229	0.349076	0.643	0.613	1
AT2	Col4a3	0.0311916	0.464608	0.331	0.289	1
AT2	Wars	0.0312222	0.42973	0.271	0.23	1
AT2	Tmem135	0.0315586	-0.282474	0.262	0.333	1
AT2	Hbegf	0.0316005	0.393307	0.504	0.462	1
AT2	Acin1	0.031882	0.281664	0.845	0.852	1
AT2	B930095G15Rik	0.032004	-0.312695	0.205	0.266	1
AT2	Frmd8	0.0320567	-0.271309	0.192	0.253	1
AT2	Slc15a2	0.0320711	0.303106	0.599	0.569	1
AT2	Psmg4	0.0322205	-0.261605	0.231	0.289	1
AT2	Nt5c2	0.0325529	0.351765	0.442	0.39	1
AT2	Wdr11	0.032615	-0.383417	0.205	0.263	1
AT2	Bmp2k	0.0331473	-0.255445	0.267	0.336	1
AT2	Mcee	0.033176	-0.27805	0.382	0.456	1
AT2	Rpp21	0.0332556	-0.271422	0.506	0.579	1
AT2	Pde7a	0.0332732	0.251425	0.556	0.53	1
AT2	Slc4a4	0.0332881	-0.274998	0.318	0.395	1
AT2	Csk	0.0335499	0.645954	0.285	0.246	1
AT2	Tmem263	0.0335654	-0.283691	0.221	0.286	1
AT2	Tufm	0.0338069	-0.317346	0.215	0.271	1
AT2	Csad	0.0338149	-0.271254	0.262	0.336	1
AT2	Gal3st1	0.0340454	-0.282735	0.2	0.261	1
AT2	Gtf3a	0.0340753	-0.355991	0.205	0.261	1
AT2	Washc2	0.0346089	0.544434	0.378	0.35	1
AT2	Lysmd3	0.0352884	-0.280548	0.287	0.353	1
AT2	Jtb	0.0354044	-0.268421	0.494	0.572	1
AT2	Smarcc1	0.0355819	-0.274047	0.333	0.406	1
AT2	Gcc2	0.0357436	0.442836	0.554	0.519	1
AT2	Ctnnd1	0.0358314	0.324612	0.721	0.731	1
AT2	Usp45	0.0359056	-0.25245	0.2	0.255	1
AT2	Clock	0.0360053	0.381575	0.469	0.449	1
AT2	Lemd2	0.0360246	-0.358015	0.264	0.337	1
AT2	Cyp4v3	0.0361706	-0.306833	0.481	0.552	1
AT2	Sp5	0.0362607	-0.325468	0.196	0.258	1
AT2	Prkag1	0.0364056	-0.294014	0.329	0.414	1
AT2	Dnm1l	0.0366651	0.506922	0.32	0.28	1
AT2	Dnajb1	0.0367058	0.36198	0.545	0.512	1
AT2	Pck2	0.0368968	-0.254745	0.277	0.351	1
AT2	Immp1l	0.0371536	-0.253877	0.283	0.342	1
AT2	Rcan1	0.0373447	-0.350219	0.202	0.26	1
AT2	Dcps	0.0378814	-0.2992	0.194	0.253	1
AT2	Nucks1	0.0383274	0.283343	0.785	0.804	1
AT2	Luzp1	0.0383894	0.328569	0.382	0.348	1
AT2	Ythdf1	0.0390287	-0.294354	0.376	0.446	1
AT2	Scnn1a	0.0392151	0.422848	0.767	0.788	1
AT2	Dpy19l4	0.0394506	-0.295037	0.211	0.269	1
AT2	Psma5	0.0394995	-0.255439	0.446	0.535	1
AT2	Map4k5	0.039721	-0.323061	0.254	0.313	1
AT2	Igf2bp2	0.0401789	-0.365168	0.209	0.269	1
AT2	Il17re	0.0403255	-0.318296	0.202	0.255	1
AT2	Irf3	0.041549	0.318992	0.393	0.358	1
AT2	Snrnp200	0.0418024	0.359651	0.444	0.418	1
AT2	Crebrf	0.0418758	0.408534	0.539	0.51	1
AT2	Mrto4	0.0421983	-0.274585	0.205	0.264	1
AT2	Clip1	0.0433931	0.512494	0.535	0.523	1
AT2	Arhgef26	0.0437801	-0.250416	0.281	0.344	1
AT2	Retreg1	0.0438602	0.332144	0.446	0.432	1
AT2	Eif4ebp1	0.0445205	0.325028	0.194	0.255	1
AT2	Zcchc9	0.0448403	-0.277849	0.277	0.345	1
AT2	Ccdc25	0.0449445	-0.279407	0.424	0.504	1
AT2	Ggt5	0.0449768	-0.278286	0.238	0.302	1
AT2	Diaph2	0.0450407	0.25608	0.403	0.359	1
AT2	Smc1a	0.0453026	0.301226	0.595	0.605	1
AT2	Gpbp1l1	0.0453824	0.281843	0.585	0.568	1
AT2	Safb2	0.0456035	0.296453	0.655	0.661	1
AT2	Akt1s1	0.0456284	-0.366857	0.345	0.406	1
AT2	Znrd2	0.0456658	-0.378271	0.221	0.275	1
AT2	Derl1	0.0457585	-0.270161	0.512	0.586	1
AT2	Pgrmc1	0.0458878	0.369787	0.273	0.235	1
AT2	Trim25	0.0463464	0.298435	0.403	0.365	1
AT2	Pnpo	0.0463853	-0.324781	0.205	0.26	1
AT2	Tmem150a	0.0471124	-0.260645	0.205	0.26	1
AT2	Tsc1	0.0471652	0.501649	0.264	0.226	1
AT2	Ptpn18	0.0478831	0.357635	0.492	0.463	1
AT2	Prkca	0.0482268	-0.265366	0.196	0.253	1
AT2	Bst2	0.0482787	0.544176	0.384	0.351	1
AT2	Nsd1	0.0482934	0.263272	0.707	0.723	1
AT2	Galk2	0.0484192	-0.255597	0.198	0.257	1
AT2	Ncln	0.0485411	0.473177	0.368	0.333	1
AT2	Sppl3	0.0489025	-0.272584	0.393	0.47	1
AT2	Exosc5	0.0489227	-0.287279	0.25	0.308	1
AT2	Hspb11	0.049111	-0.309111	0.298	0.361	1
AT2	Zfp398	0.0492632	0.485112	0.275	0.232	1
AT2	Tor1aip1	0.0493691	0.268628	0.649	0.641	1
AT2	Arl6ip4	0.0494194	-0.300495	0.372	0.451	1
AT2	Arl6ip5	0.0497599	-0.258673	0.393	0.473	1
AT2	Fkrp	0.0505473	-0.384295	0.2	0.252	1
AT2	Exoc8	0.0506717	-0.285175	0.215	0.271	1
AT2	Ahctf1	0.0508204	0.31183	0.448	0.401	1
AT2	Abhd12	0.051108	0.434175	0.279	0.24	1
AT2	Chd1	0.0512284	0.391217	0.5	0.488	1
AT2	Tmem250-ps	0.0520455	-0.283268	0.248	0.316	1
AT2	Sdhaf1	0.0523401	-0.439358	0.227	0.283	1
AT2	Snx21	0.0527385	0.302946	0.333	0.289	1
AT2	Patz1	0.0529993	0.359293	0.262	0.219	1
AT2	Usp32	0.0532748	0.360702	0.333	0.294	1
AT2	Ppm1l	0.053304	-0.383385	0.209	0.26	1
AT2	Stx3	0.0533456	0.359941	0.44	0.423	1
AT2	Slc38a10	0.0536267	0.430845	0.537	0.501	1
AT2	Naa50	0.0537413	-0.251095	0.438	0.505	1
AT2	Zfp451	0.0542624	-0.260431	0.256	0.317	1
AT2	Ceacam1	0.0544699	0.410212	0.341	0.305	1
AT2	Zfp148	0.054636	-0.255509	0.517	0.591	1
AT2	Ccdc82	0.0548478	0.521557	0.302	0.261	1
AT2	Zyg11b	0.0550501	0.355618	0.32	0.283	1
AT2	St6galnac6	0.0552053	-0.311012	0.236	0.292	1
AT2	Zcchc8	0.0553468	0.432806	0.335	0.297	1
AT2	Cxcl17	0.0561004	-0.419003	0.236	0.289	1
AT2	Srprb	0.0568345	-0.276073	0.32	0.378	1
AT2	Ankrd44	0.0568384	0.45167	0.287	0.249	1
AT2	Fcho2	0.0571462	0.253641	0.603	0.599	1
AT2	Serinc3	0.057351	0.253044	0.895	0.913	1
AT2	Macrod1	0.0576205	-0.361821	0.223	0.275	1
AT2	Bod1l	0.057915	0.35379	0.591	0.591	1
AT2	Tspan31	0.0579586	-0.367042	0.357	0.418	1
AT2	Ssh2	0.058546	0.363081	0.558	0.538	1
AT2	Stk11	0.0588737	0.250822	0.628	0.617	1
AT2	Mtus1	0.0588866	0.522741	0.45	0.439	1
AT2	Cpq	0.0592375	-0.279077	0.337	0.4	1
AT2	Filip1l	0.0596605	0.428726	0.545	0.54	1
AT2	2410004B18Rik	0.060137	-0.275354	0.217	0.272	1
AT2	Supt20	0.0602019	0.333234	0.399	0.365	1
AT2	Trappc11	0.0603553	-0.284904	0.217	0.275	1
AT2	Rasgef1a	0.0603961	0.485464	0.403	0.373	1
AT2	Hivep2	0.0608182	0.433132	0.471	0.457	1
AT2	Elmsan1	0.0613337	0.376094	0.337	0.299	1
AT2	Prpf38a	0.0615785	-0.258681	0.213	0.264	1
AT2	Nebl	0.0621187	0.26137	0.421	0.39	1
AT2	Ppfibp1	0.0628518	0.574738	0.31	0.278	1
AT2	Flna	0.0632126	0.314313	0.605	0.6	1
AT2	Jup	0.0634056	0.277298	0.7	0.7	1
AT2	Tjp1	0.0635149	0.361418	0.616	0.605	1
AT2	Elk4	0.0641232	0.28118	0.393	0.353	1
AT2	Borcs7	0.0646319	-0.26181	0.205	0.257	1
AT2	Txnrd2	0.0646617	0.303885	0.25	0.208	1
AT2	Rab11fip1	0.0650193	0.263403	0.601	0.588	1
AT2	Mbtps1	0.0650737	0.31917	0.469	0.459	1
AT2	Nrn1	0.0653156	-0.411679	0.211	0.255	1
AT2	Nfil3	0.0654371	0.456482	0.364	0.33	1
AT2	4833420G17Rik	0.0657957	0.378221	0.291	0.26	1
AT2	Atf1	0.0660246	0.346965	0.483	0.474	1
AT2	Lsm6	0.0668339	-0.315383	0.432	0.495	1
AT2	Osbp	0.0671876	-0.317638	0.401	0.462	1
AT2	Hps5	0.0674203	-0.269926	0.227	0.285	1
AT2	Apopt1	0.0677385	0.564946	0.312	0.281	1
AT2	Aip	0.0691887	0.380879	0.407	0.384	1
AT2	Jarid2	0.0692441	0.344697	0.43	0.4	1
AT2	Cbl	0.0699132	0.326648	0.446	0.426	1
AT2	Zhx3	0.0702326	0.668285	0.283	0.255	1
AT2	Pkig	0.0705956	-0.31345	0.227	0.286	1
AT2	Dmtf1	0.0706919	0.322832	0.339	0.297	1
AT2	Dock5	0.0707706	0.355904	0.256	0.218	1
AT2	Hspb1	0.0708847	0.552199	0.653	0.636	1
AT2	Atg101	0.0712705	0.310512	0.364	0.33	1
AT2	Tbl1x	0.0713371	-0.282953	0.415	0.499	1
AT2	Dnm2	0.0714095	0.314581	0.521	0.512	1
AT2	Rbck1	0.0719336	0.467474	0.382	0.359	1
AT2	Grk2	0.0721367	0.422	0.372	0.342	1
AT2	Srcap	0.0721429	0.324234	0.502	0.487	1
AT2	Syvn1	0.0740138	-0.33045	0.25	0.303	1
AT2	Ankfy1	0.0749117	-0.27161	0.236	0.292	1
AT2	Pcm1	0.075072	0.286435	0.566	0.571	1
AT2	N4bp2	0.0753001	0.308672	0.316	0.275	1
AT2	Atp6v1h	0.075641	0.446958	0.434	0.418	1
AT2	mt-Nd6	0.0766157	0.436598	0.572	0.56	1
AT2	Gtf2h1	0.0770736	-0.35282	0.26	0.309	1
AT2	Atxn2	0.0773012	0.256923	0.576	0.582	1
AT2	Tmed1	0.0782023	-0.254933	0.213	0.271	1
AT2	Cops8	0.0782933	0.325803	0.362	0.333	1
AT2	Rbmx	0.0784136	0.512546	0.397	0.384	1
AT2	Mxd4	0.0786141	0.25049	0.831	0.841	1
AT2	Mitf	0.0791051	-0.302064	0.331	0.379	1
AT2	Zfp592	0.0801173	0.37008	0.306	0.274	1
AT2	Arnt	0.0803168	0.300581	0.444	0.417	1
AT2	4921524J17Rik	0.0810258	0.359262	0.331	0.292	1
AT2	Vps35l	0.0815147	-0.268567	0.2	0.25	1
AT2	Lats2	0.0822935	0.374729	0.314	0.281	1
AT2	Thbs1	0.0826964	0.571778	0.51	0.474	1
AT2	Zfp809	0.082965	0.445956	0.306	0.277	1
AT2	Rpa3	0.083367	-0.263378	0.207	0.255	1
AT2	Cthrc1	0.0835351	-0.261246	0.2	0.25	1
AT2	Uba6	0.0843203	-0.308259	0.198	0.25	1
AT2	Sharpin	0.0856071	0.418783	0.254	0.227	1
AT2	Il17ra	0.0857323	0.565824	0.264	0.23	1
AT2	Ppid	0.086516	-0.256718	0.316	0.381	1
AT2	4932438A13Rik	0.0866402	0.305328	0.541	0.527	1
AT2	Sirt7	0.0871925	0.332773	0.331	0.3	1
AT2	Rnf130	0.0875996	0.476757	0.364	0.333	1
AT2	Ak6	0.0877258	-0.265309	0.248	0.309	1
AT2	Bsdc1	0.0879578	0.327845	0.436	0.407	1
AT2	Slk	0.0886807	0.255199	0.636	0.625	1
AT2	Tmem127	0.0893332	-0.293074	0.293	0.351	1
AT2	Taok2	0.0901094	0.39683	0.432	0.404	1
AT2	Fam189a2	0.0910701	0.338479	0.405	0.379	1
AT2	Sec23ip	0.091148	-0.254469	0.279	0.336	1
AT2	Calcoco1	0.0920369	0.359823	0.366	0.345	1
AT2	2310010J17Rik	0.0923714	-0.254443	0.229	0.277	1
AT2	Rrp1	0.0935284	0.280243	0.684	0.661	1
AT2	Areg	0.0947026	0.474425	0.459	0.432	1
AT2	Tcf7l2	0.0948798	0.396002	0.283	0.25	1
AT2	Cryab	0.0951052	0.434044	0.45	0.428	1
AT2	Litaf	0.0963268	0.448059	0.366	0.341	1
AT2	Cwf19l2	0.0970514	0.321959	0.395	0.378	1
AT2	Agfg1	0.0973499	0.253153	0.475	0.443	1
AT2	Tsc22d2	0.0978692	0.25036	0.541	0.544	1
AT2	Tgfb1i1	0.098346	-0.268007	0.217	0.274	1
AT2	Fnbp4	0.0988616	0.391762	0.318	0.285	1
AT2	Xpnpep1	0.0991262	-0.278207	0.233	0.283	1
AT2	Dcaf6	0.0997672	-0.269617	0.275	0.32	1
AT2	Fam13b	0.100868	0.428949	0.304	0.275	1
AT2	Acvr1	0.102211	-0.261869	0.225	0.278	1
AT2	Lamc1	0.103176	0.361222	0.44	0.432	1
AT2	Sept8	0.103521	-0.263485	0.242	0.291	1
AT2	Marf1	0.104224	0.478747	0.339	0.328	1
AT2	Rnf111	0.106579	0.387375	0.353	0.33	1
AT2	Erf	0.107443	0.507907	0.333	0.305	1
AT2	Chmp3	0.107993	0.318391	0.595	0.588	1
AT2	Cand1	0.108386	0.38214	0.335	0.314	1
AT2	Ptgr2	0.110496	-0.275596	0.223	0.269	1
AT2	Vcpip1	0.11068	0.379015	0.32	0.295	1
AT2	Nub1	0.11093	0.260221	0.471	0.445	1
AT2	Upf3b	0.111161	0.283349	0.424	0.404	1
AT2	Traf1	0.111755	0.446299	0.444	0.435	1
AT2	CAAA01118383.1	0.111834	0.286253	0.329	0.3	1
AT2	Mrs2	0.113416	0.47273	0.25	0.222	1
AT2	Thbs3	0.113587	0.408512	0.419	0.395	1
AT2	Kctd3	0.115097	-0.346629	0.24	0.288	1
AT2	Zc3hav1	0.115306	0.313441	0.403	0.381	1
AT2	Exoc6b	0.116317	0.32139	0.275	0.252	1
AT2	Gm26532	0.117903	0.416707	0.345	0.325	1
AT2	Ttc32	0.118077	-0.304717	0.221	0.263	1
AT2	Phf12	0.120446	0.346489	0.405	0.384	1
AT2	Nop14	0.120557	-0.326879	0.236	0.278	1
AT2	Nfs1	0.122501	-0.254224	0.213	0.263	1
AT2	Pakap.1	0.122798	0.776858	0.262	0.229	1
AT2	Qrich1	0.124466	0.257032	0.43	0.414	1
AT2	Gripap1	0.126329	0.281139	0.26	0.229	1
AT2	Rxra	0.128118	0.438257	0.267	0.24	1
AT2	Cep83	0.128709	0.319645	0.256	0.229	1
AT2	Myo6	0.128721	0.3888	0.378	0.358	1
AT2	Ubap2	0.130354	-0.257708	0.364	0.421	1
AT2	Wdr81	0.130365	0.433161	0.295	0.274	1
AT2	Paxbp1	0.131236	0.531282	0.318	0.288	1
AT2	Kmt2b	0.132277	0.28088	0.393	0.369	1
AT2	Gprc5b	0.132684	0.292723	0.269	0.238	1
AT2	2610301B20Rik	0.133218	0.304177	0.267	0.236	1
AT2	Snhg12	0.133464	0.270018	0.415	0.392	1
AT2	Jak1	0.133914	0.267454	0.597	0.603	1
AT2	Fip1l1	0.13405	0.29503	0.512	0.491	1
AT2	Limch1	0.134268	0.321694	0.69	0.684	1
AT2	Cyb561	0.134979	0.287396	0.351	0.327	1
AT2	Prpf18	0.135276	0.267238	0.554	0.557	1
AT2	Clk3	0.135682	0.409589	0.329	0.308	1
AT2	Gabarapl1	0.136005	0.355282	0.362	0.342	1
AT2	Fmo2	0.136193	0.550791	0.386	0.365	1
AT2	Pfkfb4	0.137124	0.316571	0.657	0.694	1
AT2	Crebzf	0.137736	0.336757	0.314	0.288	1
AT2	Ankhd1	0.138159	0.351725	0.548	0.541	1
AT2	Gm9856	0.138517	0.372516	0.308	0.285	1
AT2	Git2	0.141104	0.377612	0.438	0.445	1
AT2	Tbc1d8b	0.142759	-0.356074	0.242	0.28	1
AT2	Appl1	0.143619	0.294564	0.271	0.246	1
AT2	Stx16	0.145302	0.395068	0.39	0.376	1
AT2	AC149090.1	0.146211	0.328928	0.764	0.784	1
AT2	Ift46	0.147389	0.278959	0.269	0.24	1
AT2	Ccdc85b	0.148705	0.332192	0.496	0.505	1
AT2	Kat6a	0.149324	0.263555	0.55	0.547	1
AT2	BC005561	0.150015	0.296258	0.448	0.434	1
AT2	Bfar	0.150032	0.360089	0.339	0.32	1
AT2	Dnajc15	0.152118	-0.269069	0.335	0.384	1
AT2	Rab12	0.152933	0.302093	0.539	0.519	1
AT2	Tanc1	0.154191	0.255669	0.467	0.463	1
AT2	Osbpl8	0.156316	-0.253526	0.339	0.395	1
AT2	Sympk	0.157333	0.326132	0.298	0.28	1
AT2	Sra1	0.159467	0.315192	0.434	0.418	1
AT2	Arhgap45	0.160701	0.31022	0.403	0.384	1
AT2	Rnf186	0.161552	0.29989	0.44	0.437	1
AT2	Nsrp1	0.166383	0.350808	0.36	0.348	1
AT2	Pim1	0.167091	0.471784	0.512	0.51	1
AT2	Dido1	0.167151	0.281355	0.343	0.327	1
AT2	Eps8l1	0.167225	0.453086	0.368	0.353	1
AT2	Isca1	0.16759	0.369265	0.287	0.266	1
AT2	Cwc25	0.169362	0.408701	0.302	0.285	1
AT2	Phactr2	0.17241	0.372123	0.477	0.47	1
AT2	Wipi2	0.173291	0.287271	0.444	0.451	1
AT2	Stk16	0.174448	0.319222	0.349	0.328	1
AT2	Skap2	0.175896	0.435372	0.331	0.308	1
AT2	Ak1	0.176515	-0.30822	0.233	0.281	1
AT2	Rgs10	0.17709	0.385182	0.364	0.347	1
AT2	H2-T22	0.177261	0.522729	0.26	0.243	1
AT2	Ldlrap1	0.178238	0.277551	0.264	0.24	1
AT2	Stam2	0.183143	0.253566	0.26	0.302	1
AT2	Casp6	0.184693	0.361056	0.215	0.26	1
AT2	Adgrl1	0.190499	0.313153	0.273	0.25	1
AT2	Zyx	0.190613	0.509481	0.347	0.331	1
AT2	Smu1	0.191043	-0.362094	0.337	0.387	1
AT2	Rbm10	0.193405	0.265379	0.304	0.272	1
AT2	Cecr2	0.193655	0.322901	0.374	0.356	1
AT2	Lims1	0.197908	0.504824	0.417	0.417	1
AT2	Vps72	0.198513	0.358351	0.281	0.258	1
AT2	Inmt	0.199728	0.365958	0.324	0.386	1
AT2	Arhgef2	0.200812	0.259502	0.618	0.621	1
AT2	Parp4	0.202487	0.425012	0.372	0.364	1
AT2	Ciao2b	0.202646	0.504524	0.39	0.378	1
AT2	Ptpn9	0.204032	0.301806	0.242	0.288	1
AT2	Exph5	0.205012	0.397287	0.32	0.3	1
AT2	Bcl7c	0.206575	0.256293	0.337	0.387	1
AT2	Brd9	0.206631	0.372107	0.351	0.333	1
AT2	Gne	0.206932	-0.306742	0.304	0.348	1
AT2	Tuba1a	0.207044	0.310364	0.279	0.257	1
AT2	Ykt6	0.207729	0.366606	0.376	0.365	1
AT2	Trim35	0.208754	0.305035	0.264	0.244	1
AT2	Ddx58	0.210877	0.31932	0.271	0.247	1
AT2	Epc1	0.213619	0.305788	0.397	0.389	1
AT2	Smad7	0.218619	0.587487	0.51	0.523	1
AT2	Gramd2	0.219561	0.321659	0.43	0.414	1
AT2	Usp53	0.220238	0.311187	0.279	0.263	1
AT2	Elk3	0.222053	0.30039	0.32	0.3	1
AT2	Phf1	0.222076	0.311804	0.312	0.291	1
AT2	Jmy	0.22227	0.355023	0.364	0.347	1
AT2	Gid8	0.223113	0.342196	0.302	0.28	1
AT2	Actr10	0.223481	0.258763	0.43	0.426	1
AT2	Plekhd1	0.225764	0.397805	0.279	0.263	1
AT2	Kansl1l	0.22782	0.257146	0.31	0.379	1
AT2	Pom121	0.228803	-0.259119	0.306	0.345	1
AT2	Ubap1	0.230861	0.327044	0.3	0.286	1
AT2	Pten	0.231147	0.296575	0.676	0.684	1
AT2	Nrbp1	0.235169	0.36558	0.407	0.387	1
AT2	Srp54a	0.236672	-0.312301	0.246	0.274	1
AT2	5830428M24Rik	0.239581	0.408116	0.31	0.289	1
AT2	Klf4	0.239712	0.553853	0.64	0.675	1
AT2	Lyn	0.239865	0.825255	0.256	0.238	1
AT2	Rsf1	0.240289	0.315969	0.622	0.611	1
AT2	Spen	0.243302	0.25309	0.566	0.593	1
AT2	Fam76b	0.248076	0.292182	0.269	0.25	1
AT2	Mbd6	0.248615	0.350303	0.343	0.328	1
AT2	Ehd1	0.24894	0.652162	0.331	0.314	1
AT2	Fam71a	0.250567	0.275566	0.481	0.481	1
AT2	Gm2a	0.250897	0.484147	0.32	0.369	1
AT2	Cluh	0.251487	0.305335	0.345	0.33	1
AT2	Tspan9	0.25347	0.324371	0.44	0.439	1
AT2	Baz2a	0.256348	0.301848	0.426	0.425	1
AT2	Gtf2f1	0.256805	0.325786	0.254	0.24	1
AT2	Cnot10	0.257334	0.368256	0.3	0.292	1
AT2	Epas1	0.25806	0.274909	0.905	0.928	1
AT2	Chfr	0.259212	0.272958	0.256	0.236	1
AT2	Siah2	0.260221	0.28711	0.312	0.295	1
AT2	Dedd	0.262078	-0.271426	0.221	0.258	1
AT2	Ulk2	0.262744	0.39672	0.271	0.257	1
AT2	Pogz	0.263194	0.295243	0.3	0.281	1
AT2	Tmsb10	0.265893	0.444887	0.764	0.809	1
AT2	Cfap97	0.26594	0.311759	0.289	0.269	1
AT2	Pxk	0.266374	0.501759	0.362	0.365	1
AT2	Ppp1r12a	0.273395	0.254223	0.692	0.717	1
AT2	Cdk2ap1	0.275148	0.360589	0.337	0.325	1
AT2	Herc2	0.277623	0.297481	0.444	0.454	1
AT2	Pnkd	0.278412	-0.296577	0.457	0.496	1
AT2	Kcnk1	0.280091	0.279259	0.388	0.383	1
AT2	Dleu2	0.280702	0.44965	0.448	0.457	1
AT2	Ppp2r3a	0.281298	0.360971	0.333	0.319	1
AT2	Ubxn7	0.281545	0.257224	0.314	0.294	1
AT2	Kif13b	0.281689	0.470393	0.314	0.3	1
AT2	Pgam1	0.282415	0.308624	0.452	0.453	1
AT2	Pold4	0.284707	0.266779	0.279	0.267	1
AT2	Ppil4	0.28521	0.288204	0.374	0.379	1
AT2	Ddx41	0.285489	0.364113	0.262	0.243	1
AT2	Zbtb44	0.292641	0.369183	0.409	0.397	1
AT2	Dohh	0.293888	0.289672	0.244	0.285	1
AT2	1110038F14Rik	0.295441	0.364858	0.362	0.361	1
AT2	Dtx3	0.295966	0.335765	0.283	0.271	1
AT2	Tmem60	0.300676	0.335034	0.287	0.274	1
AT2	Zbtb11	0.302413	0.258411	0.3	0.285	1
AT2	Fmr1	0.304352	0.261156	0.43	0.417	1
AT2	Klc1	0.306135	0.309754	0.256	0.241	1
AT2	Itpripl2	0.306575	0.671788	0.353	0.341	1
AT2	Ctr9	0.30771	0.295735	0.357	0.337	1
AT2	Tmtc2	0.308011	0.292889	0.326	0.313	1
AT2	Cdk5rap3	0.309404	0.489483	0.364	0.37	1
AT2	Lrch4	0.30954	0.292156	0.32	0.316	1
AT2	Pnrc2	0.309597	0.256979	0.512	0.504	1
AT2	Mbd1	0.310977	0.393057	0.428	0.421	1
AT2	Capn2	0.311976	0.294804	0.362	0.356	1
AT2	Lyst	0.312019	0.30654	0.364	0.359	1
AT2	Plekha3	0.312433	0.318001	0.248	0.289	1
AT2	Cyfip1	0.31577	0.273622	0.473	0.552	1
AT2	Ptch1	0.321869	-0.27268	0.248	0.281	1
AT2	Prr14l	0.322983	0.299375	0.227	0.263	1
AT2	Plscr3	0.322994	0.437998	0.229	0.264	1
AT2	Mfge8	0.323229	0.511052	0.304	0.291	1
AT2	Ifitm2	0.324326	0.352386	0.68	0.694	1
AT2	Tmpo	0.326739	0.263947	0.498	0.51	1
AT2	Tmco3	0.327663	0.294719	0.285	0.28	1
AT2	Scaf4	0.330427	0.439477	0.283	0.28	1
AT2	Tgm2	0.332262	0.279644	0.217	0.253	1
AT2	Morc2a	0.334973	0.337232	0.279	0.264	1
AT2	4632427E13Rik	0.336127	0.252585	0.316	0.303	1
AT2	Ubac2	0.337587	0.283663	0.252	0.289	1
AT2	Cebpz	0.338306	0.361287	0.463	0.463	1
AT2	Far1	0.341253	0.292513	0.362	0.351	1
AT2	Gpcpd1	0.342732	0.301824	0.269	0.258	1
AT2	Nacc1	0.343125	0.430188	0.293	0.277	1
AT2	Kansl3	0.348767	0.263798	0.304	0.3	1
AT2	Prpsap1	0.350456	0.338647	0.32	0.316	1
AT2	Naa20	0.351636	0.422357	0.295	0.286	1
AT2	Dennd2d	0.352548	0.252606	0.329	0.32	1
AT2	Auts2	0.356121	0.4255	0.382	0.387	1
AT2	Swap70	0.357213	0.403989	0.339	0.333	1
AT2	Nabp2	0.364163	-0.316597	0.277	0.316	1
AT2	Tbc1d23	0.370513	0.257598	0.269	0.258	1
AT2	Crybg3	0.374867	0.348365	0.264	0.258	1
AT2	Cav2	0.375215	0.606968	0.322	0.32	1
AT2	Polr2l	0.37696	0.665407	0.219	0.253	1
AT2	Pdgfb	0.378864	0.427887	0.37	0.375	1
AT2	Adgrf5	0.381092	0.258711	0.93	0.956	1
AT2	Sltm	0.382677	0.269283	0.593	0.622	1
AT2	Ndel1	0.383743	0.301486	0.574	0.596	1
AT2	Naa60	0.386464	0.304515	0.254	0.244	1
AT2	Vamp4	0.387267	0.334012	0.302	0.302	1
AT2	Psap	0.390781	0.481505	0.591	0.603	1
AT2	Dalrd3	0.391484	0.252163	0.279	0.271	1
AT2	Cdc42bpb	0.391566	0.421826	0.324	0.333	1
AT2	Eftud2	0.391818	0.277461	0.287	0.275	1
AT2	Efhd2	0.39374	0.252228	0.593	0.621	1
AT2	Arhgef18	0.395878	0.276706	0.269	0.257	1
AT2	Dnttip1	0.397928	0.338908	0.258	0.246	1
AT2	Kcnq1ot1	0.398736	0.429447	0.51	0.504	1
AT2	Psmb8	0.399975	0.280879	0.428	0.428	1
AT2	Sike1	0.402644	0.370713	0.275	0.313	1
AT2	Zfp869	0.403277	0.268395	0.312	0.306	1
AT2	Clic5	0.403799	0.634758	0.413	0.432	1
AT2	Sin3a	0.405001	0.274665	0.331	0.32	1
AT2	Fam221a	0.407242	0.373297	0.271	0.267	1
AT2	Dusp16	0.410522	0.512201	0.517	0.538	1
AT2	Zbtb10	0.411923	0.343484	0.312	0.314	1
AT2	Ralgapa1	0.413148	0.268793	0.362	0.362	1
AT2	Chmp2b	0.415857	0.258667	0.535	0.568	1
AT2	Sipa1l1	0.420644	0.331605	0.273	0.26	1
AT2	Hipk2	0.421748	0.288567	0.539	0.56	1
AT2	Ap2a2	0.425059	0.439919	0.413	0.431	1
AT2	Plod3	0.429441	0.299836	0.31	0.308	1
AT2	Rap1a	0.438458	0.358449	0.665	0.711	1
AT2	Mxd1	0.448561	0.35988	0.393	0.387	1
AT2	Lyrm2	0.45078	0.476523	0.298	0.283	1
AT2	Gm10076	0.457026	0.268397	0.645	0.661	1
AT2	Firre	0.458373	0.520239	0.254	0.247	1
AT2	Plbd1	0.459828	0.26257	0.275	0.263	1
AT2	Cars2	0.461123	0.310241	0.289	0.281	1
AT2	Prr13	0.463066	0.265145	0.527	0.552	1
AT2	Rnf213	0.464036	0.509167	0.287	0.292	1
AT2	Hmox1	0.466569	-0.305588	0.537	0.582	1
AT2	Rel	0.468048	0.711409	0.277	0.275	1
AT2	Triobp	0.472943	0.260682	0.258	0.299	1
AT2	F2r	0.478058	0.344036	0.256	0.295	1
AT2	Ptbp2	0.478667	0.273707	0.281	0.28	1
AT2	Lnx2	0.482486	0.347816	0.279	0.283	1
AT2	Smpdl3a	0.48383	0.376364	0.527	0.552	1
AT2	Snapin	0.484297	0.410956	0.252	0.247	1
AT2	Xpc	0.48727	0.269121	0.258	0.252	1
AT2	Klhl5	0.488339	0.730331	0.264	0.261	1
AT2	Map4	0.502404	0.43346	0.329	0.337	1
AT2	Cytip	0.51344	0.582085	0.525	0.551	1
AT2	Usp54	0.516404	0.267036	0.287	0.286	1
AT2	Zfp800	0.530557	0.289201	0.339	0.355	1
AT2	Fam193b	0.530912	0.29791	0.329	0.325	1
AT2	Abhd4	0.534962	0.314899	0.24	0.267	1
AT2	Tspan2	0.536105	0.289582	0.607	0.625	1
AT2	Rhog	0.536429	0.287872	0.333	0.325	1
AT2	Dhx38	0.53643	0.32207	0.262	0.261	1
AT2	Arhgef11	0.536811	0.273652	0.302	0.299	1
AT2	Sbno2	0.537118	0.374423	0.378	0.389	1
AT2	Ivd	0.543724	0.262208	0.393	0.407	1
AT2	Ankrd10	0.547333	0.277686	0.31	0.303	1
AT2	Uimc1	0.551777	0.342458	0.287	0.288	1
AT2	Gm2000	0.554141	0.258983	0.362	0.361	1
AT2	Eif2ak2	0.554217	0.286055	0.267	0.264	1
AT2	Taf2	0.560075	0.288239	0.267	0.261	1
AT2	Tnfaip3	0.5601	0.41048	0.283	0.28	1
AT2	Pole3	0.565799	0.302817	0.353	0.351	1
AT2	Pam	0.566219	0.291936	0.229	0.26	1
AT2	Sft2d1	0.571747	0.26125	0.227	0.25	1
AT2	Acads	0.571752	0.388705	0.287	0.325	1
AT2	Dapk2	0.572861	0.271358	0.264	0.255	1
AT2	Rad50	0.575598	0.320471	0.26	0.255	1
AT2	Cyp2f2	0.579156	0.39036	0.281	0.308	1
AT2	Llph	0.581235	0.264918	0.502	0.533	1
AT2	Fgd4	0.584781	0.462313	0.326	0.333	1
AT2	Casd1	0.587422	0.305164	0.37	0.365	1
AT2	Marcks	0.58993	0.670573	0.24	0.275	1
AT2	Ciz1	0.591607	0.418121	0.273	0.263	1
AT2	Utp3	0.593293	0.302709	0.417	0.44	1
AT2	Cds2	0.593375	0.264482	0.403	0.4	1
AT2	Ehd4	0.594413	0.548021	0.457	0.509	1
AT2	Cst3	0.594828	0.367775	0.944	0.964	1
AT2	Epn2	0.598174	0.263058	0.417	0.435	1
AT2	Btbd3	0.600732	0.571423	0.252	0.252	1
AT2	Aars	0.602683	0.330714	0.326	0.336	1
AT2	Atf6	0.603329	0.283555	0.428	0.453	1
AT2	Erlin2	0.603981	0.267576	0.242	0.261	1
AT2	Cask	0.606699	0.277361	0.407	0.409	1
AT2	Smc6	0.614711	0.346621	0.471	0.477	1
AT2	Hmbox1	0.615602	0.503357	0.3	0.305	1
AT2	Kank3	0.616434	0.485653	0.287	0.288	1
AT2	Hivep1	0.616941	0.291662	0.329	0.339	1
AT2	Glud1	0.619268	0.336624	0.552	0.582	1
AT2	Grn	0.624648	0.271099	0.7	0.734	1
AT2	Carhsp1	0.630798	0.277065	0.258	0.289	1
AT2	Pspc1	0.633141	0.265449	0.246	0.269	1
AT2	Yaf2	0.648646	0.296122	0.238	0.258	1
AT2	Hist1h4d	0.650763	0.332825	0.463	0.49	1
AT2	Rilpl2	0.651679	0.387508	0.269	0.275	1
AT2	Pdk1	0.65297	0.29724	0.285	0.313	1
AT2	Atf7	0.664302	0.267185	0.419	0.459	1
AT2	Crtc3	0.668866	0.433341	0.254	0.257	1
AT2	Retreg3	0.669317	0.352443	0.26	0.288	1
AT2	Idnk	0.669897	0.294923	0.331	0.362	1
AT2	Ablim1	0.672096	0.272503	0.523	0.569	1
AT2	Notch1	0.673466	0.303737	0.403	0.423	1
AT2	Pmvk	0.688569	0.268338	0.545	0.574	1
AT2	Ormdl3	0.689818	0.513488	0.279	0.285	1
AT2	Malt1	0.700758	0.406615	0.353	0.359	1
AT2	Ifngr2	0.700775	0.28825	0.287	0.288	1
AT2	Actr1a	0.701486	0.325191	0.378	0.384	1
AT2	Ubp1	0.709927	0.352593	0.283	0.313	1
AT2	Brcc3	0.715924	0.251499	0.258	0.278	1
AT2	Zfyve9	0.716976	0.284322	0.289	0.299	1
AT2	Cotl1	0.722234	0.55751	0.277	0.289	1
AT2	Cnst	0.730031	0.279684	0.37	0.378	1
AT2	Camk2d	0.738182	0.367163	0.529	0.554	1
AT2	Samhd1	0.739825	0.594053	0.397	0.431	1
AT2	Naa30	0.754425	0.270957	0.248	0.253	1
AT2	Pik3c2b	0.758901	0.276824	0.248	0.257	1
AT2	Bmpr2	0.762345	0.511878	0.591	0.644	1
AT2	Fhod1	0.763906	0.30924	0.283	0.289	1
AT2	Inpp5k	0.76696	0.323898	0.306	0.339	1
AT2	Dstyk	0.773212	0.301607	0.258	0.263	1
AT2	Ripk1	0.776546	0.263501	0.343	0.365	1
AT2	Chmp1a	0.778564	0.296461	0.372	0.379	1
AT2	Pkd2	0.779616	0.578451	0.24	0.266	1
AT2	N4bp1	0.780504	0.375838	0.269	0.295	1
AT2	Togaram1	0.783962	0.268331	0.295	0.297	1
AT2	Jpt1	0.791252	0.317871	0.362	0.404	1
AT2	Cgn	0.798015	0.274668	0.388	0.411	1
AT2	Luc7l	0.807398	0.306217	0.36	0.392	1
AT2	Fam168a	0.808473	0.329635	0.401	0.42	1
AT2	Mmp14	0.810968	0.316563	0.267	0.278	1
AT2	Mospd3	0.814586	0.25889	0.285	0.292	1
AT2	Msrb1	0.819948	0.497623	0.496	0.538	1
AT2	Cebpb	0.822245	0.516581	0.744	0.778	1
AT2	Gopc	0.823046	0.358582	0.25	0.264	1
AT2	Mcmbp	0.823295	0.252132	0.355	0.372	1
AT2	Herpud2	0.833443	0.406808	0.31	0.323	1
AT2	Stk17b	0.835236	0.743005	0.335	0.365	1
AT2	Slc25a17	0.837084	0.27528	0.331	0.337	1
AT2	Aimp1	0.841164	0.454365	0.483	0.515	1
AT2	Mgp	0.844774	0.28735	0.614	0.644	1
AT2	Lsm14b	0.845436	0.392429	0.248	0.253	1
AT2	Col4a2	0.858025	0.307632	0.878	0.908	1
AT2	Dpp8	0.858047	0.272266	0.333	0.361	1
AT2	Slc9a3r2	0.865363	0.277924	0.653	0.678	1
AT2	Riok1	0.871537	0.3716	0.242	0.253	1
AT2	Frmd4b	0.873304	0.267845	0.26	0.28	1
AT2	Pnn	0.876109	0.255416	0.543	0.586	1
AT2	Rwdd1	0.877526	0.273964	0.477	0.501	1
AT2	Atad1	0.880799	0.289194	0.324	0.339	1
AT2	Trip10	0.88211	0.286027	0.31	0.316	1
AT2	Smchd1	0.894073	0.374316	0.446	0.488	1
AT2	Gsr	0.898254	0.474353	0.343	0.378	1
AT2	Dusp5	0.930421	0.517555	0.248	0.26	1
AT2	D5Ertd579e	0.934558	0.253282	0.256	0.263	1
AT2	Fam13a	0.937112	0.39523	0.246	0.255	1
AT2	Npepl1	0.940495	0.307719	0.312	0.322	1
AT2	Ice1	0.941256	0.315734	0.269	0.286	1
AT2	Ptprj	0.943999	0.347655	0.25	0.267	1
AT2	Kalrn	0.954395	0.316286	0.308	0.325	1
AT2	Ndufaf2	0.954537	0.37373	0.24	0.25	1
AT2	Arhgap21	0.957599	0.262709	0.362	0.372	1
AT2	Ddah2	0.96072	0.263059	0.415	0.442	1
AT2	Egfl7	0.961406	0.998453	0.238	0.25	1
AT2	Cdkn1a	0.968284	0.256947	0.469	0.51	1
AT2	Tmem37	0.972066	0.263565	0.302	0.314	1
AT2	Ly6c1	0.973949	0.257085	0.492	0.513	1
AT2	Vps13c	0.983599	0.275253	0.322	0.327	1
AT2	Tnfrsf1a	0.9839	0.332499	0.488	0.547	1
AT2	Tgfb1	0.986219	0.403916	0.355	0.37	1
AT2	Tmem43	0.994816	0.346075	0.252	0.261	1
cDC2	Rpl26	3.57603e-34	0.426676	1	1	8.31786e-30
cDC2	Ubb	1.65422e-23	0.50271	0.997	1	3.84771e-19
cDC2	Uba52	6.62571e-23	0.727579	0.965	0.905	1.54114e-18
[truncated: 38,170 more rows]

## Sheet: P28_Cluster_Ids
Cluster	Celltype
[truncated: 57 more rows]
