# Supplementary material for: Lung scRNA-seq reveals chronic inflammation and emphysemous phenotype in mice with osteogenesis imperfecta
Source: Front Genet. 2026 Feb 26;17:1713393. doi: 10.3389/fgene.2026.1713393 (PMC12978693; doi:10.3389/fgene.2026.1713393)
Supplement: Supplementary file 4 [file DataSheet6.xlsx]

## Sheet: AF1 P28
Dataset S6. KEGG Pathway Analysis of KEGG 2019 mouse terms in Aga2 mutant compared to control mice.
	Upregulated KEGG Terms							Downregulated KEGG Terms
	KEGG 2019 Mouse Term	Adjusted P value	Odds Ratio	Combined Score	log10pval	KEGG 2019 Mouse Genes		KEGG 2019 Mouse Term	Adjusted P value	Odds Ratio	Combined Score	log10pval	KEGG 2019 Mouse Genes
1	Axon guidance	2.35006e-05	3.57202	58.0434	7.05706	ROBO2;CAMK2B;SRC;SEMA3D;CAMK2A;EFNA5;EFNA4;NTN3;ABLIM1;RGS3;ABLIM2;ABLIM3;RAC3;SLIT2;EPHB2;SRGAP1;EPHB3;EPHA5;WNT5B;EPHA8;WNT5A;UNC5C;ENAH;CXCL12;SMO;EPHA1;MYL9;EPHA3		MAPK signaling pathway	7.61734e-07	3.16794	62.4908	8.5669	FLT1;HSPB1;IL1RAP;ARRB2;RASGRP2;STK4;RASGRP1;DUSP16;EGFR;IGF1R;RAP1B;NTF3;MKNK2;KDR;FLNB;MAP3K8;MAP3K6;MAP4K1;PDGFRB;DUSP5;PDGFRA;HSPA8;JUN;DUSP2;JUND;DUSP3;TGFB1;GADD45B;DUSP1;BDNF;VEGFC;PRKCA;FOS;DUSP6;TGFBR1;DUSP7;NR4A1;KIT;HSPA1B;FGFR2;HSPA1A
2	Rap1 signaling pathway	0.000804422	2.86915	34.4964	5.22162	CSF1;SRC;ITGA2B;PDGFA;ADCY3;LPAR4;SIPA1L2;FGF1;EFNA5;ADCY7;EFNA4;CNR1;RAC3;MAP2K6;MAP2K3;ANGPT2;IGF1;TIAM1;ADCY9;ADORA2A;ADORA2B;CALM3;TLN2;FGFR4;RAPGEF3;BCAR1;PFN2		FoxO signaling pathway	8.7604e-05	3.86299	55.1939	6.20515	CDKN2D;GABARAPL2;GABARAPL1;TGFB1;GADD45B;BNIP3;PRKAG2;FOXO3;STK4;FBXO32;ATG12;FOXO1;TGFBR1;EGFR;IGF1R;BCL6;CCNG2;CDK2;S1PR1;IL7R;SGK1;PCK2
3	Steroid biosynthesis	0.0212625	8.81613	73.5546	3.6234	SQLE;DHCR24;MSMO1;HSD17B7;LSS;FDFT1		Pathways in cancer	0.000346916	2.1029	26.2992	5.43136	SLC2A1;ETS1;BBC3;IGF1R;RASSF1;FRAT2;CDH1;RASSF5;PIM1;PDGFRB;PDGFRA;IFNGR1;PRKCA;FOS;TGFBR1;PLCB4;COL4A4;KIT;CKS2;PPARG;PPARD;BIRC3;NOTCH2;GSTP2;EPAS1;LEF1;CXCR4;IL6RA;IL2RG;RASGRP2;STK4;RASGRP1;EGFR;FOXO1;HSP90B1;HES1;JUN;GSTM1;TGFB1;GADD45B;ZBTB16;TXNRD1;VEGFC;LAMB1;NFKBIA;HEYL;CDK6;GSTA3;CDK2;IL7R;FGFR2;BCL2L1
4	Gap junction	0.0221296	3.41496	27.3727	3.4811	GUCY1A1;SRC;ADCY3;PDGFA;ADRB1;TUBB4B;ADCY7;TUBB4A;TUBA1B;TUBB5;TUBA1A;TUBB2A;ADCY9		Ras signaling pathway	0.00274009	2.53165	25.4298	4.36239	FLT1;RASAL3;RASGRP2;PLD1;STK4;ETS1;RASGRP1;EGFR;IGF1R;RAP1B;RASSF1;RASSF5;NTF3;KDR;PDGFRB;PDGFRA;PLA2G12A;BDNF;VEGFC;PRKCA;GAB2;RASA3;KIT;RAPGEF5;FGFR2;PLA1A;BCL2L1
5	Regulation of lipolysis in adipocytes	0.0919104	3.66226	23.3231	2.7658	ADCY9;IRS1;PTGER3;NPY1R;ADCY3;ADRB1;PLIN1;ADCY7;MGLL		Rap1 signaling pathway	0.00274009	2.62207	26.0337	4.31197	FLT1;ITGB2;RASGRP2;PRKCZ;THBS1;EGFR;FYB;IGF1R;RAP1B;SIPA1L1;CDH1;RASSF5;P2RY1;KDR;PDGFRB;PDGFRA;VEGFC;PRKCA;APBB1IP;PLCB4;KIT;RAPGEF5;RAPGEF6;SIPA1;FGFR2
6	Fanconi anemia pathway	0.159415	3.55533	20.0359	2.44745	TOP3B;BLM;REV3L;FANCC;MLH1;TELO2;FAAP100;ATR		Endocytosis	0.00403222	2.33453	21.8513	4.06501	H2-T23;WIPF1;ARPC1B;WIPF3;H2-K1;H2-Q7;CXCR4;CBLB;ARRB2;PLD1;IL2RG;PRKCZ;EGFR;IGF1R;CYTH2;UBB;EPS15;PDGFRA;HSPA8;IST1;TGFBR1;DNM2;EHD1;EHD4;H2-D1;HSPA1B;FGFR2;HSPA1A;CHMP5
7	Calcium signaling pathway	0.256428	2.01833	10.1037	2.17407	CAMK2B;CHRM3;PTGER1;PTGER3;CAMK2A;ADCY3;ADRB1;GRIN2C;ADRA1B;ADCY7;MYLK;AGTR1B;ADCY9;ADORA2A;TBXA2R;ADORA2B;CALM3;CAMK1G		PI3K-Akt signaling pathway	0.00441572	2.10385	19.0333	3.929	TNXB;FLT1;IL6RA;FOXO3;IL2RG;THBS1;EGFR;IGF1R;HSP90B1;CREB3L1;NTF3;KDR;PCK2;MCL1;PDGFRB;PDGFRA;SYK;BDNF;ITGA1;VEGFC;PPP2R5A;PRKCA;LAMB1;PPP2R3A;NR4A1;CDK6;COL4A4;DDIT4;KIT;CDK2;SGK1;IL7R;FGFR2;BCL2L1;CREB5
8	Regulation of actin cytoskeleton	0.380354	1.83918	8.00885	1.89117	CHRM3;SRC;ACTN1;ITGA2B;FN1;PDGFA;LPAR4;FGF1;MYLK;ENAH;TIAM1;CXCL12;RAC3;ITGB8;PIP5K1C;FGFR4;MYL9;BCAR1;PFN2		Transcriptional misregulation in cancer	0.00441572	2.63218	23.6409	3.90061	CEBPB;FLT1;CDKN2C;GADD45B;HPGD;IGFBP3;ZBTB16;MMP3;ETV1;FOXO1;FLI1;DUSP6;ETV5;IGF1R;NR4A3;BCL6;TSPAN7;PPARG;NUPR1;UTY;BCL2L1;BIRC3
9	Aldosterone synthesis and secretion	0.380354	2.31113	10.0426	1.88715	CAMK2B;ADCY9;DAGLA;CAMK2A;ADCY3;CALM3;ADCY7;LDLR;CAMK1G;KCNK3;AGTR1B		Th17 cell differentiation	0.00506318	3.31052	28.8905	3.79004	JUN;TGFB1;IFNGR1;H2-DMA;RORA;CD3G;IL6RA;IL1RAP;GATA3;FOS;IL2RG;CD3D;TGFBR1;NFKBIA;NFKBIB
10	Dilated cardiomyopathy (DCM)	0.380354	2.38889	10.1452	1.84437	TGFB2;ADCY9;ITGA2B;TPM1;ITGB8;ADCY3;ADRB1;IGF1;TNF;ADCY7		Rheumatoid arthritis	0.00731708	3.51152	28.9817	3.58437	JUN;FLT1;TGFB1;H2-DMA;ITGB2;MMP3;IL18;FOS;CTSL;CCL5;ATP6V1B2;LTB;ATP6V0E
11	Salivary secretion	0.380354	2.49169	10.3648	1.80655	CHRM3;GUCY1A1;ADCY9;LYZ1;ADCY3;ADRB1;CALM3;ADRA1B;ADCY7		Prostate cancer	0.00826518	3.23613	26.006	3.49006	PDGFRB;PDGFRA;MMP3;LEF1;FOXO1;ETV5;EGFR;IGF1R;HSP90B1;NFKBIA;CREB3L1;CDK2;FGFR2;CREB5
12	Oxytocin signaling pathway	0.478311	1.91278	7.26313	1.64909	CAMK2B;GUCY1A1;SRC;KCNJ12;CAMK2A;ADCY3;ADCY7;MYLK;RGS2;ADCY9;EEF2K;CALM3;MYL9;CAMK1G		AGE-RAGE signaling pathway in diabetic complications	0.0106636	3.08668	23.503	3.30686	EGR1;JUN;TGFB1;SERPINE1;VEGFC;PRKCA;PRKCZ;AGER;FOXO1;TGFBR1;DIAPH1;PLCB4;COL4A4;PIM1
13	Vascular smooth muscle contraction	0.478311	1.95733	7.3592	1.63287	GUCY1A1;ADCY3;ADRA1B;ADCY7;MYLK;AGTR1B;ACTA2;ADCY9;ADORA2A;ADORA2B;CALM3;MRVI1;MYL9		T cell receptor signaling pathway	0.0106636	3.08668	23.503	3.30686	ITK;JUN;CBLB;CD3G;BCL10;FOS;RASGRP1;CD3D;MALT1;NFKBIA;PTPRC;MAP3K8;ICOS;NFKBIB
14	Pyrimidine metabolism	0.478311	2.61918	9.66325	1.6023	ENTPD6;CAD;DPYD;NUDT2;NME4;UMPS;DHODH		Legionellosis	0.010961	3.98822	29.9623	3.26273	CLK1;NFKBIA;NAIP2;HSPA8;BNIP3;ITGB2;CASP1;IL18;HSPA1B;HSPA1A
15	Pathways in cancer	0.520906	1.42746	5.04139	1.53381	CAMK2B;PTGER1;HHIP;ITGA2B;PTGER3;CAMK2A;PDGFA;ADCY3;LPAR4;FGF1;ADCY7;HEY1;RAC3;GNG8;E2F3;RXRG;NQO1;TGFB2;TXNRD3;WNT5B;DAPK1;PLEKHG5;WNT5A;FN1;TRAF2;WNT9A;IGF1;MLH1;AGTR1B;ADCY9;CXCL12;SMO;TRAF4;IL3RA;COL4A5;CALM3;FGFR4		Human T-cell leukemia virus 1 infection	0.0110461	2.18881	16.276	3.22941	NRP1;H2-T23;H2-DMA;H2-K1;ITGB2;H2-Q7;SLC2A1;CD3G;IL2RG;CD3D;ETS1;PTTG1;CREB3L1;EGR1;EGR2;JUN;CDKN2C;TGFB1;FOS;TGFBR1;NFKBIA;CDK2;H2-D1;BCL2L1;CREB5
16	Gastric acid secretion	0.520906	2.31354	8.02933	1.50726	CAMK2B;CHRM3;ADCY9;CAMK2A;ADCY3;CALM3;ADCY7;MYLK		Central carbon metabolism in cancer	0.0198586	3.54396	23.8061	2.91731	PDGFRB;PDGFRA;KIT;SLC2A1;SLC1A5;HK2;EGFR;FGFR2;PFKP;GLS
17	GnRH signaling pathway	0.536523	2.1212	7.06229	1.44593	MAP2K3;CAMK2B;ADCY9;SRC;CAMK2A;ADCY3;CALM3;ADCY7;MAP2K6		Fc gamma R-mediated phagocytosis	0.0198586	3.06478	20.4332	2.89548	PTPRC;NCF1;SYK;ARPC1B;SPHK1;PRKCA;GAB2;DOCK2;PLPP3;PLD1;WASF2;DNM2
18	N-Glycan biosynthesis	0.536523	2.60051	8.53323	1.42508	B4GALT2;B4GALT1;MAN2A2;MGAT4B;ALG2;ALG3		Th1 and Th2 cell differentiation	0.0198586	3.06478	20.4332	2.89548	NOTCH2;NFKBIA;JUN;IFNGR1;H2-DMA;CD3G;FOS;GATA3;IL2RG;CD3D;RUNX3;NFKBIB
19	IL-17 signaling pathway	0.536523	2.09522	6.84853	1.41955	CCL11;TRAF3IP2;TRAF4;TRADD;LCN2;TRAF2;IL17D;TNF;CCL17		Longevity regulating pathway	0.0243165	2.79866	17.8425	2.76878	HSPA8;PRKAG2;FOXO3;ADIPOR1;FOXO1;IGF1R;ATG101;CREB3L1;SESN1;PPARG;HSPA1B;CREB5;HSPA1A
20	Focal adhesion	0.536523	1.67195	5.30433	1.37781	SRC;ACTN1;ITGA2B;FN1;PDGFA;IGF1;MYLK;COL1A2;ZYX;RAC3;COL4A5;ITGB8;TLN2;PIP5K1C;MYL9;BCAR1		Leishmaniasis	0.0243165	3.3569	21.3473	2.76178	NFKBIA;JUN;TGFB1;NCF1;IFNGR1;FCGR4;H2-DMA;ITGB2;FOS;NFKBIB
21	Thermogenesis	0.536523	1.61674	5.12361	1.37633	MAP2K3;SMARCC1;COX8B;COX15;ADCY3;CPT1C;ADCY7;ARID1B;ADCY9;CNR1;NDUFAF4;NDUFAF5;PLIN1;PPARGC1A;COA7;MGLL;COX20;COA5		Influenza A	0.0255892	2.30346	14.4183	2.71843	IVNS1ABP;HSPA8;JUN;IFNGR1;H2-DMA;IL18;PRKCA;NXT2;NFKBIA;DNAJB1;OAS2;CCL5;CASP1;TRIM25;HSPA1B;KPNA1;NFKBIB;HSPA1A
22	Glycosaminoglycan biosynthesis	0.557197	2.43414	7.39405	1.31923	B4GALT2;B4GALT1;NDST4;CHSY3;B3GALT6;CHST2		Measles	0.0293909	2.39736	14.5625	2.63807	HSPA8;JUN;CBLB;CD3G;FOS;IL2RG;CD3D;BBC3;NFKBIA;CDK6;OAS2;CDK2;HSPA1B;BCL2L1;NFKBIB;HSPA1A
23	Cushing syndrome	0.557197	1.70089	4.90708	1.25294	CAMK2B;WNT5B;WNT5A;CAMK2A;ADCY3;WNT9A;ADCY7;AGTR1B;MRAP;ADCY9;E2F3;LDLR;KCNK3		p53 signaling pathway	0.0329017	3.13612	18.5567	2.56976	CDK6;GADD45B;SESN1;IGFBP3;CCNG2;SERPINE1;CDK2;THBS1;BBC3;BCL2L1
24	Cortisol synthesis and secretion	0.557197	2.15323	6.19367	1.24923	MRAP;ADCY9;ADCY3;ADCY7;LDLR;KCNK3;AGTR1B		PPAR signaling pathway	0.0389963	2.84462	16.2274	2.47747	FABP4;ACOX1;UBC;ACSL4;PPARG;ACAA1B;CD36;ANGPTL4;SORBS1;PPARD;PCK2
25	Other glycan degradation	0.557197	3.80843	10.8407	1.23622	FUCA2;MAN2C1;HEXDC		Propanoate metabolism	0.0424223	4.58149	25.4519	2.41267	BCKDHA;LDHB;ACSS3;ECHS1;DBT;ABAT
26	Circadian entrainment	0.557197	1.90817	5.38506	1.22562	CAMK2B;GUCY1A1;ADCY9;CAMK2A;ADCY3;GNG8;CALM3;GRIN2C;ADCY7		Mitophagy	0.0424223	3.18634	17.6534	2.40614	GABARAPL2;BNIP3L;GABARAPL1;JUN;UBB;BNIP3;FOXO3;TBC1D15;BCL2L1
27	PPAR signaling pathway	0.557197	1.98188	5.50966	1.20735	FADS2;FABP3;ME1;SLC27A6;PLIN1;CPT1C;PLTP;RXRG		Chagas disease (American trypanosomiasis)	0.0520828	2.52378	13.2234	2.2755	NFKBIA;JUN;TGFB1;ACE;PLCB4;IFNGR1;CCL5;SERPINE1;CD3G;FOS;CD3D;TGFBR1
28	Melanogenesis	0.557197	1.8871	5.22887	1.20336	CAMK2B;ADCY9;WNT5B;WNT5A;CAMK2A;ADCY3;CALM3;WNT9A;ADCY7		Fluid shear stress and atherosclerosis	0.0520828	2.24524	11.7465	2.27211	TXN1;JUN;GSTM1;NCF1;SDC4;DUSP1;GSTP2;FOS;PRKCZ;ACVR2B;HSP90B1;CDH5;CTSL;GSTA3;KDR
29	Adipocytokine signaling pathway	0.557197	2.08573	5.73812	1.19481	IRS1;TRADD;TRAF2;CPT1C;TNF;RXRG;PPARGC1A		Non-small cell lung cancer	0.0520828	3.01816	15.7729	2.26961	RASSF1;CDK6;GADD45B;RASSF5;PRKCA;FOXO3;STK4;FHIT;EGFR
30	Ovarian steroidogenesis	0.557197	2.24275	6.15538	1.19195	ADCY9;ADCY3;IGF1;HSD17B7;ADCY7;LDLR		Relaxin signaling pathway	0.0555803	2.29159	11.7492	2.22666	JUN;TGFB1;VEGFC;PRKCA;ARRB2;FOS;PRKCZ;TGFBR1;EGFR;NFKBIA;PLCB4;CREB3L1;COL4A4;CREB5
31	cAMP signaling pathway	0.557197	1.56806	4.29937	1.19076	CAMK2B;HHIP;PTGER3;CAMK2A;NPY1R;ADCY3;ADRB1;GRIN2C;ADCY7;TIAM1;ADCY9;ADORA2A;RAC3;CALM3;MYL9;RAPGEF3		Parathyroid hormone synthesis, secretion and action	0.0631363	2.417	11.9335	2.14424	EGR1;AKAP13;JUND;PLCB4;CREB3L1;PRKCA;GATA3;ARRB2;FOS;PLD1;EGFR;CREB5
32	Adrenergic signaling in cardiomyocytes	0.566704	1.68469	4.53715	1.16963	CAMK2B;ADCY9;TPM1;CAMK2A;CREM;ADCY3;ADRB1;CALM3;ADRA1B;ADCY7;RAPGEF3;AGTR1B		Hematopoietic cell lineage	0.0631363	2.53496	12.5102	2.14328	CD2;CD24A;H2-DMA;ITGA1;KIT;CD9;CD3G;IL6RA;CD36;IL7R;CD3D
33	Glioma	0.654884	1.96262	4.94144	1.09346	CAMK2B;CAMK2A;PDGFA;E2F3;CALM3;IGF1;CAMK1G		Toxoplasmosis	0.0656893	2.3917	11.6348	2.1127	NFKBIA;HSPA8;TGFB1;IFNGR1;H2-DMA;ALOX5;LAMB1;HSPA1B;BCL2L1;NFKBIB;BIRC3;HSPA1A
34	Glycerolipid metabolism	0.65809	2.0792	5.16274	1.07837	TKFC;DGKB;AGPAT1;LCLAT1;MGLL;ALDH9A1		Primary immunodeficiency	0.0684045	3.8169	18.2994	2.08214	CD79A;PTPRC;IL2RG;ICOS;IL7R;CD3D
35	cGMP-PKG signaling pathway	0.689459	1.56075	3.7465	1.0425	GUCY1A1;IRS1;ADCY3;ADRB1;ADRA1B;ADCY7;MYLK;AGTR1B;RGS2;ADCY9;CALM3;MRVI1;MYL9		Lysosome	0.0720294	2.24136	10.516	2.03761	ASAH1;HEXB;LAPTM5;LITAF;CTSS;CLN5;AP4M1;CTSL;SLC17A5;CTSH;PPT2;ARSB;CTSC
36	Platelet activation	0.689459	1.65876	3.88609	1.01745	GUCY1A1;ADCY9;COL1A2;TBXA2R;SRC;ITGA2B;ADCY3;TLN2;ADCY7;MYLK		Adherens junction	0.0720294	2.72985	12.716	2.02299	PTPRB;CDH1;LEF1;SORBS1;BAIAP2;WASF2;TGFBR1;EGFR;IGF1R
37	Insulin resistance	0.689459	1.69936	3.91995	1.00179	PYGB;PPP1R3C;IRS1;SLC27A6;PPP1R3A;PYGM;SLC27A3;TNF;PPARGC1A		B cell receptor signaling pathway	0.0720294	2.72985	12.716	2.02299	NFKBIA;CD79A;IFITM1;JUN;SYK;FOS;BCL10;MALT1;NFKBIB
38	Inflammatory mediator regulation of TRP channels	0.689459	1.63023	3.69114	0.98332	MAP2K3;CAMK2B;ADCY9;SRC;CAMK2A;ADCY3;CALM3;IGF1;ADCY7;MAP2K6		AMPK signaling pathway	0.0770794	2.20146	10.0468	1.98198	PRKAG2;PPP2R5A;PPP2R3A;FOXO3;ADIPOR1;FOXO1;IGF1R;CREB3L1;PPARG;CD36;PFKP;PCK2;CREB5
39	Mannose type O-glycan biosynthesis	0.689459	2.85557	6.43405	0.978535	B4GALT2;B4GALT1;POMK		Focal adhesion	0.0789884	1.90581	8.57019	1.95297	PDGFRB;PDGFRA;JUN;TNXB;FLT1;ITGA1;VEGFC;PRKCA;LAMB1;THBS1;EGFR;IGF1R;RAP1B;DIAPH1;COL4A4;KDR;FLNB;BIRC3
40	Terpenoid backbone biosynthesis	0.689459	2.85557	6.43405	0.978535	FDPS;IDI1;HMGCS1		Cell adhesion molecules (CAMs)	0.0789884	1.98986	8.91364	1.94543	H2-T23;SDC4;H2-DMA;H2-K1;ITGB2;H2-Q7;NRXN2;VSIR;CD2;CDH5;PTPRC;SELL;CDH1;CLDN18;ICOS;H2-D1
41	Wnt signaling pathway	0.689459	1.54711	3.47985	0.976843	VANGL1;INVS;CAMK2B;SFRP1;WNT5B;WNT5A;CAMK2A;RSPO2;RAC3;WNT9A;RSPO4;NKD2		Cellular senescence	0.0789884	1.93857	8.64478	1.93667	H2-T23;TGFB1;GADD45B;IGFBP3;SERPINE1;H2-K1;H2-Q7;FOXO3;HIPK1;ETS1;FOXO1;ZFP36L2;TGFBR1;CDK6;RASSF5;CDK2;H2-D1
42	Oocyte meiosis	0.806045	1.60356	3.31268	0.897177	CAMK2B;CPEB1;ADCY9;CAMK2A;ADCY3;CALM3;IGF1;ADCY7;YWHAG		Osteoclast differentiation	0.0789884	2.16294	9.60161	1.92789	JUN;TGFB1;JUND;NCF1;SYK;IFNGR1;GAB2;FOS;TGFBR1;LILRA5;NFKBIA;FCGR4;PPARG
43	Longevity regulating pathway	0.806045	1.622	3.21081	0.859705	ADCY9;SESN3;IRS1;SESN2;ADCY3;IGF1;PPARGC1A;ADCY7		Leukocyte transendothelial migration	0.0813227	2.22833	9.77454	1.90503	RAP1B;CDH5;ITK;NCF1;RASSF5;ITGB2;RHOH;CLDN18;CXCR4;PTK2B;PRKCA;SIPA1
44	Insulin secretion	0.806045	1.68836	3.33769	0.858548	CAMK2B;CHRM3;PCLO;ADCY9;CAMK2A;ADCY3;ADCY7		Arachidonic acid metabolism	0.0849117	2.41926	10.4519	1.87629	PLA2G12A;GPX1;PTGIS;GPX3;CYP2B10;ALOX5;TBXAS1;LTA4H;GGT1;PTGS1
45	Proteoglycans in cancer	0.806045	1.41319	2.77866	0.853924	CAMK2B;TGFB2;WNT5B;SRC;WNT5A;CAMK2A;FN1;IGF1;WNT9A;TNF;TIAM1;COL1A2;SMO;DROSHA		Ferroptosis	0.0851497	3.36714	14.4264	1.86072	PRNP;MAP1LC3B;GCLC;TRF;ACSL4;SAT1
46	Purine metabolism	0.806045	1.51307	2.93597	0.842708	GUCY1A1;ADCY9;ENTPD6;AK1;NUDT2;ADCY3;AMPD2;NME4;ADCY7;PDE9A		Glutathione metabolism	0.0851497	2.72811	11.6323	1.85177	GCLC;GPX1;GSTM1;GPX3;GSTP2;GSTA3;GSR;GGT1
47	Valine, leucine and isoleucine degradation	0.806045	1.86708	3.57764	0.832181	HMGCS1;HADH;ACSF3;AACS;ALDH9A1		Antigen processing and presentation	0.0851497	2.38889	10.1452	1.84437	H2-T23;HSPA8;CTSL;H2-DMA;H2-K1;H2-Q7;CTSS;H2-D1;HSPA1B;HSPA1A
48	Porphyrin and chlorophyll metabolism	0.806045	2.05829	3.9434	0.832049	ALAD;COX15;UROS;FXN		NOD-like receptor signaling pathway	0.0851497	1.84407	7.77267	1.83053	TXN1;GABARAPL2;GABARAPL1;JUN;RIPK2;IL18;ATG12;NFKBIA;NAIP2;PLCB4;OAS2;CCL5;NAMPT;CASP1;TXNIP;BCL2L1;NFKBIB;BIRC3
49	mTOR signaling pathway	0.806045	1.46667	2.79016	0.826192	WNT5B;IRS1;SESN2;WNT5A;NPRL3;TBC1D7;IGF1;WNT9A;TNF;WDR24;TELO2		HIF-1 signaling pathway	0.0851497	2.26118	9.51932	1.82833	FLT1;IFNGR1;SERPINE1;MKNK2;SLC2A1;TRF;PRKCA;IL6RA;HK2;EGFR;IGF1R
50	Butanoate metabolism	0.806045	2.37914	4.50746	0.822805	HMGCS1;HADH;AACS		Small cell lung cancer	0.0927797	2.33038	9.56354	1.78228	NFKBIA;CDK6;GADD45B;COL4A4;CDK2;CKS2;LAMB1;FHIT;BIRC3;BCL2L1
51	Apelin signaling pathway	0.806173	1.48927	2.79181	0.814136	ACTA2;ADCY9;ADCY3;GNG8;CALM3;PLIN1;PPARGC1A;ADCY7;MYLK;AGTR1B		Tuberculosis	0.093504	1.8908	7.70741	1.77031	CEBPB;TGFB1;SYK;RIPK2;IFNGR1;SPHK1;H2-DMA;ITGB2;CEBPG;IL18;BCL10;LSP1;CTSS;MALT1;FCGR4;MRC1
52	GABAergic synapse	0.842624	1.60666	2.90962	0.786498	GABRB1;ADCY9;SRC;ADCY3;GNG8;ADCY7;SLC38A5		Phospholipase D signaling pathway	0.0937755	1.98415	8.04366	1.76061	PDGFRB;PDGFRA;SYK;SPHK1;PRKCA;GAB2;PLD1;EGFR;DNM2;CYTH2;PLCB4;KIT;PTK2B;PLPP3
53	TGF-beta signaling pathway	0.84562	1.58745	2.81252	0.769451	LEFTY1;TGFB2;ID2;ID4;E2F5;GDF6;TNF		Phagosome	0.0989754	1.86754	7.43457	1.7289	H2-T23;NCF1;H2-DMA;H2-K1;ITGB2;H2-Q7;THBS1;CTSS;TUBA1C;FCGR4;CTSL;MRC1;ATP6V1B2;CD36;H2-D1;ATP6V0E
54	Hippo signaling pathway	0.84562	1.41675	2.4845	0.761607	PATJ;TGFB2;WNT5B;ID2;WNT5A;WNT9A;FGF1;GDF6;LLGL1;YWHAG;TEAD2		Chemokine signaling pathway	0.10594	1.80818	7.04153	1.69125	CCR1;CX3CR1;ITK;NCF1;CXCR4;ARRB2;FOXO3;RASGRP2;PRKCZ;RAP1B;NFKBIA;PLCB4;CCL6;CCL5;PTK2B;DOCK2;NFKBIB
55	Hedgehog signaling pathway	0.84562	1.90361	3.30359	0.753687	SMO;KIF3A;HHIP;GAS1		Valine, leucine and isoleucine degradation	0.107213	2.72637	10.5346	1.6781	BCKDHA;ECHS1;AUH;ALDH2;DBT;ABAT;ACAA1B
56	Small cell lung cancer	0.84562	1.56869	2.71904	0.752772	TRAF4;ITGA2B;FN1;COL4A5;TRAF2;E2F3;RXRG		TNF signaling pathway	0.109022	2.12347	8.1312	1.663	NFKBIA;JUN;CEBPB;CREB3L1;CCL5;MMP3;LIF;MAP3K8;FOS;CREB5;BIRC3
57	Cholinergic synapse	0.931215	1.45123	2.30433	0.689595	CAMK2B;CHRM3;ADCY9;KCNJ12;CAMK2A;ADCY3;GNG8;ADCY7		Glycosphingolipid biosynthesis	0.116919	2.93469	10.9804	1.62495	HEXB;GCNT2;B3GNT2;B4GALNT1;ST6GALNAC3;ST3GAL1
58	Basal cell carcinoma	0.931215	1.64114	2.58992	0.68537	WNT5B;SMO;HHIP;WNT5A;WNT9A		Apoptosis	0.11882	1.94193	7.20079	1.61039	JUN;GADD45B;FOS;CTSS;BBC3;NFKBIA;TUBA1C;CTSL;CTSH;CTSC;MCL1;BCL2L1;BIRC3
59	Selenocompound metabolism	0.931215	2.53641	3.98588	0.68248	TXNRD3;MTR		Adipocytokine signaling pathway	0.118974	2.42409	8.94409	1.6024	NFKBIA;SLC2A1;PRKAG2;ACSL4;CD36;ADIPOR1;PCK2;NFKBIB
60	Human cytomegalovirus infection	0.931215	1.27639	2.00126	0.680933	PTGER1;SRC;TRADD;PTGER3;ADCY3;TRAF2;ADCY7;TNF;ADCY9;CXCL12;RAC3;GNG8;CALM3;E2F3;BCAR1;MAP2K6		Inflammatory bowel disease (IBD)	0.12725	2.56867	9.26165	1.5659	JUN;TGFB1;IFNGR1;H2-DMA;IL18;RORA;IL2RG
61	Phospholipase D signaling pathway	0.9342	1.37061	2.12195	0.672365	ADCY9;DGKB;PDGFA;ADCY3;LPAR4;PIP5K1C;AGPAT1;ADCY7;RAPGEF3;AGTR1B		Cushing syndrome	0.131236	1.84633	6.56547	1.54433	CDKN2C;LEF1;EGFR;RAP1B;NR4A1;NCEH1;CDK6;PLCB4;RASD1;CREB3L1;CDK2;PDE8A;KCNK2;CREB5
62	MAPK signaling pathway	0.942349	1.24351	1.88303	0.657643	MAP2K3;TGFB2;ANGPT2;CSF1;TRADD;PDGFA;TRAF2;IGF1;FGF1;EFNA5;TNF;EFNA4;MAPK8IP1;STMN1;RAC3;TAB1;FGFR4;MAP2K6		Thyroid hormone synthesis	0.131236	2.34926	8.32101	1.53826	GPX1;PLCB4;GPX3;CREB3L1;GSR;PRKCA;CREB5;HSP90B1
63	Pantothenate and CoA biosynthesis	0.942349	2.37776	3.5315	0.645025	PPCS;DPYD		Natural killer cell mediated cytotoxicity	0.149013	1.96387	6.62906	1.46596	H2-T23;SYK;FCGR4;IFNGR1;H2-K1;ITGB2;PTK2B;PRKCA;SH2D1B1;HCST;H2-D1
64	Starch and sucrose metabolism	0.942349	1.90271	2.82047	0.643774	PYGB;GYG;PYGM		Protein processing in endoplasmic reticulum	0.149013	1.79638	6.0601	1.46509	PPP1R15A;HSPA8;EDEM1;DNAJB12;UBE2G1;ERO1L;HSP90B1;MAN1A;DNAJB1;HSPH1;SELENOS;STT3B;HSPA1B;HSPA1A
65	Malaria	0.942349	1.69166	2.49685	0.64101	TGFB2;HBA-A1;HBB-BS;TNF		Cholesterol metabolism	0.149013	2.66113	8.96186	1.46257	ABCA1;NCEH1;SOAT1;LIPG;CD36;ANGPTL4
66	Fatty acid degradation	0.952138	1.65479	2.36544	0.620801	ADH1;HADH;CPT1C;ALDH9A1		Estrogen signaling pathway	0.154721	1.87941	6.22991	1.43961	HSPA8;JUN;KRT19;PLCB4;CREB3L1;FOS;EGFR;HSPA1B;FKBP5;HSP90B1;CREB5;HSPA1A
67	AGE-RAGE signaling pathway in diabetic complications	0.952138	1.41782	2.01688	0.617793	THBD;TGFB2;COL1A2;FN1;COL4A5;TNF;AGTR1B		Cysteine and methionine metabolism	0.15715	2.60051	8.53323	1.42508	LDHB;GCLC;AHCY;MAT2A;CBS;CTH
68	Long-term potentiation	0.952138	1.53493	2.17024	0.614048	CAMK2B;CAMK2A;CALM3;GRIN2C;RAPGEF3		IL-17 signaling pathway	0.15715	2.09522	6.84853	1.41955	NFKBIA;CEBPB;JUN;JUND;MMP3;FOS;S100A9;S100A8;HSP90B1
69	One carbon pool by folate	0.952138	2.23777	3.14491	0.610348	ALDH1L1;MTR		Human papillomavirus infection	0.15715	1.49183	4.83888	1.40867	NOTCH2;H2-T23;TNXB;H2-K1;H2-Q7;PRKCZ;THBS1;EGFR;FOXO1;CREB3L1;HES1;OASL2;PDGFRB;ITGA1;PPP2R5A;ISG15;LAMB1;PPP2R3A;HEYL;CDK6;COL4A4;CDK2;ATP6V1B2;H2-D1;ATP6V0E;CREB5
70	Glucagon signaling pathway	0.952138	1.40282	1.95208	0.604337	CAMK2B;PYGB;CAMK2A;CALM3;PYGM;CPT1C;PPARGC1A		Epstein-Barr virus infection	0.15715	1.63223	5.28912	1.40729	H2-T23;JUN;GADD45B;SYK;H2-DMA;H2-K1;H2-Q7;CD3G;ISG15;RUNX3;CD3D;NFKBIA;CDK6;OAS2;CDK2;HES1;H2-D1;NFKBIB
71	RIG-I-like receptor signaling pathway	0.953721	1.51049	2.07797	0.597455	DDX3X;TKFC;TRADD;TRAF2;TNF		Neurotrophin signaling pathway	0.158199	1.91001	6.14943	1.39825	RAP1B;NFKBIA;JUN;BDNF;RIPK2;ARHGDIB;NTF3;PSEN2;FOXO3;SH2B3;NFKBIB
72	Hypertrophic cardiomyopathy (HCM)	0.957151	1.42757	1.92304	0.585027	TGFB2;ITGA2B;TPM1;ITGB8;IGF1;TNF		Salmonella infection	0.159036	2.18088	6.97949	1.38988	JUN;IFNGR1;ARPC1B;CASP1;IL18;FLNB;FOS;WASF2
73	Amyotrophic lateral sclerosis (ALS)	0.957151	1.58568	2.12659	0.582443	MAP2K3;GRIN2C;TNF;MAP2K6		Sphingolipid signaling pathway	0.178555	1.85901	5.70856	1.33361	ASAH1;PLCB4;SPHK1;S1PR1;PPP2R5A;PRKCA;GAB2;SGMS2;PPP2R3A;PLD1;PRKCZ
74	Phosphonate and phosphinate metabolism	0.957151	3.8028	5.05113	0.576858	SELENOI		Hepatocellular carcinoma	0.180004	1.70413	5.17123	1.31788	TGFB1;GSTM1;GADD45B;GSTP2;TXNRD1;LEF1;PRKCA;TGFBR1;EGFR;IGF1R;FRAT2;CDK6;GSTA3;BCL2L1
75	Renin-angiotensin system	0.957151	1.72946	2.27821	0.572093	NLN;PREP;AGTR1B		Platelet activation	0.180004	1.8426	5.56956	1.31273	RAP1B;APBB1IP;PLCB4;STIM1;SYK;TBXAS1;P2RY1;RASGRP2;PRKCZ;RASGRP1;PTGS1
76	Amoebiasis	0.982378	1.34586	1.71457	0.553274	TGFB2;CD1D1;COL1A2;ACTN1;FN1;COL4A5;TNF		Insulin resistance	0.180004	1.90909	5.77003	1.31261	NFKBIA;CREB3L1;SLC2A1;PRKAG2;CD36;PRKCZ;FOXO1;PPARGC1B;PCK2;CREB5
77	Chemokine signaling pathway	0.982378	1.23526	1.56255	0.549366	TIAM1;ADCY9;CCL11;CXCL12;SRC;RAC3;ADCY3;GNG8;ADCY7;CCL17;CXCL15;BCAR1		Glycolysis / Gluconeogenesis	0.180241	2.22524	6.69355	1.30636	LDHB;ALDH2;GALM;HK2;PGM1;PFKP;PCK2
78	Fluid shear stress and atherosclerosis	0.986561	1.27863	1.59493	0.541728	THBD;NQO1;SRC;ITGA2B;PDGFA;RAC3;CALM3;TNF;MAP2K6		Selenocompound metabolism	0.180769	4.08067	12.2101	1.29949	TXNRD1;CTH;PAPSS2
79	Aldosterone-regulated sodium reabsorption	0.986561	1.63046	1.98781	0.529479	HSD11B2;IRS1;IGF1		Cortisol synthesis and secretion	0.200379	2.15323	6.19367	1.24923	NR4A1;PLCB4;NCEH1;CREB3L1;PDE8A;KCNK2;CREB5
80	Toxoplasmosis	0.986561	1.31907	1.60767	0.529316	MAP2K3;TGFB2;SOCS1;TAB1;TNF;LDLR;MAP2K6		Choline metabolism in cancer	0.207332	1.90817	5.38506	1.22562	PDGFRB;PDGFRA;JUN;PRKCA;FOS;PLPP3;PLD1;WASF2;EGFR
81	Mismatch repair	0.986561	1.9018	2.27798	0.520197	RFC3;MLH1		Circadian rhythm	0.207332	2.9308	8.21488	1.2173	CRY1;PRKAG2;RORA;ARNTL
82	Other types of O-glycan biosynthesis	0.986561	1.9018	2.27798	0.520197	B4GALT2;B4GALT1		Cytokine-cytokine receptor interaction	0.207332	1.48246	4.14703	1.2149	CCR1;CX3CR1;TGFB1;EDA;TSLP;TNFRSF12A;IFNGR1;LIF;IL18;CXCR4;IL6RA;IL1RAP;IL2RG;ACVR2B;TGFBR1;CCL6;CCL5;TNFSF9;ACKR3;LTB;IL7R
83	African trypanosomiasis	0.994282	1.58509	1.85974	0.509546	HBA-A1;HBB-BS;TNF		Autophagy	0.207332	1.76471	4.92876	1.21296	IGBP1;GABARAPL2;UVRAG;GABARAPL1;ATG101;CTSL;BNIP3;DDIT4;ATG12;IGF1R;BCL2L1
84	TNF signaling pathway	0.994282	1.29332	1.50788	0.506346	MAP2K3;CSF1;TRADD;TRAF2;TAB1;TNF;MAP2K6		Breast cancer	0.217385	1.69726	4.63966	1.1872	NOTCH2;HEYL;JUN;FRAT2;CDK6;GADD45B;KIT;LEF1;HES1;FOS;EGFR;IGF1R
85	Glycine, serine and threonine metabolism	0.999994	1.54217	1.74162	0.490462	GAMT;SARDH;PIPOX		Melanoma	0.224247	2.05353	5.52545	1.16856	PDGFRB;PDGFRA;CDK6;GADD45B;CDH1;EGFR;IGF1R
86	Tight junction	0.999994	1.21231	1.36236	0.488047	TIAM1;PATJ;CD1D1;TUBA1B;TUBA1A;SRC;ACTN1;MYL9;LLGL1;JAM2		NF-kappa B signaling pathway	0.226024	1.84633	4.93177	1.16005	NFKBIA;GADD45B;SYK;TRIM25;BCL10;LTB;MALT1;BCL2L1;BIRC3
87	Relaxin signaling pathway	0.999994	1.23767	1.36257	0.478119	ACTA2;ADCY9;COL1A2;SRC;COL4A5;ADCY3;GNG8;ADCY7		Colorectal cancer	0.235177	1.90726	4.99316	1.13697	JUN;TGFB1;GADD45B;LEF1;FOS;TGFBR1;EGFR;BBC3
88	Bladder cancer	0.999994	1.5015	1.63249	0.472181	SRC;DAPK1;E2F3		Galactose metabolism	0.235177	2.72117	7.09799	1.13283	GALM;HK2;PGM1;PFKP
89	Vitamin digestion and absorption	0.999994	1.72873	1.86896	0.469524	SLC5A6;MMACHC		Bacterial invasion of epithelial cells	0.240665	1.99202	5.12759	1.1179	SEPT9;ARHGAP10;ARHGEF26;CDH1;ARPC1B;WASF2;DNM2
90	Lysine degradation	0.999994	1.38335	1.48753	0.467002	HYKK;PIPOX;HADH;ALDH9A1		Regulation of actin cytoskeleton	0.244233	1.52077	3.87287	1.106	CYFIP2;PDGFRB;PDGFRA;ARPC1B;ITGB2;ITGA1;CXCR4;SSH2;BAIAP2;EGFR;DIAPH1;DIAPH2;TMSB4X;MYH14;WASF2;FGFR2
91	Glutamatergic synapse	0.999994	1.2447	1.32755	0.463202	ADCY9;GRIK4;ADCY3;GNG8;HOMER3;GRIN2C;ADCY7		Glioma	0.244233	1.96262	4.94144	1.09346	PDGFRB;PDGFRA;CDK6;GADD45B;PRKCA;EGFR;IGF1R
92	Ribosome biogenesis in eukaryotes	0.999994	1.23311	1.28614	0.45297	UTP6;XPO1;NOB1;POP1;NAT10;DROSHA;MDN1		Pancreatic cancer	0.244233	1.96262	4.94144	1.09346	TGFB1;CDK6;GADD45B;PLD1;TGFBR1;EGFR;BCL2L1
93	Asthma	0.999994	1.65348	1.70002	0.446518	CCL11;TNF		GABAergic synapse	0.244233	1.86054	4.67999	1.09242	GABARAPL2;SLC38A1;GABARAPL1;ABAT;PRKCA;GLUL;SLC38A2;GLS
94	Glycosylphosphatidylinositol (GPI)-anchor biosynthesis	0.999994	1.65348	1.70002	0.446518	PIGB;PIGZ		Cytosolic DNA-sensing pathway	0.249579	2.0792	5.16274	1.07837	NFKBIA;CCL5;CASP1;IL18;POLR1D;NFKBIB
95	Signaling pathways regulating pluripotency of stem cells	0.999994	1.17973	1.147	0.422246	WNT5B;ID2;WNT5A;ID4;IGF1;TCF3;WNT9A;FGFR4		Chronic myeloid leukemia	0.252004	1.93407	4.76321	1.06957	NFKBIA;TGFB1;CDK6;GADD45B;GAB2;TGFBR1;BCL2L1
96	Mineral absorption	0.999994	1.39142	1.35119	0.421739	S100G;SLC34A2;SLC40A1		Prion diseases	0.254091	2.53949	6.17318	1.05571	EGR1;PRNP;CCL5;HSPA1A
97	Ubiquitin mediated proteolysis	0.999994	1.1706	1.11465	0.413539	PIAS3;CUL7;SOCS1;UBA7;ERCC8;WWP2;TRIM37;RHOBTB1		Cell cycle	0.254091	1.6883	4.09237	1.05271	CDKN2D;ORC6;TGFB1;CDK6;CDKN2C;PTTG1;GADD45B;TFDP2;CDK2;CDC7
98	Glycosphingolipid biosynthesis	0.999994	1.35822	1.27057	0.40627	B4GALT2;B4GALT1;ST3GAL4		Human cytomegalovirus infection	0.254091	1.45116	3.50355	1.04852	CCR1;PDGFRA;H2-T23;H2-K1;H2-Q7;CXCR4;PRKCA;IL6RA;EGFR;NFKBIA;AKAP13;PLCB4;CDK6;CREB3L1;CCL5;PTK2B;H2-D1;CREB5
99	Insulin signaling pathway	0.999994	1.1616	1.08323	0.404995	PYGB;SOCS1;PPP1R3C;IRS1;PPP1R3A;CALM3;PYGM;PPARGC1A		ABC transporters	0.254091	2.21538	5.3241	1.04372	ABCA1;ABCA8A;ABCA6;ABCA8B;ABCG1
100	ECM-receptor interaction	0.999994	1.21904	1.11335	0.39664	COL1A2;ITGA2B;FN1;ITGB8;COL4A5		Cocaine addiction	0.254091	2.21538	5.3241	1.04372	JUN;BDNF;CREB3L1;RGS9;CREB5

## Sheet: SCMF P28
Dataset S6. KEGG Pathway Analysis of KEGG 2019 mouse terms in Aga2 mutant compared to control mice.
	Upregulated KEGG Terms							Downregulated KEGG Terms
	KEGG 2019 Mouse Term	Adjusted P value	Odds Ratio	Combined Score	log10pval	KEGG 2019 Mouse Genes		KEGG 2019 Mouse Term	Adjusted P value	Odds Ratio	Combined Score	log10pval	KEGG 2019 Mouse Genes
1	Focal adhesion	4.41175e-11	4.77862	140.641	12.7819	ITGB1;ITGB5;LAMA2;SRC;LAMA4;ITGA2B;TNC;PDGFA;LAMC1;THBS1;EGFR;MYLK;IGF1R;PPP1CB;CAPN2;FLNA;ITGB8;FLNC;PDGFRB;CAV2;BAD;LAMB2;PARVA;IGF1;COL1A1;COL1A2;COL4A1;COL6A2;COL6A1;ZYX;CTNNB1;COL4A5;COL6A3;PPP1R12B;MYL9;MET;CRK;VCL;ITGA9		Ribosome	2.206e-54	22.4857	2901.68	56.0438	RPL4;RPL30;RPL32;RPL31;RPL34;RPLP1;RPLP0;RPL8;RPL10A;RPL9;RPL6;RPS15;RPS14;RPL7A;RPS17;RPS16;RPS19;RPL18A;RPS18;RPL36;RPL35;RPLP2;RPL38;RPL37;MRPL9;RPS11;RPL39;RPS10;RPS13;RPS9;RPL21;RPS7;RPS8;RPL23;RPS5;RPS6;RPL13A;RPSA;RPL37A;RPL24;RPL27;RPL26;RPL29;RPL28;UBA52;RPL12;RPL36A;RPS15A;RPL14;RPS3;RPL13;RPS2;RPL18;RPL19;RPL41;RPL35A;RPL23A;RPS26;MRPL30;RPS28;RPS27;RPS29;RPL27A;RPS20;RPL22L1;FAU;RPS21…
2	Proteoglycans in cancer	6.45199e-10	4.35923	112.096	11.1678	ITGB1;HPSE2;SDC4;ITGB5;SRC;SDC2;HIF1A;THBS1;EGFR;IGF1R;PPP1CB;PLCE1;TIMP3;FLNA;FLNC;PRKACA;EIF4B;FZD1;TGFB2;FZD2;CAV2;FZD7;PTCH1;MMP2;STAT3;WNT5A;ANK3;IGF1;HSPG2;COL1A1;TIAM1;COL1A2;CTNNB1;PPP1R12B;MET;CD44;FGFR1		Primary immunodeficiency	2.42719e-10	19.6906	530.527	11.7013	CD8B1;TAP1;IL2RG;CD3E;CD3D;ZAP70;CD4;PTPRC;CD40LG;LCK;CD8A;ORAI1;ICOS;IL7R
3	Dilated cardiomyopathy (DCM)	6.45199e-10	7.0544	179.84	11.0716	ITGB1;TGFB2;ITGB5;LAMA2;TGFB3;TPM2;CACNA2D1;ITGA2B;TPM1;CACNA2D3;ATP2A2;IGF1;ADCY7;ADCY6;CACNB2;CACNB3;ACTC1;TNNT2;LMNA;DAG1;ITGB8;DMD;PRKACA;ITGA9		Cell adhesion molecules (CAMs)	4.68873e-10	5.92904	153.439	11.2392	H2-T23;H2-T22;SELPLG;H2-Q6;H2-K1;H2-M3;ITGB2;H2-Q7;H2-Q4;VSIR;SPN;CDH5;ITGB7;ICOS;CD8B1;CD2;CD4;PTPRC;CD40LG;SELL;CD6;CD8A;CD28;PECAM1;CLDN18;ITGA6;H2-D1
4	ECM-receptor interaction	6.45199e-10	7.43125	188.475	11.0148	ITGB1;ITGB5;SDC4;LAMA2;LAMB2;LAMA4;ITGA2B;TNC;LAMC1;HSPG2;THBS1;COL1A1;COL1A2;COL4A1;COL6A2;COL6A1;DAG1;ITGB8;COL4A5;COL6A3;AGRN;CD44;ITGA9		T cell receptor signaling pathway	3.3178e-09	7.69062	181.767	10.2645	ITK;PIK3CD;CD8B1;CBLB;CD3G;BCL10;CD3E;RASGRP1;CD3D;ZAP70;CD4;PTPRC;CD40LG;CD8A;LCK;GRAP2;CD28;CD247;ICOS;LAT
5	Hypertrophic cardiomyopathy (HCM)	8.0946e-09	6.65567	150.484	9.81935	ITGB1;TGFB2;ITGB5;LAMA2;TGFB3;TPM2;CACNA2D1;ITGA2B;TPM1;CACNA2D3;PRKAG2;ATP2A2;IGF1;CACNB2;CACNB3;ACTC1;TNNT2;LMNA;DAG1;ITGB8;DMD;ITGA9		Antigen processing and presentation	1.58671e-07	7.22142	141.137	8.48792	H2-T23;H2-T22;H2-Q6;H2-K1;H2-Q7;H2-M3;H2-Q4;TAP1;CD8B1;CD4;CD8A;PSME1;KLRD1;B2M;H2-D1;HSPA1B;HSPA1A
6	Arrhythmogenic right ventricular cardiomyopathy (ARVC)	4.66124e-07	6.43109	118.167	7.97986	ITGB1;DSP;ITGB5;LAMA2;CACNA2D1;ITGA2B;CACNA2D3;ATP2A2;CACNB2;GJA1;CACNB3;LMNA;DAG1;CTNNA1;ITGB8;CTNNB1;DMD;ITGA9		Natural killer cell mediated cytotoxicity	1.5398e-06	5.5829	95.4076	7.42177	H2-T23;IFNGR1;H2-K1;SH2D1A;ITGB2;PRF1;PIK3CD;PRKCA;ZAP70;LCK;RAC2;PTK2B;KLRD1;CD48;CD247;HCST;H2-D1;LAT
7	PI3K-Akt signaling pathway	1.23713e-06	2.74783	47.3838	7.489	CHRM2;YWHAE;ITGB1;CSF1;ITGB5;ATF6B;LAMA2;IRS1;LAMA4;ITGA2B;TNC;PDGFA;LPAR4;LAMC1;THBS1;EGFR;IGF1R;GHR;FGF7;YWHAQ;CREB3L1;CREB3L2;ITGB8;EIF4B;PDGFRB;MAGI1;ANGPT2;BDNF;BAD;LAMB2;IGF1;GNG12;OSMR;COL1A1;COL1A2;COL4A1;COL6A2;COL6A1;COL4A5;COL6A3;MET;FGFR2;FGFR1;ITGA9		Th1 and Th2 cell differentiation	3.41774e-06	6.43997	103.927	7.00855	IFNGR1;STAT1;CD3G;GATA3;CD3E;IL2RG;CD3D;RUNX3;ZAP70;CD4;LCK;IL2RB;STAT4;CD247;LAT
8	Signaling pathways regulating pluripotency of stem cells	2.46014e-06	4.11004	67.4996	7.13246	ACVR1;FZD1;SMAD1;ZFHX3;FZD2;FZD7;WNT5A;STAT3;SMAD9;LIFR;IGF1;BMI1;SMAD5;IGF1R;SOX2;BMP4;MEIS1;ID2;ID4;CTNNB1;TCF3;FGFR2;FGFR1;BMPR1A		Th17 cell differentiation	4.41735e-06	5.75609	90.6452	6.83914	IFNGR1;STAT1;CD3G;IL6RA;GATA3;CD3E;IL2RG;CD3D;IL27RA;ZAP70;CD4;LCK;IL2RB;IL21R;CD247;LAT
9	Protein digestion and absorption	1.19105e-05	4.81874	70.8855	6.38864	COL27A1;COL14A1;ELN;COL12A1;ATP1A2;PRCP;ATP1B2;SLC8A2;COL1A1;COL3A1;COL1A2;COL5A1;COL4A1;COL6A2;COL6A1;COL5A2;COL4A5;COL6A3		Endocytosis	1.53825e-05	3.33695	47.943	6.23966	H2-T23;H2-T22;H2-Q6;WIPF3;H2-K1;H2-M3;H2-Q7;WAS;H2-Q4;CXCR4;CBLB;IL2RG;CYTH3;CYTH4;UBB;GIT2;CAV1;ARAP2;VPS37B;EHD1;ACAP2;ACAP1;IL2RB;H2-D1;HSPA1B;HSPA1A
10	cGMP-PKG signaling pathway	1.19105e-05	3.44719	50.4074	6.35058	ATF6B;IRS1;ATP2A2;ATP1A2;ADCY7;ADCY6;MYLK;SLC8A2;PPP1CB;RGS2;EDNRA;PPP3CB;EDNRB;CREB3L1;CREB3L2;GNA12;PRKG1;MEF2A;BAD;ATP2B4;ATP1B2;GNAQ;MRVI1;PDE5A;MYL9;CALM2		Viral myocarditis	1.53825e-05	5.91851	84.4978	6.20036	H2-T23;H2-T22;H2-Q6;CAV1;H2-K1;ITGB2;H2-Q7;H2-M3;PRF1;H2-Q4;CD40LG;RAC2;CD28;H2-D1
11	Rap1 signaling pathway	4.8039e-05	2.99509	39.3341	5.70352	ITGB1;CSF1;SRC;ITGA2B;PDGFA;LPAR4;SIPA1L2;ADCY7;THBS1;ADCY6;EGFR;IGF1R;FGF7;PLCE1;PDGFRB;MAGI1;ANGPT2;IGF1;TIAM1;PARD3;GNAQ;CTNNB1;CALM2;MET;CRK;FGFR2;PFN2;FGFR1		Human immunodeficiency virus 1 infection	5.70376e-05	3.32496	42.7958	5.58984	H2-T23;H2-T22;H2-Q6;H2-K1;H2-M3;H2-Q7;H2-Q4;CXCR4;TAP1;PIK3CD;PRKCA;CD3G;CD3E;GNG11;CD3D;BST2;CD4;GNGT2;RAC2;PTK2B;CD247;B2M;H2-D1
12	Axon guidance	8.00514e-05	3.11745	39.0778	5.44396	SEMA5A;ITGB1;ROBO2;SEMA3C;SRC;SEMA3D;NTN4;NTN1;EFNB2;PPP3CB;ABLIM3;BOC;PLXNC1;EPHB2;NEO1;EPHB3;EPHA4;PTCH1;TRPC1;WNT5A;SSH1;ENAH;PARD3;MYL9;MET		Leukocyte transendothelial migration	7.95346e-05	4.63005	57.6514	5.40765	ITK;TXK;ITGB2;PIK3CD;RHOH;CXCR4;PRKCA;THY1;MYL12B;CDH5;RASSF5;RAC2;PECAM1;CLDN18;PTK2B
13	Regulation of actin cytoskeleton	8.53908e-05	2.86709	35.5249	5.38116	CHRM2;ITGB1;ITGB5;SRC;ITGA2B;PDGFA;LPAR4;WASL;EGFR;MYLK;PPP1CB;FGF7;GNA12;ITGB8;MYH10;PDGFRB;GNG12;SSH1;ENAH;TIAM1;PPP1R12B;MYL9;CRK;VCL;FGFR2;PFN2;FGFR1;ITGA9		Allograft rejection	8.29302e-05	6.50413	80.1942	5.35473	H2-T23;H2-T22;CD40LG;H2-Q6;H2-K1;H2-Q7;H2-M3;PRF1;H2-Q4;CD28;H2-D1
14	MAPK signaling pathway	9.33297e-05	2.53687	31.0197	5.31036	CSF1;PDGFA;EGFR;IGF1R;STK3;PPP3CB;FGF7;MECOM;GNA12;FLNA;FLNC;PRKACA;MAP4K3;PDGFRB;TGFB2;ANGPT2;TGFB3;BDNF;CACNA2D1;CACNA2D3;IGF1;GNG12;DUSP8;NFKB2;CACNB2;PPP5C;CACNB3;TAOK3;IL1B;MAPKAPK2;MET;CRK;FGFR2;FGFR1		Graft-versus-host disease	9.0337e-05	6.38108	77.6583	5.2854	H2-T23;H2-T22;H2-Q6;H2-K1;H2-Q7;H2-M3;PRF1;H2-Q4;CD28;KLRD1;H2-D1
15	Pathways in cancer	0.00014077	2.05592	24.1521	5.10191	RB1;ITGB1;HHIP;ITGA2B;LAMC1;GLI1;IGF1R;FGF7;EDNRA;EDNRB;MECOM;PRKACA;NCOA1;PDGFRB;MMP2;WNT5A;COL4A1;TRAF5;COL4A5;MET;CRK;LAMA2;LAMA4;PDGFA;GSTT1;LPAR4;HIF1A;ADCY7;ADCY6;EGFR;GNA12;CTNNA1;RUNX1T1;FZD1;TGFB2;FZD2;TGFB3;BAD;LAMB2;FZD7;PTCH1;STAT3;IGF1;GNG12;NFKB2;BMP4;GNAQ;CTNNB1;CALM2;FGFR2;FGFR1		Autoimmune thyroid disease	0.000588615	5.04406	51.5849	4.44147	H2-T23;H2-T22;CD40LG;H2-Q6;H2-K1;H2-Q7;H2-M3;PRF1;H2-Q4;CD28;H2-D1
16	Hippo signaling pathway	0.000238824	3.09723	34.5216	4.84062	FZD1;YWHAE;SMAD1;TGFB2;FZD2;TGFB3;FZD7;WNT5A;STK3;BMP5;PPP1CB;SOX2;BMP4;YWHAQ;PARD3;ID2;CTNNA1;CTNNB1;DCHS1;TEAD1;BMPR1A;TEAD3		Human T-cell leukemia virus 1 infection	0.000649849	2.90306	29.2146	4.37046	H2-T23;H2-T22;H2-Q6;H2-K1;H2-M3;ITGB2;H2-Q7;H2-Q4;PIK3CD;CD3G;CD3E;IL2RG;CD3D;ETS1;CD4;PTTG1;LCK;MYC;IL2RB;B2M;H2-D1
17	Adrenergic signaling in cardiomyocytes	0.000238824	3.18767	35.3635	4.81799	ATF6B;TPM2;CACNA2D1;TPM1;CACNA2D3;ATP2B4;ATP2A2;ATP1A2;ATP1B2;ADCY7;ADCY6;PPP1CB;CACNB2;CACNB3;ACTC1;CREB3L1;GNAQ;TNNT2;CREB3L2;PRKACA;CALM2		Epstein-Barr virus infection	0.000710882	2.96079	29.3502	4.30514	H2-T23;H2-T22;STAT1;H2-Q6;H2-K1;H2-M3;H2-Q7;H2-Q4;TAP1;PIK3CD;CD3G;CD3E;RUNX3;CD3D;MYC;IRF7;CD247;B2M;IKBKE;H2-D1
18	Gap junction	0.000316552	4.05998	43.6647	4.67079	PDGFRB;SRC;PDGFA;TUBB4B;ADCY7;EGFR;ADCY6;TJP1;TUBB6;GJA1;TUBA1B;TUBA1A;GNAQ;PRKACA;PRKG1		Type I diabetes mellitus	0.000870474	5.20115	50.2081	4.19236	H2-T23;H2-T22;H2-Q6;H2-K1;H2-Q7;H2-M3;PRF1;H2-Q4;CD28;H2-D1
19	TGF-beta signaling pathway	0.000597829	3.79188	38.1653	4.37118	ACVR1;SMAD1;TGFB2;TGFB3;SMAD9;THBS1;SMAD5;BMP5;BMP4;BAMBI;ID2;ID4;PITX2;NEO1;BMPR1A		Human cytomegalovirus infection	0.000976209	2.77755	26.3438	4.11909	H2-T23;H2-T22;H2-Q6;H2-K1;H2-M3;H2-Q7;H2-Q4;CXCR4;TAP1;PIK3CD;PRKCA;IL6RA;GNG11;GNGT2;MYC;RAC2;PTK2B;ARHGEF1;B2M;PLCB2;H2-D1
20	Vascular smooth muscle contraction	0.00094688	3.02189	28.8707	4.14919	PRKCD;MYL6B;ADCY7;ACTG2;ADCY6;MYLK;PPP1CB;ACTA2;EDNRA;CALD1;GNAQ;GNA12;MYH11;MRVI1;PRKACA;PPP1R12B;MYL9;CALM2;PRKG1		Hematopoietic cell lineage	0.00239986	4.06834	34.5976	3.69329	CD2;CD4;CD8A;CD5;CD8B1;CD3G;ITGA6;IL6RA;CD3E;IL7R;CD3D
21	Tight junction	0.00118707	2.77005	25.7032	4.02981	MAGI1;ITGB1;SRC;PRKAG2;MYL6B;WASL;TJP1;TIAM1;TUBA1B;TUBA1A;PARD3;NEDD4;MYH11;AMOTL1;SYNPO;PRKACA;MYL9;MYH10;MPDZ;JAM3;TJP2		Kaposi sarcoma-associated herpesvirus infection	0.00239986	2.8053	23.7632	3.67883	H2-T23;H2-T22;IFNGR1;STAT1;H2-Q6;H2-K1;H2-M3;H2-Q7;H2-Q4;PIK3CD;GNG11;PIK3R5;GNGT2;UBB;MYC;IRF7;IKBKE;H2-D1
22	Human papillomavirus infection	0.00168411	2.0841	18.5125	3.85772	RB1;ITGB1;ITGB5;LAMA2;LAMA4;ITGA2B;TNC;CHD4;LAMC1;RBPJ;THBS1;EGFR;CREB3L1;CREB3L2;ITGB8;PRKACA;FZD1;PDGFRB;MAGI1;FZD2;BAD;LAMB2;FZD7;WNT5A;COL1A1;COL1A2;COL4A1;PARD3;COL6A2;COL6A1;ATP6V1B2;CTNNB1;COL4A5;COL6A3;ITGA9		Measles	0.00239986	3.31365	27.9621	3.66478	STAT1;PIK3CD;CBLB;CD3G;CD3E;IL2RG;CD3D;IL2RB;CD28;IRF7;EIF3H;IKBKE;HSPA1B;HSPA1A
23	Adherens junction	0.00253952	3.83401	32.3112	3.66003	TJP1;SRC;PARD3;CTNNA1;CTNNB1;WASL;MET;PTPRF;VCL;EGFR;IGF1R;FGFR1		Pathways in cancer	0.0117736	1.90766	12.9789	2.95475	EPAS1;GSTP1;TCF7;LEF1;PIK3CD;MGST2;CXCR4;IL6RA;IL2RG;RASGRP2;STK4;ETS1;RASGRP1;FOXO1;FRAT2;GNGT2;MYC;RASSF5;STAT4;RAC2;IFNGR1;STAT1;PRKCA;GNG11;GSTA3;IL2RB;ITGA6;ARHGEF1;IL7R;PLCB2;BIRC2
24	Amoebiasis	0.00270832	3.16433	26.2414	3.60155	TGFB2;LAMA2;TGFB3;LAMB2;LAMA4;LAMC1;COL1A1;COL3A1;COL1A2;COL4A1;GNAQ;IL1B;COL4A5;PRKACA;VCL		Chemokine signaling pathway	0.0174241	2.53315	16.1337	2.76603	ITK;STAT1;WAS;CXCR4;PIK3CD;RASGRP2;GNG11;PIK3R5;GNGT2;CCR9;RAC2;PTK2B;CCR7;DOCK2;PLCB2
25	Oxytocin signaling pathway	0.00270832	2.7065	22.4093	3.59587	SRC;CACNA2D1;CACNA2D3;PRKAG2;MYL6B;ADCY7;EGFR;ADCY6;MYLK;PPP1CB;CACNB2;RGS2;CACNB3;PPP3CB;GNAQ;PRKACA;PPP1R12B;MYL9;CALM2		Phagosome	0.0193007	2.59017	16.1261	2.70388	H2-T23;H2-T22;H2-Q6;H2-K1;H2-M3;ITGB2;H2-Q7;H2-Q4;TAP1;CORO1A;TUBA4A;MRC1;ATP6V0D2;H2-D1
26	Relaxin signaling pathway	0.00296678	2.86504	23.3484	3.53925	ATF6B;SRC;MMP2;GNG12;ADCY7;EGFR;ADCY6;COL1A1;ACTA2;COL3A1;EDNRB;COL1A2;COL4A1;CREB3L1;CREB3L2;COL4A5;PRKACA		Platelet activation	0.0209209	2.95727	18.0409	2.64942	APBB1IP;STIM1;ORAI1;PIK3CD;ARHGEF1;RASGRP2;RASGRP1;PLCB2;MYL12B;PIK3R5;FERMT3
27	AGE-RAGE signaling pathway in diabetic complications	0.00487853	3.08668	23.503	3.30686	EGR1;TGFB2;TGFB3;MMP2;PRKCD;STAT3;F3;COL1A1;COL3A1;COL1A2;COL4A1;IL1B;PLCE1;COL4A5		Intestinal immune network for IgA production	0.0209209	4.95043	30.0409	2.63545	CD40LG;CCR9;CD28;CXCR4;ITGB7;ICOS
28	Protein processing in endoplasmic reticulum	0.00498537	2.53613	19.1637	3.28166	SEC23A;HSPA5;ATF6B;SEL1L;RRBP1;EIF2AK4;RAD23B;CKAP4;HERPUD1;LMAN1;CASP12;DNAJC10;CAPN2;STT3A;P4HB;UGGT2;SEC24D;TXNDC5;SEC31A		Viral carcinogenesis	0.0255182	2.30874	13.4658	2.53304	H2-T23;SP100;H2-T22;H2-Q6;H2-K1;H2-M3;H2-Q7;H2-Q4;PIK3CD;HIST2H4;IRF7;HIST1H4H;HIST3H2BA;ATP6V0D2;HIST1H4D;H2-D1
29	cAMP signaling pathway	0.00848453	2.2389	15.6487	3.03549	CHRM2;BDNF;BAD;HHIP;PTCH1;NPY1R;ATP2B4;ATP2A2;ATP1A2;ATP1B2;GLI1;ADCY7;ADCY6;PPP1CB;TIAM1;EDNRA;CREB3L1;CREB3L2;PLCE1;PRKACA;MYL9;CALM2		Rap1 signaling pathway	0.0255182	2.37498	13.7707	2.51814	FLT1;ITGB2;PIK3CD;PRKCA;RASGRP2;FYB;APBB1IP;EFNA1;RASSF5;RAC2;RAPGEF5;RAPGEF6;PLCB2;SKAP1;LAT
30	Thyroid hormone synthesis	0.00850722	3.39734	23.6213	3.0196	ATF6B;HSPA5;CREB3L1;GNAQ;CREB3L2;GSR;ATP1A2;ATP1B2;PRKACA;ADCY7;ADCY6		Ras signaling pathway	0.0282571	2.26571	12.8293	2.45914	FLT1;PIK3CD;PRKCA;RASAL3;RASGRP2;STK4;GNG11;ETS1;RASGRP1;EFNA1;ZAP70;GNGT2;RASSF5;RAC2;RAPGEF5;LAT
31	Prion diseases	0.0108151	4.9536	33.0904	2.90112	EGR1;PRNP;CASP12;HSPA5;IL1B;LAMC1;PRKACA		Cellular senescence	0.0521638	2.31682	11.6225	2.17866	H2-T23;H2-T22;H2-Q6;H2-K1;H2-M3;H2-Q7;H2-Q4;PIK3CD;ETS1;FOXO1;MYC;RASSF5;H2-D1
32	Melanogenesis	0.0118383	2.8633	18.7773	2.84807	FZD1;FZD2;FZD7;WNT5A;ADCY7;ADCY6;EDNRB;CREB3L1;GNAQ;CREB3L2;CTNNB1;PRKACA;CALM2		Toxoplasmosis	0.0591952	2.77951	13.5038	2.10995	CD40LG;IFNGR1;STAT1;IGTP;ITGA6;BIRC2;HSPA1B;PIK3R5;HSPA1A
33	Cardiac muscle contraction	0.0133736	3.14298	20.1068	2.77834	CACNB2;CACNB3;ACTC1;TPM2;CACNA2D1;TNNT2;TPM1;CACNA2D3;ATP2A2;ATP1A2;ATP1B2		Regulation of actin cytoskeleton	0.075475	2.11399	9.69181	1.99107	CYFIP2;ITGB2;WAS;CXCR4;PIK3CD;ITGAE;SSH2;MYL12B;FGD3;TMSB4X;RAC2;ARHGEF1;ITGB7;ITGA6
34	Aldosterone synthesis and secretion	0.0133736	2.79866	17.8425	2.76878	ATF6B;ATP2B4;ATP1A2;ATP1B2;ADCY7;ADCY6;CREB3L1;GNAQ;CREB3L2;PRKACA;CALM2;LDLR;KCNK3		Inflammatory bowel disease (IBD)	0.0800309	3.4531	15.5256	1.95265	IFNGR1;STAT1;IL21R;STAT4;IL2RG;IL18R1
35	Cortisol synthesis and secretion	0.0165483	3.24277	19.8891	2.66369	ATF6B;CREB3L1;GNAQ;CREB3L2;PRKACA;ADCY7;LDLR;ADCY6;PBX1;KCNK3		Cytokine-cytokine receptor interaction	0.0912654	1.89688	8.22452	1.88302	ACVRL1;IFNGR1;CXCR4;IL6RA;IL2RG;IL27RA;IL17RA;CD4;CD40LG;IL2RB;CCR9;IL21R;CD27;CCR7;LTB;IL7R;IL18R1
36	Cushing syndrome	0.0184526	2.29669	13.6919	2.58907	RB1;FZD1;FZD2;ATF6B;FZD7;WNT5A;ADCY7;PBX1;EGFR;ADCY6;CREB3L1;GNAQ;CREB3L2;CTNNB1;PRKACA;LDLR;KCNK3		JAK-STAT signaling pathway	0.108735	2.19899	9.03198	1.78379	IFNGR1;STAT1;MYC;IL2RB;IL21R;STAT4;PIK3CD;IL6RA;IL7R;IL2RG;IL27RA
37	Parathyroid hormone synthesis, secretion and action	0.0184526	2.6491	15.7434	2.58098	MEF2A;EGR1;ATF6B;ADCY7;EGFR;ADCY6;MMP14;CREB3L1;GNAQ;CREB3L2;GNA12;PRKACA;FGFR1		NF-kappa B signaling pathway	0.108735	2.59864	10.6677	1.78282	ZAP70;CD40LG;LCK;TRIM25;BCL10;LTB;LAT;BIRC2
38	Viral carcinogenesis	0.0184526	2.04225	12.1355	2.58067	RB1;YWHAE;HDAC4;DDX3X;ATF6B;SRC;BAD;STAT3;CHD4;RBPJ;HDAC6;NFKB2;C3;KAT2B;HNRNPK;YWHAQ;CREB3L1;CREB3L2;MAPKAPK2;TRAF5;REL;PRKACA		HIF-1 signaling pathway	0.117739	2.54424	10.1741	1.73668	FLT1;IFNGR1;RPS6;PGK1;PIK3CD;PRKCA;IL6RA;PDK1
39	Melanoma	0.0204725	3.08537	17.9333	2.52428	RB1;PDGFRB;FGF7;BAD;PDGFA;IGF1;MET;EGFR;IGF1R;FGFR1		Influenza A	0.120911	2.14252	8.45504	1.71386	PYCARD;IVNS1ABP;IFNGR1;STAT1;IRF7;TRIM25;PIK3CD;PRKCA;IKBKE;HSPA1B;HSPA1A
40	Prostate cancer	0.0216561	2.70279	15.4892	2.48887	RB1;PDGFRB;BAD;CREB3L1;CREB3L2;PDGFA;CTNNB1;IGF1;FGFR2;EGFR;IGF1R;FGFR1		Fc gamma R-mediated phagocytosis	0.129823	2.66944	10.277	1.67198	PTPRC;RAC2;WAS;PIK3CD;PRKCA;DOCK2;LAT
41	Bacterial invasion of epithelial cells	0.0238564	2.98864	16.7644	2.43612	ITGB1;SRC;CAV2;CLTC;CTNNA1;CTNNB1;WASL;MET;CRK;VCL		Bacterial invasion of epithelial cells	0.183524	2.68929	9.35608	1.51091	SEPT9;SEPT6;CAV1;WAS;PIK3CD;SEPT1
42	Platelet activation	0.0243727	2.41622	13.3978	2.40814	ITGB1;SRC;ITGA2B;ADCY7;ADCY6;MYLK;PTGS1;PPP1CB;COL1A1;COL3A1;COL1A2;GNAQ;PRKACA;PRKG1		Proximal tubule bicarbonate reclamation	0.184865	4.80189	16.5551	1.49729	MDH1;ATP1B3;CAR4
43	Basal cell carcinoma	0.0243727	3.18634	17.6534	2.40614	FZD1;BMP4;FZD2;HHIP;PTCH1;FZD7;WNT5A;CTNNB1;GLI1		Phosphatidylinositol signaling system	0.212928	2.34542	7.69948	1.42569	ITPKB;INPP4B;DGKA;IPMK;PIK3CD;PRKCA;PLCB2
44	Thyroid hormone signaling pathway	0.0298254	2.44029	12.9713	2.30847	NCOA1;THRA;SRC;BAD;ATP2A2;ATP1A2;ATP1B2;HIF1A;BMP4;KAT2B;PLCE1;CTNNB1;PRKACA		Herpes simplex virus 1 infection	0.216176	1.56286	5.07092	1.40913	H2-T23;SP100;H2-T22;IFNGR1;STAT1;H2-Q6;H2-K1;H2-M3;H2-Q7;H2-Q4;TAP1;PIK3CD;ZFP607A;BST2;ZFP53;IRF7;IKBKE;B2M;ZFP871;H2-D1;BIRC2
45	GnRH signaling pathway	0.03036	2.66387	14.017	2.28521	EGR1;MMP14;SRC;MMP2;GNAQ;PRKCD;PRKACA;ADCY7;CALM2;EGFR;ADCY6		Fluid shear stress and atherosclerosis	0.218259	2.04979	6.5851	1.39521	CDH5;GSTA3;CAV1;GSTP1;RAC2;PECAM1;MGST2;PIK3CD;ASS1
46	Oocyte meiosis	0.03036	2.41647	12.6674	2.27661	YWHAE;IGF1;ADCY7;ADCY6;IGF1R;PPP1CB;PPP3CB;YWHAQ;CDC27;PRKACA;CPEB2;CALM2;ANAPC1		Human papillomavirus infection	0.220791	1.61192	5.12438	1.38065	H2-T23;H2-T22;STAT1;H2-Q6;H2-K1;TCF7;H2-M3;H2-Q7;H2-Q4;PIK3CD;FOXO1;SLC9A3R1;ITGB7;ITGA6;ATP6V0D2;IKBKE;H2-D1;OASL2
47	Fluid shear stress and atherosclerosis	0.03036	2.24524	11.7465	2.27211	ACVR1;MEF2A;SDC4;CAV2;SRC;SDC2;MMP2;ITGA2B;PDGFA;GSTT1;BMP4;IL1B;CTNNB1;CALM2;BMPR1A		Chagas disease (American trypanosomiasis)	0.244199	2.22269	6.7943	1.32755	IFNGR1;PIK3CD;CD3G;CD247;CD3E;CD3D;PLCB2
48	Hedgehog signaling pathway	0.0322605	3.61288	18.6062	2.2366	EVC2;KIF3A;HHIP;PTCH1;BOC;GLI1;PRKACA		Rheumatoid arthritis	0.264759	2.3433	6.92421	1.2833	FLT1;ITGB2;CD28;ACP5;LTB;ATP6V0D2
49	Regulation of lipolysis in adipocytes	0.034854	3.18414	16.0863	2.19406	IRS1;NPY1R;PRKACA;ADCY7;PRKG1;MGLL;ADCY6;PTGS1		Proteasome	0.29203	2.89749	8.21799	1.23177	PSMB2;PSME1;PSMB8;PSMB9
50	Ras signaling pathway	0.0359638	1.901	9.50587	2.17168	PDGFRB;ANGPT2;CSF1;KSR1;BDNF;BAD;PDGFA;IGF1;GNG12;EGFR;IGF1R;TIAM1;FGF7;REL;PLCE1;PRKACA;RGL1;CALM2;MET;FGFR2;FGFR1		Axon guidance	0.311363	1.79473	4.93898	1.19515	EFNA1;SEMA7A;SEMA4D;RAC2;PIK3CD;CXCR4;PRKCA;SSH2;PDK1;MYL12B
51	Toxoplasmosis	0.0403872	2.3917	11.6348	2.1127	ITGB1;TGFB2;LAMA2;TGFB3;BAD;LAMB2;LAMA4;STAT3;LAMC1;LDLR;H2-AA;H2-AB1		Cholinergic synapse	0.336543	2.01196	5.34048	1.15278	GNGT2;CAMK4;PIK3CD;PRKCA;GNG11;PLCB2;PIK3R5
52	Longevity regulating pathway	0.0665818	2.31113	10.0426	1.88715	ATF6B;IRS1;EHMT2;CREB3L1;CREB3L2;PRKAG2;IGF1;PRKACA;ADCY7;ADCY6;IGF1R		Cysteine and methionine metabolism	0.348512	2.64498	6.84871	1.12453	GOT1;MDH1;KYAT3;MRI1
53	Central carbon metabolism in cancer	0.0708709	2.72811	11.6323	1.85177	PDGFRB;NTRK3;MET;HIF1A;PFKM;EGFR;FGFR2;FGFR1		Thyroid hormone signaling pathway	0.348512	1.97449	5.09608	1.1209	STAT1;MYC;PIK3CD;ATP1B3;PRKCA;PLCB2;FOXO1
54	Circadian rhythm	0.0755804	3.81407	15.879	1.80809	PER3;BHLHE40;BHLHE41;PRKAG2;NR1D1		Adherens junction	0.362358	2.27106	5.73058	1.09586	PTPRB;LEF1;TCF7;RAC2;WAS
55	Salivary secretion	0.0755804	2.49169	10.3648	1.80655	GNAQ;ATP2B4;ATP1A2;ATP1B2;PRKACA;ADCY7;CALM2;PRKG1;ADCY6		Inositol phosphate metabolism	0.372439	2.23754	5.54355	1.07597	ITPKB;INPP4B;IPMK;PIK3CD;PLCB2
56	Glycosaminoglycan biosynthesis	0.0755804	2.90464	12.0381	1.79991	NDST2;EXT1;NDST1;FUT8;CHST15;HS6ST1;ST3GAL2		Systemic lupus erythematosus	0.38446	1.80558	4.38345	1.05435	CD40LG;HIST2H4;CD28;HIST1H4H;HIST3H2BA;HIST1H4D;HIST1H2AC;HIST1H3E
57	Small cell lung cancer	0.0773309	2.33038	9.56354	1.78228	RB1;ITGB1;LAMA2;COL4A1;LAMB2;LAMA4;ITGA2B;TRAF5;COL4A5;LAMC1		Choline metabolism in cancer	0.408964	1.96382	4.57398	1.01153	DGKA;RAC2;WAS;PIK3CD;PRKCA;GPCPD1
58	Estrogen signaling pathway	0.0774019	2.05504	8.39596	1.77433	NCOA1;ATF6B;SRC;MMP2;PRKCD;ADCY7;EGFR;ADCY6;CREB3L1;GNAQ;CREB3L2;PRKACA;CALM2		Hepatocellular carcinoma	0.408964	1.69303	3.92895	1.00785	FRAT2;GSTA3;MYC;GSTP1;TCF7;LEF1;MGST2;PIK3CD;PRKCA
59	Endocrine and other factor-regulated calcium reabsorption	0.0858845	2.78332	11.0077	1.71758	GNAQ;CLTC;ATP1A2;ATP1B2;AP2B1;PRKACA;ADCY6		AGE-RAGE signaling pathway in diabetic complications	0.408964	1.92227	4.33926	0.980358	STAT1;PIK3CD;PRKCA;AGER;PLCB2;FOXO1
60	Vasopressin-regulated water reabsorption	0.0858845	3.09364	12.2126	1.71445	DYNC2LI1;DYNC1I2;CREB3L1;CREB3L2;PRKACA;ADCY6		Phospholipase D signaling pathway	0.408964	1.7282	3.88916	0.97734	CYTH3;CYTH4;DGKA;PIK3CD;PTK2B;PRKCA;PLCB2;PIK3R5
61	Apelin signaling pathway	0.0917131	1.98886	7.68785	1.67875	MEF2A;HDAC4;EGR1;PRKAG2;GNG12;ADCY7;ADCY6;MYLK;SLC8A2;ACTA2;GNAQ;PRKACA;CALM2		Longevity regulating pathway	0.408964	1.90215	4.22729	0.965164	SESN3;CAMK4;PIK3CD;FOXO1;HSPA1B;HSPA1A
62	Insulin resistance	0.0935657	2.12347	8.1312	1.663	PPP1CB;CPT1A;IRS1;CREB3L1;CREB3L2;PRKCD;STAT3;PRKAG2;PYGM;PTPRF;SLC27A4		PI3K-Akt signaling pathway	0.408964	1.43248	3.15785	0.957386	FLT1;RPS6;PIK3CD;PRKCA;IL6RA;IL2RG;GNG11;PIK3R5;EFNA1;GNGT2;MYC;MYB;IL2RB;ITGB7;ITGA6;IL7R
63	Hepatocellular carcinoma	0.104852	1.83952	6.80496	1.6066	RB1;FZD1;TGFB2;SMARCC2;FZD2;TGFB3;BAD;FZD7;WNT5A;GSTT1;ARID1A;EGFR;IGF1R;CTNNB1;MET		Necroptosis	0.408964	1.64192	3.595	0.950895	PYCARD;FTL1;IFNGR1;STAT1;FTH1;STAT4;PPIA;HIST1H2AC;BIRC2
64	Insulin secretion	0.114846	2.23187	8.00007	1.55672	ATF6B;CREB3L1;GNAQ;CREB3L2;ATP1A2;ATP1B2;PRKACA;ADCY7;ADCY6		Alanine, aspartate and glutamate metabolism	0.408964	2.68133	5.83197	0.944604	GOT1;ABAT;ASS1
65	Calcium signaling pathway	0.114846	1.76954	6.32968	1.55348	CHRM2;PDGFRB;ATP2B4;ATP2A2;PHKB;ADCY7;EGFR;MYLK;SLC8A2;EDNRA;PPP3CB;EDNRB;GNAQ;PLCE1;PRKACA;CALM2		Thyroid cancer	0.408964	2.68133	5.83197	0.944604	MYC;TCF7;LEF1
66	Alzheimer disease	0.119865	1.79315	6.31006	1.52828	APP;BAD;ATP2A2;ATP5G3;RTN4;BACE1;BACE2;PPP3CB;CASP12;NDUFS8;GNAQ;IL1B;CAPN2;APBB1;CALM2		Endometrial cancer	0.408964	2.2522	4.8913	0.943195	MYC;LEF1;TCF7;PIK3CD
67	Gastric acid secretion	0.123237	2.31354	8.02933	1.50726	GNAQ;ATP1A2;ATP1B2;PRKACA;ADCY7;CALM2;ADCY6;MYLK		Legionellosis	0.408964	2.2522	4.8913	0.943195	PYCARD;ITGB2;HSPA1B;HSPA1A
68	Glucagon signaling pathway	0.123237	2.07598	7.18576	1.50326	CPT1A;PPP3CB;CREB3L1;GNAQ;CREB3L2;PRKAG2;PHKB;PYGM;PRKACA;CALM2		VEGF signaling pathway	0.408964	2.2522	4.8913	0.943195	SH2D2A;RAC2;PIK3CD;PRKCA
69	Breast cancer	0.127648	1.85439	6.32648	1.48165	RB1;FZD1;NCOA1;FZD2;FZD7;WNT5A;IGF1;EGFR;IGF1R;NFKB2;FGF7;CTNNB1;FGFR1		Aldosterone-regulated sodium reabsorption	0.425207	2.60458	5.50997	0.918747	PIK3CD;ATP1B3;PRKCA
70	Malaria	0.131475	2.66113	8.96186	1.46257	TGFB2;TGFB3;IL1B;SDC2;MET;THBS1		Arginine biosynthesis	0.425207	3.57263	7.51628	0.913692	GOT1;ASS1
71	Phagosome	0.138005	1.73835	5.7453	1.43536	ITGB1;DYNC1I2;ITGB5;TUBB4B;THBS1;H2-AA;C3;MRC2;TUBB6;TUBA1B;TUBA1A;ATP6V1B2;SFTPA1;PLA2R1;H2-AB1		African trypanosomiasis	0.436136	2.5321	5.21133	0.893823	F2RL1;PRKCA;PLCB2
72	Gastric cancer	0.140651	1.8135	5.93386	1.42104	RB1;FZD1;TGFB2;FZD2;TGFB3;FZD7;WNT5A;EGFR;FGF7;CTNNA1;CTNNB1;MET;FGFR2		Cytosolic DNA-sensing pathway	0.436136	2.13333	4.345	0.884536	PYCARD;IRF7;POLR3G;IKBKE
73	Neurotrophin signaling pathway	0.146199	1.91001	6.14943	1.39825	YWHAE;BEX3;IRS1;MAGED1;BDNF;BAD;NTRK3;PRKCD;MAPKAPK2;CALM2;CRK		FoxO signaling pathway	0.436136	1.70446	3.47114	0.884445	CDKN2D;S1PR1;PIK3CD;STK4;IL7R;S1PR4;FOXO1
74	Transcriptional misregulation in cancer	0.149673	1.70703	5.43261	1.38214	SMAD1;PDGFA;IGF1;BMI1;MLLT3;PBX1;IGF1R;FUT8;MEIS1;ID2;NFKBIZ;REL;TCF3;MET;RUNX1T1		Ferroptosis	0.445016	2.46354	4.93385	0.869783	FTL1;MAP1LC3B;FTH1
75	Cell adhesion molecules (CAMs)	0.164417	1.71514	5.27424	1.3355	ITGB1;NLGN2;SDC4;SDC2;H2-AA;PTPRF;CDH4;VCAN;ALCAM;ITGB8;NEO1;H2-AB1;ITGA9;JAM3		Wnt signaling pathway	0.45911	1.60222	3.13738	0.850412	FRAT2;MYC;TCF7;LEF1;RAC2;PRKCA;SENP2;PLCB2
76	Leishmaniasis	0.173515	2.22524	6.69355	1.30636	ITGB1;C3;TGFB2;TGFB3;IL1B;H2-AA;H2-AB1		Glutathione metabolism	0.461817	2.02635	3.87339	0.830159	GPX3;GSTA3;GSTP1;MGST2
77	Bladder cancer	0.180706	2.64712	7.80855	1.28109	RB1;SRC;MMP2;THBS1;EGFR		C-type lectin receptor signaling pathway	0.461817	1.72181	3.27593	0.826292	PYCARD;STAT1;PIK3CD;CBLB;BCL10;IKBKE
78	Amphetamine addiction	0.180706	2.18865	6.43774	1.27744	PPP1CB;PPP3CB;ATF6B;CREB3L1;CREB3L2;PRKACA;CALM2		Colorectal cancer	0.461817	1.83174	3.46703	0.82201	MYC;LEF1;TCF7;RAC2;PIK3CD
79	Human cytomegalovirus infection	0.183954	1.53992	4.48251	1.26418	RB1;ATF6B;SRC;STAT3;GNG12;ADCY7;ADCY6;EGFR;PPP3CB;CREB3L1;IL1B;GNAQ;CREB3L2;TRAF5;GNA12;CTNNB1;PRKACA;CALM2;CRK		Hepatitis B	0.461817	1.57096	2.96148	0.818703	STAT1;MYC;IRF7;STAT4;PIK3CD;PTK2B;PRKCA;IKBKE
80	Riboflavin metabolism	0.190941	6.34402	18.1503	1.24252	RFK;ENPP1		Apelin signaling pathway	0.461817	1.62588	3.04649	0.813758	GNGT2;CAMK4;RPS6;PDE3B;GNG11;PLCB2;PIK3R5
81	Tuberculosis	0.207788	1.63078	4.50754	1.20041	HSPA9;TGFB2;KSR1;TGFB3;SRC;BAD;H2-AA;C3;MRC2;PPP3CB;IL1B;PLA2R1;CALM2;H2-AB1		Carbohydrate digestion and absorption	0.461817	2.27842	4.21023	0.802522	PIK3CD;ATP1B3;PLCB2
82	Ovarian steroidogenesis	0.209289	2.24275	6.15538	1.19195	IGF1;PRKACA;ADCY7;LDLR;ADCY6;IGF1R		Drug metabolism	0.461817	1.68975	3.11702	0.801128	CES1D;GSTA3;GSTP1;MGST2;XDH;NME1
83	Hepatitis B	0.210413	1.65518	4.51384	1.18436	RB1;TGFB2;DDX3X;ATF6B;TGFB3;SRC;BAD;STAT3;HSPG2;CASP12;YWHAQ;CREB3L1;CREB3L2		Metabolism of xenobiotics by cytochrome P450	0.461817	1.96078	3.59419	0.796078	HSD11B1;GSTA3;GSTP1;MGST2
84	Human T-cell leukemia virus 1 infection	0.21206	1.51589	4.104	1.17577	RB1;EGR1;TGFB2;ATF6B;TGFB3;ADCY7;H2-AA;ADCY6;NFKB2;KAT2B;PPP3CB;CREB3L1;CREB3L2;CDC27;TCF3;PRKACA;ANAPC1;H2-AB1		Non-small cell lung cancer	0.461817	1.96078	3.59419	0.796078	RASSF5;PIK3CD;PRKCA;STK4
85	MicroRNAs in cancer	0.225832	1.46524	3.85734	1.14331	PDGFRB;TGFB2;ABCC1;IRS1;STAT3;TPM1;DNMT3A;TNC;PDGFA;BMI1;THBS1;EGFR;ZEB2;HNRNPK;TIMP3;BMF;ZFPM2;MET;CRK;CD44		GABAergic synapse	0.461817	1.78846	3.2677	0.793501	SLC38A1;GNGT2;ABAT;PRKCA;GNG11
86	Inflammatory bowel disease (IBD)	0.228264	2.15789	5.63243	1.13358	TGFB2;TGFB3;IL1B;STAT3;H2-AA;H2-AB1		Mineral absorption	0.467243	2.22273	4.0002	0.781589	FTL1;FTH1;ATP1B3
87	Glioma	0.242495	1.96262	4.94144	1.09346	RB1;PDGFRB;PDGFA;IGF1;CALM2;EGFR;IGF1R		RNA transport	0.467243	1.53112	2.7436	0.778208	CYFIP2;NUP210;EIF3I;EIF3H;NMD3;EIF2S3Y;EIF3F;SENP2
88	Starch and sucrose metabolism	0.242495	2.6272	6.61443	1.09341	UGP2;GYG;ENPP1;PYGM		Morphine addiction	0.467243	1.74716	3.08186	0.766061	GNGT2;PDE3B;PRKCA;PDE7A;GNG11
89	Progesterone-mediated oocyte maturation	0.242495	1.86054	4.67999	1.09242	CDC27;IGF1;PRKACA;ADCY7;CPEB2;ANAPC1;ADCY6;IGF1R		Fc epsilon RI signaling pathway	0.467243	1.89931	3.33949	0.763604	RAC2;PIK3CD;PRKCA;LAT
90	Renin secretion	0.250707	1.93407	4.76321	1.06957	PPP3CB;EDNRA;GNAQ;PRKACA;CALM2;ADCY6;CTSB		RIG-I-like receptor signaling pathway	0.467243	1.89931	3.33949	0.763604	RNF125;IRF7;TRIM25;IKBKE
91	Ubiquitin mediated proteolysis	0.250707	1.65285	4.06578	1.0683	CUL7;CUL5;UBE2R2;MGRN1;UBE2E3;NEDD4;CDC27;KLHL13;UBE2K;ANAPC1;RHOBTB1		Caffeine metabolism	0.473875	6.06771	10.5053	0.751917	XDH
92	Insulin signaling pathway	0.257813	1.63985	3.97005	1.05142	PPP1CB;SOCS2;IRS1;BAD;PRKAG2;PHKB;PYGM;PRKACA;CALM2;CRK;PTPRF		Acute myeloid leukemia	0.473875	1.86999	3.22049	0.747938	MYC;LEF1;TCF7;PIK3CD
93	Cocaine addiction	0.259604	2.21538	5.3241	1.04372	ATF6B;BDNF;CREB3L1;CREB3L2;PRKACA		Chemical carcinogenesis	0.477824	1.70772	2.90839	0.739639	HSD11B1;GSTA3;GSTP1;KYAT3;MGST2
94	Salmonella infection	0.269118	1.8794	4.42891	1.02344	TJP1;DYNC1I2;IL1B;FLNA;WASL;FLNC;PFN2		Alcoholism	0.482318	1.44143	2.41071	0.726333	GNGT2;CAMK4;HIST2H4;HIST1H4H;HIST3H2BA;GNG11;HIST1H4D;HIST1H2AC;HIST1H3E
95	Synthesis and degradation of ketone bodies	0.286254	4.22868	9.65934	0.992035	HMGCS1;HMGCS2		Focal adhesion	0.482318	1.44143	2.41071	0.726333	FLT1;CAV1;RAC2;PIK3CD;PRKCA;ITGB7;ITGA6;BIRC2;MYL12B
96	Inflammatory mediator regulation of TRP channels	0.287371	1.63023	3.69114	0.98332	PPP1CB;SRC;GNAQ;IL1B;PRKCD;IGF1;PRKACA;CALM2;ADCY7;ADCY6		Arrhythmogenic right ventricular cardiomyopathy (ARVC)	0.497132	1.78722	2.89335	0.703087	LEF1;TCF7;ITGB7;ITGA6
97	Terpenoid backbone biosynthesis	0.287371	2.85557	6.43405	0.978535	HMGCS1;HMGCS2;PCYOX1		Prostate cancer	0.497132	1.65178	2.66926	0.701815	GSTP1;TCF7;LEF1;PIK3CD;FOXO1
98	Wnt signaling pathway	0.287371	1.54711	3.47985	0.976843	FZD1;PPP3CB;FZD2;DAAM1;BAMBI;FZD7;WNT5A;CTNNB1;GPC4;PRKACA;LGR6;LGR4		Thyroid hormone synthesis	0.497132	1.76122	2.7934	0.688816	GPX3;ATP1B3;PRKCA;PLCB2
99	Autophagy	0.313847	1.58923	3.41839	0.934158	VMP1;RRAGC;IRS1;BAD;PRKCD;EIF2AK4;PRKACA;HIF1A;IGF1R;CTSB		Lysosome	0.497132	1.54575	2.44387	0.686631	LAPTM5;ACP5;CTSW;CTSE;LIPA;ATP6V0D2
100	Chemokine signaling pathway	0.315342	1.45999	3.1188	0.92773	SRC;BAD;PRKCD;STAT3;WASL;GNG12;ADCY7;ADCY6;FGR;TIAM1;PARD3;PRKACA;CRK;CCR2		Sphingolipid signaling pathway	0.497132	1.54575	2.44387	0.686631	RAC2;S1PR1;PIK3CD;PRKCA;PLCB2;S1PR4

## Sheet: AT1 AT2 P5
Dataset S6. KEGG Pathway Analysis of KEGG 2019 mouse terms in Aga2 mutant compared to control mice.
	Upregulated KEGG Terms							Downregulated KEGG Terms
	KEGG 2019 Mouse Term	Adjusted P value	Odds Ratio	Combined Score	log10pval	KEGG 2019 Mouse Genes		KEGG 2019 Mouse Term	Adjusted P value	Odds Ratio	Combined Score	log10pval	KEGG 2019 Mouse Genes
1	Circadian rhythm	0.0232434	6.95674	65.3692	4.08086	PRKAA2;PER3;BHLHE40;CRY2;RORC;RORA;BTRC;CLOCK		Parkinson disease	7.83204e-31	11.9937	897.977	32.5161	NDUFA13;COX7B;NDUFA11;NDUFA12;PARK7;COX6A1;COX7C;ATP5G1;UBE2L3;COX8A;NDUFC1;ATP5F1;SDHB;COX6B1;NDUFS8;ADORA2A;NDUFS6;NDUFS5;VDAC3;VDAC2;VDAC1;SLC25A4;NDUFB9;NDUFB8;NDUFB7;UQCRB;NDUFB6;NDUFB4;NDUFB3;NDUFB2;NDUFA4L2;ATP5J;COX7A2;UQCR11;UQCR10;ATP5O;COX5B;COX5A;GNAI2;ATP5B;ATP5E;NDUFV3;CYC1;NDUFV2;NDUFA8;NDUFA5;NDUFA4;NDUFA3;NDUFA2;NDUFA1;COX6C;UQCRQ;NDUFAB1;CYCS
2	Mineral absorption	0.628163	3.61288	18.6062	2.2366	SLC34A2;TRPV6;VDR;SLC31A1;SLC5A1;SLC26A9;ATP1B1		Oxidative phosphorylation	1.44975e-27	11.4658	764.243	28.9476	NDUFA13;COX7B;NDUFA11;NDUFA12;COX6A1;COX7C;ATP5G1;COX8A;NDUFC1;ATP5F1;SDHB;ATP5J2;COX6B1;NDUFS8;NDUFS6;NDUFS5;ATP6V0E;NDUFB9;NDUFB8;NDUFB7;UQCRB;NDUFB6;NDUFB4;NDUFB3;ATP5K;NDUFB2;NDUFA4L2;ATP5J;COX7A2;UQCR11;UQCR10;ATP5O;COX5B;COX5A;ATP5B;ATP5E;ATP6V0A2;NDUFV3;CYC1;NDUFV2;NDUFA8;NDUFA5;NDUFA4;NDUFA3;NDUFA2;NDUFA1;COX6C;UQCRQ;NDUFAB1
3	Tight junction	0.628163	2.02972	9.41848	2.01525	PATJ;PRKCI;JUN;PRKAA2;NEDD4L;CGN;PRKCZ;EPB41L4B;STK11;CLDN4;DLG3;MARVELD3;MYH14;CFTR;MAP3K5;LLGL2		Huntington disease	4.52437e-25	8.01348	484.86	26.2773	NDUFA13;COX7B;NDUFA11;NDUFA12;COX6A1;COX7C;AP2A2;ATP5G1;COX8A;NDUFC1;ATP5F1;SDHB;COX6B1;NDUFS8;NDUFS6;NDUFS5;VDAC3;VDAC2;VDAC1;SLC25A4;NDUFB9;NDUFB8;NDUFB7;UQCRB;NDUFB6;NDUFB4;NDUFB3;NDUFB2;NDUFA4L2;ATP5J;COX7A2;UQCR11;UQCR10;ATP5O;COX5B;COX5A;ATP5B;ATP5E;AP2S1;POLR2G;NDUFV3;CYC1;NDUFV2;POLR2L;NDUFA8;NDUFA5;NDUFA4;NDUFA3;NDUFA2;NDUFA1;COX6C;UQCRQ;NDUFAB1;CYCS;BAX
4	Autophagy	0.628163	2.12575	9.17899	1.87529	IGBP1;UVRAG;PRKAA2;DAPK2;ATG10;IRS2;WIPI2;AMBRA1;ATG13;STK11;DEPTOR;ULK1;SNAP29		Alzheimer disease	1.05595e-23	8.18073	466.856	24.7842	NDUFA13;COX7B;NDUFA11;NDUFA12;COX6A1;COX7C;ATP5G1;COX8A;NDUFC1;ATP5F1;SDHB;COX6B1;NDUFS8;NDUFS6;NDUFS5;MAPT;NDUFB9;NDUFB8;NDUFB7;UQCRB;LRP1;NDUFB6;NDUFB4;NDUFB3;NDUFB2;NDUFA4L2;ATP5J;CACNA1D;COX7A2;UQCR11;UQCR10;ATP5O;COX5B;COX5A;RTN4;ATP5B;ATP5E;NDUFV3;CYC1;NDUFV2;NDUFA8;NDUFA5;NDUFA4;NDUFA3;NDUFA2;NDUFA1;COX6C;UQCRQ;NDUFAB1;CYCS;CALM3
5	Cushing syndrome	0.628163	1.99408	8.56249	1.86484	USP8;TCF7L1;FZD5;FZD7;GNAI3;ARNT;ITPR3;AHR;NR4A1;PLCB3;ADCY9;RASD1;SP1;PDE8B;MEN1		Thermogenesis	3.3333e-20	6.07041	296.16	21.1881	COX7B;NDUFA13;NDUFA11;NDUFA12;COX6A1;COX7C;ATP5G1;ACTB;COX8A;NDUFC1;ATP5F1;SDHB;COX6B1;ATP5J2;NDUFS8;NDUFS6;NDUFS5;MGLL;NDUFB9;NDUFB8;NDUFB7;UQCRB;NDUFB6;NDUFB4;NDUFB3;ATP5K;NDUFA4L2;NDUFB2;ATP5J;UQCR11;COX7A2;UQCR10;ATP5O;ADCY8;COX5B;COX5A;ATP5B;ATP5E;NDUFV3;CYC1;NDUFV2;SMARCE1;COA3;NDUFA8;NDUFA5;NDUFA4;NDUFA3;NDUFA2;NDUFA1;COX6C;UQCRQ;NDUFAF4;NDUFAB1;NDUFAF2
6	Hippo signaling pathway	0.628163	1.99408	8.56249	1.86484	PATJ;PRKCI;TCF7L1;FZD5;WWC1;FZD7;PRKCZ;AREG;TGFBR1;MOB1B;BMP2;DLG3;BTRC;BIRC2;LLGL2		Non-alcoholic fatty liver disease (NAFLD)	1.22335e-19	7.85979	371.806	20.5442	NDUFB9;NDUFA13;COX7B;NDUFB8;NDUFB7;NDUFA11;UQCRB;NDUFB6;NDUFA12;NDUFB4;NDUFB3;NDUFB2;NDUFA4L2;COX7A2;UQCR11;UQCR10;COX6A1;COX5B;COX7C;COX5A;CDC42;NDUFV3;CYC1;NDUFV2;COX8A;NDUFA8;XBP1;NDUFA5;NDUFA4;NDUFA3;NDUFA2;NDUFA1;NDUFC1;COX6C;SDHB;COX6B1;NDUFS8;UQCRQ;NDUFS6;NDUFS5;NDUFAB1;CYCS;BAX
7	Glyoxylate and dicarboxylate metabolism	0.628163	3.66718	14.7725	1.74947	CAT;ACO1;HOGA1;ACSS1;GLUL		Proteasome	3.00278e-14	16.2809	565.595	15.0873	PSMD12;PSMD13;POMP;PSMA7;PSMB6;SEM1;PSMA6;PSMB4;PSMD6;PSMC5;PSMD7;PSMB5;PSMA4;PSMB2;PSMC3;PSMA1;PSMB3;PSMA2;PSMC2;PSMD1;PSME2
8	Parathyroid hormone synthesis, secretion and action	0.628163	2.19018	8.79332	1.74365	SLC34A2;PLCB3;ADCY9;JUND;VDR;SP1;MMP15;ARAF;GNAI3;ITPR3;HBEGF		Spliceosome	1.06788e-11	5.98626	172	12.4783	TCERG1;SF3B2;RBM8A;DDX46;SF3B6;U2AF1;SNRPD2;ZMAT2;SNRPD1;PCBP1;SNRPB2;SNRPD3;HNRNPA1;HNRNPA3;PRPF40A;LSM5;CRNKL1;LSM4;HNRNPM;LSM8;LSM7;RBMXL1;SNRPG;SRSF3;SNRNP27;PPIH;SNRPE;SNRPF;SNRPC;SLU7;SNRPB
9	Insulin signaling pathway	0.628163	1.97297	7.52151	1.65565	SREBF1;PRKCI;PRKAA2;ARAF;IRS2;PRKCZ;FOXO1;PPP1R3B;PPP1R3E;HKDC1;MKNK2;INPP5K;CRK		Retrograde endocannabinoid signaling	6.52509e-11	5.28982	141.792	11.6411	NDUFB9;NDUFA13;NDUFB8;NDUFB7;NDUFA11;NDUFB6;NDUFA12;NDUFB4;NDUFB3;NDUFB2;NDUFA4L2;CACNA1D;ADCY8;GNAI2;GNG10;NDUFV3;NDUFV2;NDUFA8;NDUFA5;NDUFA4;NDUFA3;NDUFA2;NDUFA1;NDUFC1;GNG11;NDUFS8;NDUFS6;GNB2;NDUFS5;GNB1;NDUFAB1;MGLL
10	mTOR signaling pathway	0.628163	1.91278	7.26313	1.64909	ATP6V1A;PRKAA2;FZD5;CAB39;FZD7;STK11;DEPTOR;ULK1;SLC38A9;RICTOR;FNIP1;FNIP2;EIF4B;ATP6V1C2		Cardiac muscle contraction	2.53844e-08	6.66502	138.203	9.00537	COX8A;COX7B;TPM4;UQCRB;TPM2;CACNA2D1;UQCR11;CACNA1D;COX7A2;UQCR10;COX6A1;COX5B;COX6C;COX7C;COX5A;COX6B1;CACNB2;UQCRQ;CYC1;CACNG4
11	Fructose and mannose metabolism	0.735656	3.17755	11.2609	1.53909	PFKFB4;PMM1;HKDC1;SORD;KHK		Focal adhesion	0.000168771	2.90502	34.3901	5.14124	ITGB1;FLT1;LAMA4;TNC;ILK;THBS2;ACTB;MYLK;CDC42;SPP1;FLNA;PDGFRB;PDGFRA;ITGA1;FN1;VEGFD;IGF1;PPP1CA;COL1A1;COL1A2;COL6A2;ZYX;ITGA8;COL6A3;TLN1;MYL9
12	MAPK signaling pathway	0.917666	1.54884	5.01174	1.40529	DUSP4;JUN;JUND;ARAF;NFATC3;DUSP8;AREG;DUSP16;DUSP6;TGFBR1;CDC25B;NR4A1;EFNA3;PPM1B;TAOK3;FGF9;MAPKAPK3;MKNK2;FAS;MET;CRK;MAP3K5		Dilated cardiomyopathy (DCM)	0.000190323	4.15865	48.369	5.05126	ITGB1;TGFB2;TPM4;TGFB3;TPM2;CACNA2D1;ITGA1;CACNA1D;IGF1;ADCY8;ACTB;AGT;CACNB2;DES;ITGA8;CACNG4
13	Sphingolipid signaling pathway	0.940882	1.85901	5.70856	1.33361	CERS4;ABCC1;PLCB3;ASAH2;SGMS1;GNAI3;DEGS1;S1PR2;PRKCZ;SGPP2;MAP3K5		Cell cycle	0.000221603	3.51902	40.1124	4.95041	YWHAE;CDKN1C;ANAPC13;TGFB2;CDKN2C;TGFB3;YWHAB;CDC25A;RBX1;CDC20;CCNA2;CCNB2;CCNB1;ESPL1;CDK4;CDK1;MCM3;E2F3;SKP2
14	Nitrogen metabolism	0.940882	4.08067	12.2101	1.29949	CAR9;CAR8;GLUL		ECM-receptor interaction	0.000251686	4.23977	47.4742	4.86295	ITGB1;LAMA4;ITGA1;TNC;FN1;HMMR;THBS2;HSPG2;COL1A1;COL1A2;COL6A2;ITGA8;SPP1;COL6A3;CD44
15	Wnt signaling pathway	0.940882	1.68923	4.80544	1.23546	JUN;TCF7L1;FZD5;SERPINF1;FZD7;CHD8;NFATC3;FRAT1;PLCB3;FRAT2;TBL1XR1;EP300;BTRC		Hypertrophic cardiomyopathy (HCM)	0.000365635	4.05998	43.6647	4.67079	ITGB1;TGFB2;TPM4;TGFB3;TPM2;CACNA2D1;ITGA1;CACNA1D;IGF1;ACTB;AGT;CACNB2;DES;ITGA8;CACNG4
16	Regulation of lipolysis in adipocytes	0.940882	2.28773	6.43924	1.2224	ADCY9;NPR1;GNAI3;IRS2;ABHD5;TSHB		AGE-RAGE signaling pathway in diabetic complications	0.000635278	3.61836	36.6827	4.40285	TGFB2;TGFB3;MMP2;FN1;VEGFD;AGT;COL1A1;CDC42;THBD;COL3A1;COL1A2;CDK4;PIM1;NOX4;BAX;NOX1
17	Pathways in cancer	0.940882	1.34197	3.69304	1.19516	CEBPA;LAMA3;ARAF;GNAI3;FOXO1;FRAT1;FRAT2;TERT;FGF9;EP300;JAK2;IL12RB1;IL13RA1;JUN;TCF7L1;JAG1;FZD5;TXNRD3;DAPK2;FZD7;ARNT;TRAF1;TGFBR1;BCR;PLCB3;BMP2;ADCY9;MSH2;SP1;FAS;COL4A5;MET;CRK;BIRC2;NFE2L2		Pathways in cancer	0.00102139	1.91669	18.4049	4.17029	ITGB1;NOTCH3;RALB;GSTP1;HHIP;LAMA4;LEF1;LPAR1;ADCY8;ETS1;GNAI2;CKS1B;CDC42;FGF7;EDNRA;GNG10;EDNRB;PIM1;ELOB;E2F3;ELOC;SKP2;JAK1;RUNX1T1;PDGFRB;NQO1;PDGFRA;TGFB2;TGFB3;PTCH1;MMP2;WNT5A;FN1;VEGFD;IGF1;GNG11;AGT;RBX1;NFKBIA;HEYL;CDK4;GNB2;GNB1;CKS2;BIRC5;CYCS;BAX;CALM3
18	Steroid biosynthesis	0.940882	3.57021	9.6795	1.17745	SQLE;EBP;SC5D		Epstein-Barr virus infection	0.00280255	2.36249	19.9824	3.67334	PSMD12;PSMD13;H2-Q7;PSMD6;PSMD7;PSMD1;E2F3;SKP2;B2M;JAK1;LYN;PDIA3;SEM1;NFKBIA;CCNA2;PSMC5;PSMC3;CDK4;PSMC2;CYCS;BAX;CALR;VIM;MAP3K14;CD44
19	Adherens junction	0.940882	2.05353	5.52545	1.16856	TCF7L1;YES1;CTNND1;EP300;MET;TGFBR1;NECTIN1		Oocyte meiosis	0.00280255	3.07317	25.9766	3.67096	YWHAE;ANAPC13;YWHAB;IGF1;ADCY8;RBX1;PPP1CA;CDC20;SGO1;CCNB2;CCNB1;ESPL1;PPP2R1A;CDK1;CALM3;FBXO5
20	Th17 cell differentiation	0.940882	1.84633	4.93177	1.16005	JUN;RORC;NFATC3;RORA;AHR;TYK2;JAK2;IL12RB1;TGFBR1		Vascular smooth muscle contraction	0.00280255	2.83633	23.9119	3.66135	PPP1R14A;GUCY1A1;RAMP2;GUCY1B1;CACNA1D;ADCY8;ACTG2;AGT;MYLK;PPP1CA;ACTA2;EDNRA;MYL6;ADORA2A;CALD1;MYH11;CALM3;MYL9
21	Transcriptional misregulation in cancer	0.940882	1.58211	4.08896	1.12243	CEBPA;CCNT2;ITGAM;TMPRSS2;TRAF1;BMI1;FOXO1;DUSP6;FUT8;SUPT3;SP1;NUPR1;MET;MEN1		Human T-cell leukemia virus 1 infection	0.00721617	2.18881	16.276	3.22941	H2-Q7;ADCY8;ETS1;CDC20;CCNB2;E2F3;B2M;JAK1;RANBP1;TGFB2;CDKN2C;TGFB3;NFKBIA;CCNA2;ESPL1;CDK4;VDAC3;VDAC2;BAX;VDAC1;CALR;TLN1;MAP3K14;SLC25A4;RAN
22	Gastric acid secretion	0.940882	1.99202	5.12759	1.1179	PLCB3;ADCY9;GNAI3;ITPR3;SLC4A2;ATP1B1;CFTR		Arrhythmogenic right ventricular cardiomyopathy (ARVC)	0.00992386	3.45321	24.4172	3.07083	ITGB1;CACNB2;DES;CDH2;CACNA2D1;ITGA1;LEF1;ITGA8;CACNA1D;ACTB;CACNG4
23	Pancreatic secretion	0.940882	1.78835	4.52136	1.098	PLCB3;ADCY9;CCKAR;PLA2G1B;ITPR3;RAB27B;SLC4A2;ATP1B1;CFTR		Cellular senescence	0.0109442	2.32962	16.1192	3.00499	TGFB2;TGFB3;H2-Q7;CACNA1D;FOXM1;ETS1;CDC25A;PPP1CA;CCNA2;CCNB2;CCNB1;CDK4;VDAC3;EIF4EBP1;CDK1;VDAC2;VDAC1;CALM3;E2F3;SLC25A4
24	SNARE interactions in vesicular transport	0.940882	2.6272	6.61443	1.09341	STX19;STX3;USE1;SNAP29		Alcoholism	0.0109442	2.26821	15.6188	2.99054	HIST1H2BJ;H2AFZ;GNG11;HIST1H2AP;GNAI2;PPP1CA;GNG10;HIST1H3A;ADORA2A;GNB2;GNB1;HIST1H2AE;HIST1H2BF;HIST1H2AD;CALM3;HIST1H2AF;SLC29A1;HIST1H2BB;HIST1H3C;HIST1H4D;HIST1H2AB
25	Sphingolipid metabolism	0.948989	2.21538	5.3241	1.04372	CERS4;ASAH2;SGMS1;DEGS1;SGPP2		Fc gamma R-mediated phagocytosis	0.013077	3.06478	20.4332	2.89548	CDC42;LYN;MARCKSL1;MARCKS;ARPC2;ARPC1B;CFL1;ARPC5L;ASAP2;ARPC5;PLPP3;PLPP1
26	Mitophagy	0.948989	2.00604	4.73969	1.02611	USP8;JUN;CITED2;SP1;ULK1;AMBRA1		Protein processing in endoplasmic reticulum	0.0134413	2.38352	15.7322	2.86652	PDIA3;VCP;XBP1;WFS1;RPN1;SSR3;HSPBP1;CKAP4;DDOST;RBX1;LMAN1;DAD1;SEC61G;SSR1;BAX;CALR;SEC61B;CRYAB
27	Cholesterol metabolism	0.948989	2.16492	5.05571	1.0142	NPC1;NPC2;CD36;LDLRAP1;APOB		Systemic lupus erythematosus	0.0203909	2.41636	14.8507	2.66913	SSB;HIST1H2BJ;H2AFZ;HIST1H2AP;HIST1H3A;SNRPD1;HIST1H2AE;HIST1H2BF;HIST1H2AD;SNRPD3;HIST1H2AF;HIST1H2BB;HIST1H3C;HIST1H4D;HIST1H2AB;SNRPB
28	Insulin resistance	0.948989	1.69936	3.91995	1.00179	SREBF1;SLC27A1;PRKAA2;PPP1R3B;PPP1R3E;IRS2;CD36;PRKCZ;FOXO1		cGMP-PKG signaling pathway	0.0227683	2.24316	13.4573	2.60544	GUCY1A1;MEF2C;GUCY1B1;CACNA1D;ADCY8;MYLK;GNAI2;PPP1CA;EDNRA;EDNRB;ADORA1;VDAC3;VDAC2;VDAC1;CALM3;PDE5A;MYL9;SLC25A4
29	AMPK signaling pathway	0.948989	1.64437	3.78725	1.00025	SREBF1;STK11;PFKFB4;PRKAA2;CAB39;IRS2;ULK1;CD36;CFTR;FOXO1		Malaria	0.0244563	3.72915	21.9746	2.55914	TGFB2;LRP1;GYPC;CD81;TGFB3;SDC2;PECAM1;THBS2
30	Arginine and proline metabolism	0.948989	2.11669	4.8039	0.985645	OAT;MAOB;P4HA1;HOGA1;SAT1		Regulation of actin cytoskeleton	0.0254799	2.05793	11.9725	2.52661	PDGFRB;ITGB1;PDGFRA;ARPC1B;ITGA1;ARPC5L;LPAR1;FN1;ARPC5;ACTB;MYLK;PPP1CA;ENAH;CDC42;FGF7;ARPC2;CFL1;ITGA8;PFN1;MYL9;MYH10
31	Terpenoid backbone biosynthesis	0.948989	2.85557	6.43405	0.978535	IDI1;MVK;HMGCS1		Gap junction	0.0294212	2.80654	15.7526	2.43761	PDGFRB;PDGFRA;TUBA1B;GUCY1A1;GUCY1B1;TUBB5;TUBA1A;LPAR1;CDK1;ADCY8;GNAI2
32	Aldosterone-regulated sodium reabsorption	0.977965	2.24026	4.7463	0.920115	SCNN1A;NEDD4L;SFN;ATP1B1		Bacterial invasion of epithelial cells	0.0294212	2.98864	16.7644	2.43612	ITGB1;CDC42;SEPT11;ARPC2;ARPC1B;ARPC5L;FN1;ILK;ARPC5;ACTB
33	Pyruvate metabolism	0.977965	2.24026	4.7463	0.920115	LDHB;ACYP1;HAGH;ACSS1		PI3K-Akt signaling pathway	0.0306764	1.7661	9.77861	2.40461	YWHAE;ITGB1;FLT1;YWHAB;LAMA4;LPAR1;TNC;THBS2;GNG10;FGF7;PPP2R1A;SPP1;EIF4EBP1;JAK1;PDGFRB;PDGFRA;ANGPT1;ITGA1;FN1;VEGFD;IGF1;GNG11;COL1A1;COL1A2;CDK4;GNB2;COL6A2;GNB1;ITGA8;COL6A3
34	RNA degradation	0.977965	1.75529	3.70596	0.916931	EXOSC7;CNOT4;BTG2;CNOT6L;TENT4A;TOB1;DCP1B		Apoptosis	0.0354496	2.28112	12.2322	2.32884	BECN1;SEPT4;ACTB;CTSS;LMNB1;NFKBIA;TUBA1B;TUBA1A;CYCS;BIRC5;BAX;BCL2A1D;MAP3K14;CTSD;BOK
35	Renal cell carcinoma	0.977965	1.84377	3.85102	0.907096	JUN;ARAF;EP300;ARNT;MET;CRK		Salmonella infection	0.0394041	2.81224	14.7013	2.27032	CDC42;DYNC1I2;ARPC2;ARPC1B;ARPC5L;FLNA;ARPC5;PFN1;CXCL2;ACTB
36	Glycosylphosphatidylinositol (GPI)-anchor biosynthesis	0.977965	2.5957	5.35651	0.896216	PIGT;PIGN;PIGH		Relaxin signaling pathway	0.0423611	2.29159	11.7492	2.22666	MMP2;VEGFD;ADCY8;GNG11;GNAI2;COL1A1;NFKBIA;ACTA2;GNG10;COL3A1;EDNRB;COL1A2;GNB2;GNB1
37	Cortisol synthesis and secretion	0.977965	1.81441	3.69786	0.885114	NR4A1;PLCB3;ADCY9;SP1;ITPR3;PDE8B		Small cell lung cancer	0.0425337	2.59782	13.2375	2.213	ITGB1;NFKBIA;CDK4;LAMA4;CKS2;FN1;BAX;CYCS;E2F3;SKP2;CKS1B
38	AGE-RAGE signaling pathway in diabetic complications	0.977965	1.63952	3.311	0.877051	JUN;PLCB3;COL4A5;CCL2;JAK2;PRKCZ;FOXO1;TGFBR1		Proteoglycans in cancer	0.0441861	1.98059	9.96401	2.18486	ITGB1;TGFB2;SDC2;PTCH1;MMP2;WNT5A;FN1;HSPB2;ANK2;IGF1;HSPG2;ACTB;PPP1CA;COL1A1;CDC42;COL1A2;GPC3;FLNA;CD44
39	Longevity regulating pathway	0.991718	1.622	3.21081	0.859705	STK11;ADCY9;PRKAA2;CAT;IRS2;ULK1;ATG13;FOXO1		Human immunodeficiency virus 1 infection	0.0560234	1.8567	8.85182	2.0705	PDIA3;H2-Q7;GNG11;GNAI2;RBX1;NFKBIA;CCNB2;GNG10;CCNB1;GNB2;CFL1;GNB1;CDK1;AP1S1;CYCS;BAX;CALM3;ELOB;CALR;ELOC;B2M
40	Collecting duct acid secretion	0.999994	2.37914	4.50746	0.822805	ATP6V1A;ATP6V0A1;ATP6V1C2		Platelet activation	0.0628449	2.22123	10.2783	2.0096	LYN;ITGB1;GUCY1A1;GUCY1B1;ADCY8;ACTB;MYLK;GNAI2;PPP1CA;COL1A1;COL3A1;COL1A2;TLN1
41	Complement and coagulation cascades	0.999994	1.6465	3.11535	0.82173	ITGAM;SERPINB2;C3AR1;F13A1;HC;CD55;F5		Oxytocin signaling pathway	0.06507	2.06636	9.43869	1.98377	GUCY1A1;MEF2C;GUCY1B1;CACNA2D1;CACNA1D;ADCY8;ACTB;MYLK;GNAI2;PPP1CA;CACNB2;MYL6;CALM3;MYL9;CACNG4
42	Inositol phosphate metabolism	0.999994	1.70573	3.1524	0.802632	INPP4A;PI4K2B;PLCB3;PIP5K1A;INPP5K;PIP5K1B		Protein digestion and absorption	0.087561	2.38889	10.1452	1.84437	COL1A1;ACE2;COL3A1;COL1A2;COL13A1;COL5A1;ELN;COL6A2;COL5A2;COL6A3
43	Thyroid hormone synthesis	0.999994	1.70573	3.1524	0.802632	PLCB3;ADCY9;ALB;ITPR3;ATP1B1;TSHB		Rap1 signaling pathway	0.105586	1.80507	7.28545	1.75286	PDGFRB;ITGB1;PDGFRA;FLT1;RALB;ANGPT1;LPAR1;VEGFD;IGF1;ADCY8;ACTB;GNAI2;CDC42;FGF7;ADORA2A;CALM3;TLN1;PFN1
44	Rap1 signaling pathway	0.999994	1.36927	2.47604	0.785331	PRKCI;ITGAM;CTNND1;MAGI2;GNAI3;PRKCZ;RAP1GAP;PLCB3;EFNA3;ADCY9;FGF9;ADORA2B;MET;CRK		Axon guidance	0.109038	1.86754	7.43457	1.7289	ITGB1;ROBO2;SEMA6D;PTCH1;WNT5A;ILK;UNC5C;GNAI2;ENAH;CDC42;DPYSL2;CFL1;SLIT2;MYL9;EPHA3;EPHB3
45	Thiamine metabolism	0.999994	2.92693	5.17074	0.767229	AK1;AK4		Apelin signaling pathway	0.117064	1.98886	7.68785	1.67875	NOTCH3;BECN1;MEF2C;ADCY8;GNG11;MYLK;GNAI2;ACTA2;GNG10;GNB2;GNB1;SPP1;CALM3
46	Inflammatory bowel disease (IBD)	0.999994	1.76307	3.10762	0.765493	JUN;RORC;RORA;IL12RB1;IL18R1		Ubiquitin mediated proteolysis	0.117064	1.98886	7.68785	1.67875	ANAPC13;UBE2C;UBE2E3;UBE2L3;RBX1;CDC20;UBE2S;UBE2N;UBA2;ELOB;ELOC;SKP2;UBE2M
47	Fatty acid elongation	0.999994	2.1959	3.82729	0.756944	ACOT2;THEM4;ACOT1		Viral carcinogenesis	0.117291	1.73297	6.65814	1.66857	LYN;YWHAE;RANBP1;HIST1H2BJ;YWHAB;H2-Q7;CDC20;NFKBIA;CCNA2;CDC42;CDK4;VDAC3;HIST1H2BF;CDK1;BAX;SKP2;HIST1H2BB;HIST1H4D;JAK1
48	Pertussis	0.999994	1.63237	2.8041	0.746038	JUN;ITGAM;GNAI3;HC;SFTPA1;TICAM1		RNA degradation	0.121052	2.32272	8.80173	1.64572	LSM8;LSM7;EXOSC4;EXOSC8;CNOT3;PABPC4L;LSM5;LSM4;EXOSC1
49	TNF signaling pathway	0.999994	1.49415	2.51996	0.732461	JUN;JAG1;CCL2;FAS;TRAF1;BIRC2;IL18R1;MAP3K5		Ribosome	0.123875	1.85148	6.93517	1.62675	RPL41;MRPS11;MRPL27;RPS27L;MRPL15;MRPL23;MRPL21;MRPS5;MRPL11;MRPL22;MRPL33;MRPL20;RPS29;RPL35;RPL39
50	Glycosphingolipid biosynthesis	0.999994	1.85709	3.11931	0.729476	B3GALT2;ST3GAL5;B3GNT2;FUT4		p53 signaling pathway	0.128399	2.42409	8.94409	1.6024	CCNB2;CCNB1;RRM2;CDK4;CDK1;BAX;CYCS;IGF1
51	Human papillomavirus infection	0.999994	1.24201	2.03907	0.713002	ATP6V1A;PATJ;PRKCI;TCF7L1;JAG1;FZD5;FZD7;PXN;LAMA3;TYK2;TICAM1;PRKCZ;FOXO1;TERT;DLG3;FAS;EP300;COL4A5;IRF9;LLGL2;ATP6V0A1;ATP6V1C2		Circadian entrainment	0.131986	2.14629	7.81747	1.58183	GUCY1A1;GNG10;GUCY1B1;GNB2;GNB1;CACNA1D;CALM3;ADCY8;GNG11;GNAI2
52	Salivary secretion	0.999994	1.58685	2.59643	0.710599	PLCB3;ADCY9;TRPV6;ITPR3;SLC4A2;ATP1B1		Pancreatic cancer	0.164814	2.27889	7.74997	1.47693	CDC42;TGFB2;RALB;TGFB3;CDK4;BAX;E2F3;JAK1
53	Breast cancer	0.999994	1.39077	2.22987	0.69632	FRAT1;JUN;TCF7L1;FRAT2;JAG1;FGF9;FZD5;SP1;FZD7;ARAF		Adrenergic signaling in cardiomyocytes	0.167355	1.84056	6.19252	1.46118	TPM4;TPM2;CACNA2D1;CACNA1D;ADCY8;AGT;GNAI2;PPP1CA;CACNB2;PPP2R1A;SCN7A;CALM3;CACNG4
54	Ether lipid metabolism	0.999994	1.77052	2.78707	0.683645	PLA2G1B;GDPD1;PAFAH1B3;PAFAH2		Renin secretion	0.167355	2.24526	7.48227	1.44728	EDNRA;GUCY1A1;GUCY1B1;ADORA1;CACNA1D;CALM3;AGT;GNAI2
55	Glycerophospholipid metabolism	0.999994	1.48115	2.30063	0.674579	PCYT2;CHKA;GPAM;PLA2G1B;ETNK1;LPIN2;PISD		Progesterone-mediated oocyte maturation	0.167355	2.1212	7.06229	1.44593	CCNA2;ANAPC13;CCNB2;CCNB1;CDK1;IGF1;ADCY8;CDC25A;GNAI2
56	FoxO signaling pathway	0.999994	1.39379	2.13974	0.666728	STK11;PRKAA2;CAT;ARAF;EP300;FOXO6;IRS2;FOXO1;TGFBR1		Phagosome	0.168417	1.73835	5.7453	1.43536	ITGB1;COLEC12;DYNC1I2;H2-Q7;THBS2;ACTB;CTSS;TUBA1B;TUBB5;TUBA1A;SEC61G;ATP6V0A2;CALR;SEC61B;ATP6V0E
57	Cocaine addiction	0.999994	1.73019	2.63714	0.661946	JUN;MAOB;GNAI3;FOSB		Human papillomavirus infection	0.175948	1.49183	4.83888	1.40867	ITGB1;NOTCH3;LAMA4;H2-Q7;TNC;THBS2;CDC42;PPP2R1A;ATP6V0A2;SPP1;EIF4EBP1;JAK1;PDGFRB;WNT5A;ITGA1;FN1;COL1A1;CCNA2;HEYL;COL1A2;CDK4;COL6A2;ITGA8;COL6A3;BAX;ATP6V0E
58	Gastric cancer	0.999994	1.36075	2.07005	0.660672	FRAT1;TCF7L1;FRAT2;FGF9;TERT;FZD5;FZD7;ARAF;MET;TGFBR1		RNA transport	0.177584	1.74905	5.59669	1.38968	EIF4A1;RBM8A;EIF1AX;SUMO2;PABPC4L;EIF4EBP1;GEMIN6;EIF2S3Y;SMN1;EIF3J1;EIF3C;EIF1B;EIF4G2;RAN
59	Phosphatidylinositol signaling system	0.999994	1.46479	2.2258	0.659925	INPP4A;PI4K2B;PLCB3;PIP5K1A;INPP5K;ITPR3;PIP5K1B		Tight junction	0.177584	1.74905	5.59669	1.38968	ITGB1;CACNA1D;YBX3;ACTB;CDC42;CLDN5;MYL6;TUBA1B;TUBA1A;PPP2R1A;CDK4;MYH11;MYL9;MYH10
60	Circadian entrainment	0.999994	1.44879	2.15364	0.64558	PLCB3;ADCY9;RASD1;PER3;NOS1AP;GNAI3;ITPR3		Protein export	0.20967	3.17537	9.57994	1.31025	SRP19;SPCS1;SEC61G;SEC61B
61	Neomycin, kanamycin and gentamicin biosynthesis	0.999994	4.75375	7.06485	0.645433	HKDC1		Renal cell carcinoma	0.222412	2.18865	6.43774	1.27744	CDC42;TGFB2;TGFB3;ELOB;ELOC;ETS1;RBX1
62	Estrogen signaling pathway	0.999994	1.37134	2.0278	0.642189	JUN;PLCB3;ADCY9;KRT18;SP1;GNAI3;KRT23;ITPR3;HBEGF		Human cytomegalovirus infection	0.224184	1.53992	4.48251	1.26418	PDIA3;PDGFRA;H2-Q7;ADCY8;GNG11;GNAI2;NFKBIA;GNG10;CDK4;GNB2;GNB1;EIF4EBP1;CYCS;BAX;CALM3;E2F3;CALR;B2M;JAK1
63	Amino sugar and nucleotide sugar metabolism	0.999994	1.69166	2.49685	0.64101	PMM1;HKDC1;AMDHD2;GNE		Fluid shear stress and atherosclerosis	0.224184	1.74945	5.07556	1.25999	CDH5;THBD;NQO1;MEF2C;SDC2;MMP2;GSTP1;SUMO2;PECAM1;CALM3;ACTB;NOX1
64	Melanogenesis	0.999994	1.43314	2.08403	0.631539	PLCB3;TCF7L1;ADCY9;FZD5;FZD7;GNAI3;EP300		Necroptosis	0.231859	1.65109	4.68741	1.23295	H2AFZ;HMGB1;HIST1H2AP;HIST1H2AE;VDAC3;HIST1H2AD;VDAC2;BAX;VDAC1;HIST1H2AF;PPIA;SLC25A4;HIST1H2AB;JAK1
65	Hepatocellular carcinoma	0.999994	1.30966	1.88419	0.624815	FRAT1;TCF7L1;FRAT2;TERT;FZD5;TXNRD3;FZD7;ARAF;MET;TGFBR1;NFE2L2		Rheumatoid arthritis	0.231859	2.00806	5.6955	1.2318	TGFB2;FLT1;ANGPT1;TGFB3;ATP6V0A2;LTB;ATP6V0E;IL17A
66	Cysteine and methionine metabolism	0.999994	1.65479	2.36544	0.620801	MPST;LDHB;AHCYL2;ADI1		Nucleotide excision repair	0.241637	2.50754	6.97031	1.20723	ERCC1;POLD2;RPA2;GTF2H5;RBX1
67	Purine metabolism	0.999994	1.3496	1.922	0.618488	PRPS2;ADCY9;NPR1;NME7;AK1;AK4;PDE8B;GUCY2G;NT5C2		Melanoma	0.260059	2.05353	5.52545	1.16856	PDGFRB;PDGFRA;FGF7;CDK4;BAX;E2F3;IGF1
68	Chagas disease (American trypanosomiasis)	0.999994	1.38813	1.88953	0.591163	JUN;PLCB3;GNAI3;CCL2;FAS;TICAM1;TGFBR1		Pyrimidine metabolism	0.260059	2.1995	5.88679	1.16235	DUT;RRM2;NME2;NME4;DCTPP1;NME1
69	Acute myeloid leukemia	0.999994	1.48681	1.99017	0.581324	CEBPA;TCF7L1;ITGAM;ARAF;DUSP6		Transcriptional misregulation in cancer	0.280967	1.58211	4.08896	1.12243	MEF2C;FLT1;CDKN2C;LMO2;ETV1;IGF1;FLI1;MAF;HIST1H3A;BAX;BCL2A1D;UTY;HIST1H3C;RUNX1T1
70	Phosphonate and phosphinate metabolism	0.999994	3.8028	5.05113	0.576858	PCYT2		Glioma	0.292588	1.96262	4.94144	1.09346	PDGFRB;PDGFRA;CDK4;BAX;E2F3;CALM3;IGF1
71	Th1 and Th2 cell differentiation	0.999994	1.40987	1.85358	0.570974	JUN;JAG1;NFATC3;TYK2;JAK2;IL12RB1		GABAergic synapse	0.292588	1.86054	4.67999	1.09242	GNG10;GNB2;GNB1;CACNA1D;ADCY8;GNG11;SLC38A5;GNAI2
72	Colorectal cancer	0.999994	1.3926	1.78688	0.557255	JUN;TCF7L1;MSH2;ARAF;AREG;TGFBR1		Long-term depression	0.297851	2.0792	5.16274	1.07837	LYN;GUCY1A1;GUCY1B1;PPP2R1A;IGF1;GNAI2
73	Adipocytokine signaling pathway	0.999994	1.4416	1.82697	0.55039	STK11;PRKAA2;IRS2;CD36;JAK2		Cell adhesion molecules (CAMs)	0.297851	1.5808	3.90422	1.07261	ITGB1;CD274;SDC2;H2-Q7;NRXN3;CDH5;CLDN5;VCAN;CDH2;ITGA8;PECAM1;NRCAM;CD34
74	Axon guidance	0.999994	1.23932	1.53272	0.537111	EFNB2;NRP1;EFNA3;SEMA3B;NFATC3;GNAI3;SEMA4F;PRKCZ;MET;PDK1;RND1		Cholesterol metabolism	0.336122	2.16492	5.05571	1.0142	LRP1;VDAC3;VDAC2;VDAC1;PLTP
75	Bile secretion	0.999994	1.42001	1.75111	0.535558	ADCY9;SLC4A2;SLC5A1;ATP1B1;CFTR		Hepatitis B	0.394196	1.51613	3.25871	0.933457	NFKBIA;CCNA2;TGFB2;TGFB3;YWHAB;VDAC3;CYCS;BIRC5;BAX;E2F3;HSPG2;JAK1
76	Endocrine and other factor-regulated calcium reabsorption	0.999994	1.49216	1.81972	0.529629	PLCB3;ADCY9;VDR;ATP1B1		Leishmaniasis	0.394196	1.8741	4.01173	0.929659	ITGB1;NFKBIA;TGFB2;MARCKSL1;TGFB3;JAK1
77	Hepatitis B	0.999994	1.24427	1.50281	0.524533	JUN;DDX3X;ARAF;NFATC3;EP300;FAS;TYK2;TICAM1;JAK2;TGFBR1		Chemokine signaling pathway	0.394196	1.45999	3.1188	0.92773	LYN;ADCY8;CXCL13;GNG11;CXCL14;CXCL2;GNAI2;NFKBIA;CDC42;GNG10;CCL6;GNB2;GNB1;PF4
78	Protein processing in endoplasmic reticulum	0.999994	1.24427	1.50281	0.524533	SEC61A2;MAN1A;DNAJC10;PLAA;CAPN1;SVIP;SEC24C;MAP3K5;NFE2L2;HERPUD1		Leukocyte transendothelial migration	0.401783	1.61878	3.40625	0.913847	ITGB1;CDC42;CDH5;CLDN5;MMP2;PECAM1;MYL9;ACTB;GNAI2
79	African trypanosomiasis	0.999994	1.58509	1.85974	0.509546	PLCB3;FAS;F2RL1		Kaposi sarcoma-associated herpesvirus infection	0.40642	1.42427	2.96249	0.903331	LYN;BECN1;H2-Q7;GNG11;CXCL2;NFKBIA;GNG10;CDK4;GNB2;GNB1;CYCS;BAX;CALM3;E2F3;JAK1
80	Fat digestion and absorption	0.999994	1.54217	1.74162	0.490462	PLA2G1B;CD36;APOB		Ferroptosis	0.443195	2.11557	4.19052	0.860248	PCBP1;VDAC3;VDAC2;CP
81	NOD-like receptor signaling pathway	0.999994	1.18355	1.31503	0.482541	RNF31;JUN;PLCB3;RNASEL;IFI207;IFI204;CCL2;ITPR3;TYK2;TICAM1;BIRC2;IRF9		HIF-1 signaling pathway	0.461236	1.58804	3.0204	0.826015	FLT1;ANGPT1;EIF4EBP1;ELOB;IGF1;TIMP1;ELOC;RBX1
82	Pyrimidine metabolism	0.999994	1.40904	1.56346	0.481889	NME7;CTPS2;UPP2;NT5C2		Collecting duct acid secretion	0.461236	2.37914	4.50746	0.822805	CAR2;ATP6V0A2;ATP6V0E
83	Influenza A	0.999994	1.20458	1.32937	0.479288	JUN;RNASEL;EP300;TMPRSS2;CCL2;FAS;TYK2;TICAM1;JAK2;IRF9		Adherens junction	0.461236	1.73166	3.27943	0.822469	CDC42;FER;CSNK2A1;LEF1;SNAI2;ACTB
84	Sulfur relay system	0.999994	2.716	2.95712	0.47285	MPST		Colorectal cancer	0.461236	1.6465	3.11535	0.82173	TGFB2;RALB;TGFB3;LEF1;BIRC5;BAX;CYCS
85	Bladder cancer	0.999994	1.5015	1.63249	0.472181	DAPK2;ARAF;HBEGF		Calcium signaling pathway	0.462133	1.40872	2.64604	0.815748	PDGFRB;PDGFRA;CACNA1D;ADCY8;MYLK;EDNRA;EDNRB;ADORA2A;VDAC3;VDAC2;VDAC1;CALM3;SLC25A4
86	Vitamin digestion and absorption	0.999994	1.72873	1.86896	0.469524	ABCC1;APOB		Gastric acid secretion	0.490645	1.68055	3.03104	0.783291	CAR2;CALM3;ADCY8;ACTB;MYLK;GNAI2
87	Synaptic vesicle cycle	0.999994	1.32105	1.42127	0.46724	UNC13B;ATP6V1A;STX3;ATP6V0A1;ATP6V1C2		cAMP signaling pathway	0.490645	1.35523	2.38272	0.763563	HHIP;PTCH1;CACNA1D;ADCY8;GNAI2;PPP1CA;NFKBIA;POMC;EDNRA;ADORA2A;FXYD1;ADORA1;CALM3;MYL9
88	Lysine degradation	0.999994	1.38335	1.48753	0.467002	PRDM9;HYKK;KMT2B;AASS		Toxoplasmosis	0.490645	1.52419	2.67587	0.762446	NFKBIA;ITGB1;TGFB2;TGFB3;LAMA4;CYCS;JAK1;GNAI2
89	Glutamatergic synapse	0.999994	1.2447	1.32755	0.463202	GRK3;PLCB3;ADCY9;GNAI3;ITPR3;GLUL;SHANK2		Cushing syndrome	0.490645	1.41675	2.4845	0.761607	POMC;CDKN2C;CDK4;WNT5A;LEF1;CACNA1D;E2F3;ADCY8;AGT;KCNK3;GNAI2
90	Leukocyte transendothelial migration	0.999994	1.23311	1.28614	0.45297	CLDN4;ITGAM;CTNND1;NCF4;PXN;GNAI3;ESAM		Hippo signaling pathway	0.490645	1.41675	2.4845	0.761607	YWHAE;TGFB2;PPP2R1A;TGFB3;YWHAB;WNT5A;LEF1;SNAI2;BIRC5;ACTB;PPP1CA
91	cGMP-PKG signaling pathway	0.999994	1.17459	1.20525	0.445632	PLCB3;ADCY9;NPR1;NFATC3;CNGA1;GNAI3;IRS2;ITPR3;ATP1B1;MYH7		Morphine addiction	0.490645	1.56869	2.71904	0.752772	GNG10;GNB2;GNB1;ADORA1;ADCY8;GNG11;GNAI2
92	Long-term depression	0.999994	1.33467	1.34805	0.438648	PLCB3;ARAF;GNAI3;ITPR3		Hepatitis C	0.490645	1.40716	2.42767	0.749254	NFKBIA;YWHAE;CLDN5;CD81;PPP2R1A;CDK4;YWHAB;CYCS;BAX;E2F3;JAK1
93	Carbohydrate digestion and absorption	0.999994	1.42628	1.43798	0.437858	HKDC1;SLC5A1;ATP1B1		Chronic myeloid leukemia	0.490645	1.63237	2.8041	0.746038	NFKBIA;TGFB2;TGFB3;CDK4;BAX;E2F3
94	Endocytosis	0.999994	1.12391	1.1189	0.432361	USP8;PRKCI;NEDD4L;PRKCZ;TGFBR1;EPN2;EPN3;GRK3;ZFYVE16;PSD4;CXCR2;PSD3;PIP5K1A;PIP5K1B;LDLRAP1		Pertussis	0.490645	1.63237	2.8041	0.746038	ITGB1;C4BP;CFL1;SERPING1;CALM3;GNAI2
95	Sulfur metabolism	0.999994	2.37638	2.36394	0.432022	MPST		Glycerolipid metabolism	0.510456	1.69993	2.83489	0.724251	DGKE;AKR1A1;PLPP3;MGLL;PLPP1
96	Vitamin B6 metabolism	0.999994	2.37638	2.36394	0.432022	AOX3		Ras signaling pathway	0.51103	1.31202	2.17278	0.719216	PDGFRB;PDGFRA;FLT1;RALB;ANGPT1;VEGFD;IGF1;GNG11;ETS1;CDC42;GNG10;FGF7;GNB2;GNB1;CALM3
97	Choline metabolism in cancer	0.999994	1.22717	1.2038	0.426022	JUN;SLC44A3;CHKA;SP1;PIP5K1A;PIP5K1B		Basal cell carcinoma	0.546753	1.64114	2.58992	0.68537	HHIP;PTCH1;WNT5A;LEF1;BAX
98	Hedgehog signaling pathway	0.999994	1.39142	1.35119	0.421739	GRK3;SPOPL;BTRC		Drug metabolism	0.549185	1.43746	2.23697	0.675846	ADH1;DUT;RRM2;GSTP1;NME2;NME4;ADH5;NME1
99	Necroptosis	0.999994	1.14604	1.09273	0.414092	ZBP1;RNF31;FAS;CAPN1;TYK2;TICAM1;JAK2;GLUL;BIRC2;IRF9		Prostate cancer	0.549185	1.48115	2.30063	0.674579	PDGFRB;NFKBIA;PDGFRA;GSTP1;LEF1;E2F3;IGF1
100	Apelin signaling pathway	0.999994	1.1706	1.11465	0.413539	HDAC5;PLCB3;ADCY9;JAG1;PRKAA2;GNAI3;ITPR3;TGFBR1		Sphingolipid metabolism	0.559717	1.73019	2.63714	0.661946	CERS3;CERK;PLPP3;PLPP1

## Sheet: AT2 P28
Dataset S6. KEGG Pathway Analysis of KEGG 2019 mouse terms in Aga2 mutant compared to control mice.
	Upregulated KEGG Terms							Downregulated KEGG Terms
	KEGG 2019 Mouse Term	Adjusted P value	Odds Ratio	Combined Score	log10pval	KEGG 2019 Mouse Genes		KEGG 2019 Mouse Term	Adjusted P value	Odds Ratio	Combined Score	log10pval	KEGG 2019 Mouse Genes
1	Biosynthesis of unsaturated fatty acids	0.00106509	12.0351	143.292	5.1708	ELOVL1;HACD1;SCP2;HSD17B4;ACAA1A;ELOVL7;HACD3		Osteoclast differentiation	2.21798e-05	4.23634	68.9874	7.07234	CSF1R;JUN;SPI1;SYK;NCF2;IFNGR1;STAT2;NCF4;TRAF2;PIRB;CYLD;FCGR3;TYROBP;FCGR4;LCK;IL1B;AKT3;SIRPA;FYN;FCGR2B;SQSTM1;MAP3K14;SIRPB1C
2	Non-alcoholic fatty liver disease (NAFLD)	0.00106509	4.43554	50.6758	4.96179	COX7B;NDUFB6;IRS1;NDUFA4;NDUFA10;EIF2AK3;IRS2;COX7A2;ADIPOR2;EIF2S1;COX5A;UQCRH;UQCRC2;NDUFV2		Endocytosis	2.90789e-05	2.90868	44.5631	6.65369	H2-T23;H2-T22;H2-Q6;H2-M3;H2-Q7;WAS;H2-Q4;NEDD4L;CXCR4;CBLB;ASAP1;AGAP3;IL2RG;CBL;AP2A2;CYTH3;RAB11FIP1;GRK2;CYTH4;GRK5;CAPZB;PSD4;WASHC2;GIT2;CAV1;ARAP2;HSPA2;VPS37B;DNM2;EHD2;MDM2;RAB5A;H2-D1;HSPA1B;HSPA1A
3	Oxidative phosphorylation	0.00106509	4.65677	52.1224	4.86098	ATP6V1A;COX7B;NDUFB6;NDUFA4;NDUFA10;COX7A2;ATP5F1;COX5A;UQCRH;PPA2;UQCRC2;NDUFV2;ATP6V1C2		NOD-like receptor signaling pathway	0.0030817	2.68091	27.4847	4.45239	NOD1;ANTXR1;TANK;PSTPIP1;SHARPIN;CASP4;CASP1;MFN2;DNM1L;JUN;HSP90AA1;GBP7;IFI207;IFI204;RIPK2;STAT2;TRAF2;PLCB4;IRF3;OAS2;IL1B;OAS3;TXNIP;RBCK1;BIRC2
4	Fatty acid elongation	0.0025489	11.1893	112.257	4.35708	ELOVL1;HACD1;ACAA2;ELOVL7;HACD3;HADH		Epstein-Barr virus infection	0.00520986	2.47176	23.1938	4.0752	H2-T23;H2-T22;HDAC2;CDKN1B;H2-Q6;H2-M3;H2-Q7;H2-Q4;ITGAL;PSMD4;AKT3;POLK;B2M;JUN;SYK;STAT2;ISG15;TRAF2;IRF3;OAS2;OAS3;MDM2;VIM;NFKBIE;MAP3K14;H2-D1
5	Glutathione metabolism	0.00496912	6.14412	56.1684	3.97024	GSTA4;IDH1;NAT8F1;GSTT3;MGST1;MGST2;LAP3;SRM		Viral myocarditis	0.00520986	3.68137	33.9279	4.00251	H2-T23;H2-T22;H2-Q6;CAV1;ITGB2;H2-Q7;H2-M3;H2-Q4;ITGAL;CD40LG;RAC2;FYN;EIF4G3;H2-D1
6	Peroxisome	0.00523528	5.16743	46.028	3.8684	ABCD3;SCP2;PRDX1;IDH1;CAT;HSD17B4;ACAA1A;PEX11G;DHRS4		Transcriptional misregulation in cancer	0.0147518	2.49434	19.9372	3.47131	CSF1R;MEF2C;HDAC2;SPI1;FLT1;CDKN1B;ITGAM;TAF15;KMT2A;LDB1;HPGD;IGFBP3;ZBTB16;TRAF1;RUNX2;DUSP6;ELK4;ZEB1;MDM2;UTY;POLK
7	Protein processing in endoplasmic reticulum	0.0135902	3.43156	26.7635	3.38716	TRAM1;FBXO2;SSR2;LMAN2;SEL1L;EIF2AK3;SSR1;SEC61B;PDIA6;HSPBP1;EIF2S1;DDOST		Leishmaniasis	0.0169675	3.76253	28.9673	3.34359	FCGR3;JUN;ITGAM;ITGA4;NCF2;IFNGR1;FCGR4;IL1B;ITGB2;NCF4;PTPN6
8	Parkinson disease	0.0150288	3.56668	26.9823	3.28547	COX7B;NDUFB6;NDUFA4;NDUFA10;COX7A2;UBA1;UQCRC2;NDUFV2;ATP5F1;COX5A;UQCRH		Natural killer cell mediated cytotoxicity	0.0249146	2.7939	19.9208	3.09656	H2-T23;FCER1G;SYK;IFNGR1;ITGB2;ITGAL;TYROBP;FCGR4;LCK;RAC2;PTK2B;FYN;PTPN6;HCST;H2-D1
9	Ether lipid metabolism	0.0179438	6.27113	45.5564	3.15492	PLA2G12B;PLA2G1B;LPCAT1;CHPT1;PAFAH1B3;PAFAH2		MAPK signaling pathway	0.0249146	2.02881	14.3303	3.06761	CSF1R;FLT1;STK4;DUSP16;ELK4;RAP1A;DUSP10;AKT3;RAC2;FLNA;MAP3K8;MAP3K6;MAP4K4;PDGFRB;DAXX;MEF2C;JUN;DUSP2;TRAF2;HSPA2;MAPK8IP3;DUSP6;MAPKAPK3;IL1B;KIT;MAP3K14;HSPA1B;HSPA1A
10	Alzheimer disease	0.0179438	3.17696	22.7618	3.11157	COX7B;NDUFB6;NDUFA4;NDUFA10;EIF2AK3;ATP2A2;COX7A2;UQCRC2;NDUFV2;ATP5F1;COX5A;UQCRH		Viral carcinogenesis	0.0310984	2.14776	14.4681	2.92556	H2-T23;VAC14;JUN;SP100;CDKN2B;H2-T22;HDAC2;CDKN1B;SYK;GTF2B;H2-Q6;H2-M3;H2-Q7;H2-Q4;TRAF2;TRAF1;PKM;IRF3;HIST4H4;MDM2;HIST1H2BG;H2-D1;MAD1L1
11	Fatty acid degradation	0.0206155	5.84266	40.4929	3.0099	ACADVL;ACAA2;ECI1;ACAA1A;HADH;ACAT2		Antigen processing and presentation	0.0354635	2.94643	18.7665	2.76611	H2-T23;H2-T22;HSP90AA1;H2-Q6;H2-Q7;H2-M3;H2-Q4;HSPA2;B2M;H2-D1;HSPA1B;HSPA1A
12	Pyruvate metabolism	0.0329954	6.48126	41.3065	2.76785	LDHB;GLO1;ME1;ACAT2;FH1		Phagosome	0.0354635	2.2663	14.4132	2.76202	H2-T23;H2-T22;ITGAM;NCF2;H2-Q6;NCF4;H2-M3;ITGB2;H2-Q7;H2-Q4;CORO1A;DYNC1LI1;FCGR3;FCGR4;ATP6V1H;ITGA5;FCGR2B;RAB5A;H2-D1
13	Pancreatic secretion	0.0531212	3.53966	20.5901	2.52628	CAR2;CCKAR;PLA2G12B;PLA2G1B;KCNQ1;ATP2A2;RAB27B;CFTR		Leukocyte transendothelial migration	0.0354635	2.65686	16.7969	2.74564	ITGAM;ITGA4;NCF2;CTNND1;NCF4;ITGB2;MSN;CXCR4;ITGAL;CDH5;RAP1A;RASSF5;RAC2;PTK2B
14	Mineral absorption	0.054661	5.48246	31.3283	2.48168	SLC34A2;TRPV6;TRF;SLC5A1;HMOX2		Human immunodeficiency virus 1 infection	0.0354635	2.05687	12.8117	2.70512	TRIM12C;H2-T23;JUN;H2-T22;TRIM30D;H2-Q6;H2-M3;H2-Q7;H2-Q4;CXCR4;TRAF2;TNFRSF1B;SAMHD1;BST2;GNGT2;IRF3;AP1G1;AKT3;RAC2;PTK2B;B2M;H2-D1;AP1M1
15	Thermogenesis	0.112639	2.35775	11.5146	2.12098	COX7B;NDUFB6;NDUFA4;NDUFA10;COX7A2;COX14;UQCRC2;NDUFV2;ATP5F1;COX5A;UQCRH;FGFR1		Acute myeloid leukemia	0.0354635	3.24277	19.8891	2.66369	CSF1R;TCF7L2;SPI1;ITGAM;ZBTB16;AKT3;KIT;LEF1;PIM1;DUSP6
16	Fructose and mannose metabolism	0.112639	5.50801	26.3978	2.08141	SORD;ALDOC;AKR1B3;FBP2		Legionellosis	0.0354635	3.51241	21.4854	2.65659	CLK1;BCL2L13;ITGAM;IL1B;ITGB2;CASP1;HSPA2;HSPA1B;HSPA1A
17	Arginine biosynthesis	0.112639	7.99249	37.6863	2.04779	ARG1;GPT2;GPT		Measles	0.0354635	2.39736	14.5625	2.63807	JUN;CDKN1B;STAT2;MSN;CBLB;HSPA2;IL2RG;IRF3;OAS2;IL1B;OAS3;AKT3;TLR7;FCGR2B;HSPA1B;HSPA1A
18	Steroid biosynthesis	0.112639	7.99249	37.6863	2.04779	SOAT1;MSMO1;CYP51		Pathways in cancer	0.038794	1.64578	9.75533	2.57426	CSF1R;NOTCH3;HDAC2;SPI1;CDKN1B;CSF3R;LEF1;IL4RA;CXCR4;LAMC1;IL2RG;STK4;CBL;ETS1;DLL4;RASSF1;GNGT2;HEY1;RASSF5;AKT3;TPR;PIM1;RAC2;POLK;APPL1;PDGFRB;TCF7L2;JUN;CDKN2B;HSP90AA1;IFNGR1;WNT3A;STAT2;ZBTB16;TRAF2;TRAF1;AR;PLCB4;KIT;MDM2;ARHGEF1;BIRC2
19	Cardiac muscle contraction	0.112639	3.56538	16.7069	2.03505	COX7B;ATP2A2;COX7A2;UQCRC2;COX5A;UQCRH		Human T-cell leukemia virus 1 infection	0.0391737	1.99127	11.6663	2.54441	H2-T23;VAC14;JUN;CDKN2B;H2-T22;SPI1;H2-Q6;H2-M3;ITGB2;H2-Q7;H2-Q4;ITGAL;IL2RG;ETS1;ELK4;PTTG1;LCK;AKT3;TLN1;B2M;MAP3K14;H2-D1;MAD1L1
20	Ferroptosis	0.153134	4.74179	20.5105	1.87853	PRNP;TFRC;TRF;SLC39A8		Adherens junction	0.0391737	3.08537	17.9333	2.52428	TCF7L2;PTPRB;CTNND1;LEF1;RAC2;WAS;FYN;PTPN6;BAIAP2;WASF2
21	Huntington disease	0.153134	2.35825	10.0902	1.8582	COX7B;NDUFB6;NDUFA4;NDUFA10;COX7A2;UQCRC2;NDUFV2;ATP5F1;COX5A;UQCRH		Necroptosis	0.0397205	2.1859	12.5683	2.49707	ZBP1;HSP90AA1;PARP3;TICAM2;PARP4;IFNGR1;PARP2;STAT2;TRAF2;CYLD;SHARPIN;IL1B;CASP1;RBCK1;DNM1L;GLUL;SQSTM1;BIRC2
22	Metabolism of xenobiotics by cytochrome P450	0.189946	3.50122	14.0634	1.74444	CBR2;GSTA4;GSTT3;MGST1;MGST2		TNF signaling pathway	0.039894	2.56676	14.6275	2.47497	JUN;DAB2IP;IFI47;TRAF2;TRAF1;TNFRSF1B;MMP14;IL1B;AKT3;MAP3K8;DNM1L;MAP3K14;BIRC2
23	alpha-Linolenic acid metabolism	0.193736	5.81094	22.9677	1.71655	PLA2G12B;PLA2G1B;ACAA1A		Bacterial invasion of epithelial cells	0.0417303	2.98864	16.7644	2.43612	SEPT11;CAV1;ELMO1;WAS;ILK;HCLS1;ITGA5;CBL;WASF2;DNM2
24	Collecting duct acid secretion	0.223069	5.32615	19.9509	1.6268	ATP6V1A;CAR2;ATP6V1C2		Fc gamma R-mediated phagocytosis	0.043613	2.76946	15.2949	2.39847	PTPRC;SYK;SPHK2;AKT3;RAC2;WAS;ASAP1;DOCK2;FCGR2B;WASF2;DNM2
25	Tryptophan metabolism	0.223069	3.87806	14.398	1.6124	MAOB;CAT;HADH;ACAT2		Apoptosis	0.0491494	2.28112	12.2322	2.32884	BECN1;DAXX;JUN;PARP3;PARP4;PARP2;DAB2IP;TRAF2;TRAF1;LMNB1;AKT3;MAP3K14;SPTAN1;BIRC2;MCL1
26	Ubiquinone and other terpenoid-quinone biosynthesis	0.223069	9.45534	34.7264	1.59502	VKORC1;VKORC1L1		Cell adhesion molecules (CAMs)	0.0516092	2.13033	11.236	2.2906	H2-T23;H2-T22;ITGAM;ITGA4;H2-Q6;H2-M3;ITGB2;H2-Q7;H2-Q4;ITGAL;VSIR;SPN;CDH5;PTPRC;CD40LG;SELL;H2-D1
27	Malaria	0.223069	3.79168	13.8219	1.58314	SDC1;HBA-A1;HBB-BS;MET		Phospholipase D signaling pathway	0.0753144	2.14403	10.4169	2.11006	PDGFRB;FCER1G;SYK;SPHK2;TSC1;DNM2;AGPAT4;CYTH3;PLCB4;CYTH4;AKT3;KIT;PTK2B;FYN;DGKH
28	Arginine and proline metabolism	0.223069	3.70907	13.2774	1.55465	MAOB;ARG1;LAP3;SRM		Human cytomegalovirus infection	0.0865385	1.81185	8.48546	2.03393	H2-T23;H2-T22;H2-Q6;H2-M3;H2-Q7;H2-Q4;CXCR4;TSC1;TRAF2;AKAP13;GNGT2;PLCB4;IRF3;IL1B;AKT3;RAC2;MDM2;CCL3;PTK2B;ARHGEF1;B2M;H2-D1
29	Cysteine and methionine metabolism	0.223069	3.70907	13.2774	1.55465	LDHB;CTH;APIP;SRM		C-type lectin receptor signaling pathway	0.092172	2.29555	10.5254	1.9913	CYLD;JUN;FCER1G;SYK;IL1B;STAT2;AKT3;MDM2;CASP1;CBLB;LSP1;MAP3K14
30	Glyoxylate and dicarboxylate metabolism	0.262414	4.56433	15.4428	1.46938	CAT;ACO1;ACAT2		Focal adhesion	0.0973217	1.90581	8.57019	1.95297	PDGFRB;JUN;FLT1;ITGA4;CAV1;ILK;PARVB;LAMC1;RAP1A;AKT3;RAC2;SPP1;ZYX;FLNA;FYN;ITGA5;TLN1;BIRC2
31	Citrate cycle (TCA cycle)	0.266955	4.40672	14.5495	1.4339	IDH1;ACO1;FH1		T cell receptor signaling pathway	0.102066	2.33693	10.317	1.91731	JUN;PTPRC;CD40LG;LCK;AKT3;CBLB;MAP3K8;FYN;PTPN6;NFKBIE;MAP3K14
32	Pentose phosphate pathway	0.266955	4.40672	14.5495	1.4339	PRPS2;ALDOC;FBP2		Allograft rejection	0.102066	2.77786	12.0947	1.8909	H2-T23;H2-T22;CD40LG;H2-Q6;H2-Q7;H2-M3;H2-Q4;H2-D1
33	Valine, leucine and isoleucine degradation	0.281107	3.28009	10.5594	1.3981	ACAA2;ACAA1A;HADH;ACAT2		Mitophagy	0.102066	2.77786	12.0947	1.8909	BECN1;BCL2L13;JUN;PINK1;MFN2;FOXO3;SQSTM1;TBC1D15
34	Lysine degradation	0.312647	3.1007	9.48116	1.32796	HYKK;HADH;AASS;ACAT2		Pertussis	0.102601	2.56634	11.0837	1.87567	JUN;ITGAM;TICAM2;IRF3;IL1B;ITGB2;CASP1;NOD1;ITGA5
35	Fluid shear stress and atherosclerosis	0.312647	2.19974	6.67922	1.31868	TXN1;SDC4;GSTA4;GSTT3;MGST1;MGST2;SDC1		Graft-versus-host disease	0.105309	2.72811	11.6323	1.85177	H2-T23;H2-T22;IL1B;H2-Q6;H2-Q7;H2-M3;H2-Q4;H2-D1
36	Drug metabolism	0.312647	2.37253	7.17903	1.31413	MAOB;GSTA4;GSTT3;MGST1;MGST2;HPRT		Salmonella infection	0.113617	2.49169	10.3648	1.80655	DYNC1LI1;JUN;IFNGR1;IL1B;CASP1;WAS;CCL3;FLNA;WASF2
37	Primary bile acid biosynthesis	0.322342	6.07688	18.0359	1.28897	SCP2;HSD17B4		Tuberculosis	0.120169	1.8908	7.70741	1.77031	ITGAM;FCER1G;SYK;SPHK2;RIPK2;IFNGR1;ITGB2;LSP1;CORO1A;FCGR3;FCGR4;IL1B;AKT3;ATP6V1H;FCGR2B;RAB5A
38	Alanine, aspartate and glutamate metabolism	0.323986	3.75771	11.0334	1.27518	GPT2;ADSSL1;GPT		Herpes simplex virus 1 infection	0.124617	1.53327	6.15345	1.74294	ZFP689;ZFP964;H2-T23;SP100;H2-T22;H2-Q6;H2-M3;H2-Q7;H2-Q4;ZFP809;ZFP160;AKT3;B2M;ZFP386;DAXX;SYK;IFNGR1;STAT2;ZFP658;TRAF2;TSC1;PILRA;BST2;ZFP68;IRF3;OAS2;IL1B;OAS3;ITGA5;ZFP773;H2-D1;BIRC2
39	Arachidonic acid metabolism	0.326283	2.53955	7.37274	1.26083	CBR2;PLA2G12B;PLA2G1B;ALOX12;PTGS1		Chemokine signaling pathway	0.136768	1.80818	7.04153	1.69125	STAT2;WAS;CXCR4;FOXO3;GNGT2;PLCB4;RAP1A;GRK2;GRK5;CCL6;AKT3;RAC2;ELMO1;CCL3;PTK2B;DOCK2;CCL21A
40	Nitrogen metabolism	0.332892	5.67146	16.2079	1.24113	CAR2;CAR8		Type I diabetes mellitus	0.13732	2.50383	9.62537	1.66954	H2-T23;H2-T22;IL1B;H2-Q6;H2-Q7;H2-M3;H2-Q4;H2-D1
41	Central carbon metabolism in cancer	0.333518	2.84158	7.99044	1.22122	MET;FGFR3;FGFR2;FGFR1		Influenza A	0.13732	1.87588	7.20379	1.66778	JUN;IFNGR1;STAT2;FURIN;HSPA2;HNRNPUL1;IRF3;OAS2;IL1B;OAS3;AKT3;CASP1;TLR7;HSPA1B;HSPA1A
42	African trypanosomiasis	0.333518	3.54858	9.96131	1.21912	HBA-A1;HBB-BS;KNG2		Cellular senescence	0.145514	1.81181	6.79721	1.62931	H2-T23;H2-T22;CDKN2B;IGFBP3;H2-Q6;H2-M3;H2-Q7;H2-Q4;TSC1;FOXO3;ETS1;RASSF5;AKT3;MDM2;SQSTM1;H2-D1
43	Fat digestion and absorption	0.338516	3.4525	9.47963	1.19246	PLA2G12B;PLA2G1B;ACAT2		Human papillomavirus infection	0.145514	1.55554	5.80936	1.62193	NOTCH3;H2-T23;H2-T22;HDAC2;CDKN1B;H2-Q6;H2-M3;H2-Q7;H2-Q4;LAMC1;HEY1;AKT3;SPP1;ATP6V1H;OASL2;PDGFRB;TCF7L2;ITGA4;WNT3A;STAT2;TSC1;ISG15;PKM;IRF3;MDM2;ITGA5;H2-D1
44	Tyrosine metabolism	0.338516	3.4525	9.47963	1.19246	MAOB;MIF;COMT		Regulation of actin cytoskeleton	0.147374	1.73176	6.40569	1.60643	PDGFRB;ITGAM;ITGA4;ITGB2;WAS;CXCR4;MSN;SSH2;ITGAL;BAIAP2;ABI2;RAC2;PIP4K2A;MYH14;MYH9;ARHGEF1;ITGA5;WASF2
45	Bladder cancer	0.351265	3.36147	9.02988	1.16664	CCND1;CDK4;FGFR3		Choline metabolism in cancer	0.152495	2.14629	7.81747	1.58183	PDGFRB;JUN;CHKB;SLC44A2;AKT3;RAC2;WAS;TSC1;WASF2;DGKH
46	AMPK signaling pathway	0.356004	2.13396	5.62511	1.1448	CCND1;IRS1;IRS2;ADIPOR2;CFTR;FBP2		B cell receptor signaling pathway	0.153311	2.38609	8.62568	1.56997	JUN;SYK;AKT3;RAC2;PTPN6;PIRB;FCGR2B;NFKBIE
47	Glycerophospholipid metabolism	0.356004	2.31777	6.04555	1.13279	PLA2G12B;PLA2G1B;LPCAT1;CHPT1;CDIPT		Longevity regulating pathway	0.171317	2.07598	7.18576	1.50326	RPTOR;STK11;HDAC2;AKT3;TSC1;HSPA2;FOXO3;HSPA1B;APPL1;HSPA1A
48	Prostate cancer	0.356004	2.31777	6.04555	1.13279	CCND1;CCNE2;FGFR2;ETV5;FGFR1		NF-kappa B signaling pathway	0.171317	2.07598	7.18576	1.50326	TICAM2;CD40LG;SYK;LCK;IL1B;TRAF2;TRAF1;MAP3K14;CCL21A;BIRC2
49	p53 signaling pathway	0.384977	2.54378	6.38359	1.08986	CCND1;CCNE2;SIVA1;CDK4		Primary immunodeficiency	0.172317	3.07489	10.5621	1.49178	PTPRC;CD40LG;LCK;ORAI1;IL2RG
50	Melanoma	0.386243	2.50624	6.18974	1.07259	CCND1;CDK4;MET;FGFR1		Rap1 signaling pathway	0.175658	1.69409	5.75235	1.47466	PDGFRB;CSF1R;FLT1;ITGAM;CTNND1;ITGB2;SIPA1L2;ITGAL;FYB;APBB1IP;PLCB4;RAP1A;RASSF5;AKT3;KIT;RAC2;TLN1
51	Glycosphingolipid biosynthesis	0.386243	3.0407	7.49899	1.07106	ST3GAL6;ST6GALNAC4;A3GALT2		Autoimmune thyroid disease	0.20934	2.18088	6.97949	1.38988	H2-T23;H2-T22;CD40LG;H2-Q6;H2-Q7;H2-M3;H2-Q4;H2-D1
52	Gastric acid secretion	0.40777	2.43439	5.82438	1.03907	CAR2;KCNQ1;CFTR;KCNJ2		Staphylococcus aureus infection	0.240603	1.99735	6.06585	1.31893	FCGR3;ITGAM;CFH;FCGR4;ITGB2;C5AR1;FPR2;ITGAL;FCGR2B
53	Purine metabolism	0.411896	1.96879	4.63397	1.02221	PRPS2;NT5C3B;ADK;ADSSL1;AK3;HPRT		Platelet activation	0.240603	1.8426	5.56956	1.31273	APBB1IP;GUCY1A1;RAP1A;FCER1G;PLCB4;SYK;AKT3;ORAI1;ARHGEF1;FYN;TLN1
54	Phenylalanine metabolism	0.411896	4.0498	9.42141	1.01034	MAOB;MIF		Prostate cancer	0.259718	1.95175	5.71378	1.27141	PDGFRB;AR;TCF7L2;HSP90AA1;CDKN1B;ZEB1;AKT3;LEF1;MDM2
55	Terpenoid backbone biosynthesis	0.411896	4.0498	9.42141	1.01034	FDPS;ACAT2		Fluid shear stress and atherosclerosis	0.26132	1.74945	5.07556	1.25999	CDH5;THBD;MEF2C;JUN;HSP90AA1;NCF2;CAV1;IL1B;AKT3;RAC2;SQSTM1;KLF2
56	Hepatocellular carcinoma	0.412974	1.82155	4.17004	0.994224	CCND1;GSTA4;CDK4;GSTT3;MGST1;MGST2;MET		Cushing syndrome	0.26132	1.70089	4.90708	1.25294	KMT2D;TCF7L2;CDKN2B;CDKN1B;KMT2A;WNT3A;LEF1;AIP;RAP1A;PLCB4;STAR;ORAI1;KCNK3
57	Insulin signaling pathway	0.412974	1.92408	4.37845	0.988281	PPP1R3C;IRS1;PRKAR2A;IRS2;PTPRF;FBP2		Toll-like receptor signaling pathway	0.273403	1.90817	5.38506	1.22562	JUN;TICAM2;IRF3;IL1B;AKT3;SPP1;CCL3;MAP3K8;TLR7
58	Cholesterol metabolism	0.412974	2.77573	6.30274	0.986137	SOAT1;NPC2;APOC1		FoxO signaling pathway	0.29239	1.73536	4.69565	1.17514	CDKN2D;STK11;CDKN2B;CDKN1B;AKT3;MDM2;S1PR1;SGK3;FOXO3;STK4;KLF2
59	Pathways in cancer	0.449711	1.40595	3.04438	0.940403	RALA;GSTT3;MGST1;MGST2;LPAR3;KNG2;FH1;CKS1B;TFG;GSTA4;CCND1;CCNE2;CDK4;MET;FGFR3;FGFR2;FGFR1		JAK-STAT signaling pathway	0.29239	1.64414	4.42089	1.16777	PDGFRB;CSF3R;CISH;IFNGR1;STAT2;IL4RA;IL2RG;AKT3;PIM1;AOX1;PTPN6;MCL1;CRLF2
60	Measles	0.449711	1.85389	3.98873	0.934403	RAB9;CCND1;CCNE2;CDK4;EIF2AK3;EIF2S1		Endometrial cancer	0.29239	2.1995	5.88679	1.16235	TCF7L2;AKT3;LEF1;ILK;POLK;FOXO3
61	Folate biosynthesis	0.456425	3.54303	7.51191	0.920789	PCBD1;AKR1B3		Th17 cell differentiation	0.29239	1.84633	4.93177	1.16005	JUN;HSP90AA1;IFNGR1;LCK;IL1B;RORC;IL4RA;NFKBIE;IL2RG
62	Butanoate metabolism	0.477919	3.40113	6.99925	0.893742	HADH;ACAT2		Th1 and Th2 cell differentiation	0.29239	1.9315	5.15881	1.15995	DLL4;NOTCH3;JUN;IFNGR1;LCK;IL4RA;IL2RG;NFKBIE
63	Phosphonate and phosphinate metabolism	0.480889	8.49304	17.2895	0.884103	CHPT1		Inflammatory bowel disease (IBD)	0.300986	2.15789	5.63243	1.13358	JUN;IFNGR1;IL1B;RORC;IL4RA;IL2RG
64	PPAR signaling pathway	0.482248	2.1026	4.24126	0.876038	SCP2;FABP5;ME1;ACAA1A		Lysine degradation	0.300986	2.15789	5.63243	1.13358	KMT2D;SETD3;KMT2A;KMT2C;NSD1;PRDM2
65	Protein export	0.483787	3.27015	6.53527	0.867921	SPCS2;SEC61B		Kaposi sarcoma-associated herpesvirus infection	0.301644	1.52846	3.94083	1.11974	H2-T23;BECN1;JUN;H2-T22;SYK;IFNGR1;STAT2;H2-Q6;H2-M3;H2-Q7;H2-Q4;TRAF2;GNGT2;IRF3;AKT3;H2-D1
66	Regulation of lipolysis in adipocytes	0.487264	2.40826	4.75879	0.85818	IRS1;IRS2;PTGS1		Tight junction	0.301644	1.61185	4.15406	1.11926	ACTR2;JUN;WAS;NEDD4L;MSN;STK11;RAP1A;RAB13;MYH14;SYMPK;MYH9;HCLS1;RAB8B
67	Circadian rhythm	0.524572	3.03626	5.73008	0.819608	BHLHE41;NR1D1		SNARE interactions in vesicular transport	0.315366	2.6272	6.61443	1.09341	STX16;STX3;VAMP4;YKT6
68	Retinol metabolism	0.536627	1.95699	3.60495	0.800009	RETSAT;RDH10;ALDH1A7;DHRS4		Prion diseases	0.333856	2.53949	6.17318	1.05571	IL1B;FYN;LAMC1;HSPA1A
69	Propanoate metabolism	0.536627	2.93141	5.37938	0.796967	LDHB;ACAT2		Cell cycle	0.333856	1.6883	4.09237	1.05271	CDKN1C;CDKN2D;HDAC2;CDKN2B;CDKN1B;PTTG1;MDM2;SMC3;SMC1A;MAD1L1
70	Small cell lung cancer	0.539873	1.93465	3.51074	0.788098	CCND1;CCNE2;CDK4;CKS1B		Small cell lung cancer	0.333856	1.81605	4.38921	1.04964	CDKN2B;CDKN1B;AKT3;TRAF2;LAMC1;POLK;TRAF1;BIRC2
71	Hepatitis C	0.539941	1.65991	2.98843	0.781883	CLDN3;CCND1;YWHAQ;CDK4;EIF2AK3;EIF2S1		Sphingolipid signaling pathway	0.34049	1.6734	3.98777	1.03494	ACER2;FCER1G;PLCB4;SPHK2;AKT3;RAC2;S1PR1;TRAF2;FYN;S1PR5
72	Chemical carcinogenesis	0.553698	1.89147	3.33127	0.764883	GSTA4;GSTT3;MGST1;MGST2		Malaria	0.351895	2.16492	5.05571	1.0142	CD40LG;LRP1;IL1B;ITGB2;ITGAL
73	Autophagy	0.57714	1.70298	2.9052	0.740884	IRS1;RRAGD;EIF2AK3;IRS2;EIF2S1		Hematopoietic cell lineage	0.351895	1.77363	4.11892	1.00857	CSF1R;CSF3R;ITGAM;ITGA4;IL1B;KIT;IL4RA;ITGA5
74	Pentose and glucuronate interconversions	0.577987	2.65618	4.49127	0.734338	SORD;AKR1B3		Non-small cell lung cancer	0.390233	1.90543	4.18043	0.952821	RASSF1;RASSF5;AKT3;POLK;FOXO3;STK4
75	Proteoglycans in cancer	0.58627	1.52163	2.53082	0.722329	CD63;TFAP4;SDC4;CCND1;SDC1;MET;FGFR1		Thyroid cancer	0.390233	2.30826	5.05941	0.951916	TCF7L2;LEF1;TPR;POLK
76	Base excision repair	0.588335	2.57556	4.24056	0.71505	OGG1;POLD1		Fc epsilon RI signaling pathway	0.425721	1.84377	3.85102	0.907096	FCER1G;SYK;AKT3;ALOX5AP;RAC2;FYN
77	Glycolysis / Gluconeogenesis	0.600459	1.99321	3.20016	0.697272	LDHB;ALDOC;FBP2		Spliceosome	0.425721	1.56301	3.24873	0.902686	PRPF4;PRPF38B;DDX46;ACIN1;HSPA2;SNRNP200;RBMX;CTNNBL1;HSPA1B;HSPA1A
78	Rap1 signaling pathway	0.600459	1.47598	2.31202	0.680292	RALA;ID1;LPAR3;FGFR3;MET;FGFR2;FGFR1		Rheumatoid arthritis	0.425768	1.7324	3.57827	0.897034	JUN;FLT1;IL1B;ITGB2;CCL3;ATP6V1H;ITGAL
79	Longevity regulating pathway	0.600459	1.73635	2.71661	0.679478	IRS1;CAT;IRS2;ADIPOR2		PI3K-Akt signaling pathway	0.427294	1.31564	2.69599	0.889947	PDGFRB;CSF1R;HSP90AA1;CDKN1B;CSF3R;FLT1;SYK;ITGA4;IL4RA;TSC1;LAMC1;FOXO3;IL2RG;RPTOR;STK11;GNGT2;AKT3;KIT;SPP1;MDM2;SGK3;ITGA5;MCL1
80	Thyroid cancer	0.600459	2.42814	3.79395	0.678582	CCND1;TFG		RNA transport	0.433382	1.47669	2.98653	0.878341	UPF2;RANBP2;NUP210;TPR;UPF3B;ACIN1;EIF2S3Y;THOC5;SENP2;EIF4G3;SNUPN;SRRM1
81	Signaling pathways regulating pluripotency of stem cells	0.600459	1.61209	2.51865	0.678519	ID2;ID1;FGFR3;FGFR2;FGFR1		Purine metabolism	0.464631	1.51307	2.93597	0.842708	GUCY1A1;PKM;PDE1B;IMPDH1;PDE3A;PDE4A;PDE6A;NUDT5;PDE7A;XDH
82	Ubiquitin mediated proteolysis	0.604785	1.59989	2.46847	0.670073	UBE2R2;FBXO2;UBE2N;UBA1;RNF7		Colorectal cancer	0.479864	1.6465	3.11535	0.82173	TCF7L2;JUN;AKT3;LEF1;RAC2;POLK;APPL1
83	Adipocytokine signaling pathway	0.622941	1.87558	2.7992	0.648162	IRS1;IRS2;ADIPOR2		Neurotrophin signaling pathway	0.479864	1.53157	2.8851	0.818105	JUN;RAP1A;RIPK2;AKT3;ARHGDIB;MATK;IRAK3;FOXO3;NFKBIE
84	Synthesis and degradation of ketone bodies	0.622941	4.24543	6.3081	0.645299	ACAT2		Basal transcription factors	0.502231	1.95253	3.50147	0.778821	TAF15;GTF2B;TAF7;GTF2F1
85	Adherens junction	0.622941	1.8483	2.70904	0.636543	MET;PTPRF;FGFR1		Intestinal immune network for IgA production	0.502231	1.95253	3.50147	0.778821	CD40LG;ITGA4;CXCR4;MAP3K14
86	Bile secretion	0.622941	1.8483	2.70904	0.636543	CAR2;SLC5A1;CFTR		Vasopressin-regulated water reabsorption	0.502231	1.95253	3.50147	0.778821	DYNC1LI1;DCTN1;ARHGDIB;RAB5A
87	Glycine, serine and threonine metabolism	0.62716	2.2361	3.23649	0.62859	MAOB;CTH		Parathyroid hormone synthesis, secretion and action	0.502231	1.53967	2.75775	0.777879	AKAP13;MEF2C;MMP14;MAFB;PLCB4;PDE4A;ARHGEF1;RUNX2
88	Insulin resistance	0.650063	1.60464	2.23377	0.604567	PPP1R3C;IRS1;IRS2;PTPRF		Toxoplasmosis	0.514485	1.52419	2.67587	0.762446	CD40LG;IFNGR1;AKT3;HSPA2;LAMC1;BIRC2;HSPA1B;HSPA1A
89	Pancreatic cancer	0.650063	1.77102	2.45956	0.603142	RALA;CCND1;CDK4		Morphine addiction	0.51668	1.56869	2.71904	0.752772	GNGT2;GRK2;GRK5;PDE1B;PDE3A;PDE4A;PDE7A
90	Ras signaling pathway	0.752754	1.3176	1.62189	0.534593	RALA;PLA2G12B;PLA2G1B;FGFR3;MET;FGFR2;FGFR1		Chronic myeloid leukemia	0.51668	1.63237	2.8041	0.746038	HDAC2;CDKN1B;AKT3;MDM2;POLK;CBL
91	ABC transporters	0.760803	1.84645	2.19989	0.517425	ABCD3;CFTR		Renin secretion	0.51668	1.63237	2.8041	0.746038	GUCY1A1;PLCB4;ACE;PDE1B;PDE3A;ORAI1
92	Type II diabetes mellitus	0.760803	1.84645	2.19989	0.517425	IRS1;IRS2		Circadian rhythm	0.534581	2.11445	3.53712	0.7265	PER1;RORC;CLOCK
93	Hippo signaling pathway	0.760803	1.38023	1.63904	0.515733	CCND1;YWHAQ;ID2;ID1;LIMD1		Ras signaling pathway	0.537778	1.31202	2.17278	0.719216	PDGFRB;CSF1R;FLT1;RASAL2;STK4;ETS1;RASSF1;GNGT2;RAP1A;RASA3;RASSF5;AKT3;KIT;RAC2;RAB5A
94	PI3K-Akt signaling pathway	0.765258	1.22635	1.43604	0.508552	CCND1;CCNE2;YWHAQ;IRS1;CDK4;LPAR3;FGFR3;MET;FGFR2;FGFR1		Breast cancer	0.5578	1.39077	2.22987	0.69632	DLL4;NOTCH3;TCF7L2;JUN;HEY1;WNT3A;AKT3;KIT;LEF1;POLK
95	Cell cycle	0.770039	1.42839	1.64861	0.501252	CCND1;CCNE2;YWHAQ;CDK4		Autophagy	0.5578	1.41698	2.25823	0.692135	RPTOR;BECN1;STK11;ATG16L2;AKT3;ATG2A;ULK2;TSC1;WIPI2
96	Linoleic acid metabolism	0.775057	1.76934	2.01142	0.493716	PLA2G12B;PLA2G1B		mRNA surveillance pathway	0.5578	1.49787	2.37824	0.689552	UPF2;SMG1;SYMPK;UPF3B;ACIN1;SMG6;SRRM1
97	Viral myocarditis	0.775057	1.51708	1.70619	0.488431	CXADR;CCND1;CD55		Central carbon metabolism in cancer	0.575848	1.61324	2.47676	0.666763	PDGFRB;PKM;AKT3;KIT;SLC16A3
98	Selenocompound metabolism	0.775057	2.65258	2.96184	0.484929	CTH		Proteoglycans in cancer	0.575848	1.30395	1.99097	0.663114	WNT3A;CAV1;PLAUR;MSN;CBL;AKT3;MDM2;TIMP3;HCLS1;FLNA;ARHGEF1;PTPN6;ITGA5
99	Complement and coagulation cascades	0.775888	1.49915	1.65711	0.480054	CFI;KNG2;CD55		Thyroid hormone signaling pathway	0.575848	1.42395	2.17172	0.662358	NOTCH3;MED14;HDAC2;PLCB4;AKT3;MDM2;ATP1A3;MED27
100	Tight junction	0.786577	1.31153	1.41003	0.466915	CLDN3;MYH3;CCND1;CDK4;CFTR		Cholesterol metabolism	0.598814	1.69166	2.49685	0.64101	LRP1;STAR;APOC2;PLTP

## Sheet: AM P5
Dataset S6. KEGG Pathway Analysis of KEGG 2019 mouse terms in Aga2 mutant compared to control mice.
	Upregulated KEGG Terms							Downregulated KEGG Terms
	KEGG 2019 Mouse Term	Adjusted P value	Odds Ratio	Combined Score	log10pval	KEGG 2019 Mouse Genes		KEGG 2019 Mouse Term	Adjusted P value	Odds Ratio	Combined Score	log10pval	KEGG 2019 Mouse Genes
1	African trypanosomiasis	0.414855	4.1785	24.4304	2.53918	PLCB3;HBA-A2;HBB-BT;HBA-A1;HBB-BS;TNF;ICAM1		Phagosome	5.78141e-08	5.3409	118.711	9.65294	H2-T23;RAB7;ITGAM;H2-M2;H2-Q6;H2-K1;NCF4;ITGB2;H2-Q7;THBS2;C3;TUBA1C;CTSL;CD14;CD36;ATP6V1C1;ATP6V0A1;MSR1;ATP6V1G1;C1RA;CYBA;RAB7B;FCGR2B;ATP6V0C;H2-D1
2	Glycerolipid metabolism	0.414855	3.30924	19.0699	2.50268	DGAT2;GK;DGKB;AGK;DGKA;MBOAT1;GPAT3;LPIN1;LPIN2		Lysosome	8.15345e-07	5.94615	112.306	8.2026	CD63;SLC11A1;SLC11A2;CTSZ;IGF2R;SGSH;NAGLU;CTSL;CTSK;PSAP;ACP5;ACP2;CD68;CTSD;ATP6V0C;GLA;ATP6V0A1;LGMN;CTSB
3	Signaling pathways regulating pluripotency of stem cells	0.478092	2.17911	10.3316	2.05908	ACVR1;SMAD1;RIF1;SETDB1;FZD4;FZD8;ACVR1B;SMAD5;DUSP9;POU5F1;TCF3;IL6ST;JARID2;WNT2		Rheumatoid arthritis	1.84605e-05	6.52838	100.289	6.67161	ATP6V1G1;CSF1;CD80;ITGB2;TNFSF13B;VEGFA;CTSL;CTSK;CCL5;ACP5;CCL2;ATP6V0C;ATP6V1C1;ATP6V0A1
4	Lysine degradation	0.478092	2.99636	14.1955	2.0575	SETD2;SETDB1;KMT5C;SETD1B;SETD7;ASH1L;HADH;ACAT1		Complement and coagulation cascades	0.000877634	5.13503	57.5774	4.8696	C1QB;C3;PROCR;C1QA;C1RA;ITGAM;ITGB2;C3AR1;F13A1;CFB;C2;C1QC
5	Glycerophospholipid metabolism	0.478092	2.44614	11.5078	2.04312	PLA2G15;CHKA;DGKB;DGKA;MBOAT1;PLD4;GPAT3;GPCPD1;LPIN1;LPIN2;PLD2		Staphylococcus aureus infection	0.00127761	4.70026	49.0057	4.52803	C1QB;C3;C1QA;C1RA;ITGAM;ITGB2;PTAFR;C3AR1;FCGR2B;CFB;C2;C1QC
6	One carbon pool by folate	0.580304	5.083	22.0012	1.8798	ALDH1L1;SHMT2;MTHFS;MTR		Cytokine-cytokine receptor interaction	0.00127761	2.80484	29.1087	4.50711	CXCL9;CSF1;TNFSF12;IL1F9;INHBA;OSMR;CXCL3;IL2RG;CXCL14;CXCL16;TNFSF13B;CSF2RB2;CCL9;CCL7;CCL6;CCL5;IL3RA;IL21R;TNFSF9;CCL2;CCR5;IL7R;CCL17
7	Transcriptional misregulation in cancer	0.807268	1.8337	7.04477	1.66849	SMAD1;CCNT2;CDKN2C;H3F3B;RUNX2;PBX1;RUNX1;PER2;ZEB1;SP1;HIST2H3C1;PPARG;NUPR1;TCF3;PROM1;KDM6A		Osteoclast differentiation	0.00127761	3.99953	41.1053	4.46348	PIRA2;CSF1;NCF4;CYBA;TREM2;PIRB;LILRB4A;SOCS3;LCK;CTSK;BLNK;ACP5;GM14548;FCGR2B
8	Non-homologous end-joining	0.807268	5.71414	21.2029	1.6115	XRCC6;DCLRE1C;XRCC5		Sphingolipid metabolism	0.00276222	6.47291	60.4595	4.05648	SGPL1;ACER3;SGMS2;PLPP3;B4GALT6;GLA;PLPP2;PLPP1
9	Cushing syndrome	0.837588	1.84633	6.56547	1.54433	SCARB1;TCF7L2;CDKN2C;FZD4;ITPR1;FZD8;ADCY3;PBX1;PLCB3;CDK6;SP1;CDK2;WNT2;CAMK2G		Pertussis	0.00276222	4.91357	45.4759	4.01947	PYCARD;C1QB;C3;C1QA;C1RA;ITGAM;ITGB2;CD14;C2;C1QC
10	Malaria	0.909987	2.66113	8.96186	1.46257	HBA-A2;HBB-BT;HBA-A1;HBB-BS;TNF;ICAM1		Ferroptosis	0.00459951	6.85623	59.2371	3.75226	PRNP;FTL1;FTH1;SLC11A2;HMOX1;SLC7A11;GCLM
11	Phosphatidylinositol signaling system	0.999994	1.92972	5.54662	1.2483	ITPKB;PLCB3;PPIP5K1;DGKB;DGKA;ITPR1;PIK3C3;PLCG1;PI4KB		Mineral absorption	0.00774021	6.11375	49.0574	3.48483	FTL1;SLC31A1;FTH1;SLC11A2;ATP1A3;HMOX1;SLC26A6
12	Glyoxylate and dicarboxylate metabolism	0.999994	2.8221	7.62934	1.17408	ACSS2;SHMT2;ACSS1;ACAT1		Antigen processing and presentation	0.00850484	4.05076	31.7696	3.40613	H2-T23;CTSL;H2-Q6;H2-M2;H2-K1;H2-Q7;B2M;H2-D1;CTSB;LGMN
13	Propanoate metabolism	0.999994	2.8221	7.62934	1.17408	ALDH6A1;ACSS2;ACSS1;ACAT1		Ether lipid metabolism	0.0099384	5.65434	43.013	3.30371	LPCAT2;GDPD1;GDPD3;PLPP3;PLA2G7;PLPP2;PLPP1
14	Legionellosis	0.999994	2.1995	5.88679	1.16235	CASP9;CASP7;NAIP5;NLRC4;TLR5;TNF		Kaposi sarcoma-associated herpesvirus infection	0.0174731	2.60258	18.1366	3.02648	H2-T23;SRC;H2-M2;H2-Q6;H2-K1;H2-Q7;GNG12;PTGS2;CXCL3;HIF1A;FGF2;VEGFA;C3;IRF7;CCR5;H2-D1
15	Th17 cell differentiation	0.999994	1.84633	4.93177	1.16005	H2-DMB2;JUN;IL1R1;IL6RA;PLCG1;H2-OA;IL6ST;LAT;RUNX1		Chemokine signaling pathway	0.0176306	2.6792	18.4617	2.99261	VAV3;CXCL9;PRKCB;SRC;GNG12;CXCL3;CXCL14;CXCL16;CCL9;CCL7;CCL6;CCL5;CCL2;CCR5;CCL17
16	GnRH signaling pathway	0.999994	1.86054	4.67999	1.09242	MAP3K2;EGR1;PLCB3;JUN;ITPR1;ADCY3;CAMK2G;PLD2		Fc gamma R-mediated phagocytosis	0.0200403	3.73328	24.8896	2.89542	VAV3;MARCKS;MYO10;PRKCB;BIN1;PLPP3;FCGR2B;PLPP2;PLPP1
17	Parathyroid hormone synthesis, secretion and action	0.999994	1.75166	4.26919	1.05847	EGR1;PLCB3;JUND;SP1;PDE4D;ITPR1;ADCY3;RUNX2;PLD2		Riboflavin metabolism	0.0200403	19.2925	127.009	2.8591	ACP5;BLVRB;ACP2
18	C-type lectin receptor signaling pathway	0.999994	1.66619	3.70484	0.965671	PLK3;CLEC4B1;EGR2;JUN;CCL22;ITPR1;NLRP3;CBLB;TNF		Fluid shear stress and atherosclerosis	0.0200403	2.97062	19.5476	2.8578	TXN1;NQO1;SDC4;CTSL;SRC;GPC1;PDGFA;HMOX1;CCL2;CYBA;ASS1;VEGFA
19	Pyruvate metabolism	0.999994	2.24026	4.7463	0.920115	ACSS2;ACYP2;ACSS1;ACAT1		NOD-like receptor signaling pathway	0.0207353	2.56532	16.6545	2.81951	TXN1;NLRP1B;IFI204;CYBA;MEFV;CXCL3;PYCARD;PSTPIP1;OAS2;OAS3;CCL5;IRF7;CCL2;CTSB;GBP3
20	Choline metabolism in cancer	0.999994	1.67574	3.522	0.912784	JUN;CHKA;DGKB;SP1;DGKA;PLCG1;GPCPD1;PLD2		Epstein-Barr virus infection	0.0224881	2.44208	15.5309	2.76199	H2-T23;H2-M2;H2-Q6;H2-K1;H2-Q7;ISG15;RBPJ;PSMD8;PSMC3;OAS2;OAS3;BLNK;IRF7;VIM;B2M;H2-D1
21	Asthma	0.999994	2.5957	5.35651	0.896216	H2-DMB2;H2-OA;TNF		Hematopoietic cell lineage	0.0265973	3.42459	20.9714	2.65952	CD24A;ITGAM;CSF1;ANPEP;IL3RA;CD38;CD36;CD14;IL7R
22	Melanogenesis	0.999994	1.65743	3.41468	0.894742	TCF7L2;PLCB3;MC1R;FZD4;FZD8;ADCY3;WNT2;CAMK2G		Arginine biosynthesis	0.0265973	8.58427	52.3348	2.64771	ARG2;GOT1;ARG1;ASS1
23	Cortisol synthesis and secretion	0.999994	1.81441	3.69786	0.885114	SCARB1;PLCB3;SP1;ITPR1;ADCY3;PBX1		Allograft rejection	0.0325954	4.03548	23.6026	2.54009	H2-T23;CD80;H2-Q6;H2-M2;H2-K1;H2-Q7;H2-D1
24	T cell receptor signaling pathway	0.999994	1.63952	3.311	0.877051	JUN;GRAP2;CBLB;MAP3K8;PLCG1;TNF;CARD11;LAT		Graft-versus-host disease	0.033849	3.96447	22.8307	2.50103	H2-T23;CD80;H2-Q6;H2-M2;H2-K1;H2-Q7;H2-D1
25	p53 signaling pathway	0.999994	1.7584	3.41245	0.842818	CASP9;CDK6;SERPINE1;CDK2;SIAH1A;PPM1D		Prion diseases	0.033849	5.5554	31.615	2.47151	C1QB;C1QA;PRNP;CCL5;C1QC
26	Purine metabolism	0.999994	1.51307	2.93597	0.842708	DGUOK;NT5C3B;PDE1B;IMPDH1;PDE4D;ENPP1;ADCY3;PDE7A;NT5C3;PAPSS1		Human papillomavirus infection	0.033849	2.01777	11.478	2.47045	BCAP31;H2-T23;ATP6V1G1;H2-M2;H2-Q6;H2-K1;H2-Q7;ISG15;RBPJ;PTGS2;THBS2;VEGFA;PPP2CB;PKM;CREB3L4;SPP1;ATP6V0C;H2-D1;ATP6V1C1;ATP6V0A1;OASL2
27	Valine, leucine and isoleucine degradation	0.999994	1.86708	3.57764	0.832181	MCCC2;ALDH6A1;ACAA1B;HADH;ACAT1		Glycolysis / Gluconeogenesis	0.0379477	3.76566	20.7112	2.38863	TPI1;PKM;ALDH2;PGAM1;PGK1;ENO1;ALDOA
28	Ubiquitin mediated proteolysis	0.999994	1.48927	2.79181	0.814136	PRKN;KLHL9;PIAS3;UBE3C;UBA7;SIAH1A;CBLB;SKP2;ANAPC1;BIRC2		Leishmaniasis	0.0379477	3.76566	20.7112	2.38863	C3;ITGAM;PRKCB;ITGB2;NCF4;CYBA;PTGS2
29	Inositol phosphate metabolism	0.999994	1.70573	3.1524	0.802632	ITPKB;PLCB3;ALDH6A1;PIK3C3;PLCG1;PI4KB		HIF-1 signaling pathway	0.0389072	3.06252	16.66	2.36255	PRKCB;PGK1;SLC2A1;HMOX1;ELOB;ENO1;ALDOA;HIF1A;VEGFA
30	TGF-beta signaling pathway	0.999994	1.58745	2.81252	0.769451	ACVR1;SMAD1;ZFYVE9;SP1;ACVR1B;TNF;SMAD5		Type I diabetes mellitus	0.0405838	3.64381	19.4437	2.31743	H2-T23;CD80;H2-Q6;H2-M2;H2-K1;H2-Q7;H2-D1
31	Inflammatory bowel disease (IBD)	0.999994	1.76307	3.10762	0.765493	H2-DMB2;JUN;H2-OA;TLR5;TNF		Viral myocarditis	0.0405838	3.27082	17.4236	2.31348	H2-T23;CD80;H2-Q6;H2-M2;H2-K1;ITGB2;H2-Q7;H2-D1
32	Fatty acid elongation	0.999994	2.1959	3.82729	0.756944	PPT1;ACOT2;HADH		Human cytomegalovirus infection	0.0405838	2.17346	11.5179	2.30147	H2-T23;PRKCB;SRC;H2-M2;H2-Q6;H2-K1;H2-Q7;GNG12;PTGS2;VEGFA;CREB3L4;CCL5;CCL2;CCR5;B2M;H2-D1
33	Pertussis	0.999994	1.63237	2.8041	0.746038	C4B;CASP7;JUN;NLRP3;NOD1;TNF		Folate biosynthesis	0.0578482	5.8508	28.7515	2.13417	GCH1;MOCOS;GGH;AKR1B8
34	TNF signaling pathway	0.999994	1.49415	2.51996	0.732461	BAG4;JUN;CASP7;RPS6KA5;MAP3K8;TNF;BIRC2;ICAM1		Legionellosis	0.0614948	3.71962	17.9402	2.09466	PYCARD;C3;ITGAM;ITGB2;CD14;CXCL3
35	Circadian rhythm	0.999994	2.11445	3.53712	0.7265	PER2;BHLHE40;CRY2		Collecting duct acid secretion	0.0625217	5.59613	26.7359	2.07487	ATP6V1G1;ATP6V0C;ATP6V1C1;ATP6V0A1
36	Hematopoietic cell lineage	0.999994	1.53246	2.5423	0.720479	H2-DMB2;TFRC;IL1R1;IL6RA;H2-OA;TNF;EPOR		Autoimmune thyroid disease	0.0657088	3.18044	14.8599	2.02915	H2-T23;CD80;H2-Q6;H2-M2;H2-K1;H2-Q7;H2-D1
37	Herpes simplex virus 1 infection	0.999994	1.21947	2.00706	0.714783	ZFP568;RNASEL;ZFP869;ZFP626;ZFP768;SRSF1;ZFP426;ZFP82;CFP;TNF;CASP9;H2-DMB2;ZFP51;H2-OA;GM3055;ZFP458;ZFP799;ZFP810;ZFP712;ZFP719;ZFP251;ZFP157;ZFP597;ZFP398;ZFP26;BIRC2		Salivary secretion	0.0657088	3.18044	14.8599	2.02915	BST1;PRKCB;LYZ2;CD38;ATP1A3;AQP5;KCNN4
38	Selenocompound metabolism	0.999994	2.53641	3.98588	0.68248	MTR;PAPSS1		Glycerolipid metabolism	0.0687757	3.51618	16.1136	1.99024	ALDH2;PLPP3;PLPP2;GLA;AKR1B8;PLPP1
39	NOD-like receptor signaling pathway	0.999994	1.29023	1.91174	0.643497	JUN;RNASEL;ITPR1;NOD1;NLRC4;TNF;PLCB3;NAIP5;TXNIP;NLRP3;TRP53BP1;CAMP;BIRC2		Viral carcinogenesis	0.0687757	2.10957	9.64922	1.98647	H2-T23;HDAC10;SRC;H2-M2;H2-Q6;H2-K1;H2-Q7;RBPJ;C3;PKM;CREB3L4;IRF7;CCR5;H2-D1
40	RNA degradation	0.999994	1.48342	2.14942	0.629277	EXOSC7;CNOT6;PNPT1;PAN3;TENT4A;DCP1A		Central carbon metabolism in cancer	0.0832302	3.33379	14.5285	1.89263	PKM;PGAM1;SLC2A1;SLC16A3;MET;HIF1A
41	AGE-RAGE signaling pathway in diabetic complications	0.999994	1.41782	2.01688	0.617793	EGR1;JUN;PLCB3;SERPINE1;PLCG1;TNF;ICAM1		Human immunodeficiency virus 1 infection	0.089293	2.02386	8.6276	1.85137	H2-T23;PRKCB;H2-M2;H2-Q6;H2-K1;H2-Q7;GNG12;BST2;CCNB2;WEE1;ELOB;CCR5;B2M;H2-D1
42	ErbB signaling pathway	0.999994	1.46432	2.07081	0.614169	JUN;NRG4;GAB1;CBLB;PLCG1;CAMK2G		Cell adhesion molecules (CAMs)	0.0910741	2.23651	9.43604	1.83233	H2-T23;ALCAM;ITGAM;SDC4;CD80;H2-M2;H2-Q6;H2-K1;ITGB2;H2-Q7;H2-D1
43	Human T-cell leukemia virus 1 infection	0.999994	1.24277	1.74441	0.609596	EGR1;EGR2;JUN;CRTC2;CDKN2C;IL1R1;ADCY3;TNF;ICAM1;H2-DMB2;PTTG1;CDK2;TCF3;H2-OA;ANAPC1		Amoebiasis	0.0924367	2.63409	11.0124	1.81566	RAB7;ARG2;ITGAM;PRKCB;ARG1;ITGB2;CD14;RAB7B
44	NF-kappa B signaling pathway	0.999994	1.40282	1.95208	0.604337	IL1R1;PLCG1;TNF;CARD11;LAT;BIRC2;ICAM1		Malaria	0.0944601	3.65867	15.1325	1.79627	ITGB2;CCL2;CD36;THBS2;MET
45	PPAR signaling pathway	0.999994	1.44571	1.9954	0.599423	FABP1;FABP4;GK;OLR1;PPARG;ACAA1B		Autophagy	0.0999278	2.40122	9.70871	1.75596	PPP2CB;RAB7;CTSL;RRAGD;WIPI1;RAB7B;HIF1A;CTSD;CTSB
46	Nicotinate and nicotinamide metabolism	0.999994	1.72946	2.27821	0.572093	NT5C3B;ENPP1;NT5C3		Human T-cell leukemia virus 1 infection	0.0999278	1.96181	7.9166	1.75253	H2-T23;H2-M2;H2-Q6;H2-K1;ITGB2;H2-Q7;SLC2A1;IL2RG;CCNB2;CREB3L4;LCK;TSPO;B2M;H2-D1
47	Wnt signaling pathway	0.999994	1.26936	1.61772	0.55348	TCF7L2;JUN;PLCB3;DAAM1;FZD4;CHD8;SIAH1A;FZD8;WNT2;CAMK2G		TNF signaling pathway	0.103585	2.53026	10.0651	1.72758	SOCS3;MMP14;CSF1;CREB3L4;CCL5;CCL2;CXCL3;PTGS2
48	Thyroid cancer	0.999994	1.67851	2.12689	0.55031	TCF7L2;NCOA4;PPARG		Tuberculosis	0.108439	2.12849	8.32461	1.69855	C3;RAB7;ITGAM;SRC;ITGB2;CD14;CLEC4E;FCGR2B;CTSD;ATP6V0C;ATP6V0A1
49	Antigen processing and presentation	0.999994	1.3593	1.66129	0.53078	H2-DMB2;PSME2B;NFYA;RFXANK;H2-OA;TNF		Oxidative phosphorylation	0.110502	2.3239	8.98526	1.67918	ATP6V1G1;NDUFB8;ATP5K;NDUFC1;COX6A2;COX7A1;ATP6V0C;ATP6V1C1;ATP6V0A1
50	Other types of O-glycan biosynthesis	0.999994	1.9018	2.27798	0.520197	B4GALT3;ST6GAL1		Proteoglycans in cancer	0.110502	2.0311	7.82252	1.67263	CD63;SDC4;PRKCB;CTSL;SRC;GPC1;HPSE;HIF1A;FGF2;MET;HBEGF;VEGFA
51	Inflammatory mediator regulation of TRP channels	0.999994	1.27955	1.5293	0.519065	PLCB3;PRKCH;IL1R1;ITPR1;HTR2C;ADCY3;PLCG1;CAMK2G		Primary immunodeficiency	0.11638	4.02035	15.1959	1.64152	LCK;BLNK;IL2RG;IL7R
52	IL-17 signaling pathway	0.999994	1.34324	1.60216	0.518008	JUN;JUND;SRSF1;MAPK6;TNF;S100A9		Glycosaminoglycan degradation	0.122634	5.35544	19.8579	1.61036	NAGLU;HPSE;SGSH
53	Gastric acid secretion	0.999994	1.37871	1.60983	0.507099	PLCB3;ITPR1;ADCY3;EZR;CAMK2G		Alanine, aspartate and glutamate metabolism	0.122643	3.89832	14.3804	1.60205	GOT1;ADSSL1;ASNS;ASS1
54	Ovarian steroidogenesis	0.999994	1.43571	1.64391	0.497276	SCARB1;ALOX5;ACOT2;ADCY3		Rap1 signaling pathway	0.124841	1.96862	7.19022	1.58622	ITGAM;CSF1;PRKCB;ADORA2B;SRC;ITGB2;PDGFA;VEGFD;FGF2;MET;FYB;VEGFA
55	Mannose type O-glycan biosynthesis	0.999994	1.81115	2.06029	0.494036	B4GALT3;LARGE1		Natural killer cell mediated cytotoxicity	0.126715	2.34527	8.45407	1.56551	RAET1D;VAV3;H2-T23;PRKCB;LCK;H2-K1;ITGB2;H2-D1
56	Fat digestion and absorption	0.999994	1.54217	1.74162	0.490462	FABP1;SCARB1;DGAT2		Pyruvate metabolism	0.126715	3.78347	13.6248	1.56396	GRHPR;PKM;ALDH2;ME1
57	Ferroptosis	0.999994	1.54217	1.74162	0.490462	MAP1LC3A;TFRC;NCOA4		Synaptic vesicle cycle	0.133387	2.72155	9.61288	1.53399	ATP6V1G1;SLC6A12;STX2;ATP6V0C;ATP6V1C1;ATP6V0A1
58	Pyrimidine metabolism	0.999994	1.40904	1.56346	0.481889	NT5C3B;CAD;ENPP1;NT5C3		Choline metabolism in cancer	0.1339	2.4518	8.53055	1.51104	SLC22A4;PRKCB;PDGFA;PLPP3;PLPP2;HIF1A;PLPP1
59	Influenza A	0.999994	1.20458	1.32937	0.479288	IVNS1ABP;CASP9;H2-DMB2;DNAJB1;JUN;RNASEL;NLRP3;H2-OA;TNF;ICAM1		Toll-like receptor signaling pathway	0.1339	2.4518	8.53055	1.51104	CXCL9;CD80;CTSK;CCL5;IRF7;SPP1;CD14
60	Riboflavin metabolism	0.999994	2.716	2.95712	0.47285	ENPP1		Salmonella infection	0.1339	2.68361	9.33091	1.51004	PYCARD;KLC4;RAB7;CD14;CXCL3;RAB7B
61	Staphylococcus aureus infection	0.999994	1.28259	1.38759	0.469846	C4B;H2-DMB2;C5AR1;H2-OA;CAMP;ICAM1		Fat digestion and absorption	0.137425	3.57291	12.2711	1.49158	CD36;PLPP3;PLPP2;PLPP1
62	Vitamin digestion and absorption	0.999994	1.72873	1.86896	0.469524	SCARB1;SLC46A1		Chagas disease (American trypanosomiasis)	0.155491	2.34916	7.73981	1.43088	C3;C1QB;C1QA;PPP2CB;CCL5;CCL2;C1QC
63	Salmonella infection	0.999994	1.30288	1.36399	0.454663	DYNC1LI2;JUN;NLRC4;TLR5;KLC1		PPAR signaling pathway	0.182502	2.44494	7.62463	1.35436	FABP5;FABP7;ME1;SCD2;NR1H3;CD36
64	Glycosylphosphatidylinositol (GPI)-anchor biosynthesis	0.999994	1.65348	1.70002	0.446518	PIGM;PIGH		Insulin resistance	0.200194	2.18871	6.56074	1.30181	SOCS3;CREB3L4;PRKCB;SLC2A1;NR1H3;TRIB3;CD36
65	Sulfur metabolism	0.999994	2.37638	2.36394	0.432022	PAPSS1		Proteasome	0.200194	3.06154	9.16859	1.30061	PSMD8;PSMB6;PSMB5;PSMC3
66	Vitamin B6 metabolism	0.999994	2.37638	2.36394	0.432022	PDXP		C-type lectin receptor signaling pathway	0.210895	2.1468	6.2647	1.26734	PYCARD;CLEC4D;SRC;CLEC4E;CLEC1B;PTGS2;CCL17
67	Circadian entrainment	0.999994	1.22717	1.2038	0.426022	PER2;PLCB3;RPS6KA5;ITPR1;ADCY3;CAMK2G		Renal cell carcinoma	0.210895	2.55276	7.39956	1.25887	SLC2A1;ELOB;MET;HIF1A;VEGFA
68	Folate biosynthesis	0.999994	1.5845	1.55019	0.424891	CBR1;GPHN		Purine metabolism	0.210895	2.01359	5.8345	1.2584	PKM;NME2;ADSSL1;PRUNE1;PDE8B;XDH;PAPSS2;NME1
69	Basal cell carcinoma	0.999994	1.28929	1.22333	0.412074	TCF7L2;FZD4;FZD8;WNT2		IL-17 signaling pathway	0.218987	2.27165	6.46356	1.23571	CCL7;CCL2;CXCL3;PTGS2;CCL17;S100A8
70	Mitophagy	0.999994	1.28929	1.22333	0.412074	PRKN;JUN;PINK1;SP1		Cholesterol metabolism	0.225132	2.857	8.00889	1.21744	LRPAP1;APOC2;TSPO;CD36
71	Butanoate metabolism	0.999994	1.52104	1.4168	0.40453	HADH;ACAT1		Arginine and proline metabolism	0.232905	2.79474	7.66602	1.19128	ARG2;ALDH2;GOT1;ARG1
72	Tuberculosis	0.999994	1.13228	1.04046	0.399077	CASP9;PLK3;H2-DMB2;NFYA;RFXANK;PIK3C3;H2-OA;TNF;CAMK2G;CAMP		Apoptosis	0.232905	1.93739	5.28601	1.18494	CSF2RB2;TUBA1C;CTSL;CTSK;CTSZ;IL3RA;CTSD;CTSB
73	Hippo signaling pathway	0.999994	1.14127	1.04516	0.397721	WWTR1;SMAD1;TCF7L2;PATJ;FZD4;SERPINE1;FZD8;WNT2;BIRC2		Endocytosis	0.232905	1.63887	4.4315	1.17433	H2-T23;RAB7;SRC;H2-M2;H2-Q6;H2-K1;H2-Q7;SNX32;IL2RG;IGF2R;BIN1;CCR5;H2-D1
74	Glucagon signaling pathway	0.999994	1.18863	1.08315	0.395753	CRTC2;PLCB3;ITPR1;SIK2;SIRT1;CAMK2G		B cell receptor signaling pathway	0.232905	2.39986	6.48038	1.17273	VAV3;PRKCB;BLNK;PIRB;FCGR2B
75	Apoptosis	0.999994	1.14401	1.02308	0.388388	CASP9;JUN;CASP7;ITPR1;CTSF;TNF;LMNB2;BIRC2		Bile secretion	0.232905	2.39986	6.48038	1.17273	ABCC3;AQP9;SLC2A1;ATP1A3;ABCB1A
76	Rheumatoid arthritis	0.999994	1.20355	1.06955	0.385943	H2-DMB2;JUN;H2-OA;TNF;ICAM1		Influenza A	0.240297	1.82374	4.84354	1.15341	PYCARD;SOCS3;RSAD2;PRKCB;OAS2;OAS3;CCL5;IRF7;CCL2
77	Mucin type O-glycan biosynthesis	0.999994	1.46246	1.2976	0.385337	GALNT12;GALNT11		SNARE interactions in vesicular transport	0.260887	3.21128	8.22262	1.11203	STX8;STX2;STX11
78	RNA polymerase	0.999994	1.46246	1.2976	0.385337	POLR3GL;POLR1A		Fructose and mannose metabolism	0.29505	3.01026	7.29092	1.05187	TPI1;ALDOA;AKR1B8
79	Ether lipid metabolism	0.999994	1.29634	1.12578	0.377152	TMEM86B;PLD4;PLD2		NF-kappa B signaling pathway	0.29505	2.01021	4.84831	1.04745	PRKCB;LCK;BLNK;CD14;PTGS2;TNFSF13B
80	HIF-1 signaling pathway	0.999994	1.16425	1.00991	0.376723	PFKFB3;TFRC;SERPINE1;IL6RA;PLCG1;CAMK2G		Nitrogen metabolism	0.296565	4.27792	10.1888	1.03437	CAR13;CAR6
81	Gap junction	0.999994	1.17371	0.987484	0.365388	MAP3K2;PLCB3;ITPR1;HTR2C;ADCY3		Selenocompound metabolism	0.296565	4.27792	10.1888	1.03437	SCLY;PAPSS2
82	Synthesis and degradation of ketone bodies	0.999994	1.9009	1.59865	0.365239	ACAT1		Nicotinate and nicotinamide metabolism	0.300377	2.91889	6.87889	1.02349	BST1;NNMT;CD38
83	Leishmaniasis	0.999994	1.20718	1.01113	0.363765	H2-DMB2;JUN;H2-OA;TNF		VEGF signaling pathway	0.308265	2.37972	5.51153	1.00584	PRKCB;SRC;PTGS2;VEGFA
84	Proteoglycans in cancer	0.999994	1.08953	0.903824	0.360272	FZD4;GAB1;ITPR1;FZD8;TIMP3;FRS2;PLCG1;EZR;TNF;WNT2;CAMK2G		Pancreatic secretion	0.308265	1.94899	4.49566	1.00177	BST1;PRKCB;ATP2A3;CD38;ATP1A3;TPCN2
85	Th1 and Th2 cell differentiation	0.999994	1.15933	0.949034	0.355515	H2-DMB2;JUN;H2-OA;PLCG1;LAT		Cytosolic DNA-sensing pathway	0.346641	2.25412	4.90835	0.945675	PYCARD;ZBP1;CCL5;IRF7
86	AMPK signaling pathway	0.999994	1.11848	0.910386	0.353495	CRTC2;PFKFB3;EEF2K;LEPR;IRS2;PPARG;SIRT1		Gap junction	0.358303	1.98363	4.20757	0.921204	TUBA1C;PRKCB;SRC;HTR2B;PDGFA
87	Fc epsilon RI signaling pathway	0.999994	1.18825	0.964772	0.352614	ALOX5;PLCG1;TNF;LAT		Insulin secretion	0.358303	1.98363	4.20757	0.921204	CREB3L4;PRKCB;SLC2A1;ATP1A3;KCNN4
88	Toxoplasmosis	0.999994	1.11836	0.878709	0.341231	CASP9;H2-DMB2;ALOX5;H2-OA;TNF;BIRC2		Calcium signaling pathway	0.359156	1.60921	3.39117	0.915208	HTR7;P2RX4;PRKCB;ADORA2B;PTAFR;HTR2B;ATP2A3;CD38;TPCN2
89	Fatty acid degradation	0.999994	1.21341	0.943262	0.337606	ACAA1B;HADH;ACAT1		Mitophagy	0.360597	2.17749	4.55247	0.907978	RAB7;SRC;RAB7B;HIF1A
90	N-Glycan biosynthesis	0.999994	1.21341	0.943262	0.337606	B4GALT3;ST6GAL1;ALG3		JAK-STAT signaling pathway	0.360597	1.64977	3.41668	0.899424	CSF2RB2;SOCS3;IL3RA;IL21R;PDGFA;IL7R;OSMR;IL2RG
91	Fanconi anemia pathway	0.999994	1.18806	0.890241	0.325426	TOP3B;REV3L;FANCC		Bladder cancer	0.360597	2.53417	5.22959	0.896223	SRC;VEGFA;HBEGF
92	Insulin resistance	0.999994	1.09673	0.819949	0.324691	CRTC2;PPP1R3E;GFPT1;IRS2;TNF;PPARGC1B		PI3K-Akt signaling pathway	0.360597	1.4139	2.91106	0.894164	CSF1;PDGFA;VEGFD;GNG12;OSMR;IL2RG;THBS2;FGF2;VEGFA;PPP2CB;CREB3L4;IL3RA;SPP1;IL7R;MET
93	Biosynthesis of unsaturated fatty acids	0.999994	1.2672	0.929603	0.318593	ACOT2;ACAA1B		Leukocyte transendothelial migration	0.382094	1.76927	3.52114	0.864321	VAV3;ITGAM;PRKCB;NCF4;ITGB2;CYBA
94	Morphine addiction	0.999994	1.09242	0.779516	0.3099	GRK3;PDE1B;PDE4D;ADCY3;PDE7A		Systemic lupus erythematosus	0.399125	1.65479	3.20346	0.840737	C3;C1QB;C1QA;C1RA;CD80;C2;C1QC
95	Small cell lung cancer	0.999994	1.09242	0.779516	0.3099	CASP9;CDK6;CDK2;SKP2;BIRC2		Focal adhesion	0.414347	1.52372	2.87437	0.819257	VAV3;PRKCB;SRC;SPP1;PDGFA;VEGFD;THBS2;MET;VEGFA
96	FoxO signaling pathway	0.999994	1.06445	0.755312	0.308166	PLK3;CDK2;SETD7;IRS2;SKP2;SIRT1;KLF2		Phenylalanine metabolism	0.414347	3.05471	5.73488	0.815338	GOT1;MIF
97	SNARE interactions in vesicular transport	0.999994	1.22626	0.858565	0.304071	STX16;VAMP5		Glycosphingolipid biosynthesis	0.416003	2.29235	4.27072	0.809105	B3GALT4;GLA;ST6GALNAC6
98	Starch and sucrose metabolism	0.999994	1.22626	0.858565	0.304071	ENPP1;GANC		Adipocytokine signaling pathway	0.442766	1.9167	3.4156	0.773925	SOCS3;NPY;SLC2A1;CD36
99	Glycosaminoglycan biosynthesis	0.999994	1.14042	0.794167	0.302434	B4GALT3;CHSY1;CHST15		Caffeine metabolism	0.442766	6.40959	11.4108	0.773164	XDH
100	Oocyte meiosis	0.999994	1.03658	0.667025	0.279462	PTTG1;CDK2;ITPR1;ADCY3;CAMK2G;ANAPC1		Ras signaling pathway	0.445459	1.44243	2.54467	0.766165	HTR7;CSF1;PRKCB;RASA4;PDGFA;VEGFD;GNG12;FGF2;MET;VEGFA

## Sheet: iMON P5
Dataset S6. KEGG Pathway Analysis of KEGG 2019 mouse terms in Aga2 mutant compared to control mice.
	Upregulated KEGG Terms							Downregulated KEGG Terms
	KEGG 2019 Mouse Term	Adjusted P value	Odds Ratio	Combined Score	log10pval	KEGG 2019 Mouse Genes		KEGG 2019 Mouse Term	Adjusted P value	Odds Ratio	Combined Score	log10pval	KEGG 2019 Mouse Genes
1	NOD-like receptor signaling pathway	3.31844e-05	3.32695	52.9132	6.9072	RNASEL;NLRX1;MEFV;RELA;IKBKB;PYCARD;PSTPIP1;SHARPIN;CASP4;CASP1;CCL2;GBP2;ATG5;GBP3;GBP7;IFI207;RIPK3;IFI204;CARD9;IL18;IRAK4;TMEM173;ATG12;MAPK13;NAIP2;OAS2;OAS3;PLCB1;MYD88;IRF9		Focal adhesion	1.73816e-12	5.09841	166.504	14.1832	ITGB1;FLT1;ROCK2;SRC;LAMA4;PDGFB;TNC;LAMC2;PIK3R1;ARHGAP5;MYLK;IGF1R;PAK1;CCND2;CCND1;SPP1;ITGAV;LAMB3;LAMB2;ACTN1;HGF;ITGA2;VEGFB;VEGFC;PARVA;LAMB1;IGF1;PGF;VAV2;COL1A1;COL1A2;COL4A2;COL4A1;COL4A4;COL6A2;COL4A3;COL6A1;COL6A3;ITGA6;MYL9;ITGA9
2	Pentose phosphate pathway	0.000294686	8.7135	113.515	5.65775	PFKL;RPE;G6PDX;PGM2;TALDO1;IDNK;PGD;ALDOA;RBKS;DERA		Pathways in cancer	6.31717e-12	3.0531	93.6517	13.3217	ITGB1;FLT3;HHIP;LAMC2;ETS1;GLI3;IGF1R;GNGT2;CCND2;CCND1;ITGAV;JAK2;ARHGEF12;DAPK1;DAPK2;ITGA2;HGF;MMP2;WNT5A;PGF;TGFBR1;TGFBR2;EML4;COL4A2;COL4A1;COL4A4;KIT;COL4A3;PPARG;ITGA6;PLCB2;PTGER4;ROCK2;EPAS1;LAMA4;CAMK2A;PDGFB;LPAR2;PIK3R1;RASGRP1;HSP90B1;RASGRP3;WNT6;CTNNA1;PMAIP1;E2F3;HES1;PLCG1;RALGDS;IL12RB2;JAG2;TCF7L2;CREBBP;TGFB2;JUP;GADD45B;LAMB3;LAMB2;ZBTB16;PTCH1;FZD6;VEGFB;VEGFC;LAMB1;IGF1;GN…
3	Proteasome	0.00656116	5.32099	50.6503	4.13403	PSMD8;PSMA5;PSMB4;PSMB2;PSMD13;PSMB3;PSMC1;PSMC2;PSMA7;PSMB10		ECM-receptor interaction	1.09194e-10	7.89428	216.453	11.9079	ITGB1;SDC4;LAMB3;LAMB2;ITGA2;LAMA4;TNC;LAMC2;LAMB1;NPNT;COL1A1;COL1A2;COL4A2;COL4A1;COL4A4;COL6A2;COL4A3;COL6A1;SPP1;COL6A3;ITGAV;ITGA6;CD36;ITGA9
4	Autophagy	0.01765	2.89055	23.8231	3.57933	ATG3;BAD;PIK3CD;WIPI2;ATG12;ERN1;VMP1;PPP2CB;RRAS;ATG101;CTSL;LAMP2;AKT1S1;ATG4C;ATG4B;HRAS;ATG5		Cell adhesion molecules (CAMs)	1.05725e-09	4.6987	116.815	10.797	ITGB1;CD274;CD40;SDC4;SDC2;H2-DMA;H2-Q6;H2-K1;SDC3;H2-Q7;H2-Q4;CLDN1;H2-DMB2;H2-DMB1;H2-OB;ITGAV;H2-OA;CD34;MPZL1;H2-EB1;CADM1;CD8B1;ICOSL;PDCD1LG2;L1CAM;H2-AA;CLDN5;MAG;PECAM1;ITGA6;H2-AB1;ITGA9;NECTIN1
5	Sphingolipid signaling pathway	0.0584505	2.63927	17.4633	2.8736	CERS6;SPHK2;TRADD;PIK3CD;SGMS2;RELA;MAPK13;SMPD2;PPP2CB;SPTLC1;SPTLC2;RAC2;PLCB1;BID;HRAS		PI3K-Akt signaling pathway	7.12289e-09	3.12695	71.0763	9.87162	ITGB1;FLT1;CSF1;FLT3;TNC;LAMC2;IGF1R;GNGT2;CCND2;CCND1;ITGAV;JAK2;MAGI1;HGF;ITGA2;PGF;COL4A2;COL4A1;COL4A4;COL6A2;KIT;COL4A3;COL6A1;COL6A3;ITGA6;SGK1;CREB5;ITGA9;PHLPP1;LAMA4;PDGFB;LPAR2;PIK3R1;HSP90B1;SPP1;LAMB3;LAMB2;VEGFB;VEGFC;LAMB1;IGF1;GNG11;COL1A1;NR4A1;COL1A2;KITL;GNB4;BCL2L1;FGFR1
6	Salmonella infection	0.0584505	3.14298	20.1068	2.77834	PYCARD;DYNC2H1;ARPC1A;CASP1;RHOG;IL18;LBP;CD14;RELA;MYD88;MAPK13		Proteoglycans in cancer	2.26263e-08	3.92183	83.8962	9.29048	ITGB1;CD63;SDC4;ROCK2;SRC;SDC2;CAMK2A;PIK3R1;IGF1R;WNT6;PAK1;CCND1;GPC3;PLCE1;TIMP3;ITGAV;PLCG1;TGFB2;ARHGEF12;HGF;PTCH1;MMP2;ITGA2;FZD6;WNT5A;RRAS2;PTPN11;IGF1;VAV2;COL1A1;COL1A2;PDCD4;HBEGF;FGFR1
7	Valine, leucine and isoleucine degradation	0.0584505	3.66226	23.3231	2.7658	BCKDHA;HMGCL;MCEE;ECHS1;AUH;ACAA1A;ACSF3;AACS;HIBCH		AGE-RAGE signaling pathway in diabetic complications	2.71574e-08	5.71092	120.246	9.14426	EGR1;TGFB2;MMP2;VEGFB;VEGFC;PIK3R1;AGER;F3;TGFBR1;TGFBR2;COL1A1;IL1A;COL3A1;COL1A2;CCND1;COL4A2;COL4A1;COL4A4;COL4A3;PLCE1;PLCG1;JAK2;PLCB2
8	Apoptosis	0.0584505	2.45528	15.4475	2.73239	APAF1;PARP2;BAD;TRADD;PIK3CD;RELA;LMNB1;ERN1;IKBKB;BCL2L11;CASP6;CTSL;CAPN2;BID;HRAS;CTSC		Hematopoietic cell lineage	3.187e-08	5.91366	122.779	9.01677	H2-EB1;CSF1;FLT3;ITGA2;H2-DMA;CD8B1;CD3G;H2-AA;IL1A;H2-DMB2;CD1D1;KITL;ANPEP;H2-DMB1;KIT;H2-OB;CD9;ITGA6;H2-OA;CD36;CD34;H2-AB1
9	Acute myeloid leukemia	0.0584505	3.24277	19.8891	2.66369	IKBKB;FCGR1;CEBPE;BAD;EIF4EBP1;PIK3CD;CD14;HRAS;RELA;PPARD		Antigen processing and presentation	4.22999e-07	5.51895	99.6634	7.84266	PDIA3;CD74;CIITA;H2-EB1;H2-DMA;H2-Q6;H2-K1;H2-Q7;H2-Q4;CD8B1;H2-AA;H2-DMB2;H2-DMB1;CANX;H2-OB;KLRD1;H2-OA;CALR;B2M;H2-AB1
10	Ribosome	0.0584505	2.27291	13.9284	2.66135	MRPS17;MRPS11;MRPL19;MRPS12;MRPL16;MRPL27;MRPS18A;MRPL17;MRPL28;MRPS10;MRPL34;MRPS7;MRPL21;MRPL22;MRPL20;MRPL2;MRPS9;RSL24D1		Transcriptional misregulation in cancer	9.02482e-07	3.65491	62.8472	7.46781	CD40;FLT1;HPGD;FLT3;PLAT;IGF1R;CCND2;NSD2;BCL2A1D;UTY;BCL2A1A;BCL2A1B;MEF2C;GADD45B;JUP;FUS;ZBTB16;PBX3;IGF1;RUNX2;DUSP6;ETV5;TGFBR2;PER2;NR4A3;ZEB1;PPARG;CDK14;BCL2L1
11	Epstein-Barr virus infection	0.063825	2.04225	12.1355	2.58067	MAP2K4;APAF1;PSMD13;TRADD;PIK3CD;IRAK4;RELA;SAP30;MAPK13;PSMD8;IKBKB;BCL2L11;OAS2;PSMC1;OAS3;PSMC2;VIM;BID;JAK3;CD44;MYD88;IRF9		Amoebiasis	1.29053e-06	4.77336	79.917	7.27109	TGFB2;LAMB3;LAMB2;ACTN1;LAMA4;HSPB1;LAMC2;LAMB1;PIK3R1;COL1A1;CD1D1;GNA15;COL3A1;COL1A2;COL4A2;SERPINB6A;COL4A1;COL4A4;COL4A3;GNAS;PLCB2
12	Peroxisome	0.063825	2.88373	16.7201	2.51807	HMGCL;ABCD2;ACOT8;PRDX5;PEX6;IDH1;HSD17B4;PXMP4;ACAA1A;XDH;CRAT		Human T-cell leukemia virus 1 infection	4.81527e-06	3.02435	46.3891	6.66144	CD40;H2-DMA;H2-Q6;H2-K1;H2-Q7;H2-Q4;CD3G;PIK3R1;TNFRSF13C;ETS1;ETS2;H2-DMB2;CCND2;CCND1;H2-DMB1;CHEK1;H2-OB;E2F3;H2-OA;B2M;EGR1;CREBBP;EGR2;H2-EB1;TGFB2;H2-AA;TGFBR1;TGFBR2;CANX;CALR;BCL2L1;H2-AB1;CREB5
13	Cytosolic DNA-sensing pathway	0.063825	3.30924	19.0699	2.50268	PYCARD;IKBKB;ZBP1;RIPK3;POLR3C;CASP1;IL18;TMEM173;RELA		Human papillomavirus infection	5.97626e-06	2.57561	38.6335	6.51432	PTGER4;ITGB1;MAML2;LAMA4;H2-Q6;H2-K1;H2-Q7;TNC;H2-Q4;LAMC2;PIK3R1;RBPJ;WNT6;CCND2;CCND1;SPP1;ITGAV;HES1;MAGI1;TCF7L2;CREBBP;LAMB3;LAMB2;ITGA2;FZD6;WNT5A;LAMB1;COL1A1;COL1A2;COL4A2;COL4A1;COL4A4;COL6A2;IRF1;COL4A3;COL6A1;GNAS;COL6A3;ITGA6;ATP6V0D2;CREB5;ITGA9
14	Purine metabolism	0.063825	2.37601	13.5517	2.47702	GDA;NME2;NTPCR;AMPD3;AK6;NME1;APRT;DGUOK;PNP;PKM;ADSSL1;PGM2;ADPRM;XDH;ADSS		Axon guidance	5.97626e-06	3.41823	51.1654	6.50069	ITGB1;SEMA7A;BMPR2;ROCK2;SRC;SEMA3B;CAMK2A;PIK3R1;SEMA3F;ABLIM1;PAK1;ABLIM3;BOC;PLXNA1;PLXNC1;PLCG1;SRGAP3;SLIT2;ARHGEF12;RYK;SEMA6D;PTCH1;WNT5A;PTPN11;L1CAM;PLXNB3;MYL9
15	Osteoclast differentiation	0.0863906	2.35227	12.5418	2.31558	SIRPB1B;LILRA6;PIRA2;NCF4;PIK3CD;PIRB;RELA;MAPK13;FCGR1;IKBKB;GM14548;GM9733;IRF9;SIRPB1C		Toxoplasmosis	6.21392e-06	4.3859	65.1762	6.45379	ITGB1;TGFB2;H2-EB1;CD40;CIITA;LAMB3;LAMB2;H2-DMA;LAMA4;LAMC2;LAMB1;H2-AA;H2-DMB2;H2-DMB1;H2-OB;ITGA6;H2-OA;JAK2;BCL2L1;H2-AB1
16	Measles	0.0910907	2.22772	11.512	2.24427	RAB9;APAF1;BAD;TRADD;PIK3CD;IRAK4;RELA;IKBKB;OAS2;OAS3;CSNK2B;BID;JAK3;MYD88;IRF9		Small cell lung cancer	9.5434e-06	4.68801	67.3517	6.23942	ITGB1;LAMB3;GADD45B;LAMB2;ITGA2;LAMA4;LAMC2;LAMB1;PIK3R1;CCND1;COL4A2;COL4A1;COL4A4;COL4A3;ITGAV;ITGA6;E2F3;BCL2L1
17	Glycolysis / Gluconeogenesis	0.0910907	2.96597	15.2034	2.22617	PFKL;PKM;PGAM1;ALDH3B1;PGK1;PGM2;ENO1;ALDOA;GAPDH		MAPK signaling pathway	2.74134e-05	2.62442	34.6588	5.7354	FLT1;CSF1;FLT3;PDGFB;HSPB1;RASGRP1;DUSP16;IGF1R;RASGRP3;STK3;PAK1;RPS6KA2;DUSP5;MEF2C;DUSP2;TGFB2;GADD45B;HGF;VEGFB;RRAS2;VEGFC;IGF1;DUSP6;PGF;TGFBR1;TGFBR2;IL1A;NR4A1;KITL;TAOK1;KIT;RASA2;NF1;PTPN7;FGFR1
18	Thermogenesis	0.0910907	1.91931	9.78177	2.21339	COA4;NDUFA9;COX19;COA3;NDUFA8;ACTL6A;PRKAG1;SIRT6;SDHC;ATP5F1;MAPK13;CREB3;NDUFS8;NDUFAF7;AKT1S1;NDUFS4;NDUFAF3;UQCRFS1;HRAS;NDUFV1;COA6		Asthma	2.74134e-05	10.7755	142.17	5.73001	H2-DMB2;CD40;H2-EB1;H2-DMA;H2-DMB1;H2-OB;H2-OA;H2-AA;H2-AB1
19	Alzheimer disease	0.0936624	2.06236	10.2871	2.16627	NDUFA9;NDUFA8;APAF1;BAD;SDHC;ATP5F1;ERN1;APH1A;NDUFS8;CDK5;NDUFS4;CAPN2;UQCRFS1;PLCB1;BID;NDUFV1;GAPDH		Ras signaling pathway	2.78211e-05	2.8638	37.5873	5.70012	FLT1;CSF1;FLT3;PDGFB;PIK3R1;ETS1;RASGRP1;ETS2;IGF1R;RASGRP3;PAK1;GNGT2;PLCE1;PLCG1;RALGDS;HGF;VEGFB;RRAS2;VEGFC;PTPN11;IGF1;GNG11;PGF;KITL;KIT;RASA2;GNB4;NF1;BCL2L1;FGFR1
20	Necroptosis	0.0936624	2.04928	10.1083	2.1422	ZBP1;RIPK3;H2AFZ;PARP2;TRADD;VPS4A;PYGL;HIST2H2AC;PYCARD;SHARPIN;CHMP1A;CAPN2;CASP1;CHMP6;BID;JAK3;IRF9		Relaxin signaling pathway	2.83563e-05	3.68363	48.0885	5.66957	SRC;MMP2;VEGFB;VEGFC;PIK3R1;GNG11;TGFBR1;TGFBR2;COL1A1;GNA15;COL3A1;COL1A2;GNGT2;COL4A2;COL4A1;COL4A4;COL4A3;GNAS;GNB4;PLCB2;CREB5
21	Legionellosis	0.0936624	3.05645	14.7922	2.10184	PYCARD;NAIP2;APAF1;CASP1;IL18;CD14;RELA;MYD88		Graft-versus-host disease	3.23611e-05	5.38134	69.2781	5.591	H2-EB1;H2-DMA;H2-Q6;H2-K1;H2-Q7;H2-Q4;H2-AA;IL1A;H2-DMB2;H2-DMB1;H2-OB;KLRD1;H2-OA;H2-AB1
22	Tuberculosis	0.0936624	2.02361	9.76086	2.09481	APAF1;SPHK2;BAD;TRADD;CARD9;IL18;IRAK4;RELA;MAPK13;FCGR1;LAMP2;CD14;LBP;CLEC4E;ATP6V0D1;BID;MYD88		Rheumatoid arthritis	4.22038e-05	4.52702	56.867	5.45547	TGFB2;H2-EB1;FLT1;CSF1;H2-DMA;H2-AA;IL1A;H2-DMB2;H2-DMB1;CCL5;H2-OB;ACP5;H2-OA;LTB;ATP6V0D2;H2-AB1
23	Sulfur metabolism	0.0936624	9.52558	45.5932	2.07871	MPST;ETHE1;SQOR		Intestinal immune network for IgA production	7.00345e-05	6.59277	79.1842	5.21621	H2-DMB2;CD40;H2-EB1;H2-DMA;H2-DMB1;H2-OB;ICOSL;TNFRSF13C;H2-OA;H2-AA;H2-AB1
24	Folate biosynthesis	0.0936624	4.54152	21.6723	2.07248	MOCS2;MOCOS;GGH;PCBD2;PTS		Protein digestion and absorption	9.81235e-05	4.15865	48.369	5.05126	COL27A1;ELN;ATP1B1;DPP4;COL1A1;COL3A1;COL1A2;COL4A2;COL4A1;COL4A4;COL6A2;COL4A3;COL6A1;COL5A2;COL6A3;KCNN4
25	Lysosome	0.0936624	2.24136	10.516	2.03761	CLTA;NAGPA;CLN5;GALNS;GGA1;CLN3;CTSL;LAMP2;NEU1;AP3S1;ATP6V0D1;CTSC;AP1M1		Phagosome	0.000117187	2.97037	33.8189	4.94463	ITGB1;H2-EB1;ITGA2;H2-DMA;H2-Q6;H2-K1;H2-Q7;H2-Q4;H2-AA;CD209A;MRC2;H2-DMB2;TUBA1A;H2-DMB1;MRC1;CANX;H2-OB;ITGAV;CALR;H2-OA;CD36;SFTPA1;ATP6V0D2;H2-AB1
26	Sphingolipid metabolism	0.0936624	3.25972	15.2198	2.02775	SMPD2;SPTLC1;CERS6;SPTLC2;SPHK2;NEU1;SGMS2		Allograft rejection	0.000117187	4.99189	56.7747	4.93939	CD40;H2-EB1;H2-DMA;H2-Q6;H2-K1;H2-Q7;H2-Q4;H2-AA;H2-DMB2;H2-DMB1;H2-OB;H2-OA;H2-AB1
27	Influenza A	0.0936624	2.01626	9.24675	1.99171	MAP2K4;RNASEL;NLRX1;IL18;PIK3CD;IRAK4;RELA;MAPK13;PYCARD;IKBKB;OAS2;OAS3;CASP1;CCL2;MYD88;IRF9		Th1 and Th2 cell differentiation	0.000232922	4.00338	42.4852	4.60888	JAG2;H2-EB1;MAML2;H2-DMA;CD3G;RBPJ;H2-AA;H2-DMB2;H2-DMB1;H2-OB;H2-OA;PLCG1;JAK2;IL12RB2;H2-AB1
28	C-type lectin receptor signaling pathway	0.0936624	2.29555	10.5254	1.9913	PYCARD;IKBKB;CLEC4D;RRAS;CARD9;CASP1;PIK3CD;CLEC4E;HRAS;IRF9;RELA;MAPK13		Viral myocarditis	0.000232922	4.00338	42.4852	4.60888	CD40;H2-EB1;CXADR;H2-DMA;H2-Q6;H2-K1;H2-Q7;H2-Q4;H2-AA;H2-DMB2;CCND1;H2-DMB1;H2-OB;H2-OA;H2-AB1
29	Amino sugar and nucleotide sugar metabolism	0.0936624	3.18194	14.5028	1.97945	CYB5R1;CMAS;GNPDA1;AMDHD2;PMM2;PGM2;NANS		Epstein-Barr virus infection	0.00028398	2.58233	26.7276	4.49504	CD40;H2-DMA;H2-Q6;H2-K1;H2-Q7;H2-Q4;CD3G;PIK3R1;RBPJ;H2-DMB2;CCND2;CCND1;H2-DMB1;BLNK;H2-OB;E2F3;HES1;H2-OA;B2M;PDIA3;H2-EB1;GADD45B;H2-AA;CXCL10;NEDD4;CALR;H2-AB1
30	Cholesterol metabolism	0.0936624	3.18194	14.5028	1.97945	SCARB1;STARD3;SOAT1;SOAT2;APOC2;APOC1;TSPO		Type I diabetes mellitus	0.00028398	4.45564	46.0942	4.49284	H2-EB1;H2-DMA;H2-Q6;H2-K1;H2-Q7;H2-Q4;H2-AA;IL1A;H2-DMB2;H2-DMB1;H2-OB;H2-OA;H2-AB1
31	Pertussis	0.115107	2.56634	11.0837	1.87567	PYCARD;C4B;CASP1;LY96;IRAK4;CD14;RELA;MYD88;MAPK13		Rap1 signaling pathway	0.000416786	2.62207	26.0337	4.31197	ITGB1;FLT1;CSF1;SRC;PDGFB;LPAR2;PIK3R1;IGF1R;RASGRP3;PLCE1;PLCG1;RALGDS;MAGI1;HGF;VEGFB;VEGFC;IGF1;PGF;KITL;ID1;KIT;GNAS;PLCB2;RAPGEF3;FGFR1
32	Central carbon metabolism in cancer	0.11782	2.72811	11.6323	1.85177	PFKL;PKM;PGAM1;G6PDX;PIK3CD;SIRT6;SLC16A3;HRAS		Tuberculosis	0.000689862	2.71727	25.5233	4.07933	CD74;TGFB2;CREBBP;H2-EB1;CIITA;ARHGEF12;SRC;H2-DMA;CAMK2A;H2-AA;CD209A;MRC2;IL1A;H2-DMB2;H2-DMB1;MRC1;H2-OB;ITGAX;H2-OA;JAK2;ATP6V0D2;H2-AB1
33	IL-17 signaling pathway	0.124904	2.35927	9.84922	1.81304	IKBKB;MAPK7;TRADD;LCN2;CCL2;MAPK6;S100A9;S100A8;RELA;MAPK13		Leishmaniasis	0.000862613	4.18366	38.2335	3.96892	ITGB1;IL1A;H2-DMB2;TGFB2;H2-EB1;H2-DMA;H2-DMB1;H2-OB;H2-OA;JAK2;H2-AA;H2-AB1
34	Non-alcoholic fatty liver disease (NAFLD)	0.150804	1.95498	7.72078	1.71516	NDUFA9;NDUFA8;PRKAG1;PIK3CD;SDHC;RELA;ERN1;IKBKB;BCL2L11;NDUFS8;NDUFS4;UQCRFS1;BID;NDUFV1		Autoimmune thyroid disease	0.000942992	3.83688	34.608	3.91726	CD40;H2-EB1;H2-DMA;H2-Q6;H2-K1;H2-Q7;H2-Q4;H2-AA;H2-DMB2;H2-DMB1;H2-OB;H2-OA;H2-AB1
35	RIG-I-like receptor signaling pathway	0.150804	2.5457	9.98999	1.70429	IKBKB;NLRX1;TRADD;TMEM173;ATG12;RELA;ATG5;MAPK13		Inflammatory bowel disease (IBD)	0.00106031	4.39147	38.9024	3.84725	IL1A;H2-DMB2;TGFB2;H2-EB1;H2-DMA;H2-DMB1;H2-OB;H2-OA;H2-AA;IL12RB2;H2-AB1
36	beta-Alanine metabolism	0.150804	3.53117	13.7689	1.69342	ECHS1;SMOX;ALDH3B1;HIBCH;CNDP2		Acute myeloid leukemia	0.00106031	4.03644	35.7039	3.84151	PER2;TCF7L2;CCND1;JUP;FLT3;ZBTB16;KIT;BCL2A1D;PIK3R1;BCL2A1A;BCL2A1B;DUSP6
37	SNARE interactions in vesicular transport	0.166018	3.40488	12.8559	1.63978	STX8;STX18;SNAP23;VTI1B;BET1		Leukocyte transendothelial migration	0.00137998	3.10438	26.5564	3.71517	ITGB1;ROCK2;ACTN1;MMP2;RHOH;PTPN11;PIK3R1;ARHGAP5;CLDN1;VAV2;CLDN5;PECAM1;CTNNA1;PLCG1;MYL9;RAPGEF3
38	Toll-like receptor signaling pathway	0.184721	2.14629	7.81747	1.58183	IKBKB;MAP2K4;LY96;PIK3CD;CD14;LBP;IRAK4;MYD88;RELA;MAPK13		Adherens junction	0.00152557	3.83401	32.3112	3.66003	TJP1;TCF7L2;CREBBP;SRC;ACTN1;CTNNA1;PTPRJ;TGFBR1;IGF1R;TGFBR2;FGFR1;NECTIN1
39	B cell receptor signaling pathway	0.18497	2.38609	8.62568	1.56997	IKBKB;IFITM1;RAC2;PIK3CD;PTPN6;PIRB;HRAS;RELA		Regulation of actin cytoskeleton	0.00157285	2.3962	20.0587	3.63549	CYFIP2;ITGB1;ARHGEF12;ROCK2;SRC;ACTN1;ITGA2;PDGFB;LPAR2;RRAS2;PIK3R1;ITGAE;MYLK;VAV2;PAK1;SPATA13;ITGAX;MYH14;ITGAV;ITGA6;MYL9;MYH10;FGFR1;ITGA9
40	Hepatitis C	0.200412	1.83359	6.43496	1.52415	SCARB1;RNASEL;APAF1;BAD;TRADD;PIK3CD;RELA;IKBKB;PPP2CB;OAS2;OAS3;BID;HRAS;IRF9		Hedgehog signaling pathway	0.00181748	4.921	40.3579	3.56172	GRK3;CCND2;CCND1;SMURF2;SMURF1;HHIP;PTCH1;BOC;GLI3
41	Chagas disease (American trypanosomiasis)	0.217461	2.05355	6.98853	1.47797	IKBKB;MAP2K4;PPP2CB;PIK3CD;CCL2;IRAK4;PLCB1;MYD88;RELA;MAPK13		Prostate cancer	0.00209122	3.23613	26.006	3.49006	TCF7L2;CREBBP;PDGFB;PLAT;PIK3R1;IGF1;ETV5;IGF1R;HSP90B1;ZEB1;CCND1;E2F3;FGFR1;CREB5
42	Neurotrophin signaling pathway	0.249528	1.91001	6.14943	1.39825	IKBKB;MAPK7;BAD;ARHGDIB;GAB1;PIK3CD;IRAK4;HRAS;RELA;SH2B2;MAPK13		Cytokine-cytokine receptor interaction	0.00222735	2.12776	16.9136	3.45221	CX3CR1;IL1RN;CD40;BMPR2;CSF1;TNFRSF13C;CXCL15;CXCL16;IL1RL1;IL1RL2;CXCR3;CCL5;CCR7;CCL17;IL12RB2;TGFB2;XCR1;TNFSF12;TNFRSF18;TGFBR1;BMP5;TGFBR2;IL1A;CXCL10;CLCF1;TNFSF9;TNFSF8;LTB;PF4
43	Glutathione metabolism	0.249528	2.34273	7.53885	1.39755	GPX1;GPX3;IDH1;G6PDX;GSR;MGST1;PGD		Dilated cardiomyopathy (DCM)	0.00319746	3.23687	24.4835	3.28497	ITGB1;TGFB2;TPM2;ITGA2;TPM1;ATP2A2;ADRB1;IGF1;DES;GNAS;ITGAV;ITGA6;ITGA9
44	Primary bile acid biosynthesis	0.258178	4.3948	13.8418	1.36784	CYP39A1;ACOT8;HSD17B4		Chagas disease (American trypanosomiasis)	0.00363418	3.017	22.3648	3.21939	C1QB;C1QA;TGFB2;ACE;CD3G;PIK3R1;TGFBR1;TGFBR2;GNA15;CCL5;GNAS;CALR;PLCB2;C1QC
45	African trypanosomiasis	0.258178	2.80313	8.78177	1.36058	IL18;HBA-A2;HBB-BS;PLCB1;MYD88		Arrhythmogenic right ventricular cardiomyopathy (ARVC)	0.00500269	3.45321	24.4172	3.07083	ITGB1;TCF7L2;GJA1;DES;JUP;ITGA2;CTNNA1;ATP2A2;ITGAV;ITGA6;ITGA9
46	Amyotrophic lateral sclerosis (ALS)	0.258178	2.48718	7.75119	1.35346	GPX1;APAF1;BAD;CASP1;BID;MAPK13		Chemokine signaling pathway	0.00517167	2.29422	16.0955	3.04686	CX3CR1;XCR1;ROCK2;SRC;PIK3R1;GNG11;CXCL15;VAV2;CXCL16;CXCL10;PAK1;GRK3;GNGT2;CXCR3;CCL5;GNB4;CCR7;JAK2;PLCB2;CCL17;PF4
47	Insulin signaling pathway	0.262446	1.80493	5.55658	1.337	IKBKB;PTPN1;BAD;EIF4EBP1;PRKAG1;FLOT1;PIK3CD;FLOT2;PYGL;HRAS;SH2B2;PPP1CA		cAMP signaling pathway	0.00519592	2.2389	15.6487	3.03549	CREBBP;ROCK2;HHIP;PTCH1;CAMK2A;RRAS2;ATP2A2;ADRB1;PIK3R1;ATP1B1;GLI3;VAV2;HCAR2;PAK1;PDE3A;GNAS;PDE4B;PLCE1;FFAR2;MYL9;RAPGEF3;CREB5
48	Leishmaniasis	0.27546	2.22524	6.69355	1.30636	FCGR1;NCF4;PTPN6;IRAK4;RELA;MYD88;MAPK13		Hypertrophic cardiomyopathy (HCM)	0.00633668	3.10636	21.0298	2.94014	ITGB1;TGFB2;ACE;DES;TPM2;ITGA2;TPM1;ATP2A2;ITGAV;ITGA6;IGF1;ITGA9
49	Endocytosis	0.27546	1.53684	4.59282	1.29788	VPS29;ARPC1A;GBF1;VPS4A;CLTA;SNF8;RAB11A;RNF41;SNX1;RAB31;CHMP1A;VPS35;STAMBP;CHMP6;SMAP2;HRAS;STAM2;VPS28;CYTH1;WASHC3		Th17 cell differentiation	0.00921015	2.79866	17.8425	2.76878	H2-EB1;H2-DMA;CD3G;H2-AA;TGFBR1;TGFBR2;H2-DMB2;H2-DMB1;H2-OB;PLCG1;H2-OA;JAK2;H2-AB1
50	Sulfur relay system	0.302229	6.34402	18.1503	1.24252	MPST;MOCS2		Primary immunodeficiency	0.00946675	4.61149	29.18	2.74808	CD79A;CD40;CIITA;BLNK;CD8B1;TNFRSF13C;UNG
51	Huntington disease	0.302229	1.61946	4.59808	1.23308	NDUFA9;NDUFA8;GPX1;APAF1;CLTA;SDHC;ATP5F1;CREB3;NDUFS8;NDUFS4;UQCRFS1;IFT57;PLCB1;NDUFV1;POLR2J		Hippo signaling pathway	0.0133845	2.29669	13.6919	2.58907	TCF7L2;TGFB2;BMPR2;WNT5A;FZD6;TGFBR1;STK3;SMAD7;BMP5;TGFBR2;WNT6;PAK1;CCND2;CCND1;ID1;CTNNA1;TEAD1
52	ErbB signaling pathway	0.302229	2.00806	5.6955	1.2318	MAP2K4;BAD;GAB1;EIF4EBP1;PIK3CD;ABL2;NRG1;HRAS		Wnt signaling pathway	0.0140222	2.28051	13.445	2.56043	RNF43;TCF7L2;CREBBP;ROCK2;RYK;SERPINF1;WNT5A;FZD6;CAMK2A;WNT6;CCND2;ZNRF3;CCND1;SOX17;DAAM1;GPC4;PLCB2
53	Hepatitis B	0.319634	1.65518	4.51384	1.18436	MAP2K4;APAF1;BAD;PIK3CD;IRAK4;RELA;MAPK13;IKBKB;CREB3;BID;HRAS;JAK3;MYD88		Bladder cancer	0.019174	3.93229	21.8387	2.41193	CCND1;SRC;DAPK1;DAPK2;MMP2;E2F3;HBEGF
54	Steroid biosynthesis	0.319634	3.57021	9.6795	1.17745	EBP;SOAT1;SOAT2		Platelet activation	0.019174	2.41622	13.3978	2.40814	ITGB1;GUCY1A1;ARHGEF12;ROCK2;SRC;ITGA2;PIK3R1;RASGRP1;MYLK;COL1A1;COL3A1;COL1A2;GNAS;PLCB2
55	Propanoate metabolism	0.319634	2.8221	7.62934	1.17408	BCKDHA;MCEE;ECHS1;HIBCH		Tight junction	0.0206253	2.17328	11.8523	2.36848	MAGI1;ITGB1;ROCK2;SRC;ACTN1;CLDN1;TJP1;CLDN5;CD1D1;TUBA1A;CCND1;MARVELD2;NEDD4;MYH14;MYL9;MYH10;CGNL1
56	VEGF signaling pathway	0.319634	2.1995	5.88679	1.16235	SPHK2;BAD;RAC2;PIK3CD;HRAS;MAPK13		Influenza A	0.0215188	2.15877	11.6427	2.34224	IVNS1ABP;CREBBP;H2-EB1;CIITA;H2-DMA;PIK3R1;H2-AA;SOCS3;CXCL10;IL1A;H2-DMB2;H2-DMB1;CCL5;H2-OB;H2-OA;JAK2;H2-AB1
57	Longevity regulating pathway	0.319634	1.84633	4.93177	1.16005	CREB3;ATG101;AKT1S1;EIF4EBP1;PRKAG1;PIK3CD;HRAS;RELA;ATG5		NF-kappa B signaling pathway	0.0227892	2.55196	13.5717	2.30964	CARD10;CD40;GADD45B;BLNK;PLCG1;TNFRSF13C;BCL2A1D;LTB;BCL2A1A;BCL2A1B;CARD11;BCL2L1
58	NF-kappa B signaling pathway	0.319634	1.84633	4.93177	1.16005	IKBKB;TRADD;CSNK2B;LY96;CD14;LBP;IRAK4;MYD88;RELA		Hepatocellular carcinoma	0.0248096	2.11638	11.0386	2.2652	TCF7L2;TGFB2;GADD45B;HGF;WNT5A;FZD6;PIK3R1;SMARCA2;TGFBR1;IGF1R;TGFBR2;WNT6;CCND1;E2F3;PLCG1;ARID2;BCL2L1
59	Oxidative phosphorylation	0.330244	1.70696	4.47459	1.13845	ATP6V1A;NDUFA9;NDUFA8;NDUFS8;NDUFS4;ATP6V1B2;UQCRFS1;SDHC;ATP6V0D1;ATP5F1;NDUFV1		Prion diseases	0.0279334	4.08997	20.7775	2.20627	C1QB;C1QA;EGR1;IL1A;CCL5;C1QC
60	Human immunodeficiency virus 1 infection	0.398269	1.46952	3.55223	1.04981	TRIM30D;BAD;TRADD;PIK3CD;IRAK4;TMEM173;SAMHD1;RELA;MAPK13;IKBKB;CCNB2;RAC2;GNB5;BID;HRAS;MYD88;AP1M1		Renal cell carcinoma	0.028933	2.91554	14.6598	2.1837	PAK1;TGFB2;CREBBP;EPAS1;HGF;PDGFB;PTPN11;PIK3R1;ETS1
61	Mitophagy	0.413706	2.00604	4.73969	1.02611	RRAS;CSNK2B;HRAS;RELA;TBC1D15;ATG5		Staphylococcus aureus infection	0.0337754	2.50465	12.1648	2.10932	C1QB;C1QA;H2-DMB2;H2-EB1;H2-DMA;H2-DMB1;H2-OB;H2-OA;H2-AA;H2-AB1;C1QC
62	Malaria	0.418349	2.16492	5.05571	1.0142	IL18;CCL2;HBA-A2;HBB-BS;MYD88		p53 signaling pathway	0.0370682	2.77403	13.17	2.06185	CCND2;CD82;CCND1;SESN3;GADD45B;CHEK1;PMAIP1;IGF1;BCL2L1
63	TNF signaling pathway	0.423642	1.69936	3.91995	1.00179	IKBKB;MAP2K4;CREB3;RIPK3;TRADD;PIK3CD;CCL2;RELA;MAPK13		Human cytomegalovirus infection	0.0386667	1.81185	8.48546	2.03393	PTGER4;PDIA3;ARHGEF12;ROCK2;SRC;H2-Q6;H2-K1;H2-Q7;H2-Q4;PIK3R1;GNG11;GNGT2;CCND1;CCL5;GNAS;GNB4;ITGAV;E2F3;CALR;B2M;PLCB2;CREB5
64	Fluid shear stress and atherosclerosis	0.426737	1.58982	3.61073	0.986349	IKBKB;MAP2K4;MAPK7;CTSL;IL1R2;MGST1;RAC2;PIK3CD;CCL2;RELA;MAPK13		Melanoma	0.0386667	2.72985	12.716	2.02299	CCND1;GADD45B;HGF;PDGFB;E2F3;PIK3R1;IGF1;IGF1R;FGFR1
65	Nicotinate and nicotinamide metabolism	0.426737	2.38052	5.39947	0.985061	BST1;NNMT;PNP;CD38		Prolactin signaling pathway	0.0386667	2.72985	12.716	2.02299	SOCS2;SOCS3;CCND2;CCND1;CISH;SRC;IRF1;PIK3R1;JAK2
66	Non-small cell lung cancer	0.452657	1.90543	4.18043	0.952821	RXRB;RASSF1;BAD;PIK3CD;HRAS;JAK3		C-type lectin receptor signaling pathway	0.0409636	2.29555	10.5254	1.9913	CLEC4B1;EGR2;PAK1;ARHGEF12;CLEC4N;SRC;IRF1;RRAS2;PTPN11;PIK3R1;CCL17;CD209A
67	Vitamin digestion and absorption	0.463336	2.71944	5.86202	0.936164	SCARB1;LMBRD1;TCN2		Malaria	0.0414689	3.18194	14.5028	1.97945	CD40;TGFB2;CD81;HGF;SDC2;PECAM1;CD36
68	Phagosome	0.463504	1.48535	3.17928	0.929573	DYNC2H1;ATP6V1A;SCARB1;MSR1;NCF4;STX18;FCGR1;CTSL;LAMP2;ATP6V1B2;CD14;SEC61B;ATP6V0D1		Cellular senescence	0.0450885	1.93857	8.64478	1.93667	TGFB2;GADD45B;H2-Q6;H2-K1;H2-Q7;H2-Q4;RRAS2;PIK3R1;ETS1;TGFBR1;TGFBR2;IL1A;CCND2;CCND1;CHEK1;E2F3;SQSTM1
69	Ribosome biogenesis in eukaryotes	0.47363	1.61878	3.40625	0.913847	RRP7A;EMG1;POP7;EIF6;CSNK2B;FCF1;AK6;REXO2;UTP18		Glioma	0.0458991	2.60536	11.4662	1.91133	CCND1;GADD45B;CAMK2A;PDGFB;E2F3;PIK3R1;PLCG1;IGF1;IGF1R
70	Fc epsilon RI signaling pathway	0.474177	1.84377	3.85102	0.907096	MAP2K4;ALOX5AP;RAC2;PIK3CD;HRAS;MAPK13		Pancreatic cancer	0.0458991	2.60536	11.4662	1.91133	TGFB2;CCND1;GADD45B;E2F3;PIK3R1;RALGDS;TGFBR1;TGFBR2;BCL2L1
71	Glycosylphosphatidylinositol (GPI)-anchor biosynthesis	0.479358	2.5957	5.35651	0.896216	PIGYL;GPLD1;PIGX		Thyroid hormone signaling pathway	0.0458991	2.22833	9.77454	1.90503	CREBBP;CCND1;THRA;TBC1D4;SRC;PLCE1;ATP2A2;ITGAV;PIK3R1;PLCG1;ATP1B1;PLCB2
72	mTOR signaling pathway	0.531607	1.46667	2.79016	0.826192	ATP6V1A;IKBKB;AKT1S1;EIF4EBP1;ATP6V1B2;PIK3CD;LAMTOR1;LAMTOR4;HRAS;FNIP2;LAMTOR3		Fluid shear stress and atherosclerosis	0.0458991	2.07709	9.10676	1.90411	MEF2C;BMPR2;SDC4;SRC;SDC2;MMP2;PDGFB;PLAT;PIK3R1;HSP90B1;IL1A;PECAM1;ITGAV;SQSTM1
73	HIF-1 signaling pathway	0.531607	1.58804	3.0204	0.826015	PFKL;EIF4EBP1;PGK1;PIK3CD;ENO1;ALDOA;GAPDH;RELA		Basal cell carcinoma	0.0466679	2.77786	12.0947	1.8909	WNT6;TCF7L2;GADD45B;HHIP;PTCH1;WNT5A;FZD6;GLI3
74	Butanoate metabolism	0.531607	2.37914	4.50746	0.822805	HMGCL;ECHS1;AACS		Chronic myeloid leukemia	0.0476807	2.56634	11.0837	1.87567	TGFB2;CCND1;GADD45B;E2F3;PTPN11;PIK3R1;TGFBR1;TGFBR2;BCL2L1
75	Collecting duct acid secretion	0.531607	2.37914	4.50746	0.822805	ATP6V1A;ATP6V1B2;ATP6V0D1		FoxO signaling pathway	0.0529748	2.0898	8.77753	1.82412	TGFB2;CREBBP;GADD45B;AGAP2;PIK3R1;IGF1;FBXO32;TGFBR1;IGF1R;TGFBR2;CCND2;CCND1;SGK1
76	Complement and coagulation cascades	0.531607	1.6465	3.11535	0.82173	C4B;CFH;F10;PROS1;F13A1;CFB;F5		TGF-beta signaling pathway	0.0536276	2.35927	9.84922	1.81304	TGFB2;CREBBP;BMPR2;SMURF2;SMURF1;ID1;TGFBR1;TGFBR2;BMP5;SMAD7
77	Thyroid hormone synthesis	0.548292	1.70573	3.1524	0.802632	CREB3;GPX1;GPX3;GSR;TTF1;PLCB1		Breast cancer	0.0536441	2.0142	8.3817	1.80723	JAG2;TCF7L2;GADD45B;WNT5A;FZD6;PIK3R1;IGF1;IGF1R;WNT6;CCND1;KIT;E2F3;HES1;FGFR1
78	Amoebiasis	0.550591	1.55546	2.8424	0.793613	SERPINB1A;ARG2;IL1R2;FN1;PIK3CD;CD14;PLCB1;RELA		Glycosaminoglycan biosynthesis	0.0538564	2.90464	12.0381	1.79991	HS3ST3B1;CHPF;B3GNT7;CHST15;CHSY3;HS6ST1;HS3ST1
79	Bacterial invasion of epithelial cells	0.550591	1.68055	3.03104	0.783291	ARPC1A;GAB1;RHOG;FN1;CLTA;PIK3CD		Phospholipase D signaling pathway	0.058211	1.98415	8.04366	1.76061	PDGFB;LPAR2;RRAS2;PTPN11;PIK3R1;AGPAT3;CYTH3;KITL;KIT;GNAS;PLCG1;RALGDS;PLCB2;RAPGEF3
80	Basal transcription factors	0.550591	1.95253	3.50147	0.778821	CDK7;TAF12;TAF11;GTF2F1		Parathyroid hormone synthesis, secretion and action	0.0597737	2.19018	8.79332	1.74365	EGR1;MEF2C;MMP25;MMP14;GNAS;PDE4B;PLCB2;RUNX2;FGFR1;CREB5;HBEGF
81	Vasopressin-regulated water reabsorption	0.550591	1.95253	3.50147	0.778821	DYNC2H1;CREB3;ARHGDIB;RAB11A		Gastric cancer	0.0598437	1.96945	7.88038	1.73774	TCF7L2;TGFB2;GADD45B;JUP;HGF;WNT5A;FZD6;PIK3R1;TGFBR1;TGFBR2;WNT6;CCND1;CTNNA1;E2F3
82	Fatty acid elongation	0.571974	2.1959	3.82729	0.756944	ECHS1;MECR;HACD4		Signaling pathways regulating pluripotency of stem cells	0.0641611	2.005	7.85834	1.70216	ZFHX3;BMPR2;RIF1;WNT5A;FZD6;PIK3R1;IGF1;IGF1R;WNT6;ID1;JAK2;SKIL;FGFR1
83	Insulin resistance	0.594928	1.49415	2.51996	0.732461	IKBKB;CREB3;PTPN1;PRKAG1;PIK3CD;PYGL;RELA;PPP1CA		PPAR signaling pathway	0.0828647	2.26135	8.25718	1.5858	FABP4;LPL;PPARG;1700061G19RIK;HMGCS2;CD36;SCD1;PLTP;CYP8B1
84	Chemokine signaling pathway	0.594928	1.3469	2.24891	0.725138	CCR1;BAD;PIK3CD;RELA;IKBKB;CCL9;RAC2;CCL2;GNB5;PLCB1;HRAS;JAK3;CCR2		Osteoclast differentiation	0.0836422	1.97724	7.16089	1.57286	SOCS3;IL1A;TGFB2;CSF1;BLNK;ACP5;PPARG;PIK3R1;SQSTM1;TGFBR1;TGFBR2;LILRA5
85	Glycerolipid metabolism	0.594928	1.69993	2.83489	0.724251	DGKG;DGAT2;GK;DGKA;GPAT3		B cell receptor signaling pathway	0.0836422	2.38609	8.62568	1.56997	CD79A;CD72;CD81;BLNK;PIK3R1;CARD11;VAV2;RASGRP3
86	Prostate cancer	0.641452	1.48115	2.30063	0.674579	IKBKB;CREB3;BAD;IL1R2;PIK3CD;HRAS;RELA		Systemic lupus erythematosus	0.0836422	1.91185	6.89527	1.56632	C1QB;C1QA;H2-EB1;CD40;ACTN1;H2-DMA;H2-AA;H2-DMB2;H2-DMB1;H2-OB;H2-OA;H2-AB1;C1QC
87	Phospholipase D signaling pathway	0.641452	1.37061	2.12195	0.672365	DGKG;RRAS;LPAR6;SPHK2;DGKA;GAB1;PIK3CD;PLCB1;HRAS;CYTH1		Gap junction	0.0838649	2.23187	8.00007	1.55672	TJP1;GJA1;GUCY1A1;TUBA1A;SRC;PDGFB;GNAS;ADRB1;PLCB2
88	Biosynthesis of unsaturated fatty acids	0.641452	1.96842	3.0368	0.670012	HSD17B4;ACAA1A;HACD4		Melanogenesis	0.0838649	2.12233	7.59995	1.55518	WNT6;TCF7L2;CREBBP;KITL;WNT5A;FZD6;KIT;CAMK2A;GNAS;PLCB2
89	Citrate cycle (TCA cycle)	0.641452	1.96842	3.0368	0.670012	IDH1;IDH3B;SDHC		Gastric acid secretion	0.0925977	2.31354	8.02933	1.50726	CAR2;KCNJ10;CAMK2A;KCNJ15;GNAS;ATP1B1;PLCB2;MYLK
90	FoxO signaling pathway	0.641452	1.39379	2.13974	0.666728	IKBKB;CDKN2D;CCNB2;BCL2L11;PRKAG1;PIK3CD;HRAS;ATG12;MAPK13		Colorectal cancer	0.093059	2.17513	7.51387	1.50025	TCF7L2;TGFB2;CCND1;GADD45B;PMAIP1;PIK3R1;RALGDS;TGFBR1;TGFBR2
91	Phosphatidylinositol signaling system	0.644419	1.46479	2.2258	0.659925	DGKG;INPP5B;INPP5F;DGKA;IPMK;PIK3CD;PLCB1		Cholesterol metabolism	0.100377	2.66113	8.96186	1.46257	MYLIP;OSBPL5;LPL;CD36;LIPA;PLTP
92	Choline metabolism in cancer	0.654451	1.44879	2.15364	0.64558	DGKG;PCYT1A;DGKA;EIF4EBP1;RAC2;PIK3CD;HRAS		Pertussis	0.102844	2.24526	7.48227	1.44728	ITGB1;C1QB;IL1A;C1QA;IRF1;SERPING1;SFTPA1;C1QC
93	Starch and sucrose metabolism	0.654451	1.90271	2.82047	0.643774	GYG;PGM2;PYGL		Aldosterone-regulated sodium reabsorption	0.112756	2.88823	9.32799	1.40262	SCNN1G;PIK3R1;IGF1;ATP1B1;SGK1
94	Natural killer cell mediated cytotoxicity	0.677665	1.3849	1.98795	0.623408	RAET1E;ICAM2;RAC2;PIK3CD;CD244A;PTPN6;BID;HRAS		Salivary secretion	0.114879	2.18088	6.97949	1.38988	CST3;SLC12A2;GUCY1A1;GNAS;ADRB1;ATP1B1;KCNN4;PLCB2
95	AGE-RAGE signaling pathway in diabetic complications	0.677665	1.41782	2.01688	0.617793	FN1;PIK3CD;CCL2;PLCB1;HRAS;RELA;MAPK13		Apelin signaling pathway	0.121941	1.81936	5.68452	1.35694	EGR1;MEF2C;GNGT2;CCND1;GNB4;SPP1;RRAS2;PLAT;GNG11;PLCB2;TGFBR1;MYLK
96	Rheumatoid arthritis	0.677665	1.46432	2.07081	0.614169	ATP6V1A;CTSL;IL18;ATP6V1B2;CCL2;ATP6V0D1		Cell cycle	0.121941	1.8757	5.85144	1.35482	CDKN1C;TGFB2;CREBBP;WEE1;CCND2;CCND1;GADD45B;CHEK1;MCM3;E2F3;MCM2
97	Arginine biosynthesis	0.677665	2.23777	3.14491	0.610348	ARG2;ASL		Insulin resistance	0.133003	1.90909	5.77003	1.31261	SOCS3;TBC1D4;RPS6KA2;GFPT1;PTPN11;PIK3R1;CD36;SLC27A3;PPARGC1B;CREB5
98	Glucagon signaling pathway	0.680099	1.40282	1.95208	0.604337	CREB3;PFKL;PKM;PGAM1;PRKAG1;PYGL;PLCB1		Riboflavin metabolism	0.154703	6.34402	18.1503	1.24252	ACP5;ACP2
99	Fructose and mannose metabolism	0.688037	1.7836	2.44314	0.594888	PFKL;PMM2;ALDOA		Viral carcinogenesis	0.180085	1.53264	4.12308	1.16833	CREBBP;EGR2;SRC;ACTN1;H2-Q6;H2-K1;H2-Q7;H2-Q4;PIK3R1;RBPJ;CCND2;CCND1;CHEK1;RASA2;PMAIP1;ATP6V0D2;CREB5
100	Viral carcinogenesis	0.688802	1.24058	1.68547	0.59004	HDAC5;SP100;BAD;TRADD;PIK3CD;RELA;CREB3;PKM;PSMC1;ATP6V0D1;HRAS;JAK3;IRF9;HIST1H2BC		JAK-STAT signaling pathway	0.180085	1.64414	4.42089	1.16777	CREBBP;CISH;FHL1;PDGFB;PTPN11;PIK3R1;SOCS2;SOCS3;CCND2;CCND1;JAK2;BCL2L1;IL12RB2

## Sheet: AM P28
Dataset S6. KEGG Pathway Analysis of KEGG 2019 mouse terms in Aga2 mutant compared to control mice.
	Upregulated KEGG Terms							Downregulated KEGG Terms
	KEGG 2019 Mouse Term	Adjusted P value	Odds Ratio	Combined Score	log10pval	KEGG 2019 Mouse Genes		KEGG 2019 Mouse Term	Adjusted P value	Odds Ratio	Combined Score	log10pval	KEGG 2019 Mouse Genes
1	TNF signaling pathway	2.83419e-11	10.1933	303.842	12.9455	MAP2K3;LIF;TNFAIP3;CXCL1;NOD2;CFLAR;CXCL3;TNFRSF1B;TNF;CXCL2;NFKB1;ICAM1;NFKBIA;SOCS3;CXCL10;IL6;MMP14;IL1B;TRAF5;JUNB;ATF4		Glycerolipid metabolism	0.0109792	4.69743	47.4394	4.38594	DGKG;DGAT2;AKR1B10;DGAT1;GPAM;GPAT4;AGK;DGKA;GPAT3;LPIN1;DGKZ;LPIN2
2	NF-kappa B signaling pathway	3.22865e-11	10.517	304.832	12.5879	GADD45B;IL1R1;TNFAIP3;BCL10;CFLAR;TNF;CXCL2;NFKB1;ICAM1;NFKB2;RELB;NFKBIA;CXCL12;PLAU;IL1B;TRAF5;CCL4;BLNK;CD14;BCL2A1B		Glycerophospholipid metabolism	0.326183	2.70279	15.4892	2.48887	DGKG;GNPAT;GPAM;GPAT4;DGKA;GPAT3;PNPLA6;PLD1;GPCPD1;LPIN1;DGKZ;LPIN2
3	Cytokine-cytokine receptor interaction	1.20958e-09	5.0026	124.844	10.8382	CSF1R;CXCL1;CXCL3;TNF;CXCL2;CXCL15;CXCL16;CCL9;ACVR1C;CCL7;CCL4;CCR5;CCL17;CCL24;TNFRSF12A;IL1R1;GDF15;IL10RA;LIF;INHBA;TNFRSF1B;IL1A;CXCL10;IL6;CXCL12;IL23A;IL1B;CLCF1;TNFSF9;IL7R		Herpes simplex virus 1 infection	0.326183	1.69519	9.50818	2.43593	ZFP128;ZFP729A;ZFP748;ZFP869;TRADD;H2-Q6;ZFP746;H2-M3;H2-Q7;ZFP729B;H2-DMB2;ZFP51;ZFP180;H2-DMB1;CCL5;ZFP53;ZFP960;ZFP810;EIF2B4;ZFP952;EIF2B2;ZFP950;ZFP715;ZFP954;TSC1;EIF2AK4;IRAK4;ZFP780B;ZFP68;ZFP84;ZFP472;ZFP212;ZFP398;ZFP112;ZFP26
4	Osteoclast differentiation	1.05035e-08	7.48924	168.558	9.77455	CSF1R;IL1R1;TNF;NFKB1;NFKB2;FOSL2;RELB;NFKBIA;SOCS3;IL1A;SOCS1;TEC;CTSK;IL1B;BLNK;LCP2;FCGR2B;JUNB;SQSTM1		Peroxisome	0.601635	2.5834	12.1654	2.04512	PEX16;PEX7;GNPAT;ACSL1;PEX11B;HSD17B4;PXMP4;ACAA1B;MLYCD;DHRS4
5	Legionellosis	3.49367e-08	12.2898	259.09	9.15569	HSPA8;ITGAM;CXCL1;CXCL3;CXCL2;TNF;NFKB1;NFKB2;C3;NFKBIA;IL6;IL1B;CD14		Autophagy	0.71163	2.12575	9.17899	1.87529	UVRAG;TSC1;EIF2AK4;ATG14;SUPT20;ATG101;ATG16L1;ATG2A;MLST8;ATG4B;PIK3C3;NRBF2;TRP53INP2
6	Pertussis	1.00481e-07	9.61876	190.865	8.61771	C1QB;C1QA;ITGAM;TNF;NFKB1;C3;IL1A;IL6;IL23A;IL1B;NLRP3;ITGA5;CD14;C1QC		Intestinal immune network for IgA production	0.858845	3.09364	12.2126	1.71445	CD86;H2-DMB2;ITGA4;H2-DMB1;CXCR4;TNFSF13B
7	C-type lectin receptor signaling pathway	2.96617e-07	7.11832	132.446	8.08065	EGR2;EGR3;PRKCD;BCL10;TNF;NFKB1;NFKB2;RELB;NFKBIA;IL6;IL23A;IL1B;MDM2;NLRP3;CLEC4E;CCL17		Terpenoid backbone biosynthesis	0.981602	4.01205	14.6837	1.58948	FNTA;PDSS1;DHDDS;PCYOX1
8	Epstein-Barr virus infection	8.44655e-07	4.5736	79.7012	7.56817	MAP2K3;CDKN1A;CDKN1B;GADD45B;GADD45A;TNFAIP3;ISG15;RUNX3;TNF;NFKB1;ICAM1;RELB;NFKB2;NFKBIA;CXCL10;IL6;BCL2L11;TRAF5;MDM2;BLNK;NFKBIE;NFKBIB		Viral myocarditis	0.989046	2.20314	7.75244	1.5282	CD86;H2-DMB2;H2-Q6;H2-DMB1;CAV1;H2-Q7;H2-M3;RAC2;RAC3
9	Chemokine signaling pathway	1.28963e-06	4.84848	81.8686	7.33323	CCL24;PRKCD;ADCY4;CXCL1;CXCL3;CXCL2;CXCL15;NFKB1;CXCL16;NFKBIA;CXCL10;GRK3;CCL9;CXCL12;CCL7;CCL4;CCR5;CCL17;BCAR1;NFKBIB		Folate biosynthesis	0.999996	3.4644	11.2717	1.41302	CBR1;AKR1B10;SPR;MOCS1
10	Prion diseases	1.59959e-06	15.1979	251.706	7.19272	C1QB;C1QA;EGR1;PRNP;IL1A;IL6;HSPA5;IL1B;C1QC		Pyruvate metabolism	0.999996	2.88823	9.32799	1.40262	GLO1;ACYP2;ME2;ACSS1;ACACA
11	Transcriptional misregulation in cancer	1.59959e-06	4.96351	81.7457	7.15254	CSF1R;CDKN1A;CDKN1B;ITGAM;GADD45B;GADD45A;HMGA2;IGF1;NFKB1;AFF1;IL6;PLAU;NFKBIZ;MDM2;REL;NUPR1;CD14;BCL2A1B;KDM6A		Leishmaniasis	0.999996	2.22524	6.69355	1.30636	FCGR1;H2-DMB2;ITGA4;FCGR4;H2-DMB1;NCF4;IRAK4
12	IL-17 signaling pathway	4.36416e-06	7.07824	108.854	6.67886	TNFAIP3;CXCL1;CXCL3;CXCL2;TNF;NFKB1;NFKBIA;CXCL10;IL6;CCL7;IL1B;TRAF5;CCL17		Phosphatidylinositol signaling system	0.999996	1.92972	5.54662	1.2483	DGKG;ITPKB;DGKA;ITPK1;OCRL;PIK3C3;PI4KB;PLCB1;DGKZ
13	Staphylococcus aureus infection	4.53174e-05	6.12521	79.3725	5.62773	C1QB;C3;C1QA;ITGAM;PTAFR;C3AR1;FPR1;FPR2;FCGR2B;CFB;ICAM1;C1QC		Propanoate metabolism	0.999996	2.8221	7.62934	1.17408	ECHDC1;MLYCD;ACSS1;ACACA
14	Leishmaniasis	6.35274e-05	7.41028	92.9727	5.44885	C3;NFKBIA;IL1A;MARCKSL1;ITGAM;IL1B;CYBB;TNF;NFKB1;NFKBIB		Biosynthesis of unsaturated fatty acids	0.999996	2.72117	7.09799	1.13283	ACOT2;HSD17B4;ACOT1;ACAA1B
15	Apoptosis	0.000104902	4.68009	56.0483	5.20107	GADD45B;GADD45A;CFLAR;TNF;NFKB1;NFKBIA;TUBA1C;TUBA1B;BCL2L11;CTSK;BCL2A1B;ATF4;MCL1;BOK		Galactose metabolism	0.999996	2.72117	7.09799	1.13283	PFKL;AKR1B10;GLB1;GALM
16	MAPK signaling pathway	0.000111843	3.29162	38.9968	5.14521	MAP2K3;DUSP5;MAP4K2;CSF1R;HSPA8;NTRK2;GADD45B;IL1R1;GADD45A;RASGRF2;IGF1;TNF;NFKB1;EREG;RELB;NFKB2;IL1A;NR4A1;IL1B;CD14;ATF4		Antigen processing and presentation	0.999996	1.86054	4.67999	1.09242	H2-DMB2;NFYB;H2-Q6;H2-DMB1;H2-Q7;H2-M3;HSPA1B;HSPA1A
17	NOD-like receptor signaling pathway	0.000113303	3.85225	45.3552	5.11325	PRKCD;CYBB;TNFAIP3;CXCL1;NOD2;CXCL3;TNF;CXCL2;NFKB1;NFKBIA;IL6;PSTPIP1;IL1B;NAMPT;TRAF5;NLRP3;NFKBIB		Allograft rejection	0.999996	2.00604	4.73969	1.02611	CD86;H2-DMB2;H2-Q6;H2-DMB1;H2-Q7;H2-M3
18	Hematopoietic cell lineage	0.000181541	5.60257	63.0015	4.88369	IL1A;CSF1R;IL6;ITGAM;IL1R1;ANPEP;IL1B;ITGA5;CD14;IL7R;TNF		Fructose and mannose metabolism	0.999996	2.45744	5.76955	1.01963	PFKFB2;PFKL;AKR1B10;PMM1
19	Toll-like receptor signaling pathway	0.000271234	5.28288	56.7836	4.66806	MAP2K3;NFKBIA;CXCL10;IL6;CTSK;IL1B;CCL4;IRF5;CD14;TNF;NFKB1		Apoptosis	0.999996	1.61445	3.7858	1.0184	PARP3;AIFM1;PARP1;DDIT3;TRADD;IL3RA;CAPN2;CTSH;MAP3K5;GADD45G;LMNB1
20	Tuberculosis	0.000271234	3.90822	41.9674	4.66357	ITGAM;IL10RA;BCL10;NOD2;TNF;NFKB1;C3;IL1A;IL6;IL23A;IL1B;CD14;CLEC4E;FCGR2B;ATP6V0A1		Amino sugar and nucleotide sugar metabolism	0.999996	2.16492	5.05571	1.0142	CYB5R3;NAGK;PMM1;GFPT1;NANS
21	AGE-RAGE signaling pathway in diabetic complications	0.000309061	5.16495	54.5363	4.58568	EGR1;IL1A;IL6;CDKN1B;IL1B;PRKCD;PIM1;CYBB;TNF;NFKB1;ICAM1		Graft-versus-host disease	0.999996	1.97135	4.54385	1.00103	CD86;H2-DMB2;H2-Q6;H2-DMB1;H2-Q7;H2-M3
22	African trypanosomiasis	0.000339501	9.19174	95.4932	4.5119	IL6;IL1B;GNAQ;HBA-A1;HBB-BS;TNF;ICAM1		Metabolism of xenobiotics by cytochrome P450	0.999996	1.90543	4.18043	0.952821	HSD11B1;AKR7A5;CBR1;GSTP1;MGST3;GSTT3
23	Chagas disease (American trypanosomiasis)	0.000339501	5.05215	52.411	4.50537	C3;NFKBIA;C1QB;C1QA;IL6;GNAQ;IL1B;CFLAR;TNF;NFKB1;C1QC		RNA degradation	0.999996	1.75529	3.70596	0.916931	EXOSC7;PFKL;CNOT2;DHX36;WDR61;TOB1;EDC3
24	Adipocytokine signaling pathway	0.00043881	6.11657	61.6235	4.37545	NFKBIA;SOCS3;SLC2A1;IRS2;TNFRSF1B;NFKBIE;TNF;NFKB1;NFKBIB		Choline metabolism in cancer	0.999996	1.67574	3.522	0.912784	DGKG;DGKA;RAC2;RAC3;TSC1;PLD1;GPCPD1;DGKZ
25	Influenza A	0.000458854	3.85419	38.5009	4.33833	MAP2K3;HSPA8;TNF;NFKB1;ICAM1;NFKBIA;SOCS3;CXCL10;IL1A;DNAJB1;IL6;IL1B;NLRP3;NFKBIB		Glycosylphosphatidylinositol (GPI)-anchor biosynthesis	0.999996	2.5957	5.35651	0.896216	PIGS;PIGYL;PIGG
26	FoxO signaling pathway	0.000660336	4.22854	40.5353	4.1632	IL6;CDKN1A;BCL2L11;CDKN1B;GADD45B;GADD45A;CCNG2;MDM2;IRS2;IGF1;IL7R;SOD2		Phospholipase D signaling pathway	0.999996	1.52022	3.13551	0.895752	DGKG;CYTH4;SPHK2;DGKA;CXCR2;TSC1;PLD1;PLCB1;DGKZ;ADCY7;PIK3R6
27	Human T-cell leukemia virus 1 infection	0.000700208	3.16985	30.0811	4.12135	EGR1;EGR2;CDKN1A;IL1R1;ADCY4;SLC2A1;TNF;NFKB1;ICAM1;RELB;NFKB2;NFKBIA;ZFP36;IL6;ESPL1;CHEK1;ATF4		Type I diabetes mellitus	0.999996	1.81441	3.69786	0.885114	CD86;H2-DMB2;H2-Q6;H2-DMB1;H2-Q7;H2-M3
28	Salmonella infection	0.000796502	5.49407	51.2297	4.04959	IL1A;IL6;IL1B;CCL4;CXCL1;CD14;CXCL3;CXCL2;NFKB1		Non-homologous end-joining	0.999996	3.45946	6.91781	0.868449	DCLRE1C;XRCC5
29	Human cytomegalovirus infection	0.0010622	3.03508	27.3206	3.90934	CDKN1A;IL1R1;IL10RA;ADCY4;TNF;NFKB1;NFKBIA;IL6;CXCL12;IL1B;GNAQ;TRAF5;CCL4;MDM2;CCR5;BCAR1;ATF4		Fatty acid biosynthesis	0.999996	3.17101	5.95419	0.815473	ACSL1;ACACA
30	MicroRNAs in cancer	0.00108433	2.91078	26.0429	3.88566	CDKN1A;ABCC1;CDKN1B;DNMT3A;HMGA2;IRS2;SLC7A1;NFKB1;MARCKS;SOCS1;BCL2L11;PLAU;PIM1;MDM2;IGF2BP1;ITGA5;PAK4;MCL1		Inositol phosphate metabolism	0.999996	1.70573	3.1524	0.802632	ITPKB;ITPK1;OCRL;PIK3C3;PI4KB;PLCB1
31	Rheumatoid arthritis	0.00128252	5.05299	44.1955	3.79851	IL1A;IL6;CXCL12;IL23A;CTSK;IL1B;TNF;ICAM1;ATP6V0A1		Nucleotide excision repair	0.999996	1.95253	3.50147	0.778821	CDK7;RPA3;XPC;GTF2H2
32	HIF-1 signaling pathway	0.00134815	4.48493	38.8608	3.76305	IL6;CDKN1A;CDKN1B;SLC2A1;CYBB;IGF1;TIMP1;EIF4E;NFKB1;HK2		Thiamine metabolism	0.999996	2.92693	5.17074	0.767229	NFS1;NTPCR
33	Complement and coagulation cascades	0.0017213	4.79615	40.238	3.64357	C1QB;C3;C1QA;ITGAM;VWF;PLAU;C3AR1;CFB;C1QC		Fatty acid elongation	0.999996	2.1959	3.82729	0.756944	ACOT2;THEM4;ACOT1
34	Toxoplasmosis	0.00173178	4.30099	35.9292	3.62797	MAP2K3;NFKBIA;HSPA8;SOCS1;IL10RA;CCR5;TNF;LDLR;NFKB1;NFKBIB		Systemic lupus erythematosus	0.999996	1.4329	2.46329	0.746593	CD86;FCGR1;H2-DMB2;C1RA;HIST1H3A;HIST3H2A;FCGR4;H2-DMB1;HIST1H4D;HIST1H2BC
35	Phagosome	0.00252085	3.29088	26.1601	3.45232	COLEC12;ITGAM;CYBB;C3;MARCO;TUBA1C;TUBB6;TUBA1B;OLR1;CD14;ITGA5;FCGR2B;ATP6V0A1		Circadian rhythm	0.999996	2.11445	3.53712	0.7265	PER2;PER1;CRY1
36	Inflammatory bowel disease (IBD)	0.00316113	5.65065	43.4805	3.3418	IL1A;IL6;IL23A;IL1B;NOD2;TNF;NFKB1		Primary bile acid biosynthesis	0.999996	2.71772	4.52483	0.723072	HSD3B7;HSD17B4
37	Cytosolic DNA-sensing pathway	0.00377778	5.44081	40.7471	3.2525	NFKBIA;CXCL10;IL6;IL1B;CCL4;NFKB1;NFKBIB		Hematopoietic cell lineage	0.999996	1.53246	2.5423	0.720479	FCGR1;CD2;H2-DMB2;CD24A;ITGA4;H2-DMB1;IL3RA
38	T cell receptor signaling pathway	0.00417721	4.11568	30.2996	3.19727	NFKBIA;TEC;LCP2;BCL10;NFKBIE;TNF;NFKB1;NFKBIB;PAK4		Endocytosis	0.999996	1.28662	2.12424	0.717031	VTA1;CAV1;H2-Q6;H2-M3;H2-Q7;CXCR4;SNX32;PLD1;RBSN;RAB31;CYTH4;PSD4;CXCR2;STAMBP;HSPA1B;HSPA1A;SPG20
39	Th17 cell differentiation	0.0043729	4.07122	29.6801	3.16611	NFKBIA;IL6;IL1R1;IL23A;IRF4;IL1B;NFKBIE;NFKB1;NFKBIB		Protein processing in endoplasmic reticulum	0.999996	1.37917	2.26513	0.713278	ATF6B;DDIT3;HSPA4L;NGLY1;CAPN2;EIF2AK4;MAP2K7;SIL1;HSPA1B;MAP3K5;HSPA1A
40	Type II diabetes mellitus	0.00546586	5.98679	42.1403	3.05695	SOCS3;SOCS1;PRKCD;IRS2;TNF;HK2		Autoimmune thyroid disease	0.999996	1.58685	2.59643	0.710599	CD86;H2-DMB2;H2-Q6;H2-DMB1;H2-Q7;H2-M3
41	Amoebiasis	0.00546586	3.90253	27.3659	3.04542	IL6;ITGAM;IL1R1;ARG1;GNAQ;IL1B;CD14;TNF;NFKB1		Human cytomegalovirus infection	0.999996	1.27639	2.00126	0.680933	PTGER4;ATF6B;TRADD;H2-Q6;H2-M3;H2-Q7;CXCR4;TSC1;ADCY7;GNGT2;GNG2;CCL5;CXCR2;RAC2;RAC3;PLCB1
42	Non-alcoholic fatty liver disease (NAFLD)	0.00546586	3.31179	23.1594	3.03703	SOCS3;IL1A;IL6;BCL2L11;IL1B;IRS2;COX6B2;TNF;COX6A2;NFKB1;ATF4		Other glycan degradation	0.999996	2.37776	3.5315	0.645025	GLB1;MAN2B2
43	Parathyroid hormone synthesis, secretion and action	0.00556774	3.86251	26.8254	3.01621	EGR1;CDKN1A;MMP14;MAFB;GNAQ;PDE4B;ADCY4;ATF4;HBEGF		SNARE interactions in vesicular transport	0.999996	1.90271	2.82047	0.643774	STX16;STX6;BNIP1
44	Malaria	0.00556774	5.84726	40.5101	3.00881	IL6;IL1B;HBA-A1;HBB-BS;TNF;ICAM1		Cholesterol metabolism	0.999996	1.69166	2.49685	0.64101	ABCA1;MYLIP;ANGPTL3;PLTP
45	Viral carcinogenesis	0.0062011	2.75198	18.7075	2.95226	EGR2;CDKN1A;EGR3;CDKN1B;NFKB1;NFKB2;C3;NFKBIA;CHEK1;TRAF5;REL;MDM2;CCR5;ATF4		Glucagon signaling pathway	0.999996	1.40282	1.95208	0.604337	PYGB;PFKL;PHKG2;SIK2;PLCB1;PHKA2;ACACA
46	Insulin resistance	0.00637455	3.7472	25.2871	2.93073	NFKBIA;SOCS3;IL6;PRKCD;SLC2A1;IRS2;TNF;OGT;NFKB1		Longevity regulating pathway	0.999996	1.40282	1.95208	0.604337	ATF6B;ATG101;SESN2;TSC1;ADCY7;HSPA1B;HSPA1A
47	GnRH signaling pathway	0.00679919	4.09777	27.3004	2.89338	MAP2K3;EGR1;MMP14;GNAQ;PRKCD;ADCY4;HBEGF;ATF4		Apelin signaling pathway	0.999996	1.32854	1.82197	0.595597	HDAC5;GNGT2;GNG2;SPHK2;PIK3C3;PLCB1;ADCY7;PIK3R6;KLF2
48	p53 signaling pathway	0.00725873	4.58833	30.172	2.85584	CDKN1A;GADD45B;GADD45A;CCNG2;CHEK1;MDM2;IGF1		Cell cycle	0.999996	1.32433	1.71755	0.563243	CDKN2D;CDK7;PTTG1;ANAPC4;ANAPC1;CDC25B;ANAPC11;GADD45G
49	Small cell lung cancer	0.00751892	3.99979	26.0785	2.83159	NFKBIA;CDKN1A;CDKN1B;GADD45B;GADD45A;TRAF5;CKS2;NFKB1		Lysosome	0.999996	1.31285	1.66831	0.551882	MFSD8;AP4M1;ABCA2;AP3M1;GLB1;AP1S2;CTSH;GNS
50	B cell receptor signaling pathway	0.00756535	4.51751	29.3349	2.82014	NFKBIA;BLNK;BCL10;FCGR2B;NFKBIE;NFKB1;NFKBIB		Sphingolipid signaling pathway	0.999996	1.31285	1.66831	0.551882	SPHK2;TRADD;RAC2;RAC3;SGMS2;PLD1;PLCB1;MAP3K5
51	JAK-STAT signaling pathway	0.00877389	3.02836	19.1562	2.74718	SOCS3;IL6;CDKN1A;SOCS1;CISH;IL23A;IL10RA;PIM1;LIF;IL7R;MCL1		Glycosaminoglycan degradation	0.999996	2.002	2.52695	0.548171	GLB1;GNS
52	Prostate cancer	0.00977517	3.77412	23.3303	2.68466	NFKBIA;CDKN1A;CDKN1B;PLAU;MDM2;IGF1;NFKB1;ATF4		Fluid shear stress and atherosclerosis	0.999996	1.27863	1.59493	0.541728	MGST3;CAV1;GSTP1;GSTT3;RAC2;RAC3;MAP2K7;KLF2;MAP3K5
53	Chronic myeloid leukemia	0.00977517	4.25475	26.2904	2.68354	NFKBIA;CDKN1A;CDKN1B;GADD45B;GADD45A;MDM2;NFKB1		Progesterone-mediated oocyte maturation	0.999996	1.3593	1.66129	0.53078	STK10;ANAPC4;ADCY7;ANAPC1;CDC25B;ANAPC11
54	Measles	0.0102333	3.13967	19.1978	2.65553	NFKBIA;HSPA8;IL1A;IL6;CDKN1B;IL1B;TNFAIP3;FCGR2B;NFKB1;NFKBIB		Toxoplasmosis	0.999996	1.31907	1.60767	0.529316	H2-DMB2;H2-DMB1;IRGM1;IRAK4;PIK3R6;HSPA1B;HSPA1A
55	Longevity regulating pathway	0.0128811	3.57245	20.9564	2.54762	HSPA8;ADCY4;IRS2;IGF1;SOD2;EIF4E;NFKB1;ATF4		Mismatch repair	0.999996	1.9018	2.27798	0.520197	RPA3;MLH3
56	Rap1 signaling pathway	0.0183042	2.56554	14.1021	2.3872	MAP2K3;CSF1R;ITGAM;CDH1;GNAQ;FPR1;ADCY4;ARAP3;LCP2;IGF1;RAP1GAP;BCAR1		Other types of O-glycan biosynthesis	0.999996	1.9018	2.27798	0.520197	ST6GAL1;POGLUT1
57	Pathways in cancer	0.0188496	1.90687	10.3918	2.36676	CSF1R;CDKN1A;CDKN1B;GADD45B;GADD45A;TXNRD1;ADCY4;SLC2A1;IGF1;NFKB1;NFKB2;NFKBIA;IL6;BCL2L11;CXCL12;CDH1;IL23A;GNAQ;TRAF5;CKS2;PIM1;MDM2;IL7R		Pancreatic cancer	0.999996	1.35894	1.54403	0.493447	RAC2;RAC3;PLD1;ARHGEF6;GADD45G
58	PI3K-Akt signaling pathway	0.0214607	2.11333	11.206	2.30287	CSF1R;NTRK2;CDKN1A;CDKN1B;VWF;IGF1;NFKB1;EREG;NR4A1;IL6;BCL2L11;MDM2;ITGA5;IL7R;EIF4E;ATF4;MCL1		Fat digestion and absorption	0.999996	1.54217	1.74162	0.490462	ABCA1;DGAT2;DGAT1
59	RIG-I-like receptor signaling pathway	0.0223591	4.0514	21.2474	2.27763	NFKBIA;CXCL10;ISG15;TNF;NFKB1;NFKBIB		Legionellosis	0.999996	1.40904	1.56346	0.481889	CLK1;TLR5;HSPA1B;HSPA1A
60	Acute myeloid leukemia	0.0236133	3.98689	20.6244	2.24663	CSF1R;ITGAM;PIM1;CD14;BCL2A1B;NFKB1		VEGF signaling pathway	0.999996	1.40904	1.56346	0.481889	SPHK2;RAC2;HSPB1;RAC3
61	Fluid shear stress and atherosclerosis	0.028073	2.81959	14.0515	2.16432	IL1A;SDC4;IL1R1;IL1B;GPC1;TNF;SQSTM1;NFKB1;ICAM1		Chemical carcinogenesis	0.999996	1.29724	1.43813	0.481463	HSD11B1;CBR1;CYP2B10;GSTP1;MGST3;GSTT3
62	Melanoma	0.0280851	3.80508	18.8992	2.15707	CDKN1A;GADD45B;CDH1;GADD45A;MDM2;IGF1		Sulfur relay system	0.999996	2.716	2.95712	0.47285	NFS1
63	Neurotrophin signaling pathway	0.0314266	2.96886	14.3646	2.1013	NFKBIA;NTRK2;PRKCD;MATK;NFKBIE;NFKB1;ATF4;NFKBIB		Cell adhesion molecules (CAMs)	0.999996	1.18939	1.26578	0.462188	CD86;SPN;CD2;H2-DMB2;OCLN;ITGA4;H2-Q6;H2-DMB1;H2-M3;H2-Q7
64	Cell cycle	0.0340119	2.91693	13.8368	2.06013	CDKN1A;CDKN1B;GADD45B;ESPL1;GADD45A;CHEK1;MDM2;MCM6		Asthma	0.999996	1.65348	1.70002	0.446518	H2-DMB2;H2-DMB1
65	Necroptosis	0.034709	2.53025	11.912	2.04459	IL1A;IL1B;TRAF5;CYBB;NLRP3;TNFAIP3;CFLAR;TNF;GLUL;SQSTM1		Sulfur metabolism	0.999996	2.37638	2.36394	0.432022	ETHE1
66	Thyroid cancer	0.0411067	5.06028	22.8896	1.96448	CDKN1A;GADD45B;CDH1;GADD45A		Vitamin B6 metabolism	0.999996	2.37638	2.36394	0.432022	PNPO
67	Cellular senescence	0.0467082	2.39901	10.5091	1.90247	MAP2K3;IL1A;IL6;CDKN1A;GADD45B;GADD45A;CHEK1;MDM2;SQSTM1;NFKB1		Circadian entrainment	0.999996	1.22717	1.2038	0.426022	PER2;PER1;GNGT2;GNG2;PLCB1;ADCY7
68	Kaposi sarcoma-associated herpesvirus infection	0.0504011	2.25413	9.66951	1.86299	C3;NFKBIA;CDKN1A;ZFP36;IL6;CXCL1;CCR5;CXCL3;CXCL2;NFKB1;ICAM1		Toll-like receptor signaling pathway	0.999996	1.22717	1.2038	0.426022	CD86;CCL5;TLR8;IRAK4;MAP2K7;TLR5
69	Glycine, serine and threonine metabolism	0.0511759	4.63788	19.7277	1.84732	GATM;AOC2;SHMT1;PHGDH		Glutathione metabolism	0.999996	1.26774	1.16592	0.399414	GGCT;GSTP1;MGST3;GSTT3
70	Other types of O-glycan biosynthesis	0.0511759	6.58232	27.9449	1.84378	LFNG;B4GALT1;OGT		Rheumatoid arthritis	0.999996	1.20355	1.06955	0.385943	CD86;H2-DMB2;H2-DMB1;CCL5;TNFSF13B
71	Hepatitis B	0.053694	2.45088	10.2436	1.81516	MAP2K3;NFKBIA;EGR2;IL6;CDKN1A;EGR3;TNF;NFKB1;ATF4		RNA polymerase	0.999996	1.46246	1.2976	0.385337	ZNRD1;POLR1A
72	Bladder cancer	0.053694	4.5123	18.8129	1.81068	CDKN1A;CDH1;MDM2;HBEGF		Phagosome	0.999996	1.11884	0.990669	0.384545	FCGR1;H2-DMB2;C1RA;FCGR4;H2-Q6;H2-DMB1;NCF4;H2-M3;H2-Q7;PIK3C3
73	Fc gamma R-mediated phagocytosis	0.0575676	3.09805	12.658	1.77444	MARCKSL1;MARCKS;PRKCD;PIP5K1A;PLPP3;FCGR2B		Glycolysis / Gluconeogenesis	0.999996	1.20718	1.01113	0.363765	PFKL;GALM;BPGM;ACSS1
74	Proteoglycans in cancer	0.0757928	2.17324	8.25213	1.64908	CD63;CDKN1A;SDC4;PLAU;GPC1;MDM2;IGF1;ITGA5;TNF;HBEGF		Transcriptional misregulation in cancer	0.999996	1.09926	0.920375	0.363621	CD86;FCGR1;PER2;CEBPA;HIST1H3A;DDIT3;ID2;UTY;MLLT3;GADD45G
75	Cortisol synthesis and secretion	0.0775057	3.26331	12.2745	1.63355	NR4A1;GNAQ;ADCY4;LDLR;ATF4		ABC transporters	0.999996	1.26747	1.0607	0.363446	ABCA1;ABCA2;ABCG1
76	Bile secretion	0.0899907	3.11671	11.2164	1.56293	AQP9;SLC2A1;ADCY4;HMGCR;LDLR		Sphingolipid metabolism	0.999996	1.26747	1.0607	0.363446	SPHK2;GLB1;SGMS2
77	Inflammatory mediator regulation of TRP channels	0.100026	2.44007	8.4914	1.51134	MAP2K3;IL1R1;GNAQ;IL1B;PRKCD;ADCY4;IGF1		Notch signaling pathway	0.999996	1.23985	0.999977	0.350272	NCOR2;DVL2;DTX3
78	Glioma	0.102233	2.98268	10.2761	1.49626	CDKN1A;GADD45B;GADD45A;MDM2;IGF1		Human T-cell leukemia virus 1 infection	0.999996	1.06551	0.842654	0.343461	ATF6B;NFYB;H2-Q6;H2-M3;H2-Q7;ADCY7;ANAPC11;H2-DMB2;KAT5;PTTG1;H2-DMB1;ANAPC4;ANAPC1
79	Hepatitis C	0.11389	2.20268	7.3229	1.44383	NFKBIA;SOCS3;CXCL10;CDKN1A;CFLAR;TNF;LDLR;NFKB1		Fatty acid degradation	0.999996	1.21341	0.943262	0.337606	ACADVL;ACSL1;ACAA1B
80	Protein processing in endoplasmic reticulum	0.123362	2.15972	6.98035	1.40367	PPP1R15A;DNAJA1;HSPA8;MAN1A;DNAJB1;HSPA5;CKAP4;ATF4		Influenza A	0.999996	1.07616	0.824679	0.332808	H2-DMB2;NLRX1;H2-DMB1;CCL5;EIF2AK4;IRAK4;MAP2K7;HSPA1B;HSPA1A
81	Insulin signaling pathway	0.143605	2.21687	6.8007	1.33229	SOCS3;SOCS1;IRS2;FBP1;EIF4E;HK2;RHOQ		Fanconi anemia pathway	0.999996	1.18806	0.890241	0.325426	TOP3B;RMI1;RPA3
82	Endometrial cancer	0.14508	3.08906	9.40686	1.32252	CDKN1A;GADD45B;CDH1;GADD45A		TNF signaling pathway	0.999996	1.09673	0.819949	0.324691	BAG4;ATF6B;TRADD;CCL5;MAP2K7;MAP3K5
83	ErbB signaling pathway	0.145217	2.64166	8.0099	1.31685	CDKN1A;CDKN1B;EREG;HBEGF;PAK4		Ribosome	0.999996	1.06268	0.782363	0.319736	MRPS16;MRPL1;MRPL19;MRPL27;RPL26;UBA52;MRPL13;MRPS5;MRPL22
84	Gap junction	0.152319	2.57617	7.59683	1.28069	TUBA1C;TUBB6;TUBA1B;GNAQ;ADCY4		Retinol metabolism	0.999996	1.10518	0.810623	0.318546	DGAT1;RDH11;CYP2B10;DHRS3;DHRS4
85	Hypertrophic cardiomyopathy (HCM)	0.152319	2.57617	7.59683	1.28069	MYBPC3;IL6;ITGA5;IGF1;TNF		mTOR signaling pathway	0.999996	1.04143	0.706561	0.294649	FLCN;SESN2;DVL2;MLST8;TSC1;SLC38A9;DEPDC5;LPIN1
86	Insulin secretion	0.152319	2.57617	7.59683	1.28069	GNAQ;SLC2A1;ADCY4;KCNN4;ATF4		Estrogen signaling pathway	0.999996	1.04758	0.709855	0.294285	KRT19;ATF6B;PLCB1;ADCY7;HSPA1B;FKBP5;HSPA1A
87	Th1 and Th2 cell differentiation	0.156804	2.54462	7.40054	1.26306	NFKBIA;NFKBIE;RUNX3;NFKB1;NFKBIB		Pentose and glucuronate interconversions	0.999996	1.18788	0.794024	0.2903	AKR1B10;DCXR
88	Alanine, aspartate and glutamate metabolism	0.157474	3.67553	10.6007	1.25256	ASNS;NAT8L;GLUL		Prion diseases	0.999996	1.18788	0.794024	0.2903	CCL5;HSPA1A
89	Human immunodeficiency virus 1 infection	0.157474	1.8363	5.29098	1.25134	MAP2K3;NFKBIA;GNAQ;CHEK1;TRAF5;CCR5;TNFRSF1B;TNF;NFKB1;PAK4		Staphylococcus aureus infection	0.999996	1.05583	0.693592	0.285294	FCGR1;H2-DMB2;C1RA;FCGR4;H2-DMB1
90	Colorectal cancer	0.157748	2.51383	7.2107	1.24573	CDKN1A;BCL2L11;GADD45B;GADD45A;EREG		Kaposi sarcoma-associated herpesvirus infection	0.999996	1.01973	0.668729	0.284806	CD86;GNGT2;GNG2;TRADD;H2-Q6;H2-M3;H2-Q7;PIK3C3;ATG14;MAP2K7;PIK3R6
91	Dilated cardiomyopathy (DCM)	0.168643	2.45443	6.84927	1.21193	MYBPC3;ADCY4;ITGA5;IGF1;TNF		Chemokine signaling pathway	0.999996	1.0162	0.651986	0.278639	GNGT2;GNG2;CCL5;CXCR2;RAC2;RAC3;CXCR4;PLCB1;ADCY7;PIK3R6
92	TGF-beta signaling pathway	0.172013	2.42577	6.6772	1.19544	TGIF1;TGIF2;ACVR1C;INHBA;TNF		Base excision repair	0.999996	1.15182	0.735261	0.277231	PARP3;PARP1
93	Graft-versus-host disease	0.172013	2.7793	7.64043	1.1939	IL1A;IL6;IL1B;TNF		Human immunodeficiency virus 1 infection	0.999996	1.00896	0.640206	0.27557	GNGT2;GNG2;TRADD;H2-Q6;H2-M3;H2-Q7;AP1S2;RAC2;RAC3;CXCR4;IRAK4;MAP2K7
94	Ferroptosis	0.179689	3.37699	9.09996	1.17029	PRNP;CYBB;SLC7A11		Tuberculosis	0.999996	1.01194	0.633525	0.271889	FCGR1;H2-DMB2;FCGR4;SPHK2;NFYB;TRADD;H2-DMB1;PIK3C3;IRAK4
95	Arginine biosynthesis	0.18841	4.89452	12.83	1.13841	ARG1;GLUL		Valine, leucine and isoleucine degradation	0.999996	1.0757	0.671433	0.271079	MCCC2;AUH;ACAA1B
96	One carbon pool by folate	0.18841	4.89452	12.83	1.13841	MTHFD2;SHMT1		Pyrimidine metabolism	0.999996	1.03647	0.601564	0.252063	NT5E;TK2;UCKL1
97	Lysosome	0.18841	2.12258	5.55243	1.13607	CD63;SLC11A1;CTSK;IGF2R;ATP6V0A1;LGMN		Inflammatory bowel disease (IBD)	0.999996	1.01791	0.569723	0.243074	H2-DMB2;H2-DMB1;TLR5
98	Cushing syndrome	0.210529	1.92319	4.79765	1.0834	NR4A1;CDKN1A;CDKN1B;GNAQ;ADCY4;LDLR;ATF4		Nitrogen metabolism	0.999996	1.18769	0.642819	0.235056	CAR5B
99	Glycosphingolipid biosynthesis	0.224612	2.97421	7.18828	1.04964	B4GALT1;B3GNT2;A3GALT2		Selenocompound metabolism	0.999996	1.18769	0.642819	0.235056	TXNRD2
100	Prolactin signaling pathway	0.224612	2.45132	5.90686	1.04651	SOCS3;SOCS1;CISH;NFKB1		Aldosterone synthesis and secretion	0.999996	0.979278	0.529718	0.234922	NR4A2;ATF6B;DAGLB;PLCB1;ADCY7

## Sheet: iMON P28
Dataset S6. KEGG Pathway Analysis of KEGG 2019 mouse terms in Aga2 mutant compared to control mice.
	Upregulated KEGG Terms							Downregulated KEGG Terms
	KEGG 2019 Mouse Term	Adjusted P value	Odds Ratio	Combined Score	log10pval	KEGG 2019 Mouse Genes		KEGG 2019 Mouse Term	Adjusted P value	Odds Ratio	Combined Score	log10pval	KEGG 2019 Mouse Genes
1	TNF signaling pathway	2.94796e-07	7.10551	145.906	8.91787	LIF;TNFAIP3;CXCL1;CFLAR;PTGS2;TNF;RELA;ICAM1;MAPK13;NFKBIA;SOCS3;CXCL10;IL6;CREB1;TRAF3;IL1B;JUNB;BIRC3		Antigen processing and presentation	7.04888e-06	7.02686	121.225	7.49232	H2-T23;CD74;CIITA;H2-T22;HSPA5;H2-Q6;H2-Q7;H2-M3;H2-Q4;TAP1;RFXAP;H2-OA;CALR;HSPA1B;H2-AB1
2	NF-kappa B signaling pathway	2.30294e-06	6.73349	119.757	7.72408	TNFAIP3;CFLAR;PTGS2;TNF;RELA;MALT1;ICAM1;RELB;NFKBIA;CXCL12;TRAF3;IL1B;BCL2A1C;BCL2A1A;BCL2A1B;BIRC3		Epstein-Barr virus infection	1.76536e-05	3.95362	61.8366	6.79258	H2-T23;ENTPD1;H2-T22;STAT1;DDX58;STAT2;H2-Q6;H2-M3;H2-Q7;H2-Q4;OAS1A;TAP1;ISG15;CCND1;CDK4;OAS2;OAS3;BCL2;IRF7;HES1;CALR;H2-OA;H2-AB1
3	Pertussis	1.16125e-05	7.43548	117.198	6.84534	TNF;RELA;MAPK13;C4B;C3;IL1A;IL6;IL1B;SERPING1;NLRP3;ITGA5;HC;SFTPA1		Herpes simplex virus 1 infection	0.000177275	2.74326	35.4655	5.61467	H2-T23;H2-T22;ZFP868;ZFP626;H2-Q6;H2-M3;H2-Q7;H2-Q4;OAS1A;ZFP52;CCL2;H2-OA;ZFP266;CD74;STAT1;DDX58;STAT2;TAP1;PML;BST2;OAS2;OAS3;ZFP472;BCL2;IRF7;ZFP273;CALR;ZFP113;ZFP772;BCL2L1;H2-AB1
4	IL-17 signaling pathway	7.49998e-05	6.00093	81.666	5.91027	SRSF1;TNFAIP3;CXCL1;PTGS2;TNF;RELA;MAPK13;NFKBIA;CXCL10;IL6;TRAF3;IL1B;IKBKE		Influenza A	0.000326624	3.95434	47.5687	5.22434	FDPS;CIITA;RSAD2;DDX58;STAT1;STAT2;OAS1A;PML;OAS2;OAS3;IRF7;TRIM25;CCL2;H2-OA;KPNA2;HSPA1B;H2-AB1
5	C-type lectin receptor signaling pathway	0.00012127	5.14791	66.435	5.60467	KSR1;PTPN11;PTGS2;TNF;RELA;MALT1;RELB;MAPK13;NFKBIA;IL6;IL1B;NLRP3;CLEC4E;IKBKE		Inflammatory bowel disease (IBD)	0.00170389	6.26413	63.6089	4.41003	TGFB2;IL18RAP;STAT1;TBX21;STAT4;H2-OA;TLR5;IL18R1;H2-AB1
6	Osteoclast differentiation	0.000489109	4.42174	50.0909	4.91983	LILRA6;PIRA2;ITGB3;TNF;RELA;FOSL2;RELB;MAPK13;NFKBIA;SOCS3;IL1A;CREB1;IL1B;JUNB		Viral myocarditis	0.00628723	4.5214	39.1849	3.76383	H2-T23;H2-T22;CCND1;H2-Q6;CAV1;H2-Q7;H2-M3;H2-Q4;H2-OA;H2-AB1
7	Leishmaniasis	0.000489442	6.28855	70.2651	4.85259	C3;NFKBIA;IL1A;MARCKSL1;IL1B;JAK2;PTGS2;TNF;RELA;MAPK13		Human T-cell leukemia virus 1 infection	0.00709445	2.77924	23.3223	3.64443	FDPS;H2-T23;TGFB2;H2-T22;CDKN2C;IL1R2;H2-Q6;H2-M3;H2-Q7;H2-Q4;ETS1;CCND1;PTTG1;CDK4;CALR;H2-OA;BCL2L1;H2-AB1
8	AGE-RAGE signaling pathway in diabetic complications	0.00066383	4.84293	51.9898	4.66224	COL1A1;EGR1;IL1A;IL6;COL3A1;IL1B;JAK2;TNF;PLCB2;RELA;ICAM1;MAPK13		Allograft rejection	0.0104622	5.05155	39.7086	3.41385	H2-T23;H2-T22;H2-Q6;H2-Q7;H2-M3;H2-Q4;H2-OA;H2-AB1
9	Malaria	0.00142563	6.97408	68.7162	4.27914	IL6;LRP1;CD81;IL1B;HBA-A1;HBB-BS;TNF;ICAM1		Graft-versus-host disease	0.0104622	4.96109	38.4575	3.36658	H2-T23;H2-T22;H2-Q6;H2-Q7;H2-M3;H2-Q4;H2-OA;H2-AB1
10	African trypanosomiasis	0.00202329	7.80785	73.3751	4.08133	IL6;IL1B;HBA-A1;HBB-BS;TNF;PLCB2;ICAM1		Type I diabetes mellitus	0.0157245	4.55326	32.9612	3.14387	H2-T23;H2-T22;H2-Q6;H2-Q7;H2-M3;H2-Q4;H2-OA;H2-AB1
11	Adipocytokine signaling pathway	0.00309638	5.19233	46.0912	3.85514	NFKBIA;SOCS3;PTPN11;JAK2;NFKBIE;TNF;RELA;MTOR;CAMKK2		Measles	0.0163708	3.16738	22.4993	3.08498	CCND1;CDK4;DDX58;OAS2;STAT1;OAS3;STAT2;BCL2;IRF7;OAS1A;HSPA1B;BCL2L1
12	Influenza A	0.00483848	3.26646	27.2535	3.6235	IL33;TNF;RELA;ICAM1;MAPK13;NFKBIA;SOCS3;CXCL10;IL1A;IL6;IL1B;NLRP3;JAK2;IKBKE		Toxoplasmosis	0.0179487	3.54867	24.5724	3.00723	TGFB2;CIITA;LAMB3;STAT1;BCL2;IRGM1;H2-OA;HSPA1B;BCL2L1;H2-AB1
13	Kaposi sarcoma-associated herpesvirus infection	0.00635646	2.87836	22.9995	3.47023	CXCL1;PTGS2;PIK3R6;RELA;MTOR;ICAM1;MAPK13;C3;NFKBIA;ZFP36;IL6;CREB1;TRAF3;E2F1;JAK2;IKBKE		Autoimmune thyroid disease	0.0271844	3.966	25.4984	2.79218	H2-T23;H2-T22;H2-Q6;H2-Q7;H2-M3;H2-Q4;H2-OA;H2-AB1
14	Platelet activation	0.0119694	3.45492	25.164	3.16319	VASP;COL1A1;COL3A1;ITGB3;P2RY1;PLA2G4A;RASGRP1;PLCB2;PIK3R6;MYLK;MAPK13		Hepatitis C	0.0317938	2.82262	17.49	2.69105	CCND1;RSAD2;CDK4;DDX58;OAS2;STAT1;OAS3;STAT2;IRF7;CLDN18;OAS1A;IFIT1BL1
15	Legionellosis	0.0168031	4.89425	33.6495	2.98591	C3;NFKBIA;IL6;IL1B;CXCL1;TNF;RELA		NOD-like receptor signaling pathway	0.0317938	2.55522	15.6622	2.66201	GABARAPL1;STAT1;STAT2;OAS1A;OAS2;OAS3;NAMPT;BCL2;IRF7;CCL2;DNM1L;GBP2;BCL2L1;GBP3
16	Staphylococcus aureus infection	0.0187683	3.73867	25.0497	2.90984	C4B;C3;CFH;C5AR1;PTAFR;FPR1;FPR2;HC;ICAM1		Phagosome	0.0725592	2.48401	13.0158	2.27563	DYNC2H1;H2-T23;H2-T22;FCGR4;H2-Q6;H2-M3;H2-Q7;H2-Q4;TAP1;CALR;H2-OA;H2-AB1
17	Tuberculosis	0.0189285	2.82406	18.659	2.86945	KSR1;TNF;RELA;MALT1;MAPK13;C3;EEA1;IL1A;IL6;CREB1;IL1B;CLEC4E;JAK2		Cell cycle	0.106033	2.73835	13.1174	2.08038	TGFB2;ORC6;CDKN2C;CCND1;PTTG1;MCM7;TFDP2;CDK4;MCM3
18	Cytosolic DNA-sensing pathway	0.0189285	4.62163	30.382	2.855	NFKBIA;IL33;CXCL10;IL6;IL1B;IKBKE;RELA		Kaposi sarcoma-associated herpesvirus infection	0.106033	2.22702	10.5475	2.05689	H2-T23;GABARAPL1;H2-T22;STAT1;STAT2;H2-Q6;H2-M3;H2-Q7;H2-Q4;CCND1;UBB;CDK4;IRF7
19	Toll-like receptor signaling pathway	0.0207563	3.57177	22.8925	2.78351	NFKBIA;CXCL10;IL6;TRAF3;IL1B;TNF;IKBKE;RELA;MAPK13		Cell adhesion molecules (CAMs)	0.106033	2.40269	11.2653	2.03625	CD2;H2-T23;H2-T22;H2-Q6;H2-M3;H2-Q7;H2-Q4;CLDN18;ITGB7;H2-OA;H2-AB1
20	NOD-like receptor signaling pathway	0.0207563	2.62864	16.7611	2.76921	TNFAIP3;CXCL1;TNF;RELA;MAPK13;NFKBIA;IL6;ATG16L1;TRAF3;IL1B;NLRP3;IKBKE;PLCB2;BIRC3		Cellular senescence	0.180286	2.19385	9.0046	1.78255	H2-T23;TGFB2;H2-T22;CCND1;CDK4;H2-Q6;H2-M3;H2-Q7;H2-Q4;NBN;ETS1
21	Longevity regulating pathway	0.0230294	3.45602	21.4329	2.69332	HDAC2;CREB1;INSR;TSC2;IGF1;SOD2;RELA;MTOR;CAMKK2		Hematopoietic cell lineage	0.180286	2.78471	11.2997	1.76226	CD2;IL1R2;IL3RA;H2-OA;IL7R;MS4A1;H2-AB1
22	Chagas disease (American trypanosomiasis)	0.0230294	3.41907	20.9735	2.66408	C3;NFKBIA;IL6;IL1B;CFLAR;TNF;PLCB2;RELA;MAPK13		Primary immunodeficiency	0.181793	4.31539	17.2741	1.73844	CIITA;RFXAP;TAP1;IL7R
23	Prion diseases	0.0230294	6.13237	37.417	2.64987	EGR1;IL1A;IL6;IL1B;HC		AGE-RAGE signaling pathway in diabetic complications	0.234209	2.57641	9.5459	1.60911	TGFB2;CCND1;CDK4;STAT1;BCL2;CCL2;AGER
24	PI3K-Akt signaling pathway	0.0230294	2.13605	13.0088	2.6449	INSR;ITGB3;OSM;TSC2;IGF1;AREG;PIK3R6;RELA;MTOR;COL1A1;NR4A1;IL6;CREB1;ERBB3;COL6A1;ITGA5;JAK2;SGK1;FGFR3;YWHAH		Human papillomavirus infection	0.253702	1.7235	6.15363	1.55062	H2-T23;H2-T22;VWF;LAMB3;STAT1;STAT2;H2-Q6;H2-M3;H2-Q7;H2-Q4;ISG15;CCND1;CDK4;ITGB7;HES1;OASL1;OASL2
25	RIG-I-like receptor signaling pathway	0.0256821	4.0898	24.2945	2.57982	NFKBIA;CXCL10;TRAF3;TNF;IKBKE;RELA;MAPK13		Cytosolic DNA-sensing pathway	0.253702	3.0841	10.9232	1.53818	ZBP1;DDX58;POLR3GL;IRF7;POLR2L
26	Chemokine signaling pathway	0.0297102	2.52995	14.4568	2.48168	CXCL1;ARRB1;CXCL14;PIK3R6;VAV1;RELA;CXCL15;NFKBIA;TIAM1;CXCL10;CXCL12;JAK2;PLCB2		Human immunodeficiency virus 1 infection	0.328468	1.84096	5.97262	1.40898	BST2;H2-T23;H2-T22;TRIM30D;H2-Q6;H2-M3;H2-Q7;BCL2;H2-Q4;TAP1;CALR;BCL2L1
27	Insulin resistance	0.0297102	3.18096	18.0916	2.47004	NFKBIA;SOCS3;IL6;CREB1;INSR;PTPN11;TNF;RELA;MTOR		Leishmaniasis	0.332278	2.78477	8.89169	1.38669	TGFB2;FCGR4;STAT1;H2-OA;H2-AB1
28	MAPK signaling pathway	0.0297102	2.20341	12.5181	2.46733	DUSP2;INSR;PLA2G4A;ARRB1;IGF1;CACNA1F;AREG;TNF;RASGRP1;RELA;RELB;MAPK13;IL1A;NR4A1;ERBB3;IL1B;FGFR3		RIG-I-like receptor signaling pathway	0.332278	2.74043	8.60258	1.36331	RNF125;DDX58;IRF7;TRIM25;ISG15
29	Herpes simplex virus 1 infection	0.0354552	1.9264	10.3739	2.33872	GM13212;ITGB3;SRSF1;TSC2;PTPN11;2810021J22RIK;TNF;MTOR;RELA;C3;NFKBIA;SOCS3;IL6;TRAF3;IL1B;HC;ITGA5;JAK2;IKBKE;ZFP420;BIRC3;NECTIN1		JAK-STAT signaling pathway	0.332278	2.00974	6.27755	1.35654	CCND1;TSLP;STAT1;STAT2;IL3RA;BCL2;STAT4;IL7R;BCL2L1
30	Epstein-Barr virus infection	0.0354552	2.3323	12.5316	2.33349	HDAC2;TNFAIP3;TNF;RELA;ICAM1;RELB;MAPK13;NFKBIA;CXCL10;IL6;TRAF3;E2F1;NFKBIE;IKBKE		Acute myeloid leukemia	0.333352	2.69747	8.32556	1.34042	CCND1;JUP;PIM2;DUSP6;PML
31	Hepatitis C	0.0354552	2.63858	14.0459	2.31186	NFKBIA;SOCS3;CXCL10;CD81;TRAF3;E2F1;CFLAR;TNF;IKBKE;RELA;YWHAH		Cholesterol metabolism	0.336675	3.06667	9.22141	1.30592	APOC2;APOC1;LPL;APOE
32	Transcriptional misregulation in cancer	0.0354552	2.50991	13.3494	2.30987	IL6;HDAC2;ID2;NFKBIZ;DOT1L;BCL2A1C;IGF1;BCL2A1A;BCL2A1B;PBX1;RELA;BIRC3		p53 signaling pathway	0.336675	2.61546	7.80525	1.29605	CCND1;SESN3;CDK4;BCL2;BCL2L1
33	Human cytomegalovirus infection	0.0354552	2.23986	11.901	2.30753	PTGER4;ITGB3;TSC2;PTGS2;TNF;RELA;MTOR;MAPK13;NFKBIA;IL6;CXCL12;CREB1;IL1B;E2F1;PLCB2		Systemic lupus erythematosus	0.336675	2.04954	6.1101	1.29472	HIST3H2A;FCGR4;HIST2H2BB;HIST3H2BA;H2-OA;HIST1H2AP;HIST2H2AA1;H2-AB1
34	Ubiquitin mediated proteolysis	0.0354552	2.79012	14.8163	2.30623	SOCS3;UBE2Q2;UBE2E3;CDC16;UBE2D1;ANAPC4;BTRC;CBL;MID1;BIRC3		Pancreatic cancer	0.384507	2.4655	6.88389	1.21259	TGFB2;CCND1;STAT1;CDK4;BCL2L1
35	Human papillomavirus infection	0.0381076	2.00126	10.4249	2.26231	PTGER4;HDAC2;ITGB3;TSC2;SCRIB;PTGS2;TNF;RELA;MTOR;COL1A1;LFNG;WNT6;CREB1;TRAF3;COL6A1;E2F1;ITGA5;IKBKE;LLGL1		Viral carcinogenesis	0.384507	1.74705	4.86109	1.2084	H2-T23;H2-T22;CCND1;CDK4;H2-Q6;H2-M3;H2-Q7;IRF7;H2-Q4;HIST2H2BB;HIST3H2BA
36	Apoptosis	0.0388966	2.7258	14.0665	2.24118	NFKBIA;CASP6;BCL2A1C;CFLAR;BCL2A1A;TNF;BCL2A1B;CTSC;RELA;BIRC3		Necroptosis	0.384507	1.86417	5.14761	1.19924	ZBP1;HIST3H2A;STAT1;STAT2;BCL2;STAT4;DNM1L;HIST1H2AP;HIST2H2AA1
37	T cell receptor signaling pathway	0.044792	3.06636	15.3072	2.16799	NFKBIA;NFKBIE;TNF;RASGRP1;VAV1;RELA;MALT1;MAPK13		SNARE interactions in vesicular transport	0.385289	3.44654	9.38109	1.1821	STX16;VAMP5;BET1L
38	Th17 cell differentiation	0.0462178	3.03358	14.9676	2.1428	NFKBIA;IL6;IL1B;NFKBIE;JAK2;RELA;MTOR;MAPK13		Tuberculosis	0.385289	1.84192	4.98284	1.17487	CD74;TGFB2;CIITA;FCGR4;STAT1;RFXAP;BCL2;H2-OA;H2-AB1
39	Endocytosis	0.0496411	2.11486	10.2286	2.10048	AGAP1;ARRB1;ARFGAP3;CBL;ARFGAP1;RNF41;EEA1;SNX4;ACAP3;PSD4;VPS35;WASHC1;STAM2;FGFR3;RAB11FIP5		DNA replication	0.419058	3.23079	8.33742	1.12074	MCM7;POLD1;MCM3
40	Human T-cell leukemia virus 1 infection	0.0504078	2.16895	10.4021	2.08283	EGR1;TRRAP;TNF;RELA;ICAM1;RELB;NFKBIA;KAT2B;ZFP36;IL6;CREB1;CDC16;E2F1;ANAPC4		Transcriptional misregulation in cancer	0.419058	1.78852	4.59639	1.11611	CDKN2C;JUP;IL1R2;DDIT3;ITGB7;UTY;DUSP6;PML;BCL2L1
41	Circadian rhythm	0.0526483	5.4628	25.8266	2.05322	CREB1;BHLHE40;CRY1;BTRC		Endocytosis	0.435931	1.61629	4.05005	1.08824	H2-T23;H2-T22;UBB;BIN1;CAV1;H2-Q6;H2-M3;H2-Q7;ARAP2;H2-Q4;HSPA1B;PML
42	Selenocompound metabolism	0.0600247	7.59971	34.5527	1.97455	SEPHS1;INMT;PAPSS1		Steroid biosynthesis	0.51171	4.05027	9.34097	1.0016	HSD17B7;CYP51
43	Complement and coagulation cascades	0.0600247	3.0768	13.9345	1.96687	C4B;C3;CFH;F10;C5AR1;SERPING1;HC		Th1 and Th2 cell differentiation	0.51171	2.10339	4.83331	0.997952	STAT1;TBX21;STAT4;H2-OA;H2-AB1
44	Proteoglycans in cancer	0.0600247	2.24476	10.1597	1.96561	COL1A1;TIAM1;WNT6;ERBB3;ITGB3;PTPN11;IGF1;ITGA5;CBL;TNF;MTOR;MAPK13		Human cytomegalovirus infection	0.548008	1.55878	3.43921	0.958205	H2-T23;H2-T22;CCND1;CDK4;H2-Q6;H2-M3;H2-Q7;H2-Q4;TAP1;CCL2;CALR
45	Rap1 signaling pathway	0.072626	2.17572	9.38373	1.87309	VASP;TIAM1;ADORA2A;ADORA2B;INSR;ITGB3;P2RY1;FPR1;IGF1;PLCB2;FGFR3;MAPK13		Small cell lung cancer	0.578467	1.98199	4.20634	0.921696	CCND1;LAMB3;CDK4;BCL2;BCL2L1
46	Leukocyte transendothelial migration	0.0744618	2.66322	11.3149	1.84513	VASP;CXCL12;CTNNA1;PTPN11;F11R;VAV1;ICAM1;MAPK13		Intestinal immune network for IgA production	0.578467	2.58357	5.44566	0.915408	ITGB7;H2-OA;H2-AB1
47	B cell receptor signaling pathway	0.0744618	3.23319	13.7233	1.84336	NFKBIA;CD81;NFKBIE;VAV1;RELA;MALT1		Glycosphingolipid biosynthesis	0.62546	2.46029	4.94073	0.872147	ST8SIA1;B3GNT5;ST6GALNAC3
48	Hepatitis B	0.0765776	2.33119	9.78034	1.82205	NFKBIA;IL6;CREB1;TRAF3;E2F1;JAK2;TNF;IKBKE;RELA;MAPK13		Vitamin digestion and absorption	0.670243	3.12895	6.00128	0.832971	SLC23A1;MMACHC
49	JAK-STAT signaling pathway	0.077506	2.31594	9.62618	1.80514	SOCS3;IL6;FHL1;LIF;OSM;PTPN11;SOCS6;JAK2;STAM2;MTOR		Asthma	0.700963	2.99275	5.54423	0.804553	H2-OA;H2-AB1
50	Cytokine-cytokine receptor interaction	0.077506	1.93693	8.02382	1.79908	IL33;IL1RN;LIF;OSM;CXCL1;TNF;CXCL14;CXCL15;BMP5;IL1A;CXCL10;BMP3;IL6;CXCL12;IL1B		Chronic myeloid leukemia	0.737382	1.914	3.41017	0.773782	TGFB2;CCND1;CDK4;BCL2L1
51	Chronic myeloid leukemia	0.0876603	3.04781	12.1901	1.73702	NFKBIA;HDAC2;E2F1;PTPN11;CBL;RELA		Hepatitis B	0.77396	1.54747	2.65157	0.744156	TGFB2;DDX58;STAT1;STAT2;BCL2;IRF7;STAT4
52	Salmonella infection	0.0965218	2.96284	11.5074	1.68676	IL1A;IL6;IL1B;CXCL1;RELA;MAPK13		RNA polymerase	0.788863	2.64703	4.43375	0.727439	POLR3GL;POLR2L
53	Inflammatory bowel disease (IBD)	0.106068	3.28907	12.4016	1.63753	IL1A;IL6;IL1B;TNF;RELA		Riboflavin metabolism	0.838257	4.91201	7.77872	0.687754	BLVRB
54	Necroptosis	0.109712	2.14718	7.9834	1.61474	IL1A;IL33;IL1B;NLRP3;TNFAIP3;PLA2G4A;CFLAR;JAK2;TNF;BIRC3		Cytokine-cytokine receptor interaction	0.838257	1.35092	2.12724	0.683866	TGFB2;IL18RAP;TSLP;TNFRSF12A;IL1R2;IL3RA;CCL2;CCR7;IL7R;IL18R1;BMPR1A
55	mTOR signaling pathway	0.118981	2.21066	7.98155	1.56801	WNT6;INSR;TSC2;IGF1;DEPDC5;SGK1;TNF;FNIP2;MTOR		Peroxisome	0.838257	1.72189	2.65196	0.668879	GSTK1;ACOT8;NUDT7;ACOX1
56	Amoebiasis	0.118981	2.51504	9.05567	1.56372	COL1A1;IL6;COL3A1;IL1B;TNF;PLCB2;RELA		Rheumatoid arthritis	0.838257	1.72189	2.65196	0.668879	TGFB2;CCL2;H2-OA;H2-AB1
57	Rheumatoid arthritis	0.120773	2.73409	9.73567	1.54646	IL1A;IL6;CXCL12;IL1B;TNF;ICAM1		Fluid shear stress and atherosclerosis	0.843301	1.50915	2.28855	0.658587	IL1R2;CAV1;GSTP1;BCL2;CCL2;BMPR1A
58	Relaxin signaling pathway	0.120773	2.31487	8.2191	1.54199	COL1A1;NFKBIA;COL3A1;CREB1;ARRB1;PLCB2;RELA;MAPK13		Glycerolipid metabolism	0.935146	1.78012	2.4782	0.604604	DGKE;LPL;GPAT3
59	Toxoplasmosis	0.123395	2.46498	8.65701	1.52524	NFKBIA;JAK2;TNF;PIK3R6;RELA;BIRC3;MAPK13		Gastric cancer	0.935146	1.43527	1.97864	0.598713	TGFB2;FRAT2;CCND1;JUP;BCL2;ABCB1B
60	Hypertrophic cardiomyopathy (HCM)	0.127747	2.66546	9.22389	1.50289	IL6;ITGB3;ITGA5;IGF1;CACNA1F;TNF		Pathways in cancer	0.943837	1.20186	1.62555	0.587396	TGFB2;JUP;LAMB3;STAT1;GSTP1;STAT2;ETS1;PML;FRAT2;CCND1;CDK4;IL3RA;STAT4;BCL2;HES1;PIM2;IL7R;BCL2L1
61	Hippo signaling pathway	0.129117	2.13642	7.33504	1.49108	WNT6;ID2;CTNNA1;SCRIB;BTRC;AREG;LLGL1;BMP5;YWHAH		Mitophagy	0.947225	1.7206	2.29256	0.578661	GABARAPL1;UBB;BCL2L1
62	Fc gamma R-mediated phagocytosis	0.129819	2.63242	8.98087	1.48166	VASP;MARCKSL1;GSN;PLA2G4A;PLPP3;VAV1		Ubiquinone and other terpenoid-quinone biosynthesis	0.956695	3.43788	4.49058	0.567279	COQ3
63	Acute myeloid leukemia	0.155688	2.77372	8.82673	1.38204	BCL2A1C;BCL2A1A;BCL2A1B;RELA;MTOR		Aldosterone-regulated sodium reabsorption	0.999995	1.91076	2.34988	0.534102	FXYD4;SCNN1A
64	Cortisol synthesis and secretion	0.155688	2.77372	8.82673	1.38204	NR4A1;CREB1;CACNA1F;PLCB2;PBX1		Prostate cancer	0.999995	1.4802	1.80757	0.530346	CCND1;IL1R2;GSTP1;BCL2
65	Small cell lung cancer	0.155688	2.47873	7.88044	1.38072	NFKBIA;TRAF3;E2F1;PTGS2;RELA;BIRC3		Protein processing in endoplasmic reticulum	0.999995	1.31554	1.5189	0.501431	ERLEC1;HSPA5;DDIT3;BCL2;CALR;HSPA1B
66	Sphingolipid metabolism	0.155688	3.22503	10.1665	1.36906	GALC;PLPP3;B4GALT6;GBA2		Bladder cancer	0.999995	1.7635	1.98831	0.489657	CCND1;CDK4
67	Type II diabetes mellitus	0.155688	3.22503	10.1665	1.36906	SOCS3;INSR;TNF;MTOR		Homologous recombination	0.999995	1.7635	1.98831	0.489657	POLD1;NBN
68	Fatty acid elongation	0.156342	4.08963	12.7077	1.34948	HACD1;ELOVL7;HACD3		Porphyrin and chlorophyll metabolism	0.999995	1.7635	1.98831	0.489657	BLVRB;EARS2
69	Hematopoietic cell lineage	0.156342	2.42214	7.4881	1.34263	IL1A;IL6;ITGB3;IL1B;ITGA5;TNF		NF-kappa B signaling pathway	0.999995	1.40431	1.5701	0.485566	DDX58;BCL2;TRIM25;BCL2L1
70	Amino sugar and nucleotide sugar metabolism	0.156342	3.1532	9.73824	1.34126	GNPDA1;UXS1;PGM3;NPL		Th17 cell differentiation	0.999995	1.40431	1.5701	0.485566	STAT1;TBX21;H2-OA;H2-AB1
71	Notch signaling pathway	0.156342	3.1532	9.73824	1.34126	LFNG;KAT2B;ADAM17;HDAC2		Tight junction	0.999995	1.28259	1.402	0.47473	CCND1;CDK4;RAB13;CLDN18;WHAMM;CGNL1
72	Measles	0.156342	2.09219	6.43602	1.33598	NFKBIA;IL1A;IL6;TRAF3;IL1B;TNFAIP3;IKBKE;RELA		Vasopressin-regulated water reabsorption	0.999995	1.6773	1.78669	0.462616	DYNC2H1;ARHGDIG
73	Prolactin signaling pathway	0.161673	2.64912	8.02387	1.31543	SOCS3;JAK2;SOCS6;RELA;MAPK13		Hedgehog signaling pathway	0.999995	1.63728	1.69572	0.449795	CCND1;BCL2
74	cGMP-PKG signaling pathway	0.161881	1.96471	5.92163	1.30896	VASP;CREB1;ADORA3;INSR;CACNA1F;PLCB2;PIK3R6;MYLK;GTF2I		Hepatocellular carcinoma	0.999995	1.25123	1.29476	0.449404	TGFB2;FRAT2;CCND1;CDK4;GSTP1;BCL2L1
75	Prostate cancer	0.167714	2.34193	6.94423	1.28776	NFKBIA;CREB1;E2F1;IGF1;RELA;MTOR		Primary bile acid biosynthesis	0.999995	2.29133	2.28807	0.433676	ACOT8
76	Phospholipase D signaling pathway	0.174506	2.01748	5.87535	1.26477	INSR;TSC2;PLA2G4A;PTPN11;PLPP3;PLCB2;PIK3R6;MTOR		Apoptosis	0.999995	1.26468	1.26015	0.43274	DDIT3;IL3RA;BCL2;BCL2L1;LMNB1
77	Biosynthesis of unsaturated fatty acids	0.181192	3.666	10.4905	1.24276	HACD1;ELOVL7;HACD3		Proteasome	0.999995	1.5627	1.53086	0.425446	PSMB8;PSMB9
78	Phagosome	0.193597	1.87201	5.20876	1.2084	C3;EEA1;COLEC12;MARCO;ITGB3;SFTPD;OLR1;ITGA5;SFTPA1		TNF signaling pathway	0.999995	1.29779	1.26096	0.42197	CCL2;IFI47;DNM1L;IL18R1
79	Ovarian steroidogenesis	0.221788	2.67614	7.0483	1.14382	INSR;PLA2G4A;IGF1;PTGS2		Selenocompound metabolism	0.999995	2.14801	2.0431	0.413084	KYAT3
80	Parathyroid hormone synthesis, secretion and action	0.230036	2.10897	5.45096	1.1225	SLC34A2;EGR1;CREB1;PDE4B;ARRB1;PLCB2		ABC transporters	0.999995	1.4946	1.38583	0.402687	TAP1;ABCB1B
81	Calcium signaling pathway	0.235079	1.77758	4.52084	1.10452	ADORA2A;ERBB3;ADORA2B;PTAFR;ORAI2;CACNA1F;PLCB2;MYLK;TPCN1		Tryptophan metabolism	0.999995	1.4946	1.38583	0.402687	HAAO;KYAT3
82	ECM-receptor interaction	0.235079	2.27423	5.77264	1.10236	COL1A1;ITGB3;COL6A1;ITGA5;NPNT		Malaria	0.999995	1.46273	1.31981	0.391861	TGFB2;CCL2
83	ErbB signaling pathway	0.241659	2.24533	5.61007	1.08511	ERBB3;NRG1;CBL;AREG;MTOR		ECM-receptor interaction	0.999995	1.28912	1.12331	0.378434	VWF;LAMB3;ITGB7
84	Signaling pathways regulating pluripotency of stem cells	0.246712	1.91223	4.71535	1.07092	WNT6;ID2;LIF;IGF1;JAK2;FGFR3;MAPK13		Amyotrophic lateral sclerosis (ALS)	0.999995	1.37475	1.14402	0.361406	BCL2;BCL2L1
85	Aldosterone-regulated sodium reabsorption	0.247895	3.0366	7.43745	1.0637	INSR;IGF1;SGK1		Neurotrophin signaling pathway	0.999995	1.17511	0.942163	0.348203	BEX3;ARHGDIG;BCL2;ZFP110
86	Th1 and Th2 cell differentiation	0.258642	2.16285	5.15545	1.0352	NFKBIA;JAK2;NFKBIE;RELA;MAPK13		Colorectal cancer	0.999995	1.21298	0.953056	0.341233	TGFB2;CCND1;BCL2
87	One carbon pool by folate	0.258642	4.16415	9.79284	1.02133	ALDH1L1;SHMT1		Mismatch repair	0.999995	1.63616	1.24082	0.329358	POLD1
88	Glycine, serine and threonine metabolism	0.258642	2.87216	6.69387	1.01217	SHMT1;GCAT;GNMT		Hippo signaling pathway	0.999995	1.11582	0.843515	0.32831	YAP1;TGFB2;CCND1;CCN2;BMPR1A
89	Thyroid hormone signaling pathway	0.258642	1.95337	4.53034	1.00723	KAT2B;HDAC2;ITGB3;TSC2;PLCB2;MTOR		Terpenoid backbone biosynthesis	0.999995	1.56171	1.13494	0.315615	FDPS
90	Graft-versus-host disease	0.258642	2.36307	5.44537	1.00077	IL1A;IL6;IL1B;TNF		Legionellosis	0.999995	1.22708	0.871455	0.308431	TLR5;HSPA1B
91	Focal adhesion	0.258642	1.68315	3.87344	0.999443	VASP;COL1A1;ITGB3;COL6A1;IGF1;ITGA5;VAV1;MYLK;BIRC3		Pyrimidine metabolism	0.999995	1.22708	0.871455	0.308431	ENTPD1;UPP1
92	Fluid shear stress and atherosclerosis	0.258642	1.8273	4.19277	0.996494	IL1A;ITGB3;IL1B;TNF;RELA;ICAM1;MAPK13		Osteoclast differentiation	0.999995	1.10837	0.786516	0.308182	TGFB2;FCGR4;STAT1;STAT2
93	Oocyte meiosis	0.258642	1.93551	4.42886	0.993757	CDC16;ANAPC4;IGF1;BTRC;CPEB3;YWHAH		Focal adhesion	0.999995	1.06815	0.749917	0.304905	CCND1;VWF;LAMB3;CAV1;BCL2;ITGB7
94	Viral carcinogenesis	0.258642	1.62307	3.69555	0.988838	C3;NFKBIA;KAT2B;HDAC2;GSN;CREB1;TRAF3;SCRIB;RELA;YWHAH		Chemical carcinogenesis	0.999995	1.13265	0.786693	0.301644	GSTK1;GSTP1;KYAT3
95	Dilated cardiomyopathy (DCM)	0.258642	2.08619	4.7456	0.98792	ITGB3;ITGA5;IGF1;CACNA1F;TNF		Staphylococcus aureus infection	0.999995	1.12028	0.762328	0.295529	FCGR4;H2-OA;H2-AB1
96	GnRH signaling pathway	0.258642	2.08619	4.7456	0.98792	EGR1;PLA2G4A;CACNA1F;PLCB2;MAPK13		Glycosylphosphatidylinositol (GPI)-anchor biosynthesis	0.999995	1.43142	0.957279	0.29044	PIGYL
97	Progesterone-mediated oocyte maturation	0.258642	2.08619	4.7456	0.98792	CDC16;ANAPC4;IGF1;CPEB3;MAPK13		alpha-Linolenic acid metabolism	0.999995	1.43142	0.957279	0.29044	ACOX1
98	Pathways in cancer	0.260615	1.38475	3.12525	0.980164	PTGER4;HDAC2;PLEKHG5;IGF1;PTGS2;CBL;RASGRP1;MTOR;RELA;NFKBIA;WNT6;IL6;CXCL12;TRAF3;E2F1;CTNNA1;JAK2;PLCB2;FGFR3;BIRC3		FoxO signaling pathway	0.999995	1.07351	0.710425	0.287406	GABARAPL1;TGFB2;CCND1;IL7R
99	Ras signaling pathway	0.274848	1.59363	3.49576	0.952662	TIAM1;KSR1;INSR;PLA2G4A;PTPN11;IGF1;RGL2;RASGRP1;FGFR3;RELA		Glycerophospholipid metabolism	0.999995	1.09633	0.716129	0.283684	DGKE;CHKB;GPAT3
100	Fc epsilon RI signaling pathway	0.28738	2.21492	4.7376	0.928933	PLA2G4A;TNF;VAV1;MAPK13		Toll-like receptor signaling pathway	0.999995	1.07338	0.673077	0.27233	STAT1;IRF7;TLR5

## Sheet: Neutro P28
Dataset S6. KEGG Pathway Analysis of KEGG 2019 mouse terms in Aga2 mutant compared to control mice.
	Upregulated KEGG Terms							Downregulated KEGG Terms
	KEGG 2019 Mouse Term	Adjusted P value	Odds Ratio	Combined Score	log10pval	KEGG 2019 Mouse Genes		KEGG 2019 Mouse Term	Adjusted P value	Odds Ratio	Combined Score	log10pval	KEGG 2019 Mouse Genes
1	NF-kappa B signaling pathway	9.51659e-05	10.7213	155.805	6.31132	NFKBIA;IL1B;TNFAIP3;BCL2A1A;PTGS2;BCL2A1B;ICAM1;NFKB2;BIRC3		Spliceosome	0.000138996	3.86299	55.1939	6.20515	ISY1;PRPF38B;DDX46;SF3B6;EIF4A3;CWC15;LSM5;LSM3;LSM2;SNRPD2;SRSF4;SNRPE;SNRPB2;SNRPD3;SNRPF;SRSF7;SLU7;SRSF10;SNRPA;HSPA1B;RBM22;HSPA1A
2	TNF signaling pathway	9.51659e-05	9.86806	137.065	6.03224	NFKBIA;IL1B;TNFAIP3;CXCL1;PIK3R1;PTGS2;MAPK14;ICAM1;BIRC3		Influenza A	0.000138996	3.38121	46.7254	6.00157	NLRX1;H2-DMA;IFIH1;DNAJB1;TBK1;CCL5;CASP1;TRIM25;MAPK3;H2-EB1;RSAD2;STAT1;EIF2AK1;EIF2AK2;EIF2S1;H2-AA;MAVS;OAS3;IRF7;TLR7;IRF9;HSPA1B;IFNAR1;H2-AB1;HSPA1A
3	Chemokine signaling pathway	0.000175935	6.59509	84.8775	5.58928	NFKBIA;GRK2;NCF1;GRK5;ROCK2;PRKCD;GNB1;ELMO1;CXCL1;PIK3R1;CXCL15		Antigen processing and presentation	0.000826459	4.15865	48.369	5.05126	H2-T23;H2-T22;H2-EB1;H2-DMA;H2-Q6;H2-K1;H2-Q7;H2-M3;H2-Q4;TAP1;H2-AA;CTSS;PSME1;HSPA1B;HSPA1A;H2-AB1
4	AGE-RAGE signaling pathway in diabetic complications	0.000248063	9.47678	115.982	5.31513	COL3A1;COL1A2;IL1B;PRKCD;PIM1;PIK3R1;MAPK14;ICAM1		Epstein-Barr virus infection	0.00223103	2.58233	26.7276	4.49504	RB1;H2-T23;H2-T22;H2-DMA;H2-Q6;H2-K1;H2-M3;H2-Q7;H2-Q4;PSMD8;TBK1;PSMD3;PSMD1;H2-EB1;STAT1;EIF2AK2;TAP1;ISG15;H2-AA;GADD45G;MAVS;OAS3;PSMC2;IRF7;IRF9;IFNAR1;H2-AB1
5	C-type lectin receptor signaling pathway	0.000427864	8.4697	97.1498	4.98148	NFKBIA;IL23A;IL1B;PRKCD;PIK3R1;PTGS2;MAPK14;NFKB2		Herpes simplex virus 1 infection	0.00807753	1.97275	17.44	3.83936	ZFP667;H2-T23;SP100;H2-T22;ZFP169;H2-DMA;H2-Q6;H2-K1;H2-M3;H2-Q7;H2-Q4;CGAS;IFIH1;ZFP12;TBK1;CCL5;ZFP266;EIF2B4;ZFP952;H2-EB1;STAT1;BAD;EIF2AK1;EIF2AK2;TAP1;EIF2S1;H2-AA;BST2;MAVS;OAS3;IRF7;SRSF4;ZFP212;RBAK;SRSF7;ZFP26;IRF9;IFNAR1;BCL2L1;H2-AB1
6	Leukocyte transendothelial migration	0.000433098	8.23098	92.8109	4.89702	VASP;NCF1;ROCK2;ACTN1;PIK3R1;ITGAL;MAPK14;ICAM1		Basal transcription factors	0.00908908	5.06601	42.4791	3.64161	CDK7;TAF12;TAF5;GTF2F1;MNAT1;GTF2E1;GTF2H4;GTF2E2;TAF2
7	Leishmaniasis	0.00112245	10.7338	109.156	4.41649	NFKBIA;MARCKSL1;NCF1;IL1B;PTGS2;MAPK14		Human T-cell leukemia virus 1 infection	0.00908908	2.28923	18.9729	3.59939	RB1;H2-T23;H2-T22;CRTC3;H2-DMA;SRF;H2-Q6;H2-K1;H2-M3;H2-Q7;H2-Q4;ADCY3;ETS1;ANAPC11;ELK4;PTTG1;CDC27;TSPO;MAPK3;H2-EB1;IL1R2;H2-AA;ATM;RAN;BCL2L1;H2-AB1
8	Platelet activation	0.00436086	6.49082	56.1168	3.75472	VASP;COL3A1;COL1A2;ROCK2;ORAI1;PIK3R1;MAPK14		Allograft rejection	0.00908908	4.05281	33.4456	3.58399	H2-T23;H2-T22;H2-EB1;H2-DMA;H2-Q6;H2-K1;H2-Q7;H2-M3;H2-Q4;H2-AA;H2-AB1
9	Osteoclast differentiation	0.00436086	6.32893	53.7891	3.69104	NFKBIA;CSF1R;NCF1;IL1B;PIK3R1;MAPK14;NFKB2		Graft-versus-host disease	0.00932154	3.97613	32.2441	3.52187	H2-T23;H2-T22;H2-EB1;H2-DMA;H2-Q6;H2-K1;H2-Q7;H2-M3;H2-Q4;H2-AA;H2-AB1
10	IL-17 signaling pathway	0.00436086	7.69373	65.0544	3.67218	NFKBIA;IL1B;TNFAIP3;CXCL1;PTGS2;MAPK14		Endocytosis	0.0131389	2.15091	16.4777	3.32705	VPS29;H2-T23;H2-T22;H2-Q6;H2-K1;H2-M3;H2-Q7;H2-Q4;CBLB;ASAP2;RAB22A;PLD2;CYTH3;UBB;PIP5K1A;CYTH1;CAV2;VTA1;CAV1;AP2B1;EHD4;RAB35;CHMP2B;CHMP2A;CHMP3;HSPA1B;HSPA1A
11	Acute myeloid leukemia	0.00874004	8.47742	64.9791	3.32885	CSF1R;PIM1;PIK3R1;BCL2A1A;BCL2A1B		Type I diabetes mellitus	0.0149002	3.6324	27.024	3.23102	H2-T23;H2-T22;H2-EB1;H2-DMA;H2-Q6;H2-K1;H2-Q7;H2-M3;H2-Q4;H2-AA;H2-AB1
12	Focal adhesion	0.00996496	4.59142	34.1913	3.2341	VASP;COL1A2;ROCK2;ACTN1;COL6A1;COL6A3;PIK3R1;BIRC3		Measles	0.0202635	2.57	18.1062	3.05971	BAD;STAT1;EIF2AK1;EIF2AK2;CBLB;EIF2S1;IFIH1;MAVS;TBK1;OAS3;IRF7;TLR7;IRF9;HSPA1B;IFNAR1;BCL2L1;HSPA1A
13	NOD-like receptor signaling pathway	0.0111743	4.45022	32.2739	3.14959	NFKBIA;NLRP1B;IL1B;PRKCD;TNFAIP3;CXCL1;MAPK14;BIRC3		Viral myocarditis	0.0273009	3.06478	20.4332	2.89548	H2-T23;H2-T22;H2-EB1;H2-DMA;H2-Q6;CAV1;H2-K1;H2-Q7;H2-M3;H2-Q4;H2-AA;H2-AB1
14	Neurotrophin signaling pathway	0.0135879	5.67802	39.3721	3.01145	NFKBIA;YWHAE;RPS6KA1;PRKCD;PIK3R1;MAPK14		Autoimmune thyroid disease	0.0331998	3.14298	20.1068	2.77834	H2-T23;H2-T22;H2-EB1;H2-DMA;H2-Q6;H2-K1;H2-Q7;H2-M3;H2-Q4;H2-AA;H2-AB1
15	Kaposi sarcoma-associated herpesvirus infection	0.0135879	4.21251	29.1233	3.00251	NFKBIA;ZFP36;GNB1;CXCL1;PIK3R1;PTGS2;MAPK14;ICAM1		RIG-I-like receptor signaling pathway	0.0360842	3.29885	20.6015	2.7122	IFIH1;SIKE1;MAVS;TBK1;RNF125;NLRX1;DHX58;IRF7;TRIM25;ISG15
16	Malaria	0.0138798	9.60194	65.1631	2.94732	IL1B;HBA-A1;ITGAL;ICAM1		Viral carcinogenesis	0.0451574	2.04225	12.1355	2.58067	RB1;H2-T23;HDAC5;SP100;H2-T22;BAD;SRF;H2-Q6;H2-K1;H2-M3;H2-Q7;H2-Q4;EIF2AK2;SCRIB;GTF2H4;GTF2E1;SND1;GTF2E2;RASA2;IRF7;IRF9;MAPK3
17	Rheumatoid arthritis	0.0138798	6.86257	46.4398	2.93892	IL23A;IL1B;ATP6V1B2;ITGAL;ICAM1		Hepatitis C	0.0451574	2.28051	13.445	2.56043	RB1;SCARB1;RSAD2;BAD;STAT1;EIF2AK1;ARAF;EIF2AK2;EIF2S1;MAVS;TBK1;OAS3;PPP2R2D;IRF7;IRF9;IFNAR1;MAPK3
18	Fc gamma R-mediated phagocytosis	0.0150365	6.61049	43.6947	2.87064	VASP;MARCKSL1;NCF1;PRKCD;PIK3R1		Cytosolic DNA-sensing pathway	0.048714	3.30924	19.0699	2.50268	ZBP1;MAVS;TBK1;POLR3B;CCL5;CASP1;IRF7;POLR3F;CGAS
19	Epstein-Barr virus infection	0.0150365	3.96208	25.9148	2.84059	NFKBIA;NEDD4;TNFAIP3;PIK3R1;ITGAL;MAPK14;ICAM1;NFKB2		Phagosome	0.0593984	2.13148	11.745	2.39308	SCARB1;MSR1;H2-T23;H2-EB1;H2-T22;ATP6V1G2;H2-DMA;H2-Q6;H2-K1;H2-M3;H2-Q7;H2-Q4;TAP1;H2-AA;CTSS;SEC61A2;CD14;H2-AB1
20	Relaxin signaling pathway	0.0150365	5.22113	34.0655	2.83358	NFKBIA;COL3A1;COL1A2;GNB1;PIK3R1;MAPK14		RNA transport	0.0597162	2.17328	11.8523	2.36848	POP5;EIF2B4;NUP155;EIF1AX;GEMIN2;EIF4A3;PYM1;PHAX;THOC5;EIF2S1;FXR1;NUP85;SAP18;NUP54;EIF2S3Y;PABPC1L;RAN
21	Protein digestion and absorption	0.0152922	6.37621	41.1833	2.80506	COL3A1;COL1A2;ELN;COL6A1;COL6A3		Proteasome	0.0987387	3.42725	16.8003	2.1289	PSMD8;PSMB5;PSMD3;PSMC2;PSME1;PSMD1;PSMB10
22	Small cell lung cancer	0.0160907	6.229	39.6257	2.76276	NFKBIA;CKS2;PIK3R1;PTGS2;BIRC3		PPAR signaling pathway	0.123913	2.54882	11.7968	2.01006	FABP1;FABP4;FABP5;ACSL1;ACOX1;ILK;LPL;PLIN2;ACAA1B;ANGPTL4
23	Legionellosis	0.0181992	7.99798	49.246	2.67408	NFKBIA;IL1B;CXCL1;NFKB2		Kaposi sarcoma-associated herpesvirus infection	0.148934	1.84861	8.13383	1.91088	RB1;H2-T23;H2-T22;STAT1;H2-Q6;H2-K1;H2-M3;H2-Q7;H2-Q4;EIF2AK2;ATG14;TBK1;GNGT2;UBB;IRF7;GNB5;IRF9;IFNAR1;MAPK3
24	Apoptosis	0.0181992	4.83192	29.7228	2.67149	NFKBIA;TUBA1B;PIK3R1;BCL2A1A;BCL2A1B;BIRC3		Toxoplasmosis	0.209324	2.16748	8.56587	1.71633	H2-EB1;BAD;STAT1;H2-DMA;IRGM1;H2-AA;HSPA1B;BCL2L1;H2-AB1;MAPK3;HSPA1A
25	Fluid shear stress and atherosclerosis	0.0187521	4.7609	28.949	2.64076	NCF1;IL1B;PIK3R1;MAPK14;KLF2;ICAM1		Nucleotide excision repair	0.209324	3.09364	12.2126	1.71445	POLD4;CDK7;RFC2;POLE3;MNAT1;GTF2H4
26	Circadian rhythm	0.0213823	11.9481	70.6144	2.56673	BHLHE40;NR1D1;CSNK1E		Renal cell carcinoma	0.209324	2.5457	9.98999	1.70429	EPAS1;BAD;ARAF;ARNT;ETS1;MET;PAK4;MAPK3
27	Human cytomegalovirus infection	0.0213957	3.54032	20.7878	2.55006	NFKBIA;ROCK2;IL1B;IL10RA;GNB1;PIK3R1;PTGS2;MAPK14		Biosynthesis of unsaturated fatty acids	0.209324	3.53117	13.7689	1.69342	ELOVL5;ACOX1;ACOT2;HSD17B4;ACAA1B
28	Amoebiasis	0.0234644	5.36177	30.793	2.49419	COL3A1;COL1A2;ACTN1;IL1B;PIK3R1		Cellular senescence	0.220727	1.81181	6.79721	1.62931	RB1;H2-T23;H2-T22;H2-Q6;H2-K1;H2-M3;H2-Q7;H2-Q4;RRAS2;ETS1;FOXO1;HIPK3;GADD45G;RBBP4;ATM;MAPK3
29	Pertussis	0.0392265	5.99302	31.0478	2.24993	IL23A;IL1B;SFTPA1;MAPK14		Ribosome	0.220727	1.85148	6.93517	1.62675	RPS5;MRPS12;MRPL20;RPS15A;RPS18;RPS27RT;RPL24;RPL13;RPS20;RPL26;RPS11;RPS27A;UBA52;RPS21;RPS24
30	African trypanosomiasis	0.0392265	8.95697	46.2199	2.24105	IL1B;HBA-A1;ICAM1		Rheumatoid arthritis	0.220727	2.29162	8.52424	1.61546	H2-EB1;ATP6V1G2;H2-DMA;CCL5;ACP5;TNFRSF11A;H2-AA;TNFSF13B;H2-AB1
31	Salmonella infection	0.039891	5.83045	29.6715	2.21015	ROCK2;IL1B;CXCL1;MAPK14		Apoptosis	0.220727	1.94193	7.20079	1.61039	ENDOG;BAD;EIF2S1;CTSS;GADD45G;CSF2RB2;CTSO;CASP6;CTSH;ATM;BIRC6;BCL2L1;MAPK3
32	Sphingolipid signaling pathway	0.039891	4.54659	23.0916	2.20573	CERS6;SGMS1;ROCK2;PIK3R1;MAPK14		NOD-like receptor signaling pathway	0.242222	1.7305	6.15183	1.54389	GBP7;NLRX1;IFI204;STAT1;MEFV;MAVS;TBK1;PLCB4;OAS3;CCL5;CASP1;IRF7;GBP2;IRF9;IFNAR1;BCL2L1;MAPK3
33	MAPK signaling pathway	0.040885	3.05145	15.3289	2.18168	CSF1R;NR4A1;DUSP5;DUSP2;IL1B;RPS6KA1;MAPK14;NFKB2		Ribosome biogenesis in eukaryotes	0.242222	2.02084	7.15164	1.53694	RRP7A;RCL1;POP5;XRN2;SBDS;IMP4;GTPBP4;MDN1;RAN;GNL3;NOL6
34	Transcriptional misregulation in cancer	0.0457189	3.6775	17.9531	2.12018	CSF1R;NFKBIZ;DOT1L;BCL2A1A;BCL2A1B;BIRC3		Alzheimer disease	0.242222	1.79315	6.31006	1.52828	NDUFA9;NDUFA7;BAD;LPL;NDUFC2;ATP5O;COX7C;PLCB4;NDUFS7;ATP5D;NDUFS4;UQCRFS1;NDUFV2;MAPK3;CDK5R1
35	FoxO signaling pathway	0.047216	4.25846	20.5287	2.0936	CSNK1E;PIK3R1;MAPK14;SOD2;KLF2		Human immunodeficiency virus 1 infection	0.242222	1.66096	5.803	1.51732	H2-T23;H2-T22;BAD;H2-Q6;H2-K1;H2-M3;H2-Q7;H2-Q4;TAP1;CGAS;BST2;TBK1;GNGT2;ATM;GNB5;AP1M2;PAK4;BCL2L1;MAPK3
36	Morphine addiction	0.0621821	4.8994	22.1315	1.96179	GRK2;GRK5;GNB1;PDE4B		ABC transporters	0.244376	2.72463	9.41836	1.50124	ABCA1;ABCC4;ABCB7;TAP1;ABCB8;ABCG2
37	Pathways in cancer	0.0672423	2.30069	10.1496	1.91591	NFKBIA;CSF1R;IL23A;ROCK2;GNB1;PIM1;CKS2;PIK3R1;PTGS2;NFKB2;BIRC3		Asthma	0.253077	3.62957	12.2737	1.46861	H2-EB1;H2-DMA;H2-AA;H2-AB1
38	Glycosaminoglycan biosynthesis	0.0721779	6.44446	27.8017	1.87357	CHSY1;XYLT1;CHST13		Cholesterol metabolism	0.253077	2.66113	8.96186	1.46257	ABCA1;SCARB1;APOC2;TSPO;LPL;ANGPTL4
39	Toll-like receptor signaling pathway	0.073553	4.53678	19.3684	1.85409	NFKBIA;IL1B;PIK3R1;MAPK14		Fatty acid degradation	0.268819	2.60051	8.53323	1.42508	HADHB;HADHA;ACSL1;ACOX1;ACAA1B;ALDH9A1
40	Th17 cell differentiation	0.0792417	4.39723	18.3338	1.81074	NFKBIA;IL23A;IL1B;MAPK14		Human papillomavirus infection	0.272189	1.49183	4.83888	1.40867	RB1;H2-T23;H2-T22;H2-Q6;H2-K1;H2-M3;H2-Q7;H2-Q4;FOXO1;TBK1;PPP2R3C;OASL1;OASL2;MAPK3;ATP6V1G2;JAG1;STAT1;BAD;EIF2AK2;SCRIB;ISG15;MFNG;PPP2R2D;ATM;IRF9;IFNAR1
41	Chagas disease (American trypanosomiasis)	0.0798606	4.3526	18.0063	1.79664	NFKBIA;IL1B;PIK3R1;MAPK14		Ubiquitin mediated proteolysis	0.299144	1.81936	5.68452	1.35694	UBOX5;PPIL2;UBA7;UBE2E3;CDC27;UBR5;HUWE1;UBE2D1;CBLB;BIRC6;ANAPC11;UBE2M
42	Regulation of actin cytoskeleton	0.080602	3.07957	12.6373	1.78216	ROCK2;ACTN1;ITGAX;PIP4K2A;PIK3R1;ITGAL		Cell adhesion molecules (CAMs)	0.306798	1.71514	5.27424	1.3355	H2-T23;H2-EB1;H2-T22;H2-DMA;H2-Q6;H2-K1;H2-M3;H2-Q7;H2-Q4;F11R;H2-AA;CD2;VCAN;H2-AB1
43	VEGF signaling pathway	0.0812217	5.85711	23.8524	1.76861	PIK3R1;PTGS2;MAPK14		RNA polymerase	0.317607	3.17537	9.57994	1.31025	POLR3B;POLR3F;POLR2I;POLR2J
44	Toxoplasmosis	0.0870415	4.14229	16.4871	1.72857	NFKBIA;IL10RA;MAPK14;BIRC3		Homologous recombination	0.331903	2.64712	7.80855	1.28109	BABAM1;POLD4;UIMC1;RBBP8;ATM
45	PI3K-Akt signaling pathway	0.0875702	2.49255	9.82865	1.71252	YWHAE;CSF1R;NR4A1;COL1A2;GNB1;COL6A1;COL6A3;PIK3R1		Fatty acid elongation	0.331903	3.04819	8.86211	1.26264	HADHB;HADHA;ELOVL5;ACOT2
46	Insulin resistance	0.0875702	4.06372	15.9298	1.70244	NFKBIA;RPS6KA1;PRKCD;PIK3R1		RNA degradation	0.331903	2.03495	5.88874	1.25676	PFKL;XRN2;WDR61;PABPC1L;LSM5;LSM3;LSM2;MPHOSPH6
47	Cytokine-cytokine receptor interaction	0.0875702	2.66464	10.3939	1.69404	CSF1R;IL23A;IL1B;IL10RA;CXCL1;RELT;CXCL15		Riboflavin metabolism	0.331903	6.34402	18.1503	1.24252	ACP5;ACP1
48	Tight junction	0.0875702	3.33249	12.9538	1.68816	VASP;TUBA1B;ROCK2;ACTN1;NEDD4		Parkinson disease	0.331903	1.73611	4.96255	1.2414	NDUFA9;NDUFA7;UBA7;UBB;NDUFS7;ATP5D;NDUFS4;UQCRFS1;NDUFC2;ATP5O;NDUFV2;COX7C
49	Influenza A	0.0877665	3.31187	12.798	1.67823	NFKBIA;IL1B;PIK3R1;MAPK14;ICAM1		Huntington disease	0.331903	1.61946	4.59808	1.23308	NDUFA9;NDUFA7;NDUFC2;AP2B1;ATP5O;COX7C;PLCB4;NDUFS7;ATP5D;NDUFS4;UQCRFS1;NDUFV2;POLR2I;POLR2J;DNAL1
50	Tuberculosis	0.107074	3.11885	11.3689	1.5831	IL23A;IL1B;IL10RA;ITGAX;MAPK14		Toll-like receptor signaling pathway	0.331903	1.90817	5.38506	1.22562	TBK1;TICAM2;STAT1;CCL5;IRF7;TLR7;CD14;IFNAR1;MAPK3
51	Human T-cell leukemia virus 1 infection	0.112278	2.7149	9.71382	1.55389	NFKBIA;ZFP36;PIK3R1;ITGAL;ICAM1;NFKB2		Intestinal immune network for IgA production	0.339475	2.50754	6.97031	1.20723	H2-EB1;H2-DMA;H2-AA;TNFSF13B;H2-AB1
52	Inflammatory mediator regulation of TRP channels	0.124105	3.49904	12.1011	1.50196	IL1B;PRKCD;PIK3R1;MAPK14		Protein processing in endoplasmic reticulum	0.350946	1.65518	4.51384	1.18436	EIF2AK1;RPN1;UBE2D1;EIF2AK2;EIF2S1;SEC61A2;NSFL1C;MAN1A;DNAJB1;ERLEC1;HYOU1;HSPA1B;HSPA1A
53	Prion diseases	0.15516	6.68277	21.4919	1.3967	PRNP;IL1B		Th1 and Th2 cell differentiation	0.364234	1.9315	5.15881	1.15995	H2-EB1;JAG1;STAT1;H2-DMA;PRKCQ;H2-AA;MAPK3;H2-AB1
54	Endocytosis	0.156106	2.46413	7.86364	1.38594	EHD1;RAB11FIP1;GRK2;GRK5;NEDD4;ARFGAP1		Oxidative phosphorylation	0.371554	1.70696	4.47459	1.13845	NDUFA9;NDUFA7;ATP6V1G2;NDUFS7;ATP5D;NDUFS4;UQCRFS1;NDUFC2;ATP5O;NDUFV2;COX7C
55	ECM-receptor interaction	0.159865	4.02167	12.6646	1.36764	COL1A2;COL6A1;COL6A3		Retrograde endocannabinoid signaling	0.371554	1.6601	4.33939	1.13522	NDUFA9;NDUFA7;GNGT2;PLCB4;SLC32A1;NDUFS7;NDUFS4;NDUFC2;ADCY3;GNB5;NDUFV2;MAPK3
56	Measles	0.165581	3.07151	9.43	1.33335	NFKBIA;IL1B;TNFAIP3;PIK3R1		Pancreatic cancer	0.401753	1.96262	4.94144	1.09346	RB1;BAD;STAT1;ARAF;MAPK3;GADD45G;BCL2L1
57	Alanine, aspartate and glutamate metabolism	0.165581	6.10903	18.7092	1.33004	4930438A08RIK;NAT8L		Ether lipid metabolism	0.412574	2.26825	5.61051	1.07423	GDPD1;ENPP2;PLD4;PAFAH1B3;PLD2
58	Rap1 signaling pathway	0.165581	2.64073	8.08194	1.32916	VASP;CSF1R;PIK3R1;ITGAL;MAPK14		Prion diseases	0.423118	2.53949	6.17318	1.05571	CCL5;MAPK3;HSPA1A;C1QC
59	Th1 and Th2 cell differentiation	0.165581	3.82939	11.614	1.31716	NFKBIA;MAML3;MAPK14		Mitophagy	0.437164	2.00604	4.73969	1.02611	USP15;TBK1;UBB;RRAS2;TBC1D17;BCL2L1
60	cAMP signaling pathway	0.165581	2.61482	7.91497	1.31459	NFKBIA;ROCK2;PDE4B;ORAI1;PIK3R1		Mismatch repair	0.437164	3.00602	7.08471	1.02356	POLD4;RFC2;PMS2
61	Progesterone-mediated oocyte maturation	0.172236	3.69678	10.9053	1.28115	RPS6KA1;PIK3R1;MAPK14		DNA replication	0.437164	2.45744	5.76955	1.01963	POLD4;RNASEH2B;RFC2;POLE3
62	Retrograde endocannabinoid signaling	0.172236	2.94438	8.67807	1.28001	NDUFA12;GNB1;PTGS2;MAPK14		mRNA surveillance pathway	0.483179	1.73314	3.8674	0.969105	DAZAP1;CLP1;PPP2R3C;EIF4A3;PPP2R2D;PYM1;SAP18;PABPC1L
63	Human papillomavirus infection	0.172236	2.14385	6.30026	1.27629	COL1A2;COL6A1;ATP6V1B2;COL6A3;MAML3;PIK3R1;PTGS2		Non-small cell lung cancer	0.493677	1.90543	4.18043	0.952821	RB1;RASSF1;BAD;ARAF;MAPK3;GADD45G
64	Ferroptosis	0.17231	5.62589	16.4422	1.26926	PRNP;GCLC		Glutamatergic synapse	0.504699	1.63428	3.50272	0.930815	SLC38A1;GNGT2;PLCB4;HOMER1;ADCY3;GNB5;GLUL;PLD2;MAPK3
65	mTOR signaling pathway	0.178988	2.86528	8.22067	1.24602	SESN2;RPS6KA1;ATP6V1B2;PIK3R1		Leishmaniasis	0.504699	1.8741	4.01173	0.929659	H2-EB1;STAT1;H2-DMA;H2-AA;MAPK3;H2-AB1
66	Hematopoietic cell lineage	0.180636	3.53356	10.0517	1.23541	CSF1R;CD24A;IL1B		Peroxisome	0.535829	1.7324	3.57827	0.897034	PHYH;PEX19;ACSL1;ACOX1;HSD17B4;ACAA1B;HACL1
67	Hedgehog signaling pathway	0.190993	5.08906	14.0134	1.19589	GRK2;CSNK1E		Transcriptional misregulation in cancer	0.536267	1.45891	2.99024	0.890148	IL1R2;MLLT1;FOXO1;GADD45G;ELK4;BMP2K;HIST2H3C2;ATM;CD14;UTY;CDK14;MET;BCL2L1
68	Phosphatidylinositol signaling system	0.190993	3.3841	9.28867	1.19205	PIP4K2A;PIK3R1;PI4KB		Fat digestion and absorption	0.549965	2.11557	4.19052	0.860248	ABCA1;FABP1;SCARB1;AGPAT1
69	Viral carcinogenesis	0.190993	2.4025	6.59346	1.19189	NFKBIA;YWHAE;ACTN1;PIK3R1;NFKB2		Ferroptosis	0.549965	2.11557	4.19052	0.860248	ACSL1;NCOA4;HMOX1;SLC3A2
70	JAK-STAT signaling pathway	0.199301	2.68484	7.20864	1.16606	IL23A;IL10RA;PIM1;PIK3R1		NF-kappa B signaling pathway	0.549965	1.622	3.21081	0.859705	TICAM2;TRIM25;PRKCQ;ATM;TNFRSF11A;CD14;BCL2L1;TNFSF13B
71	T cell receptor signaling pathway	0.199301	3.28	8.76832	1.16099	NFKBIA;PIK3R1;MAPK14		Human cytomegalovirus infection	0.549965	1.36332	2.68088	0.854011	RB1;H2-T23;H2-T22;H2-Q6;H2-K1;H2-M3;H2-Q7;H2-Q4;ADCY3;TAP1;CGAS;TBK1;GNGT2;PLCB4;CCL5;GNB5;MAPK3
72	Longevity regulating pathway	0.201155	3.24671	8.60385	1.15089	SESN2;PIK3R1;SOD2		Bladder cancer	0.562643	2.05829	3.9434	0.832049	RB1;RASSF1;ARAF;MAPK3
73	Phenylalanine, tyrosine and tryptophan biosynthesis	0.202689	15.212	39.9378	1.14021	4930438A08RIK		Porphyrin and chlorophyll metabolism	0.562643	2.05829	3.9434	0.832049	HMBS;HMOX1;FXN;HMOX2
74	Sphingolipid metabolism	0.202689	4.64559	12.086	1.12986	CERS6;SGMS1		Melanoma	0.567418	1.73166	3.27943	0.822469	RB1;BAD;ARAF;MET;MAPK3;GADD45G
75	Type II diabetes mellitus	0.202689	4.64559	12.086	1.12986	PRKCD;PIK3R1		Cell cycle	0.599427	1.50454	2.73119	0.788373	RB1;CDKN1C;ORC4;CDK7;PTTG1;CDC27;ATM;ANAPC11;GADD45G
76	Cysteine and methionine metabolism	0.214646	4.45158	11.2671	1.09922	GCLC;4930438A08RIK		Endometrial cancer	0.599427	1.79644	3.25561	0.787054	BAD;ARAF;ILK;MAPK3;GADD45G
77	Phagosome	0.236583	2.43877	5.90344	1.05128	TUBA1B;NCF1;ATP6V1B2;SFTPA1		Lysosome	0.606809	1.49138	2.65757	0.773894	NAPSA;CTSO;GBA;SLC17A5;ACP5;CTSH;GLA;AP1M2;CTSS
78	Regulation of lipolysis in adipocytes	0.253706	3.95576	9.24809	1.01533	PIK3R1;PTGS2		Inflammatory bowel disease (IBD)	0.606809	1.76307	3.10762	0.765493	H2-EB1;STAT1;H2-DMA;H2-AA;H2-AB1
79	Natural killer cell mediated cytotoxicity	0.256518	2.79272	6.4627	1.00501	PIK3R1;ITGAL;ICAM1		Necroptosis	0.606809	1.39498	2.45699	0.764925	ZBP1;TICAM2;HIST3H2A;STAT1;CHMP2B;CHMP2A;CASP1;EIF2AK2;CHMP3;GLUL;IRF9;IFNAR1
80	Inflammatory bowel disease (IBD)	0.269988	3.74699	8.43207	0.977319	IL23A;IL1B		Mineral absorption	0.614932	1.90361	3.30359	0.753687	HMOX1;MT1;HMOX2;SLC39A4
81	Cytosolic DNA-sensing pathway	0.281848	3.61961	7.94484	0.953253	NFKBIA;IL1B		Chronic myeloid leukemia	0.618132	1.63237	2.8041	0.746038	RB1;BAD;ARAF;MAPK3;GADD45G;BCL2L1
82	Autophagy	0.302954	2.5273	5.3062	0.911824	RUBCN;PRKCD;PIK3R1		Thermogenesis	0.620519	1.32431	2.25357	0.739036	COA4;NDUFA9;NDUFA7;ACSL1;ADCY3;NDUFC2;ATP5O;COX7C;NDUFS7;ATP5D;NDUFS4;NDUFAF2;UQCRFS1;NDUFV2;PRKG1
83	Proteoglycans in cancer	0.302954	2.15438	4.51279	0.90972	COL1A2;ROCK2;PIK3R1;MAPK14		Glycerolipid metabolism	0.62657	1.69993	2.83489	0.724251	LPL;GPAT3;AGPAT1;GLA;ALDH9A1
84	MicroRNAs in cancer	0.302954	1.94468	4.05731	0.906097	ZEB2;TPM1;PIM1;KIF23;PTGS2		Hematopoietic cell lineage	0.62657	1.53246	2.5423	0.720479	CD2;H2-EB1;IL1R2;H2-DMA;CD14;H2-AA;H2-AB1
85	Metabolism of xenobiotics by cytochrome P450	0.305673	3.33598	6.89079	0.897078	CBR2;UGT1A6A		Ras signaling pathway	0.62657	1.31202	2.17278	0.719216	BAD;RRAS2;RASAL3;ETS1;PLD2;RASSF1;TBK1;GNGT2;RASA2;GNB5;MET;EPHA2;PAK4;BCL2L1;MAPK3
86	Fc epsilon RI signaling pathway	0.313457	3.23456	6.52474	0.876057	PIK3R1;MAPK14		Hepatitis B	0.62781	1.37917	2.26513	0.713278	RB1;IFIH1;MAVS;TBK1;TICAM2;BAD;STAT1;ARAF;IRF7;IFNAR1;MAPK3
87	RIG-I-like receptor signaling pathway	0.313457	3.23456	6.52474	0.876057	NFKBIA;MAPK14		Autophagy	0.651553	1.41698	2.25823	0.692135	STK11;BAD;PIK3R4;RRAS2;PRKCQ;ATG14;EIF2S1;BCL2L1;MAPK3
88	Cortisol synthesis and secretion	0.317278	3.18612	6.35202	0.865832	NR4A1;ORAI1		Glycerophospholipid metabolism	0.670721	1.48115	2.30063	0.674579	CHKA;PLD4;GPAT3;ADPRM;AGPAT1;PISD;PLD2
89	Ubiquitin mediated proteolysis	0.320903	2.37657	4.6842	0.85599	NEDD4;MID1;BIRC3		FoxO signaling pathway	0.675173	1.39379	2.13974	0.666728	PLK4;STK11;HOMER1;ARAF;S1PR1;ATM;FOXO1;GADD45G;MAPK3
90	B cell receptor signaling pathway	0.328457	3.04911	5.87106	0.836234	NFKBIA;PIK3R1		Sphingolipid metabolism	0.675173	1.73019	2.63714	0.661946	ACER2;UGCG;GBA;GLA
91	Prolactin signaling pathway	0.328457	3.04911	5.87106	0.836234	PIK3R1;MAPK14		Non-alcoholic fatty liver disease (NAFLD)	0.685664	1.35103	2.01946	0.649164	NDUFA9;NDUFA7;NDUFS7;NDUFS4;MLX;UQCRFS1;NDUFC2;NDUFV2;EIF2S1;COX7C
92	Inositol phosphate metabolism	0.33209	3.00601	5.72216	0.82671	PIP4K2A;PI4KB		SNARE interactions in vesicular transport	0.685664	1.90271	2.82047	0.643774	STX3;VTI1B;BET1
93	Bacterial invasion of epithelial cells	0.335677	2.96411	5.57851	0.817349	ELMO1;PIK3R1		Amino sugar and nucleotide sugar metabolism	0.685664	1.69166	2.49685	0.64101	GMPPB;GNPDA1;PMM2;UAP1
94	Chronic myeloid leukemia	0.346359	2.88371	5.30601	0.7991	NFKBIA;PIK3R1		Arginine biosynthesis	0.727995	2.23777	3.14491	0.610348	ARG1;GLUL
95	One carbon pool by folate	0.352883	5.91249	10.706	0.786399	MTHFS		Th17 cell differentiation	0.730371	1.40282	1.95208	0.604337	H2-EB1;STAT1;H2-DMA;PRKCQ;H2-AA;H2-AB1;MAPK3
96	Non-alcoholic fatty liver disease (NAFLD)	0.359058	2.16639	3.86252	0.774318	NDUFA12;IL1B;PIK3R1		Apelin signaling pathway	0.731045	1.32854	1.82197	0.595597	HDAC5;JAG1;GNGT2;PLCB4;PIK3R4;RRAS2;ADCY3;GNB5;MAPK3
97	Human immunodeficiency virus 1 infection	0.388825	1.82887	3.09614	0.735228	NFKBIA;GNB1;PIK3R1;MAPK14		Fructose and mannose metabolism	0.731045	1.7836	2.44314	0.594888	GMPPB;PFKL;PMM2
98	Hepatitis C	0.395422	2.04126	3.40042	0.723467	NFKBIA;YWHAE;PIK3R1		Insulin signaling pathway	0.7371	1.31825	1.77402	0.584446	PPP1R3B;BAD;PRKAR2A;PHKG2;ARAF;CBLB;FOXO1;SH2B2;MAPK3
99	Phenylalanine metabolism	0.398101	4.83651	7.92116	0.711281	4930438A08RIK		Amyotrophic lateral sclerosis (ALS)	0.7371	1.58568	2.12659	0.582443	BAD;CASP1;TOMM40L;BCL2L1
100	Viral myocarditis	0.398101	2.50913	4.09442	0.708688	ITGAL;ICAM1		Thyroid cancer	0.785769	1.67851	2.12689	0.55031	NCOA4;MAPK3;GADD45G
