# Supplementary material for: Lung scRNA-seq reveals chronic inflammation and emphysemous phenotype in mice with osteogenesis imperfecta
Source: Front Genet. 2026 Feb 26;17:1713393. doi: 10.3389/fgene.2026.1713393 (PMC12978693; doi:10.3389/fgene.2026.1713393)
Supplement: Supplementary file 7 [file DataSheet5.xlsx]

## Sheet: AF1 P28 GO
Dataset S5. GSEA Pathway Analysis of mouse terms in Aga2 mutant compared to control mice.
	GO Terms
	Description	setSize	enrichmentScore	p.adjust	rank	core_enrichment
1	ribonucleoprotein complex biogenesis	24	-0.72186	1.1984e-10	61	Rps12/Rps16/Rpl7a/Rps7/Rpl10a/Rplp0/Npm1/Rps3a1/Rpl14/Rps23/Rps11/Rps19/Rps13/Rpl6/Fau/Rpl11/Rps15a/Rps9/Rps6/Rpl35a/Rpl35/Rps15/Rps8
2	ribosome biogenesis	24	-0.72186	1.1984e-10	61	Rps12/Rps16/Rpl7a/Rps7/Rpl10a/Rplp0/Npm1/Rps3a1/Rpl14/Rps23/Rps11/Rps19/Rps13/Rpl6/Fau/Rpl11/Rps15a/Rps9/Rps6/Rpl35a/Rpl35/Rps15/Rps8
3	translation at synapse	20	-0.718085	3.1986e-09	74	Rps12/Rps27a/Rpl22/Rpl12/Rps16/Rpl7a/Rpl32/Rpl10a/Rpl9/Rpl14/Rpl13/Rps10/Rps11/Rpl6/Rpl15/Rps15a/Eef2/Rpl35a/Rpl35
4	translation at postsynapse	20	-0.718085	3.1986e-09	74	Rps12/Rps27a/Rpl22/Rpl12/Rps16/Rpl7a/Rpl32/Rpl10a/Rpl9/Rpl14/Rpl13/Rps10/Rps11/Rpl6/Rpl15/Rps15a/Eef2/Rpl35a/Rpl35
5	translation at presynapse	19	-0.714286	1.08012e-08	74	Rps12/Rps27a/Rpl22/Rpl12/Rps16/Rpl7a/Rpl32/Rpl10a/Rpl9/Rpl14/Rpl13/Rps10/Rps11/Rpl6/Rpl15/Rps15a/Rpl35a/Rpl35
6	RNA processing	16	-0.765625	2.23384e-08	62	Ybx1/Rps16/Rpl7a/Rps7/Rpl10a/Npm1/Rpl14/Rps19/Rps13/Rpl11/Rps6/Rpl35a/Rpl35/Rps15/Rps8
7	ncRNA processing	14	-0.757732	2.22218e-07	62	Rps16/Rpl7a/Rps7/Rpl10a/Npm1/Rpl14/Rps19/Rpl11/Rps6/Rpl35a/Rpl35/Rps15/Rps8
8	rRNA processing	13	-0.789744	2.34338e-07	55	Rpl7a/Rps7/Rpl10a/Npm1/Rpl14/Rps19/Rpl11/Rps6/Rpl35a/Rpl35/Rps15/Rps8
9	ribosomal small subunit biogenesis	16	-0.65625	4.83499e-06	83	Rps12/Rps16/Rps7/Npm1/Rps3a1/Rps23/Rps11/Rps19/Rps13/Fau/Rps15a/Rps9/Rps6/Rps15/Rps8
10	biological regulation	158	0.623755	1.14625e-05	126	C4b/Upk3b/Podn/Slurp1/Gpm6a/Sulf1/Nkain4/Acvrl1/Cldn5/Pecam1/Dcn/Mest/Myzap/Cav1/Srgn/Egfl7/Sparcl1/H19/Aspn/Ltbp4/Aqp1/C3/Plac8/Rac2/Mfap2/Itga1/Esam/Rcn3/Plpp1/Rarres2/Podxl/Gpc3/Arhgdib/Lsp1/Serping1/Cd52/Col3a1/Vim/Psmb8/Foxf1/Sgk1/Col6a2/Igfbp6/Ets1/Tmem98/Sparc/Ccdc80/Col1a2/Gng11/Cybb/Timp2/Ptprd/Myh10/Aprt/Arhgap29/Cdh5/Ltbp1/Zeb2/Selenom/Xist/Lgals1/Pmp22/Col6a1/Eln/Mfap4/Col1a1/Tgfb2/Cd…
11	ribosomal large subunit biogenesis	9	-0.778894	6.4823e-05	54	Rpl10a/Rplp0/Npm1/Rpl14/Rpl6/Rpl11/Rpl35a/Rpl35
12	rRNA metabolic process	14	-0.615227	6.9216e-05	55	Rps16/Rpl7a/Rps7/Rpl10a/Npm1/Rpl14/Rps19/Rpl11/Rps6/Rpl35a/Rpl35/Rps15/Rps8
13	regulation of biological process	156	0.594628	0.000196119	126	C4b/Upk3b/Podn/Slurp1/Gpm6a/Sulf1/Nkain4/Acvrl1/Cldn5/Pecam1/Dcn/Mest/Myzap/Cav1/Srgn/Egfl7/Sparcl1/H19/Aspn/Ltbp4/Aqp1/C3/Plac8/Rac2/Mfap2/Itga1/Esam/Rcn3/Plpp1/Rarres2/Podxl/Gpc3/Arhgdib/Lsp1/Serping1/Col3a1/Vim/Psmb8/Foxf1/Sgk1/Col6a2/Igfbp6/Ets1/Tmem98/Sparc/Ccdc80/Col1a2/Gng11/Cybb/Timp2/Ptprd/Myh10/Arhgap29/Cdh5/Ltbp1/Zeb2/Selenom/Xist/Lgals1/Pmp22/Col6a1/Eln/Mfap4/Col1a1/Tgfb2/Cdh11/Tubb5/…
14	negative regulation of cell migration	16	0.715598	0.000707059	16	Podn/Slurp1/Sulf1/Acvrl1/Cldn5/Dcn/Cav1/Egfl7
15	negative regulation of locomotion	16	0.715598	0.000707059	16	Podn/Slurp1/Sulf1/Acvrl1/Cldn5/Dcn/Cav1/Egfl7
16	negative regulation of cell motility	16	0.715598	0.000707059	16	Podn/Slurp1/Sulf1/Acvrl1/Cldn5/Dcn/Cav1/Egfl7
17	negative regulation of cellular response to growth factor stimulus	3	0.946341	0.0011397	14	Sulf1/Dcn/Cav1
18	regulation of translation	7	-0.691542	0.00322511	70	Rbm3/Ybx1/Npm1/Rack1/Rps3/Eef2
19	regulation of amide metabolic process	7	-0.691542	0.00322511	70	Rbm3/Ybx1/Npm1/Rack1/Rps3/Eef2
20	carbohydrate homeostasis	4	-0.843137	0.0033319	37	Fabp5/Rps6/Ager
21	glucose homeostasis	4	-0.843137	0.0033319	37	Fabp5/Rps6/Ager
22	protein-RNA complex assembly	8	-0.63	0.00376323	83	Rplp0/Rps19/Rpl6/Fau/Rpl11/Rps6/Rps15
23	ribosome assembly	8	-0.63	0.00376323	83	Rplp0/Rps19/Rpl6/Fau/Rpl11/Rps6/Rps15
24	protein-RNA complex organization	8	-0.63	0.00376323	83	Rplp0/Rps19/Rpl6/Fau/Rpl11/Rps6/Rps15
25	carbohydrate transport	5	0.823137	0.00609025	34	Upk3b/Aqp1/C3/Gpc3
26	carbohydrate transmembrane transport	5	0.823137	0.00609025	34	Upk3b/Aqp1/C3/Gpc3
27	regulation of cellular process	144	0.504868	0.00613484	126	Upk3b/Podn/Slurp1/Gpm6a/Sulf1/Acvrl1/Cldn5/Pecam1/Dcn/Myzap/Cav1/Srgn/Egfl7/Sparcl1/H19/Aspn/Ltbp4/Aqp1/C3/Plac8/Rac2/Itga1/Esam/Rcn3/Plpp1/Rarres2/Podxl/Gpc3/Arhgdib/Lsp1/Col3a1/Vim/Foxf1/Sgk1/Col6a2/Igfbp6/Ets1/Tmem98/Sparc/Ccdc80/Col1a2/Gng11/Cybb/Timp2/Ptprd/Myh10/Arhgap29/Cdh5/Ltbp1/Zeb2/Xist/Lgals1/Pmp22/Col6a1/Eln/Col1a1/Tgfb2/Cdh11/Tubb5/Itm2a/Fxyd5/Laptm5/Postn/Calcrl/S100a10/Mylk/Maf/Cc…
28	regulation of bicellular tight junction assembly	3	0.922819	0.006186	9	Acvrl1/Cldn5
29	regulation of leukocyte differentiation	11	-0.522843	0.00862422	106	Car2/Mdk/Nme2/Tyrobp/Actb/Cd44/Rbp1/Hspb1/Rhoa/Ager
30	positive regulation of signal transduction by p53 class mediator	4	-0.79902	0.0100304	46	Rps20/Rpl11/Rps15
31	positive regulation of amide metabolic process	5	-0.724138	0.0114036	62	Ybx1/Npm1/Rack1/Eef2
32	multicellular organismal process	119	0.486949	0.0139743	125	Slurp1/Gpm6a/Sulf1/Acvrl1/Cldn5/Pecam1/Dcn/Cav1/Srgn/Egfl7/H19/Aspn/Aqp1/C3/Plac8/Rac2/Mfap2/Itga1/Rcn3/Rarres2/Gpc3/Col4a4/Arhgdib/Serping1/Col3a1/Vim/Igkc/Foxf1/Sgk1/Ets1/Tmem98/Sparc/Slc39a1/Bgn/Col1a2/Cybb/Timp2/Ptprd/Myh10/Aprt/Cdh5/Ltbp1/Zeb2/Selenom/Xist/Lgals1/Pmp22/Col6a1/Eln/Col1a1/Tgfb2/Cdh11/Itm2a/Laptm5/Postn/Calcrl/S100a10/Mylk/Maf/Fstl1/Tsix/Klf4/Gucy1a1/Wasf2/Dpysl2/Col5a2/Serpinh…
33	lipid storage	3	0.902439	0.0144881	23	Mest/Cav1/C3
34	humoral immune response	7	0.753596	0.0168608	38	C4b/C3/Rarres2/Serping1
35	signal transduction by p53 class mediator	6	-0.613861	0.0180397	85	Rps7/Npm1/Rps20/Rpl11/Rps15
36	regulation of signal transduction by p53 class mediator	6	-0.613861	0.0180397	85	Rps7/Npm1/Rps20/Rpl11/Rps15
37	regulation of cell projection assembly	8	0.701666	0.0191684	33	Gpm6a/Cav1/Aqp1/Rac2/Podxl
38	regulation of plasma membrane bounded cell projection assembly	8	0.701666	0.0191684	33	Gpm6a/Cav1/Aqp1/Rac2/Podxl
39	organelle assembly	19	-0.328042	0.0203532	147	Myh10/Tubb5/Coro1a/Actr3/Rpsa/Myl9/Itgb1/Rhoa/Rplp0/Npm1/Rps23/Rps19/Rps3/Rpl6/Fau/Rpl11/Rps6/Rps15
40	maturation of LSU-rRNA	4	-0.759804	0.0222275	54	Rpl10a/Npm1/Rpl35
41	positive regulation of DNA-binding transcription factor activity	3	-0.829268	0.0245856	39	Rps3/Ager
42	positive regulation of NF-kappaB transcription factor activity	3	-0.829268	0.0245856	39	Rps3/Ager
43	leukocyte mediated immunity	9	0.685071	0.0251399	44	C4b/C3/Rac2/Serping1/Foxf1
44	neutral lipid metabolic process	3	0.868293	0.0278802	30	Cav1/C3/Plpp1
45	acylglycerol metabolic process	3	0.868293	0.0278802	30	Cav1/C3/Plpp1
46	negative regulation of epithelial cell proliferation	9	0.676994	0.0284153	34	Slurp1/Sulf1/Acvrl1/Cav1/Gpc3
47	nephron development	6	0.753749	0.0294811	35	Sulf1/Aqp1/Gpc3/Col4a4
48	negative regulation of endothelial cell proliferation	5	0.797661	0.030303	14	Sulf1/Acvrl1/Cav1
49	glycerolipid metabolic process	4	0.817877	0.0318066	30	Cav1/C3/Plpp1
50	hexose transmembrane transport	4	0.812405	0.0318066	34	Upk3b/C3/Gpc3
51	regulation of glucose transmembrane transport	4	0.812405	0.0318066	34	Upk3b/C3/Gpc3
52	monosaccharide transmembrane transport	4	0.812405	0.0318066	34	Upk3b/C3/Gpc3
53	glucose transmembrane transport	4	0.812405	0.0318066	34	Upk3b/C3/Gpc3
54	apical junction assembly	8	0.692513	0.0332594	28	Acvrl1/Cldn5/Pecam1/Esam
55	ribosomal large subunit assembly	3	-0.809756	0.0335799	43	Rpl6/Rpl11
56	developmental process	118	0.457869	0.033966	108	Gpm6a/Sulf1/Acvrl1/Cldn5/Pecam1/Dcn/Cav1/Srgn/Egfl7/Sparcl1/H19/Aspn/Aqp1/C3/Plac8/Rac2/Mfap2/Itga1/Rcn3/Rarres2/Gpc3/Col4a4/Arhgdib/Col3a1/Vim/Psmb8/Igkc/Foxf1/Sgk1/Ets1/Tmem98/Sparc/Slc39a1/Bgn/Col1a2/Cybb/Timp2/Ptprd/Myh10/Aprt/Cdh5/Ltbp1/Zeb2/Selenom/Xist/Lgals1/Pmp22/Col6a1/Eln/Col1a1/Tgfb2/Cdh11/Tubb5/Itm2a/Laptm5/Postn/Calcrl/S100a10/Mylk/Maf/Fstl1/Tsix/Klf4/Wasf2/Dpysl2/Col5a2/Serpinh1/Gr…
57	response to stimulus	131	0.465669	0.035964	78	C4b/Slurp1/Gpm6a/Sulf1/Acvrl1/Cldn5/Pecam1/Dcn/Mest/Myzap/Cav1/Srgn/Egfl7/Sparcl1/Aspn/Ltbp4/Aqp1/C3/Plac8/Rac2/Itga1/Rcn3/Plpp1/Rarres2/Gpc3/Arhgdib/Lsp1/Serping1/Cd52/Col3a1/Vim/Foxf1/Sgk1/Col6a2/Igfbp6/Ets1/Tmem98/Ear2/Sparc/Hmcn1/Ccdc80/Col1a2/Gng11/Cybb/Timp2/Ptprd/Myh10/Arhgap29/Cdh5/Ltbp1/Zeb2/Selenom/Lgals1/Pmp22/Col6a1/Mfap4/Col1a1/Tgfb2
58	bicellular tight junction assembly	7	0.719477	0.0366133	28	Acvrl1/Cldn5/Pecam1/Esam
59	tight junction assembly	7	0.719477	0.0366133	28	Acvrl1/Cldn5/Pecam1/Esam
60	tight junction organization	7	0.719477	0.0366133	28	Acvrl1/Cldn5/Pecam1/Esam
61	negative regulation of smooth muscle cell migration	3	0.852189	0.0370879	16	Cav1/Egfl7
62	regulation of ubiquitin-protein transferase activity	3	-0.795122	0.0379479	46	Rps2/Rpl11
63	glomerulus development	3	0.843902	0.0384615	35	Sulf1/Aqp1/Col4a4
64	RNA splicing	4	-0.720588	0.0405189	62	Ybx1/Npm1/Rps13
65	positive regulation of translation	4	-0.720588	0.0405189	62	Ybx1/Npm1/Eef2
66	response to bacterium	21	0.550655	0.0409836	74	Gpm6a/Cav1/Aqp1/C3/Plac8/Rarres2/Gpc3/Cd52/Vim/Ear2/Hmcn1/Ccdc80/Pmp22/Col6a1
67	anatomical structure development	114	0.452658	0.045954	108	Gpm6a/Sulf1/Acvrl1/Cldn5/Pecam1/Dcn/Cav1/Srgn/Egfl7/Sparcl1/H19/Aspn/Aqp1/C3/Rac2/Mfap2/Itga1/Rcn3/Rarres2/Gpc3/Col4a4/Arhgdib/Col3a1/Vim/Igkc/Foxf1/Sgk1/Ets1/Tmem98/Sparc/Slc39a1/Bgn/Col1a2/Cybb/Timp2/Ptprd/Myh10/Aprt/Cdh5/Ltbp1/Zeb2/Selenom/Xist/Lgals1/Pmp22/Col6a1/Eln/Col1a1/Tgfb2/Cdh11/Tubb5/Itm2a/Laptm5/Postn/Calcrl/S100a10/Mylk/Maf/Fstl1/Tsix/Klf4/Wasf2/Dpysl2/Col5a2/Serpinh1/Grn/Coro1a/Emc…
68	ribosomal small subunit assembly	5	-0.62069	0.0460659	83	Rps19/Fau/Rps6/Rps15
69	regulation of endothelial cell proliferation	11	0.623117	0.0466596	16	Sulf1/Acvrl1/Cav1/Egfl7
70	activation of immune response	9	0.655436	0.0469945	38	C4b/Cav1/C3/Serping1
71	lymphocyte mediated immunity	6	0.718865	0.0471698	38	C4b/C3/Serping1
72	adaptive immune response based on somatic recombination of immune receptors built from immunoglobulin superfamily domains	6	0.717684	0.0471698	50	C4b/C3/Serping1/Tmem98
73	complement activation	3	0.829268	0.0480769	38	C4b/C3/Serping1
74	fatty acid metabolic process	3	0.827795	0.0480769	23	Cav1/C3
75	enzyme-linked receptor protein signaling pathway	29	0.522471	0.0483384	78	Sulf1/Acvrl1/Cldn5/Dcn/Cav1/Aspn/Ltbp4/Itga1/Rarres2/Gpc3/Col3a1/Igfbp6/Col1a2/Cdh5/Ltbp1/Zeb2/Col6a1/Col1a1/Tgfb2
76	regulation of DNA replication	3	-0.77561	0.0488681	50	Npm1/Cst3
77	protein stabilization	8	-0.5	0.0495002	109	Tyrobp/Pfn1/Calr/Ppib/Rps7/Npm1/Rpl11

## Sheet: AF1 P28 Humdis
Dataset S5. GSEA Pathway Analysis of mouse terms in Aga2 mutant compared to control mice.
	GO Terms
	Description	setSize	enrichmentScore	p.adjust	rank	core_enrichment
1	upper respiratory tract disease	9	-0.793286	2.18185e-05	58	EGFR/ADM/TSLP/PRKCA/SCGB1A1/IGFBP3/HSPA1A
2	anxiety disorder	4	0.905882	0.000267163	52	ELN/SLC22A3/NPY1R/RGS2
3	reproductive organ cancer	59	-0.385449	0.000778779	160	RORA/JUN/MCL1/DUSP1/FOS/CAMK2N1/JUND/ETV1/SERPINE1/FOXO1/TXNIP/EGR1/CEBPB/ETS1/CCN1/KLF6/GPX3/EGFR/HSPB1/TGFBR3/THBS1/ATF3/ERRFI1/CEBPD/PRKCA/BCL2L1/SULT1A1/SGK1/IGFBP3/TSC22D3/CCN2/HSPA1A
4	urinary bladder cancer	19	-0.560412	0.000977832	58	EGFR/THBS1/PRKCA/BCL2L1/SULT1A1/IGFBP3/ANGPTL4/HSPA1A
5	major depressive disorder	3	-0.888991	0.00148602	6	FKBP5/HSPA1A
6	glomerulonephritis	21	-0.517741	0.00165868	69	NR4A1/HSPB1/ADM/TSLP/PRKCA/SCGB1A1/SGK1/IGFBP3/CCN2
7	organ system cancer	178	-0.279135	0.00214585	69	NR4A1/NDRG2/IGFBP6/LOX/BTG2/GPX3/HES1/DNAJB1/EGFR/HSPB1/CAMTA1/TGFBR3/THBS1/IFNGR1/ATF3/NAMPT/ERRFI1/UBA52/ADM/ZBTB16/CEBPD/ECM1/SAT1/PRKCA/GLUL/BCL2L1/TNFRSF12A/SULT1A1/SGK1/IGFBP3/TSC22D3/CCN2/PTTG1/EFEMP1/RGCC/ANGPTL4/FKBP5/HSPA1A
8	immune system disease	50	-0.390546	0.0021912	206	CTSV/IGF1R/UBE2B/CBLB/GPX1/SBDS/FOXO3/PDGFRA/PNP/JUN/DUSP1/TF/PON2/BCL10/XDH/SERPINE1/FOXP1/EGR1/FNIP1/CEBPB/STIM1/IL6R/HSPB1/THBS1/IFNGR1/ADM/TSLP/SCGB1A1/BCL2L1/ATP2B4/TMC6/CCN2/FKBP5/HSPA1A
9	lung disease	39	-0.416345	0.00232906	62	GPX3/EGFR/HSPB1/TGFBR3/IFNGR1/ADM/TSLP/SCGB1A1/BCL2L1/SGK1/IGFBP3/CCN2/HSPA1A
10	nasal cavity disease	7	-0.727926	0.00316999	58	SERPINE1/EGFR/ADM/TSLP/PRKCA/SCGB1A1
11	nose disease	7	-0.727926	0.00316999	58	SERPINE1/EGFR/ADM/TSLP/PRKCA/SCGB1A1
12	allergic rhinitis	7	-0.727926	0.00316999	58	SERPINE1/EGFR/ADM/TSLP/PRKCA/SCGB1A1
13	rhinitis	7	-0.727926	0.00316999	58	SERPINE1/EGFR/ADM/TSLP/PRKCA/SCGB1A1
14	respiratory system disease	43	-0.408332	0.00327541	62	GPX3/EGFR/HSPB1/TGFBR3/IFNGR1/ADM/TSLP/PRKCA/SCGB1A1/BCL2L1/SGK1/IGFBP3/CCN2/HSPA1A
15	urinary system cancer	50	-0.378772	0.00378594	68	JUN/DUSP1/JUND/XDH/ANXA1/SERPINE1/DUSP6/TXNIP/EGR1/CCN1/KLF6/NDRG2/IGFBP6/BTG2/EGFR/HSPB1/TGFBR3/THBS1/ATF3/ADM/PRKCA/BCL2L1/SULT1A1/IGFBP3/CCN2/ANGPTL4/HSPA1A
16	peptic ulcer disease	2	-0.955078	0.00467401	26	HSPA1A
17	retinal disease	16	-0.537608	0.00491693	73	IL6R/IGFBP6/LOX/EGFR/THBS1/ADM/ECM1/IGFBP3/CCN2
18	kidney disease	60	-0.353599	0.0055005	85	STIM1/CYB5A/IL6R/NR4A1/GPX3/HES1/EGFR/HSPB1/THBS1/NAMPT/ADM/TSLP/PRKCA/SCGB1A1/BCL2L1/SGK1/IGFBP3/CCN2/HSPA1A
19	malignant ovarian surface epithelial-stromal neoplasm	19	-0.505454	0.00579954	157	MCL1/DUSP1/FOS/CAMK2N1/SERPINE1/ETS1/EGFR/HSPB1/THBS1/PRKCA/IGFBP3/TSC22D3/CCN2
20	ovary epithelial cancer	19	-0.505454	0.00579954	157	MCL1/DUSP1/FOS/CAMK2N1/SERPINE1/ETS1/EGFR/HSPB1/THBS1/PRKCA/IGFBP3/TSC22D3/CCN2
21	ovarian carcinoma	19	-0.505454	0.00579954	157	MCL1/DUSP1/FOS/CAMK2N1/SERPINE1/ETS1/EGFR/HSPB1/THBS1/PRKCA/IGFBP3/TSC22D3/CCN2
22	male reproductive system disease	16	-0.530784	0.00606822	88	NUPR1/IL6R/EGFR/HSPB1/BCL2L1/IGFBP3/HSPA1A
23	overnutrition	38	-0.402817	0.00658963	160	RORA/DUSP1/TF/PON2/XDH/ETV1/SERPINE1/HSD11B1/CEBPB/STIM1/IL6R/IGFBP6/GPX3/PNPLA2/THBS1/ATF3/NAMPT/ADM/CEBPD/GLUL/IGFBP3/CCN2
24	nephritis	24	-0.474106	0.00693335	156	DUSP1/TF/FOS/JUND/XDH/SERPINE1/NR4A1/HSPB1/ADM/TSLP/PRKCA/SCGB1A1/SGK1/IGFBP3/CCN2
25	obesity	37	-0.395197	0.00697508	160	RORA/TF/PON2/XDH/ETV1/SERPINE1/HSD11B1/CEBPB/STIM1/IL6R/IGFBP6/GPX3/PNPLA2/THBS1/ATF3/NAMPT/ADM/CEBPD/GLUL/IGFBP3/CCN2
26	viral infectious disease	38	-0.399424	0.00743308	96	CEBPB/CCN1/IL6R/NR4A1/IGFBP6/GPX3/DNAJB1/EGFR/HSPB1/THBS1/IFNGR1/NAMPT/TSLP/SAT1/SCGB1A1/BCL2L1
27	lower respiratory tract disease	42	-0.388633	0.00819529	62	GPX3/EGFR/HSPB1/TGFBR3/IFNGR1/ADM/TSLP/SCGB1A1/BCL2L1/SGK1/IGFBP3/CCN2/HSPA1A
28	female reproductive organ cancer	37	-0.390934	0.00825294	168	PDGFRA/RORA/JUN/MCL1/DUSP1/FOS/CAMK2N1/SERPINE1/CEBPB/ETS1/CCN1/GPX3/EGFR/HSPB1/TGFBR3/THBS1/ERRFI1/PRKCA/BCL2L1/SULT1A1/IGFBP3/TSC22D3/CCN2
29	reproductive system disease	38	-0.395858	0.00838197	131	SERPINE1/FOXO1/HSD11B1/EGR1/CCN1/NUPR1/IL6R/GPX3/EGFR/HSPB1/TGFBR3/NAMPT/ADM/PRKCA/BCL2L1/SGK1/IGFBP3/HSPA1A
30	retinal vascular disease	14	-0.543644	0.0085352	73	IL6R/LOX/EGFR/THBS1/ADM/ECM1/IGFBP3/CCN2
31	diabetic retinopathy	14	-0.543644	0.0085352	73	IL6R/LOX/EGFR/THBS1/ADM/ECM1/IGFBP3/CCN2
32	common cold	2	-0.939453	0.00910735	34	HSPA1A
33	allergic disease	4	-0.794233	0.00953147	47	IFNGR1/ADM/TSLP
34	obstructive lung disease	20	-0.458506	0.0100882	58	XDH/SERPINE1/FOXO1/EGR1/EGFR/HSPB1/TGFBR3/ADM/TSLP/SCGB1A1/BCL2L1/CCN2
35	chronic obstructive pulmonary disease	20	-0.458506	0.0100882	58	XDH/SERPINE1/FOXO1/EGR1/EGFR/HSPB1/TGFBR3/ADM/TSLP/SCGB1A1/BCL2L1/CCN2
36	acute kidney failure	15	-0.529317	0.0103798	139	XDH/ANXA1/PKD2/IL6R/HES1/EGFR/SCGB1A1/BCL2L1/HSPA1A
37	urinary system disease	62	-0.339884	0.0115793	85	ATP6AP2/JUN/DUSP1/TF/FOS/JUND/TNXB/XDH/ANXA1/SERPINE1/PKD2/STIM1/CYB5A/IL6R/NR4A1/GPX3/HES1/EGFR/HSPB1/THBS1/NAMPT/ADM/TSLP/PRKCA/SCGB1A1/BCL2L1/SGK1/IGFBP3/CCN2/HSPA1A
38	Kawasaki disease	3	-0.804852	0.0127468	38	ADM/HSPA1A
39	lymphadenitis	3	-0.804852	0.0127468	38	ADM/HSPA1A
40	lymph node disease	3	-0.804852	0.0127468	38	ADM/HSPA1A
41	prostate cancer	43	-0.370227	0.0138564	158	JUN/MCL1/DUSP1/CAMK2N1/JUND/ETV1/SERPINE1/FOXO1/TXNIP/EGR1/CEBPB/CCN1/KLF6/EGFR/HSPB1/THBS1/ATF3/CEBPD/PRKCA/BCL2L1/SULT1A1/IGFBP3/HSPA1A
42	male reproductive organ cancer	43	-0.370227	0.0138564	158	JUN/MCL1/DUSP1/CAMK2N1/JUND/ETV1/SERPINE1/FOXO1/TXNIP/EGR1/CEBPB/CCN1/KLF6/EGFR/HSPB1/THBS1/ATF3/CEBPD/PRKCA/BCL2L1/SULT1A1/IGFBP3/HSPA1A
43	prostate carcinoma	16	-0.498526	0.0140548	168	PDGFRA/JUN/CAMK2N1/ETV1/TXNIP/EGR1/CCN1/EGFR/PRKCA/BCL2L1/HSPA1A
44	heart disease	56	-0.342633	0.0146288	94	KLF15/CCN1/NUPR1/STIM1/IL6R/LOX/EGFR/THBS1/IFNGR1/ADM/PRKCA/BCL2L1/TNFRSF12A/IGFBP3/TRIB1/CCN2/ANGPTL4/HSPA1A
45	hypospadias	2	-0.917969	0.0151338	45	CCN2
46	acquired metabolic disease	45	-0.351937	0.0154802	189	GPX1/FOXO3/ALDH2/BTG1/RORA/DUSP1/TF/PON2/XDH/ETV1/SERPINE1/TXNIP/HSD11B1/CEBPB/STIM1/IL6R/IGFBP6/GPX3/PNPLA2/THBS1/ATF3/NAMPT/ADM/CEBPD/GLUL/IGFBP3/CCN2
47	infertility	9	-0.604788	0.0166928	73	IGF1R/UBE2B/SERPINE1/IL6R/GPX3/HSPB1/ADM/SGK1
48	membranoproliferative glomerulonephritis	3	-0.79391	0.0168515	34	TSLP/CCN2
49	thrombocytosis	2	-0.912109	0.0168634	48	BCL2L1
50	keratoacanthoma	2	-0.912109	0.0168634	48	BCL2L1
51	skin squamous cell carcinoma	2	-0.912109	0.0168634	48	BCL2L1
52	asthma	15	-0.504536	0.0183263	58	XDH/SERPINE1/EGR1/EGFR/HSPB1/IFNGR1/SCGB1A1/BCL2L1/HSPA1A
53	bronchial disease	16	-0.485582	0.0189332	58	XDH/SERPINE1/EGR1/EGFR/HSPB1/IFNGR1/SCGB1A1/BCL2L1/HSPA1A
54	nutrition disease	43	-0.356374	0.0219868	189	GPX1/FOXO3/ALDH2/BTG1/RORA/DUSP1/TF/PON2/XDH/ETV1/SERPINE1/HSD11B1/CEBPB/STIM1/IL6R/IGFBP6/GPX3/PNPLA2/THBS1/ATF3/NAMPT/ADM/CEBPD/GLUL/IGFBP3/CCN2
55	panic disorder	2	0.902344	0.0230761	52	ELN/RGS2
56	kidney cancer	43	-0.354916	0.0232431	158	JUN/DUSP1/JUND/ANXA1/SERPINE1/DUSP6/TXNIP/EGR1/CCN1/KLF6/NDRG2/IGFBP6/BTG2/EGFR/HSPB1/TGFBR3/THBS1/ATF3/ADM/BCL2L1/IGFBP3/CCN2/ANGPTL4
57	transitional cell carcinoma	4	-0.756719	0.0233273	58	EGFR/BCL2L1/IGFBP3
58	autoimmune disease of skin and connective tissue	2	-0.898438	0.0240698	55	ATP2B4
59	pemphigus	2	-0.898438	0.0240698	55	ATP2B4
60	pulmonary tuberculosis	6	-0.674251	0.0245529	73	JUN/IL6R/EGFR/IFNGR1/ATF3
61	immune system cancer	2	-0.892578	0.0272406	58	BCL2L1
62	thymus cancer	2	-0.892578	0.0272406	58	BCL2L1
63	ovary adenocarcinoma	2	-0.892578	0.0272406	58	IGFBP3
64	disease by infectious agent	54	-0.326259	0.0272781	73	IL6R/NR4A1/IGFBP6/GPX3/DNAJB1/EGFR/HSPB1/THBS1/IFNGR1/ATF3/NAMPT/ADM/TSLP/SAT1/SCGB1A1/BCL2L1
65	nephroblastoma	10	-0.54844	0.0301675	122	DUSP6/EGR1/NDRG2/ATF3/BCL2L1/CCN2
66	uveitis	4	-0.739216	0.0306457	138	IL6R/IFNGR1/ADM
67	uveal disease	4	-0.739216	0.0306457	138	IL6R/IFNGR1/ADM
68	substance dependence	4	0.723319	0.030863	62	SLC22A3/KCNH2/CERK
69	gallbladder cancer	2	-0.884766	0.0309965	62	EGFR
70	gallbladder carcinoma	2	-0.884766	0.0309965	62	EGFR
71	hematologic cancer	64	-0.308809	0.0315109	73	IL6R/NR4A1/NDRG2/GPX3/HES1/EGFR/HSPB1/THBS1/IFNGR1/ZBTB16/CEBPD/PRKCA/BCL2L1/IGFBP3/PTTG1/FKBP5/HSPA1A
72	mental depression	10	-0.544771	0.031639	26	IGF1R/GPX1/JUN/DUSP1/S100A10/IL6R/BCL2L1/FKBP5/HSPA1A
73	colonic benign neoplasm	2	-0.878906	0.0321552	65	BCL2L1
74	impotence	4	-0.734124	0.032741	26	BCL2L1/IGFBP3
75	sexual dysfunction	4	-0.734124	0.032741	26	BCL2L1/IGFBP3
76	cardiomyopathy	28	-0.395118	0.0346105	94	KLF15/STIM1/IL6R/EGFR/IFNGR1/ADM/PRKCA/BCL2L1/TNFRSF12A/IGFBP3/CCN2
77	hepatobiliary system cancer	90	-0.275035	0.0374194	158	JUN/MCL1/DUSP1/TF/FOS/CAMK2N1/XDH/ANXA1/SERPINE1/FOXO1/FOXP1/TXNIP/EGR1/GADD45B/CEBPB/CCN1/PIM3/KLF6/IL6R/NR4A1/NDRG2/GPX3/DNAJB1/EGFR/HSPB1/TGFBR3/THBS1/ERRFI1/ADM/PRKCA/GLUL/BCL2L1/SULT1A1/IGFBP3/PTTG1/EFEMP1/ANGPTL4/HSPA1A
78	kidney failure	25	-0.402964	0.0380117	139	HSPA8/COL1A1/IGF1R/GPX1/ALDH2/ATP6AP2/XDH/ANXA1/SERPINE1/PKD2/IL6R/NR4A1/HES1/EGFR/NAMPT/SCGB1A1/BCL2L1/HSPA1A
79	movement disease	5	-0.684106	0.0402805	58	EGFR/ATP2B4/HSPA1A
80	glucose metabolism disease	53	-0.321734	0.0409027	156	DUSP1/TF/PON2/XDH/SERPINE1/FOXO1/TXNIP/HSD11B1/CEBPB/ETS1/IL6R/GPX3/HES1/EGFR/PNPLA2/HSPB1/NAMPT/ADM/GLUL/SGK1/IGFBP3/TRIB1/CCN2/HSPA1A
81	diabetes mellitus	44	-0.32687	0.0415512	115	TXNIP/HSD11B1/CEBPB/ETS1/IL6R/GPX3/HES1/EGFR/HSPB1/NAMPT/ADM/GLUL/SGK1/IGFBP3/CCN2/HSPA1A
82	colon carcinoma	15	-0.469863	0.0431433	65	LOX/EGFR/UBA52/IGFBP3/HSPA1A
83	endocrine system disease	34	-0.365253	0.0442322	156	DUSP1/TF/XDH/ANXA1/SERPINE1/DUSP6/HSD11B1/EGR1/CYB5A/IL6R/BTG2/EGFR/HSPB1/NAMPT/ADM/BCL2L1/IGFBP3/PTTG1
84	fibromyalgia	3	-0.765273	0.0457875	17	IGFBP3/TSC22D3
85	lung carcinoma	49	-0.323801	0.0462185	121	FOXP1/RECK/EGR1/CEBPB/ETS1/CCN1/KLF6/GPX3/EGFR/HSPB1/TGFBR3/SAT1/PRKCA/BCL2L1/SULT1A1/IGFBP3/CCN2/EFEMP1/RGCC
86	gonadal disease	8	-0.573057	0.0466667	131	SERPINE1/DUSP6/CYB5A/EGFR/NAMPT/IGFBP3
87	carbohydrate metabolic disorder	60	-0.305222	0.0469613	62	GPX3/HES1/EGFR/PNPLA2/HSPB1/TGFBR3/NAMPT/ADM/GLUL/SGK1/IGFBP3/TRIB1/CCN2/HSPA1A
88	blood coagulation disease	12	-0.501036	0.0482315	85	STIM1/HES1/THBS1/ADM/SCGB1A1/BCL2L1
89	lung non-small cell carcinoma	45	-0.31838	0.0486111	121	FOXP1/RECK/EGR1/ETS1/CCN1/KLF6/GPX3/EGFR/HSPB1/TGFBR3/PRKCA/BCL2L1/SULT1A1/IGFBP3/CCN2/EFEMP1/RGCC
90	pancreas disease	13	-0.485029	0.0493631	239	GAS6/BNIP3L/CTSV/ALDH2/DUSP1/TF/XDH/SERPINE1/DUSP6/EGR1/BTG2/HSPB1
91	pancreatitis	13	-0.485029	0.0493631	239	GAS6/BNIP3L/CTSV/ALDH2/DUSP1/TF/XDH/SERPINE1/DUSP6/EGR1/BTG2/HSPB1
92	bone resorption disease	11	-0.502888	0.0496	112	HSD11B1/QPCT/THBS1/IFNGR1/IGFBP3/TSC22D3
93	osteoporosis	11	-0.502888	0.0496	112	HSD11B1/QPCT/THBS1/IFNGR1/IGFBP3/TSC22D3

## Sheet: SCMF P28 GO
Dataset S5. GSEA Pathway Analysis of mouse terms in Aga2 mutant compared to control mice.
	GO Terms
	Description	setSize	enrichmentScore	p.adjust	rank	core_enrichment
1	cytoplasmic translation	54	-0.769231	1e-10	79	Rpl19/Rpl8/Rpl34/Rps14/Rpl36a/Rpl30/Rps9/Rpl27/Rpl14/Rpl28/Rpl18/Rpl23a/Rpl13a/Rpl32/Rpl21/Rplp1/Rpl27a/Rps15/Rplp2/Rpl23/Rpl41/Rps19/Rpl18a/Rpl10a/Rps26/Rps20/Rpl35a/Rps5/Rps6/Rpl13/Rps2/Rps18/Rplp0/Rps16/Rpl29/Rps24/Fau/Rpl6/Rps10/Rpl36/Rpl38/Rpsa/Rpl12/Rps11/Rpl9/Rpl37a/Rpl26/Rps15a/Rps29/Rps21/Rps28/Rpl39/Uba52
2	translation	59	-0.741402	1e-10	79	Rpl24/Rpl19/Rpl8/Rpl34/Rps14/Rpl36a/Rpl30/Rps9/Rpl27/Rpl14/Rpl28/Rpl18/Rpl23a/Rpl13a/Rpl32/Rpl21/Rplp1/Rpl27a/Rps15/Rplp2/Rpl23/Rpl41/Rps19/Rpl18a/Rpl10a/Rps27/Rps26/Rps20/Rpl35a/Rps5/Rps6/Rpl13/Rps2/Rps18/Rplp0/Rps16/Rpl29/Rps24/Fau/Rpl6/Rps10/Rpl36/Rpl38/Rpsa/Rpl37/Rpl12/Rps11/Rpl9/Rpl37a/Rpl26/Rps15a/Rps29/Rps21/Rps28/Rpl39/Rpl35/Uba52
3	peptide biosynthetic process	59	-0.741402	1e-10	79	Rpl24/Rpl19/Rpl8/Rpl34/Rps14/Rpl36a/Rpl30/Rps9/Rpl27/Rpl14/Rpl28/Rpl18/Rpl23a/Rpl13a/Rpl32/Rpl21/Rplp1/Rpl27a/Rps15/Rplp2/Rpl23/Rpl41/Rps19/Rpl18a/Rpl10a/Rps27/Rps26/Rps20/Rpl35a/Rps5/Rps6/Rpl13/Rps2/Rps18/Rplp0/Rps16/Rpl29/Rps24/Fau/Rpl6/Rps10/Rpl36/Rpl38/Rpsa/Rpl37/Rpl12/Rps11/Rpl9/Rpl37a/Rpl26/Rps15a/Rps29/Rps21/Rps28/Rpl39/Rpl35/Uba52
4	peptide metabolic process	60	-0.715195	1e-10	79	Rpl24/Rpl19/Rpl8/Rpl34/Rps14/Rpl36a/Rpl30/Rps9/Rpl27/Rpl14/Rpl28/Rpl18/Rpl23a/Rpl13a/Rpl32/Rpl21/Rplp1/Rpl27a/Rps15/Rplp2/Rpl23/Rpl41/Rps19/Rpl18a/Rpl10a/Rps27/Rps26/Rps20/Rpl35a/Rps5/Rps6/Rpl13/Rps2/Rps18/Rplp0/Rps16/Rpl29/Rps24/Fau/Rpl6/Rps10/Rpl36/Rpl38/Rpsa/Rpl37/Rpl12/Rps11/Rpl9/Rpl37a/Rpl26/Rps15a/Rps29/Rps21/Rps28/Rpl39/Rpl35/Uba52
5	amide metabolic process	60	-0.715195	1e-10	79	Rpl24/Rpl19/Rpl8/Rpl34/Rps14/Rpl36a/Rpl30/Rps9/Rpl27/Rpl14/Rpl28/Rpl18/Rpl23a/Rpl13a/Rpl32/Rpl21/Rplp1/Rpl27a/Rps15/Rplp2/Rpl23/Rpl41/Rps19/Rpl18a/Rpl10a/Rps27/Rps26/Rps20/Rpl35a/Rps5/Rps6/Rpl13/Rps2/Rps18/Rplp0/Rps16/Rpl29/Rps24/Fau/Rpl6/Rps10/Rpl36/Rpl38/Rpsa/Rpl37/Rpl12/Rps11/Rpl9/Rpl37a/Rpl26/Rps15a/Rps29/Rps21/Rps28/Rpl39/Rpl35/Uba52
6	amide biosynthetic process	60	-0.715195	1e-10	79	Rpl24/Rpl19/Rpl8/Rpl34/Rps14/Rpl36a/Rpl30/Rps9/Rpl27/Rpl14/Rpl28/Rpl18/Rpl23a/Rpl13a/Rpl32/Rpl21/Rplp1/Rpl27a/Rps15/Rplp2/Rpl23/Rpl41/Rps19/Rpl18a/Rpl10a/Rps27/Rps26/Rps20/Rpl35a/Rps5/Rps6/Rpl13/Rps2/Rps18/Rplp0/Rps16/Rpl29/Rps24/Fau/Rpl6/Rps10/Rpl36/Rpl38/Rpsa/Rpl37/Rpl12/Rps11/Rpl9/Rpl37a/Rpl26/Rps15a/Rps29/Rps21/Rps28/Rpl39/Rpl35/Uba52
7	organonitrogen compound biosynthetic process	63	-0.656771	1e-10	79	Rpl24/Rpl19/Rpl8/Rpl34/Rps14/Rpl36a/Rpl30/Rps9/Rpl27/Rpl14/Rpl28/Rpl18/Rpl23a/Rpl13a/Rpl32/Rpl21/Rplp1/Rpl27a/Rps15/Rplp2/Rpl23/Rpl41/Rps19/Rpl18a/Rpl10a/Rps27/Rps26/Rps20/Rpl35a/Rps5/Rps6/Rpl13/Rps2/Rps18/Rplp0/Rps16/Rpl29/Rps24/Fau/Rpl6/Rps10/Rpl36/Rpl38/Rpsa/Rpl37/Rpl12/Rps11/Rpl9/Rpl37a/Rpl26/Rps15a/Rps29/Rps21/Rps28/Rpl39/Rpl35/Uba52
8	translation at presynapse	37	-0.662729	1e-10	76	Rpl8/Rpl34/Rps14/Rpl36a/Rpl27/Rpl14/Rpl28/Rpl23a/Rpl13a/Rpl32/Rpl27a/Rplp2/Rpl23/Rpl10a/Rps27/Rps26/Rpl35a/Rps5/Rpl13/Rps16/Rpl29/Rps24/Rpl6/Rps10/Rpl36/Rpl38/Rpl37/Rpl12/Rps11/Rpl9/Rpl37a/Rpl26/Rps15a/Rps28/Rpl35/Uba52
9	translation at synapse	37	-0.662729	1e-10	76	Rpl8/Rpl34/Rps14/Rpl36a/Rpl27/Rpl14/Rpl28/Rpl23a/Rpl13a/Rpl32/Rpl27a/Rplp2/Rpl23/Rpl10a/Rps27/Rps26/Rpl35a/Rps5/Rpl13/Rps16/Rpl29/Rps24/Rpl6/Rps10/Rpl36/Rpl38/Rpl37/Rpl12/Rps11/Rpl9/Rpl37a/Rpl26/Rps15a/Rps28/Rpl35/Uba52
10	translation at postsynapse	37	-0.662729	1e-10	76	Rpl8/Rpl34/Rps14/Rpl36a/Rpl27/Rpl14/Rpl28/Rpl23a/Rpl13a/Rpl32/Rpl27a/Rplp2/Rpl23/Rpl10a/Rps27/Rps26/Rpl35a/Rps5/Rpl13/Rps16/Rpl29/Rps24/Rpl6/Rps10/Rpl36/Rpl38/Rpl37/Rpl12/Rps11/Rpl9/Rpl37a/Rpl26/Rps15a/Rps28/Rpl35/Uba52
11	cellular nitrogen compound metabolic process	81	-0.518748	1e-10	84	Nfib/Bmpr1a/Ddr2/Pbx1/Rpl24/Rpl19/Rpl8/Rpl34/Rps14/Ppia/Rpl36a/Tmsb4x/Rpl30/Rps9/Rpl27/Rpl14/Rpl28/Rpl18/Rpl23a/Rpl13a/Rpl32/Rpl21/Rplp1/Rpl27a/Rps15/Rplp2/Rpl23/Rpl41/Rps19/Rpl18a/Rpl10a/Rps27/Rps26/Rps20/Rpl35a/Rps5/Rps6/Rpl13/Rps2/Rps18/Rplp0/Rps16/Rpl29/Rps24/Fau/Rpl6/Rps10/Rpl36/Rpl38/Rpsa/Rpl37/Rpl12/Rps11/Rpl9/Rpl37a/Rpl26/Rps15a/Rps29/Rps21/Rps28/Rpl39/Rpl35/Ptprc/Tsc22d3/Scgb1a1/Uba52
12	cellular nitrogen compound biosynthetic process	79	-0.514378	1.31882e-10	84	Nfib/Bmpr1a/Ddr2/Pbx1/Rpl24/Rpl19/Rpl8/Rpl34/Rps14/Ppia/Rpl36a/Tmsb4x/Rpl30/Rps9/Rpl27/Rpl14/Rpl28/Rpl18/Rpl23a/Rpl13a/Rpl32/Rpl21/Rplp1/Rpl27a/Rps15/Rplp2/Rpl23/Rpl41/Rps19/Rpl18a/Rpl10a/Rps27/Rps26/Rps20/Rpl35a/Rps5/Rps6/Rpl13/Rps2/Rps18/Rplp0/Rps16/Rpl29/Rps24/Fau/Rpl6/Rps10/Rpl36/Rpl38/Rpsa/Rpl37/Rpl12/Rps11/Rpl9/Rpl37a/Rpl26/Rps15a/Rps29/Rps21/Rps28/Rpl39/Rpl35/Tsc22d3/Scgb1a1/Uba52
13	anatomical structure development	72	0.551042	7.59739e-09	81	Xist/Bmp3/Col27a1/Ntrk3/Lgr6/Boc/Eln/Tpm1/Tjp2/Ednrb/Sema3d/Ywhae/Efnb2/Gja1/Nrep/Fblim1/Creb3l2/Serpine2/Igf1/Col3a1/Asph/Fgfr1/Sulf1/Crk/Mmp2/Efemp2/Smarcc2/Myl9/Col5a2/Hhip/Lifr/Atp2a2/Map1b/Lhfpl2/Rbfox2/Adgrl2/Axl/Dkk3/Col1a2/Svil/Adamts2/Ltbp3/Palld/Hspg2/Mylk/Fstl1/Lamb2/Dst/App/Amotl1/Col6a1/Adamts1/Nfib/Bmpr1a/Ddr2/Pbx1/Rpl24
14	biological regulation	96	0.549009	3.91349e-08	81	Xist/Bmp3/Smtn/Ntrk3/Lgr6/Boc/Map4k3/Eln/Tpm1/Tjp2/Ednrb/Sema3d/Ccdc80/Net1/Ywhae/Efnb2/Kif13a/Gja1/Nrep/Fblim1/Creb3l2/Serpine2/Igf1/Col3a1/Asph/Fgfr1/Sulf1/Crk/Mmp2/Efemp2/Smarcc2/Pam/Col5a2/Hhip/Atrnl1/Lifr/Atp2a2/Cbx6/Itga9/Map1b/Lhfpl2/Rbfox2/Adgrl2/Axl/Dkk3/Tpm2/Col1a2/Svil/Ltbp3/Col6a3/Col6a2/Hspg2/Mylk/Ghr/Fstl1/Lamb2/App/Amotl1/Col6a1/Cbx5/Prdx1/Adamts1/Nfib/Bmpr1a/Rbpms/Ddr2/Pbx1/Rpl24
15	regulation of biological process	94	0.542702	4.13873e-08	81	Xist/Bmp3/Smtn/Ntrk3/Lgr6/Boc/Map4k3/Eln/Tpm1/Tjp2/Ednrb/Sema3d/Ccdc80/Net1/Ywhae/Efnb2/Kif13a/Gja1/Nrep/Fblim1/Creb3l2/Serpine2/Igf1/Col3a1/Asph/Fgfr1/Sulf1/Crk/Mmp2/Efemp2/Smarcc2/Pam/Col5a2/Hhip/Atrnl1/Lifr/Atp2a2/Cbx6/Itga9/Map1b/Lhfpl2/Rbfox2/Adgrl2/Axl/Dkk3/Col1a2/Svil/Ltbp3/Col6a3/Col6a2/Hspg2/Mylk/Ghr/Fstl1/Lamb2/App/Amotl1/Col6a1/Cbx5/Prdx1/Adamts1/Nfib/Bmpr1a/Rbpms/Ddr2/Pbx1/Rpl24
16	developmental process	74	0.550195	4.3216e-08	81	Xist/Bmp3/Col27a1/Ntrk3/Lgr6/Boc/Eln/Tpm1/Tjp2/Ednrb/Sema3d/Ywhae/Efnb2/Gja1/Nrep/Fblim1/Creb3l2/Serpine2/Igf1/Col3a1/Asph/Fgfr1/Sulf1/Crk/Mmp2/Efemp2/Smarcc2/Myl9/Col5a2/Hhip/Lifr/Atp2a2/Map1b/Lhfpl2/Rbfox2/Adgrl2/Axl/Dkk3/Col1a2/Svil/Adamts2/Ltbp3/Palld/Hspg2/Mylk/Ghr/Fstl1/Lamb2/Dst/App/Amotl1/Col6a1/Adamts1/Nfib/Bmpr1a/Ddr2/Pbx1/Rpl24
17	ribonucleoprotein complex biogenesis	27	-0.627171	5.41372e-08	69	Rps9/Rpl27/Rpl14/Rpl23a/Rpl13a/Rps15/Rps19/Rpl10a/Rps27/Rpl35a/Rps5/Rps6/Rplp0/Rps16/Rps24/Fau/Rpl6/Rpl38/Rpsa/Rps11/Rpl26/Rps15a/Rps21/Rps28/Rpl35
18	multicellular organism development	61	0.545024	8.06905e-08	81	Xist/Bmp3/Col27a1/Ntrk3/Boc/Eln/Tpm1/Tjp2/Ednrb/Sema3d/Ywhae/Efnb2/Gja1/Nrep/Creb3l2/Serpine2/Igf1/Col3a1/Asph/Fgfr1/Sulf1/Crk/Mmp2/Efemp2/Smarcc2/Col5a2/Hhip/Lifr/Map1b/Lhfpl2/Rbfox2/Adgrl2/Axl/Dkk3/Col1a2/Adamts2/Ltbp3/Hspg2/Mylk/Fstl1/Lamb2/Dst/App/Amotl1/Col6a1/Adamts1/Nfib/Bmpr1a/Ddr2/Pbx1/Rpl24
19	ribosome biogenesis	26	-0.620631	1.65003e-07	69	Rps9/Rpl27/Rpl14/Rpl23a/Rps15/Rps19/Rpl10a/Rps27/Rpl35a/Rps5/Rps6/Rplp0/Rps16/Rps24/Fau/Rpl6/Rpl38/Rpsa/Rps11/Rpl26/Rps15a/Rps21/Rps28/Rpl35
20	animal organ development	49	0.561325	1.96652e-07	81	Xist/Bmp3/Col27a1/Ntrk3/Boc/Eln/Tpm1/Tjp2/Ednrb/Sema3d/Ywhae/Efnb2/Gja1/Creb3l2/Serpine2/Igf1/Col3a1/Fgfr1/Sulf1/Crk/Mmp2/Efemp2/Col5a2/Hhip/Lifr/Rbfox2/Axl/Col1a2/Svil/Adamts2/Ltbp3/Palld/Hspg2/Mylk/Lamb2/App/Col6a1/Adamts1/Nfib/Bmpr1a/Ddr2/Pbx1/Rpl24
21	regulation of cellular process	91	0.520943	2.75257e-07	81	Xist/Bmp3/Ntrk3/Lgr6/Boc/Map4k3/Eln/Tpm1/Tjp2/Ednrb/Sema3d/Ccdc80/Net1/Ywhae/Efnb2/Kif13a/Gja1/Nrep/Fblim1/Creb3l2/Serpine2/Igf1/Col3a1/Asph/Fgfr1/Sulf1/Crk/Mmp2/Efemp2/Smarcc2/Pam/Col5a2/Hhip/Atrnl1/Lifr/Atp2a2/Cbx6/Itga9/Map1b/Rbfox2/Adgrl2/Axl/Dkk3/Col1a2/Svil/Ltbp3/Col6a3/Col6a2/Hspg2/Mylk/Ghr/Fstl1/Lamb2/App/Amotl1/Col6a1/Cbx5/Prdx1/Adamts1/Nfib/Bmpr1a/Rbpms/Ddr2/Pbx1/Rpl24
22	system development	53	0.553601	3.98704e-07	81	Bmp3/Col27a1/Ntrk3/Boc/Eln/Tpm1/Tjp2/Ednrb/Sema3d/Ywhae/Efnb2/Gja1/Nrep/Creb3l2/Serpine2/Igf1/Col3a1/Fgfr1/Sulf1/Crk/Mmp2/Efemp2/Smarcc2/Col5a2/Hhip/Lifr/Map1b/Rbfox2/Adgrl2/Axl/Col1a2/Adamts2/Ltbp3/Hspg2/Mylk/Lamb2/Dst/App/Amotl1/Col6a1/Adamts1/Nfib/Bmpr1a/Ddr2/Pbx1/Rpl24
23	cell differentiation	55	0.531231	6.32462e-07	81	Xist/Bmp3/Col27a1/Ntrk3/Boc/Tpm1/Tjp2/Ednrb/Sema3d/Ywhae/Efnb2/Gja1/Nrep/Creb3l2/Serpine2/Igf1/Col3a1/Fgfr1/Sulf1/Crk/Mmp2/Efemp2/Smarcc2/Myl9/Col5a2/Hhip/Lifr/Atp2a2/Map1b/Rbfox2/Axl/Svil/Ltbp3/Palld/Hspg2/Fstl1/Lamb2/Dst/App/Col6a1/Adamts1/Nfib/Bmpr1a/Ddr2/Pbx1/Rpl24
24	cellular developmental process	55	0.531231	6.32462e-07	81	Xist/Bmp3/Col27a1/Ntrk3/Boc/Tpm1/Tjp2/Ednrb/Sema3d/Ywhae/Efnb2/Gja1/Nrep/Creb3l2/Serpine2/Igf1/Col3a1/Fgfr1/Sulf1/Crk/Mmp2/Efemp2/Smarcc2/Myl9/Col5a2/Hhip/Lifr/Atp2a2/Map1b/Rbfox2/Axl/Svil/Ltbp3/Palld/Hspg2/Fstl1/Lamb2/Dst/App/Col6a1/Adamts1/Nfib/Bmpr1a/Ddr2/Pbx1/Rpl24
25	multicellular organismal process	74	0.512797	7.05215e-07	81	Xist/Bmp3/Smtn/Col27a1/Ntrk3/Boc/Eln/Tpm1/Tjp2/Ednrb/Sema3d/Ywhae/Efnb2/Gja1/Nrep/Creb3l2/Serpine2/Igf1/Col3a1/Asph/Fgfr1/Sulf1/Crk/Mmp2/Efemp2/Smarcc2/Col5a2/Hhip/Lifr/Atp2a2/Itga9/Map1b/Lhfpl2/Rbfox2/Adgrl2/Axl/Dkk3/Tpm2/Col1a2/Adamts2/Ltbp3/Hspg2/Mylk/Ghr/Fstl1/Lamb2/Dst/App/Amotl1/Col6a1/Prdx1/Adamts1/Nfib/Bmpr1a/Ddr2/Pbx1/Rpl24
26	regulation of biological quality	36	0.556698	2.05305e-06	57	Smtn/Ntrk3/Eln/Tpm1/Tjp2/Ednrb/Sema3d/Ywhae/Efnb2/Gja1/Fblim1/Serpine2/Igf1/Asph/Fgfr1/Crk/Mmp2/Atp2a2/Itga9/Map1b/Rbfox2/Adgrl2/Axl/Dkk3/Col1a2/Svil
27	tissue development	40	0.549081	2.33702e-06	80	Xist/Bmp3/Col27a1/Ntrk3/Boc/Eln/Tpm1/Tjp2/Ednrb/Sema3d/Efnb2/Gja1/Creb3l2/Serpine2/Igf1/Col3a1/Fgfr1/Sulf1/Mmp2/Efemp2/Col5a2/Hhip/Map1b/Col1a2/Svil/Ltbp3/Palld/Hspg2/Mylk/Fstl1/Lamb2/Col6a1/Nfib/Bmpr1a/Ddr2/Pbx1
28	cell surface receptor signaling pathway	34	0.566902	2.68179e-06	79	Ntrk3/Lgr6/Boc/Tjp2/Ednrb/Sema3d/Efnb2/Nrep/Serpine2/Igf1/Col3a1/Fgfr1/Sulf1/Crk/Hhip/Lifr/Itga9/Adgrl2/Axl/Dkk3/Col1a2/Ltbp3/Hspg2/Ghr/Fstl1/Lamb2/App/Amotl1/Col6a1/Bmpr1a/Rbpms/Ddr2
29	protein metabolic process	86	-0.389424	2.75737e-06	76	Rpl8/Rpl34/Rps14/Ppia/Rpl36a/Rpl30/Rps9/Rpl27/Rpl14/Rpl28/Rpl18/Rpl23a/Rpl13a/Rpl32/Rpl21/Rplp1/Rpl27a/Rps15/Rplp2/Rpl23/Rpl41/Rps19/Rpl18a/Rpl10a/Rps27/Rps26/Rps20/Rpl35a/Rps5/Rps6/Rpl13/Rps2/Rps18/Rplp0/Rps16/Rpl29/Rps24/Fau/Rpl6/Rps10/Rpl36/Rpl38/Rpsa/Rpl37/Ubb/Rpl12/Rps11/Rpl9/Rpl37a/Rpl26/Rps15a/Rps29/Rps21/Rps28/Rpl39/Rpl35/Ptprc/Ptpn18/Uba52
30	macromolecule biosynthetic process	89	-0.385027	3.48735e-06	84	Nfib/Bmpr1a/Ddr2/Pbx1/Rpl24/Rpl19/Rpl8/Rpl34/Rps14/Ppia/Rpl36a/Tmsb4x/Rpl30/Rps9/Rpl27/Rpl14/Rpl28/Rpl18/Rpl23a/Rpl13a/Rpl32/Rpl21/Rplp1/Rpl27a/Rps15/Rplp2/Rpl23/Rpl41/Rps19/Rpl18a/Rpl10a/Rps27/Rps26/Rps20/Rpl35a/Rps5/Rps6/Rpl13/Rps2/Rps18/Rplp0/Rps16/Rpl29/Rps24/Fau/Rpl6/Rps10/Rpl36/Rpl38/Rpsa/Rpl37/Rpl12/Rps11/Rpl9/Rpl37a/Rpl26/Rps15a/Rps29/Rps21/Rps28/Rpl39/Rpl35/Ptprc/Tsc22d3/Scgb1a1/Uba52
31	gene expression	89	-0.385027	3.48735e-06	84	Nfib/Bmpr1a/Ddr2/Pbx1/Rpl24/Rpl19/Rpl8/Rpl34/Rps14/Ppia/Rpl36a/Tmsb4x/Rpl30/Rps9/Rpl27/Rpl14/Rpl28/Rpl18/Rpl23a/Rpl13a/Rpl32/Rpl21/Rplp1/Rpl27a/Rps15/Rplp2/Rpl23/Rpl41/Rps19/Rpl18a/Rpl10a/Rps27/Rps26/Rps20/Rpl35a/Rps5/Rps6/Rpl13/Rps2/Rps18/Rplp0/Rps16/Rpl29/Rps24/Fau/Rpl6/Rps10/Rpl36/Rpl38/Rpsa/Rpl37/Rpl12/Rps11/Rpl9/Rpl37a/Rpl26/Rps15a/Rps29/Rps21/Rps28/Rpl39/Rpl35/Ptprc/Tsc22d3/Scgb1a1/Uba52
32	cellular biosynthetic process	89	-0.385027	3.48735e-06	84	Nfib/Bmpr1a/Ddr2/Pbx1/Rpl24/Rpl19/Rpl8/Rpl34/Rps14/Ppia/Rpl36a/Tmsb4x/Rpl30/Rps9/Rpl27/Rpl14/Rpl28/Rpl18/Rpl23a/Rpl13a/Rpl32/Rpl21/Rplp1/Rpl27a/Rps15/Rplp2/Rpl23/Rpl41/Rps19/Rpl18a/Rpl10a/Rps27/Rps26/Rps20/Rpl35a/Rps5/Rps6/Rpl13/Rps2/Rps18/Rplp0/Rps16/Rpl29/Rps24/Fau/Rpl6/Rps10/Rpl36/Rpl38/Rpsa/Rpl37/Rpl12/Rps11/Rpl9/Rpl37a/Rpl26/Rps15a/Rps29/Rps21/Rps28/Rpl39/Rpl35/Ptprc/Tsc22d3/Scgb1a1/Uba52
33	nervous system development	37	0.533474	7.18089e-06	81	Ntrk3/Boc/Ednrb/Sema3d/Ywhae/Efnb2/Gja1/Nrep/Creb3l2/Serpine2/Igf1/Col3a1/Fgfr1/Sulf1/Crk/Mmp2/Smarcc2/Hhip/Lifr/Map1b/Rbfox2/Adgrl2/Axl/Hspg2/Lamb2/Dst/App/Col6a1/Adamts1/Nfib/Bmpr1a/Ddr2/Pbx1/Rpl24
34	cellular component organization	79	0.480038	1.27765e-05	76	Xist/Smtn/Col27a1/Ntrk3/Boc/Eln/Tpm1/Tjp2/Sema3d/Ccdc80/Efnb2/Kif13a/Gja1/Nrep/Fblim1/Creb3l2/Serpine2/Igf1/Col3a1/Ltbp2/Asph/Fgfr1/Sulf1/Crk/Loxl1/Mmp2/Efemp2/Smarcc2/Myl9/Pam/Col5a2/Lifr/Cnn3/Atp2a2/Cbx6/Map1b/Rbfox2/Adgrl2/Axl/Tpm2/Col1a2/Svil/Adamts2/Palld/Hspg2/Mylk/Lamb2/Dst/App/Amotl1/Col6a1/Cbx5/Adamts1/Nfib
35	regulation of developmental process	36	0.524159	1.78961e-05	80	Ntrk3/Boc/Tpm1/Tjp2/Ednrb/Sema3d/Efnb2/Gja1/Nrep/Fblim1/Serpine2/Igf1/Fgfr1/Sulf1/Crk/Efemp2/Smarcc2/Col5a2/Hhip/Map1b/Rbfox2/Adgrl2/Axl/Ltbp3/Ghr/Lamb2/App/Adamts1/Nfib/Bmpr1a/Ddr2/Pbx1
36	biosynthetic process	90	-0.373588	1.90767e-05	84	Nfib/Bmpr1a/Ddr2/Pbx1/Rpl24/Rpl19/Rpl8/Rpl34/Rps14/Ppia/Rpl36a/Tmsb4x/Rpl30/Rps9/Rpl27/Rpl14/Rpl28/Rpl18/Rpl23a/Rpl13a/Rpl32/Rpl21/Rplp1/Rpl27a/Rps15/Rplp2/Rpl23/Rpl41/Rps19/Rpl18a/Rpl10a/Rps27/Rps26/Rps20/Rpl35a/Rps5/Rps6/Rpl13/Rps2/Rps18/Rplp0/Rps16/Rpl29/Rps24/Fau/Rpl6/Rps10/Rpl36/Rpl38/Rpsa/Rpl37/Rpl12/Rps11/Rpl9/Rpl37a/Rpl26/Rps15a/Rps29/Rps21/Rps28/Rpl39/Rpl35/Ptprc/Tsc22d3/Scgb1a1/Uba52
37	organic substance biosynthetic process	90	-0.373588	1.90767e-05	84	Nfib/Bmpr1a/Ddr2/Pbx1/Rpl24/Rpl19/Rpl8/Rpl34/Rps14/Ppia/Rpl36a/Tmsb4x/Rpl30/Rps9/Rpl27/Rpl14/Rpl28/Rpl18/Rpl23a/Rpl13a/Rpl32/Rpl21/Rplp1/Rpl27a/Rps15/Rplp2/Rpl23/Rpl41/Rps19/Rpl18a/Rpl10a/Rps27/Rps26/Rps20/Rpl35a/Rps5/Rps6/Rpl13/Rps2/Rps18/Rplp0/Rps16/Rpl29/Rps24/Fau/Rpl6/Rps10/Rpl36/Rpl38/Rpsa/Rpl37/Rpl12/Rps11/Rpl9/Rpl37a/Rpl26/Rps15a/Rps29/Rps21/Rps28/Rpl39/Rpl35/Ptprc/Tsc22d3/Scgb1a1/Uba52
38	organonitrogen compound metabolic process	88	-0.366029	2.05324e-05	76	Rpl8/Rpl34/Rps14/Ppia/Rpl36a/Rpl30/Rps9/Rpl27/Rpl14/Rpl28/Rpl18/Rpl23a/Rpl13a/Rpl32/Rpl21/Rplp1/Rpl27a/Rps15/Rplp2/Rpl23/Rpl41/Rps19/Rpl18a/Rpl10a/Rps27/Rps26/Rps20/Rpl35a/Rps5/Rps6/Rpl13/Rps2/Rps18/Rplp0/Rps16/Rpl29/Rps24/Fau/Rpl6/Rps10/Rpl36/Rpl38/Rpsa/Rpl37/Ubb/Rpl12/Rps11/Rpl9/Rpl37a/Rpl26/Rps15a/Rps29/Rps21/Rps28/Rpl39/Rpl35/Ptprc/Ptpn18/Uba52
39	anatomical structure morphogenesis	45	0.498913	4.74953e-05	81	Col27a1/Ntrk3/Boc/Eln/Tpm1/Sema3d/Efnb2/Gja1/Fblim1/Serpine2/Igf1/Col3a1/Asph/Fgfr1/Sulf1/Crk/Mmp2/Efemp2/Myl9/Col5a2/Hhip/Lifr/Map1b/Rbfox2/Col1a2/Ltbp3/Palld/Hspg2/Mylk/Lamb2/Dst/App/Amotl1/Col6a1/Adamts1/Nfib/Bmpr1a/Pbx1/Rpl24
40	positive regulation of biological process	58	0.460117	5.11115e-05	52	Bmp3/Smtn/Ntrk3/Lgr6/Boc/Tpm1/Ednrb/Sema3d/Ccdc80/Net1/Ywhae/Efnb2/Gja1/Creb3l2/Serpine2/Igf1/Col3a1/Asph/Fgfr1/Sulf1/Crk/Mmp2/Efemp2/Smarcc2/Lifr/Atp2a2/Map1b/Lhfpl2/Rbfox2/Adgrl2/Axl
41	neurogenesis	34	0.511433	6.54347e-05	81	Ntrk3/Boc/Ednrb/Sema3d/Ywhae/Efnb2/Gja1/Nrep/Creb3l2/Serpine2/Igf1/Col3a1/Fgfr1/Crk/Mmp2/Hhip/Lifr/Map1b/Rbfox2/Axl/Hspg2/Lamb2/Dst/App/Col6a1/Adamts1/Nfib/Bmpr1a/Ddr2/Pbx1/Rpl24
42	cellular metabolic process	98	-0.349616	7.61051e-05	88	Col6a1/Cbx5/Prdx1/Nfib/Bmpr1a/Ddr2/Pbx1/Rpl24/Rpl19/Rpl8/Rpl34/Rps14/Ppia/Rpl36a/Tmsb4x/Rpl30/Rps9/Rpl27/Rpl14/Rpl28/Rpl18/Rpl23a/Rpl13a/Rpl32/Rpl21/Rplp1/Rpl27a/Rps15/Rplp2/Rpl23/Rpl41/Rps19/Rpl18a/Rpl10a/Rps27/Rps26/Rps20/Rpl35a/Rps5/Rps6/Rpl13/Rps2/Rps18/Rplp0/Rps16/Rpl29/Rps24/Fau/Rpl6/Rps10/Rpl36/Rpl38/Rpsa/Rpl37/Rpl12/Rps11/Rpl9/Rpl37a/Rpl26/Rps15a/Rps29/Rps21/Rps28/Rpl39/Rpl35/Ptprc/Tsc22d…
43	circulatory system development	20	0.586957	7.92311e-05	77	Col27a1/Ntrk3/Eln/Tpm1/Efnb2/Gja1/Igf1/Col3a1/Fgfr1/Sulf1/Mmp2/Efemp2/Hhip/Col1a2/Hspg2/Mylk/Amotl1/Col6a1/Adamts1/Bmpr1a
44	cell development	45	0.483676	9.05645e-05	81	Xist/Col27a1/Ntrk3/Boc/Tpm1/Tjp2/Ednrb/Sema3d/Efnb2/Gja1/Nrep/Creb3l2/Serpine2/Igf1/Fgfr1/Sulf1/Crk/Mmp2/Efemp2/Smarcc2/Myl9/Lifr/Atp2a2/Map1b/Rbfox2/Axl/Palld/Hspg2/Lamb2/Dst/App/Col6a1/Adamts1/Nfib/Bmpr1a/Ddr2/Pbx1/Rpl24
45	rRNA processing	14	-0.631944	9.91878e-05	68	Rpl14/Rps15/Rps19/Rpl10a/Rps27/Rpl35a/Rps6/Rps16/Rps24/Rpl26/Rps21/Rps28/Rpl35
46	rRNA metabolic process	14	-0.631944	9.91878e-05	68	Rpl14/Rps15/Rps19/Rpl10a/Rps27/Rpl35a/Rps6/Rps16/Rps24/Rpl26/Rps21/Rps28/Rpl35
47	ncRNA processing	14	-0.631944	9.91878e-05	68	Rpl14/Rps15/Rps19/Rpl10a/Rps27/Rpl35a/Rps6/Rps16/Rps24/Rpl26/Rps21/Rps28/Rpl35
48	positive regulation of cellular process	54	0.449166	9.99218e-05	80	Bmp3/Ntrk3/Lgr6/Boc/Tpm1/Ednrb/Sema3d/Ccdc80/Net1/Ywhae/Efnb2/Gja1/Creb3l2/Serpine2/Igf1/Col3a1/Asph/Fgfr1/Sulf1/Crk/Mmp2/Efemp2/Smarcc2/Lifr/Atp2a2/Map1b/Rbfox2/Adgrl2/Axl/Ltbp3/Hspg2/Mylk/Ghr/Lamb2/App/Amotl1/Adamts1/Nfib/Bmpr1a/Ddr2/Pbx1
49	system process	21	0.588125	0.000105493	72	Smtn/Ntrk3/Tpm1/Tjp2/Ednrb/Gja1/Serpine2/Igf1/Fgfr1/Sulf1/Mmp2/Atp2a2/Itga9/Rbfox2/Tpm2/Col1a2/Mylk/Lamb2/App/Col6a1
50	regulation of anatomical structure morphogenesis	13	0.660061	0.000113482	48	Ntrk3/Tpm1/Sema3d/Efnb2/Gja1/Fblim1/Fgfr1/Sulf1/Crk/Hhip/Map1b
51	nitrogen compound metabolic process	100	-0.335225	0.000124306	85	Adamts1/Nfib/Bmpr1a/Ddr2/Pbx1/Rpl24/Rpl19/Rpl8/Rpl34/Rps14/Ppia/Rpl36a/Tmsb4x/Rpl30/Rps9/Rpl27/Rpl14/Rpl28/Rpl18/Rpl23a/Rpl13a/Rpl32/Rpl21/Rplp1/Rpl27a/Rps15/Rplp2/Rpl23/Rpl41/Rps19/Rpl18a/Rpl10a/Rps27/Rps26/Rps20/Rpl35a/Rps5/Rps6/Rpl13/Rps2/Rps18/Rplp0/Rps16/Rpl29/Rps24/Fau/Rpl6/Rps10/Rpl36/Rpl38/Rpsa/Rpl37/Ubb/Rpl12/Rps11/Rpl9/Rpl37a/Rpl26/Rps15a/Rps29/Rps21/Rps28/Rpl39/Rpl35/Ptprc/Tsc22d3/Ptpn…
52	protein transport	9	0.739427	0.000139443	29	Kdelr3/Ednrb/Ywhae/Kif13a/Gja1/Igf1/Asph
53	establishment of protein localization	9	0.739427	0.000139443	29	Kdelr3/Ednrb/Ywhae/Kif13a/Gja1/Igf1/Asph
54	nitrogen compound transport	9	0.739427	0.000139443	29	Kdelr3/Ednrb/Ywhae/Kif13a/Gja1/Igf1/Asph
55	primary metabolic process	100	-0.333593	0.000139966	85	Adamts1/Nfib/Bmpr1a/Ddr2/Pbx1/Rpl24/Rpl19/Rpl8/Rpl34/Rps14/Ppia/Rpl36a/Tmsb4x/Rpl30/Rps9/Rpl27/Rpl14/Rpl28/Rpl18/Rpl23a/Rpl13a/Rpl32/Rpl21/Rplp1/Rpl27a/Rps15/Rplp2/Rpl23/Rpl41/Rps19/Rpl18a/Rpl10a/Rps27/Rps26/Rps20/Rpl35a/Rps5/Rps6/Rpl13/Rps2/Rps18/Rplp0/Rps16/Rpl29/Rps24/Fau/Rpl6/Rps10/Rpl36/Rpl38/Rpsa/Rpl37/Ubb/Rpl12/Rps11/Rpl9/Rpl37a/Rpl26/Rps15a/Rps29/Rps21/Rps28/Rpl39/Rpl35/Ptprc/Tsc22d3/Ptpn…
56	tissue morphogenesis	13	0.650996	0.000160375	40	Tpm1/Efnb2/Gja1/Igf1/Col3a1/Fgfr1/Sulf1/Mmp2/Efemp2/Hhip
57	cellular response to stimulus	67	0.422661	0.000174707	79	Ntrk3/Lgr6/Boc/Map4k3/Tjp2/Ednrb/Sema3d/Net1/Ywhae/Efnb2/Gja1/Nrep/Serpine2/Igf1/Col3a1/Asph/Fgfr1/Sulf1/Crk/Mmp2/Smarcc2/Col5a2/Hhip/Atrnl1/Lifr/Atp2a2/Itga9/Rbfox2/Adgrl2/Axl/Dkk3/Col1a2/Ltbp3/Col6a3/Col6a2/Hspg2/Mylk/Ghr/Fstl1/Lamb2/App/Amotl1/Col6a1/Cbx5/Prdx1/Bmpr1a/Rbpms/Ddr2
58	epithelium development	20	0.565217	0.000224216	80	Col27a1/Ntrk3/Tjp2/Ednrb/Efnb2/Gja1/Serpine2/Igf1/Fgfr1/Sulf1/Mmp2/Hhip/Map1b/Palld/Fstl1/Lamb2/Col6a1/Nfib/Bmpr1a/Pbx1
59	response to stimulus	79	0.438523	0.000230774	79	Ntrk3/Lgr6/Boc/Map4k3/Tpm1/Tjp2/Ednrb/Sema3d/Ccdc80/Net1/Ywhae/Efnb2/Gja1/Nrep/Creb3l2/Serpine2/Igf1/Col3a1/Asph/Fgfr1/Sulf1/Crk/Mmp2/Smarcc2/Pam/Col5a2/Hhip/Msrb3/Atrnl1/Lifr/Atp2a2/Itga9/Rbfox2/Adgrl2/Axl/Dkk3/Col1a2/Ltbp3/Col6a3/Col6a2/Hspg2/Mylk/Ghr/Fstl1/Lamb2/Dst/App/Amotl1/Col6a1/Cbx5/Prdx1/Nfib/Bmpr1a/Rbpms/Ddr2
60	regulation of systemic arterial blood pressure	4	0.88961	0.00023615	21	Smtn/Tpm1/Ednrb/Gja1
61	ribosomal small subunit biogenesis	15	-0.602039	0.000240285	58	Rps9/Rps15/Rps19/Rps27/Rps5/Rps6/Rps16/Rps24/Fau/Rpsa/Rps11/Rps15a/Rps21/Rps28
62	generation of neurons	32	0.497034	0.000258138	81	Ntrk3/Boc/Ednrb/Sema3d/Ywhae/Efnb2/Gja1/Nrep/Creb3l2/Serpine2/Col3a1/Fgfr1/Crk/Mmp2/Hhip/Lifr/Map1b/Rbfox2/Axl/Hspg2/Lamb2/Dst/App/Adamts1/Nfib/Bmpr1a/Ddr2/Pbx1/Rpl24
63	heart development	13	0.636636	0.000288405	34	Ntrk3/Eln/Tpm1/Efnb2/Gja1/Igf1/Col3a1/Fgfr1/Mmp2
64	macromolecule metabolic process	100	-0.322144	0.000320659	85	Adamts1/Nfib/Bmpr1a/Ddr2/Pbx1/Rpl24/Rpl19/Rpl8/Rpl34/Rps14/Ppia/Rpl36a/Tmsb4x/Rpl30/Rps9/Rpl27/Rpl14/Rpl28/Rpl18/Rpl23a/Rpl13a/Rpl32/Rpl21/Rplp1/Rpl27a/Rps15/Rplp2/Rpl23/Rpl41/Rps19/Rpl18a/Rpl10a/Rps27/Rps26/Rps20/Rpl35a/Rps5/Rps6/Rpl13/Rps2/Rps18/Rplp0/Rps16/Rpl29/Rps24/Fau/Rpl6/Rps10/Rpl36/Rpl38/Rpsa/Rpl37/Ubb/Rpl12/Rps11/Rpl9/Rpl37a/Rpl26/Rps15a/Rps29/Rps21/Rps28/Rpl39/Rpl35/Ptprc/Tsc22d3/Ptpn…
65	protein localization	14	0.627901	0.00033082	32	Kdelr3/Tjp2/Ednrb/Ywhae/Kif13a/Gja1/Igf1/Asph/Crk
66	macromolecule localization	14	0.627901	0.00033082	32	Kdelr3/Tjp2/Ednrb/Ywhae/Kif13a/Gja1/Igf1/Asph/Crk
67	cellular macromolecule localization	14	0.627901	0.00033082	32	Kdelr3/Tjp2/Ednrb/Ywhae/Kif13a/Gja1/Igf1/Asph/Crk
68	enzyme-linked receptor protein signaling pathway	19	0.568345	0.000336164	79	Ntrk3/Efnb2/Nrep/Igf1/Col3a1/Fgfr1/Sulf1/Crk/Hhip/Lifr/Axl/Col1a2/Ltbp3/Ghr/Fstl1/Col6a1/Bmpr1a/Rbpms/Ddr2
69	regulation of system process	11	0.675167	0.000349307	50	Smtn/Tpm1/Ednrb/Gja1/Igf1/Fgfr1/Mmp2/Atp2a2/Itga9/Rbfox2
70	regulation of multicellular organismal process	34	0.472188	0.00038915	80	Smtn/Ntrk3/Tpm1/Tjp2/Ednrb/Sema3d/Efnb2/Gja1/Serpine2/Igf1/Fgfr1/Sulf1/Mmp2/Smarcc2/Hhip/Atp2a2/Itga9/Map1b/Rbfox2/Adgrl2/Axl/Ltbp3/Ghr/App/Amotl1/Adamts1/Nfib/Bmpr1a/Ddr2/Pbx1
71	cellular response to endogenous stimulus	20	0.549659	0.000395607	77	Ntrk3/Gja1/Nrep/Igf1/Col3a1/Fgfr1/Sulf1/Crk/Mmp2/Col5a2/Hhip/Rbfox2/Col1a2/Ltbp3/Ghr/Fstl1/App/Col6a1/Bmpr1a
72	response to endogenous stimulus	23	0.533678	0.000424247	72	Ntrk3/Ednrb/Gja1/Nrep/Igf1/Col3a1/Fgfr1/Sulf1/Crk/Mmp2/Col5a2/Hhip/Atp2a2/Rbfox2/Col1a2/Ltbp3/Ghr/Fstl1/App/Col6a1
73	animal organ morphogenesis	25	0.517648	0.000430772	80	Col27a1/Eln/Tpm1/Efnb2/Gja1/Igf1/Col3a1/Fgfr1/Sulf1/Mmp2/Efemp2/Col5a2/Hhip/Col1a2/Ltbp3/Hspg2/Mylk/Lamb2/Col6a1/Adamts1/Nfib/Bmpr1a/Pbx1
74	metabolic process	106	-0.311492	0.000437362	88	Col6a1/Cbx5/Prdx1/Adamts1/Nfib/Bmpr1a/Ddr2/Pbx1/Rpl24/Rpl19/Rpl8/Rpl34/Rps14/Ppia/Rpl36a/Tmsb4x/Rpl30/Rps9/Rpl27/Rpl14/Rpl28/Rpl18/Rpl23a/Rpl13a/Rpl32/Rpl21/Rplp1/Rpl27a/Rps15/Rplp2/Rpl23/Rpl41/Rps19/Rpl18a/Rpl10a/Rps27/Rps26/Rps20/Rpl35a/Rps5/Rps6/Rpl13/Rps2/Rps18/Rplp0/Rps16/Rpl29/Rps24/Fau/Rpl6/Rps10/Rpl36/Rpl38/Rpsa/Rpl37/Ubb/Rpl12/Rps11/Rpl9/Rpl37a/Rpl26/Rps15a/Rps29/Rps21/Rps28/Rpl39/Rpl35/…
75	cell communication	58	0.418817	0.000480329	79	Ntrk3/Lgr6/Boc/Map4k3/Tjp2/Ednrb/Sema3d/Net1/Ywhae/Efnb2/Gja1/Nrep/Serpine2/Igf1/Col3a1/Fgfr1/Sulf1/Crk/Mmp2/Hhip/Atrnl1/Lifr/Atp2a2/Itga9/Rbfox2/Adgrl2/Axl/Dkk3/Col1a2/Ltbp3/Col6a3/Col6a2/Hspg2/Ghr/Fstl1/Lamb2/App/Amotl1/Col6a1/Prdx1/Bmpr1a/Rbpms/Ddr2
76	signaling	58	0.418817	0.000480329	79	Ntrk3/Lgr6/Boc/Map4k3/Tjp2/Ednrb/Sema3d/Net1/Ywhae/Efnb2/Gja1/Nrep/Serpine2/Igf1/Col3a1/Fgfr1/Sulf1/Crk/Mmp2/Hhip/Atrnl1/Lifr/Atp2a2/Itga9/Rbfox2/Adgrl2/Axl/Dkk3/Col1a2/Ltbp3/Col6a3/Col6a2/Hspg2/Ghr/Fstl1/Lamb2/App/Amotl1/Col6a1/Prdx1/Bmpr1a/Rbpms/Ddr2
77	negative regulation of cell development	6	0.782424	0.000585916	26	Ntrk3/Tjp2/Ednrb/Sema3d/Igf1
78	tube development	24	0.508977	0.000598061	80	Col27a1/Ednrb/Efnb2/Gja1/Serpine2/Igf1/Col3a1/Fgfr1/Sulf1/Mmp2/Efemp2/Hhip/Adamts2/Ltbp3/Hspg2/Mylk/Amotl1/Col6a1/Adamts1/Nfib/Bmpr1a/Pbx1
79	signal transduction	57	0.407706	0.000632446	79	Ntrk3/Lgr6/Boc/Map4k3/Tjp2/Ednrb/Sema3d/Net1/Ywhae/Efnb2/Nrep/Serpine2/Igf1/Col3a1/Fgfr1/Sulf1/Crk/Mmp2/Hhip/Atrnl1/Lifr/Atp2a2/Itga9/Rbfox2/Adgrl2/Axl/Dkk3/Col1a2/Ltbp3/Col6a3/Col6a2/Hspg2/Ghr/Fstl1/Lamb2/App/Amotl1/Col6a1/Prdx1/Bmpr1a/Rbpms/Ddr2
80	regulation of response to external stimulus	13	0.609039	0.000746355	32	Ntrk3/Ednrb/Sema3d/Ywhae/Efnb2/Serpine2/Igf1/Fgfr1/Crk
81	protein-RNA complex assembly	15	-0.565986	0.00079201	64	Rps14/Rpl23a/Rpl13a/Rps15/Rps19/Rps27/Rps5/Rps6/Rplp0/Fau/Rpl6/Rpl38/Rpsa/Rps28
82	protein-RNA complex organization	15	-0.565986	0.00079201	64	Rps14/Rpl23a/Rpl13a/Rps15/Rps19/Rps27/Rps5/Rps6/Rplp0/Fau/Rpl6/Rpl38/Rpsa/Rps28
83	endothelial cell development	3	0.935484	0.000804722	13	Col27a1/Tjp2/Ednrb
84	negative regulation of biological process	56	0.403549	0.000842506	53	Xist/Ntrk3/Tpm1/Tjp2/Ednrb/Sema3d/Ywhae/Efnb2/Gja1/Serpine2/Igf1/Col3a1/Asph/Fgfr1/Sulf1/Crk/Mmp2/Efemp2/Smarcc2/Col5a2/Hhip/Lifr/Atp2a2/Cbx6/Itga9/Map1b/Rbfox2/Axl/Dkk3
85	ribosome assembly	14	-0.556121	0.000958147	64	Rps14/Rpl23a/Rps15/Rps19/Rps27/Rps5/Rps6/Rplp0/Fau/Rpl6/Rpl38/Rpsa/Rps28
86	regulation of cell differentiation	26	0.499963	0.00098131	52	Ntrk3/Boc/Tjp2/Ednrb/Sema3d/Efnb2/Gja1/Nrep/Serpine2/Igf1/Fgfr1/Efemp2/Smarcc2/Col5a2/Map1b/Rbfox2/Axl
87	vasculature development	16	0.570423	0.000995264	77	Col27a1/Efnb2/Gja1/Igf1/Col3a1/Fgfr1/Sulf1/Mmp2/Efemp2/Hhip/Col1a2/Hspg2/Mylk/Amotl1/Adamts1/Bmpr1a
88	negative regulation of cellular process	52	0.395371	0.00107116	53	Xist/Ntrk3/Tpm1/Tjp2/Ednrb/Sema3d/Ywhae/Efnb2/Gja1/Serpine2/Igf1/Col3a1/Asph/Fgfr1/Sulf1/Crk/Mmp2/Efemp2/Smarcc2/Col5a2/Hhip/Lifr/Cbx6/Map1b/Rbfox2/Axl/Dkk3
89	morphogenesis of an epithelium	8	0.714606	0.00121665	40	Efnb2/Gja1/Igf1/Fgfr1/Sulf1/Mmp2/Hhip
90	circulatory system process	11	0.641217	0.00122396	55	Smtn/Tpm1/Tjp2/Ednrb/Gja1/Mmp2/Atp2a2/Itga9/Rbfox2/Col1a2
91	blood circulation	11	0.641217	0.00122396	55	Smtn/Tpm1/Tjp2/Ednrb/Gja1/Mmp2/Atp2a2/Itga9/Rbfox2/Col1a2
92	regulation of multicellular organismal development	19	0.529762	0.00126146	52	Ntrk3/Tjp2/Sema3d/Gja1/Serpine2/Igf1/Fgfr1/Sulf1/Smarcc2/Hhip/Map1b/Rbfox2/Adgrl2/Axl
93	cell-cell signaling	13	0.593103	0.00139348	72	Lgr6/Ednrb/Gja1/Serpine2/Igf1/Fgfr1/Sulf1/Atp2a2/Dkk3/Ltbp3/App/Amotl1/Col6a1
94	muscle structure development	18	0.547137	0.00140557	45	Boc/Eln/Tpm1/Ednrb/Efnb2/Gja1/Igf1/Col3a1/Efemp2/Smarcc2/Myl9/Atp2a2
95	growth	18	0.545906	0.00146222	32	Col27a1/Ntrk3/Lgr6/Sema3d/Gja1/Serpine2/Igf1/Col3a1/Fgfr1/Crk
96	blood vessel development	15	0.566434	0.00153308	77	Col27a1/Efnb2/Gja1/Col3a1/Fgfr1/Sulf1/Mmp2/Efemp2/Hhip/Col1a2/Hspg2/Mylk/Amotl1/Adamts1/Bmpr1a
97	extracellular matrix organization	17	0.560284	0.00156915	79	Col27a1/Eln/Ccdc80/Col3a1/Sulf1/Loxl1/Mmp2/Efemp2/Col5a2/Col1a2/Adamts2/Hspg2/Lamb2/App/Col6a1/Adamts1/Ddr2
98	extracellular structure organization	17	0.560284	0.00156915	79	Col27a1/Eln/Ccdc80/Col3a1/Sulf1/Loxl1/Mmp2/Efemp2/Col5a2/Col1a2/Adamts2/Hspg2/Lamb2/App/Col6a1/Adamts1/Ddr2
99	external encapsulating structure organization	17	0.560284	0.00156915	79	Col27a1/Eln/Ccdc80/Col3a1/Sulf1/Loxl1/Mmp2/Efemp2/Col5a2/Col1a2/Adamts2/Hspg2/Lamb2/App/Col6a1/Adamts1/Ddr2
100	neuron differentiation	28	0.464651	0.00168888	81	Ntrk3/Boc/Ednrb/Sema3d/Efnb2/Gja1/Nrep/Creb3l2/Serpine2/Fgfr1/Crk/Mmp2/Lifr/Map1b/Rbfox2/Hspg2/Lamb2/Dst/App/Adamts1/Nfib/Bmpr1a/Ddr2/Pbx1/Rpl24
101	muscle tissue development	14	0.573769	0.00172563	35	Boc/Eln/Tpm1/Efnb2/Gja1/Igf1/Col3a1/Fgfr1/Efemp2
102	cell projection organization	26	0.477349	0.0019999	81	Ntrk3/Boc/Tpm1/Sema3d/Efnb2/Gja1/Nrep/Creb3l2/Serpine2/Fgfr1/Crk/Mmp2/Lifr/Map1b/Rbfox2/Hspg2/Mylk/Lamb2/Dst/App/Adamts1/Nfib/Ddr2/Rpl24
103	plasma membrane bounded cell projection organization	26	0.477349	0.0019999	81	Ntrk3/Boc/Tpm1/Sema3d/Efnb2/Gja1/Nrep/Creb3l2/Serpine2/Fgfr1/Crk/Mmp2/Lifr/Map1b/Rbfox2/Hspg2/Mylk/Lamb2/Dst/App/Adamts1/Nfib/Ddr2/Rpl24
104	regulation of cell growth	7	0.728477	0.0020492	48	Ntrk3/Sema3d/Gja1/Serpine2/Igf1/Crk/Map1b
105	tube morphogenesis	17	0.553191	0.00208739	80	Col27a1/Efnb2/Gja1/Igf1/Col3a1/Fgfr1/Sulf1/Mmp2/Efemp2/Hhip/Hspg2/Mylk/Amotl1/Adamts1/Nfib/Bmpr1a/Pbx1
106	neuron development	26	0.476577	0.00211023	81	Ntrk3/Boc/Ednrb/Sema3d/Efnb2/Gja1/Nrep/Creb3l2/Serpine2/Fgfr1/Crk/Mmp2/Lifr/Map1b/Rbfox2/Hspg2/Lamb2/Dst/App/Adamts1/Nfib/Ddr2/Pbx1/Rpl24
107	response to chemical	39	0.428062	0.00212615	55	Ntrk3/Map4k3/Tjp2/Ednrb/Sema3d/Net1/Efnb2/Gja1/Creb3l2/Igf1/Col3a1/Asph/Fgfr1/Crk/Mmp2/Pam/Col5a2/Lifr/Atp2a2/Itga9/Rbfox2/Axl/Col1a2
108	regulation of neuron projection development	10	0.635647	0.00219666	32	Ntrk3/Sema3d/Efnb2/Creb3l2/Serpine2/Fgfr1/Crk
109	cell migration	34	0.429382	0.00225548	79	Ntrk3/Lgr6/Tpm1/Ednrb/Sema3d/Net1/Ywhae/Efnb2/Gja1/Igf1/Col3a1/Fgfr1/Sulf1/Crk/Mmp2/Itga9/Rbfox2/Axl/Palld/Mylk/Fstl1/Lamb2/App/Amotl1/Adamts1/Bmpr1a/Ddr2
110	blood vessel morphogenesis	14	0.5625	0.00238585	77	Col27a1/Efnb2/Gja1/Col3a1/Fgfr1/Sulf1/Mmp2/Efemp2/Hhip/Hspg2/Mylk/Amotl1/Adamts1/Bmpr1a
111	organic substance metabolic process	102	-0.299094	0.00243935	85	Adamts1/Nfib/Bmpr1a/Ddr2/Pbx1/Rpl24/Rpl19/Rpl8/Rpl34/Rps14/Ppia/Rpl36a/Tmsb4x/Rpl30/Rps9/Rpl27/Rpl14/Rpl28/Rpl18/Rpl23a/Rpl13a/Rpl32/Rpl21/Rplp1/Rpl27a/Rps15/Rplp2/Rpl23/Rpl41/Rps19/Rpl18a/Rpl10a/Rps27/Rps26/Rps20/Rpl35a/Rps5/Rps6/Rpl13/Rps2/Rps18/Rplp0/Rps16/Rpl29/Rps24/Fau/Rpl6/Rps10/Rpl36/Rpl38/Rpsa/Rpl37/Ubb/Rpl12/Rps11/Rpl9/Rpl37a/Rpl26/Rps15a/Rps29/Rps21/Rps28/Rpl39/Rpl35/Ptprc/Tsc22d3/Ptpn…
112	regulation of anatomical structure size	14	0.561636	0.00247589	57	Ntrk3/Eln/Tpm1/Ednrb/Sema3d/Gja1/Mmp2/Itga9/Map1b/Rbfox2/Svil
113	cell motility	35	0.437307	0.0024992	79	Ntrk3/Lgr6/Tpm1/Ednrb/Sema3d/Net1/Ywhae/Efnb2/Gja1/Igf1/Col3a1/Fgfr1/Sulf1/Crk/Mmp2/Itga9/Rbfox2/Axl/Palld/Mylk/Fstl1/Lamb2/Dst/App/Amotl1/Adamts1/Bmpr1a/Ddr2
114	pallium development	4	0.818182	0.00259601	32	Ywhae/Col3a1/Fgfr1/Crk
115	cerebral cortex development	4	0.818182	0.00259601	32	Ywhae/Col3a1/Fgfr1/Crk
116	positive regulation of small GTPase mediated signal transduction	4	0.818182	0.00259601	32	Net1/Igf1/Col3a1/Crk
117	regulation of metal ion transport	6	0.729188	0.00262102	29	Ywhae/Gja1/Serpine2/Igf1/Asph
118	regulation of cell development	14	0.558227	0.00271597	52	Ntrk3/Tjp2/Ednrb/Sema3d/Gja1/Serpine2/Igf1/Smarcc2/Map1b/Rbfox2/Axl
119	export from cell	9	0.657927	0.00278467	52	Ednrb/Ywhae/Gja1/Serpine2/Igf1/Fgfr1/Atp2a2/Axl
120	striated muscle tissue development	8	0.686304	0.00291859	30	Boc/Tpm1/Efnb2/Gja1/Igf1/Fgfr1
121	cellular component organization or biogenesis	91	0.371467	0.00295134	58	Xist/Smtn/Col27a1/Ntrk3/Boc/Eln/Tpm1/Tjp2/Sema3d/Ccdc80/Efnb2/Kif13a/Gja1/Nrep/Fblim1/Creb3l2/Serpine2/Igf1/Col3a1/Ltbp2/Asph/Fgfr1/Sulf1/Crk/Loxl1/Mmp2/Efemp2/Smarcc2/Myl9/Pam/Col5a2/Lifr/Cnn3/Atp2a2/Cbx6/Map1b/Rbfox2/Adgrl2/Axl/Tpm2/Col1a2/Svil/Adamts2
122	neuron projection development	24	0.46079	0.00299027	81	Ntrk3/Boc/Sema3d/Efnb2/Gja1/Nrep/Creb3l2/Serpine2/Fgfr1/Crk/Mmp2/Lifr/Map1b/Rbfox2/Hspg2/Lamb2/Dst/App/Adamts1/Nfib/Ddr2/Rpl24
123	regulation of blood circulation	9	0.653713	0.00319839	50	Smtn/Tpm1/Ednrb/Gja1/Mmp2/Atp2a2/Itga9/Rbfox2
124	epithelial cell differentiation	13	0.565517	0.00322984	76	Col27a1/Ntrk3/Tjp2/Ednrb/Gja1/Igf1/Fgfr1/Map1b/Palld/Fstl1/Lamb2/Col6a1/Nfib
125	supramolecular fiber organization	23	0.474175	0.0033894	72	Col27a1/Eln/Tpm1/Gja1/Col3a1/Ltbp2/Loxl1/Efemp2/Myl9/Col5a2/Cnn3/Map1b/Tpm2/Col1a2/Svil/Adamts2/Hspg2/App/Col6a1
126	RNA processing	17	-0.495589	0.00358861	68	Rpl27/Rpl14/Rps15/Rps19/Rpl10a/Rps27/Rps26/Rpl35a/Rps6/Rps16/Rps24/Rpl26/Rps21/Rps28/Rpl35
127	response to virus	3	-0.877419	0.00365703	23	Ptprc/Ifi27l2a
128	regulation of locomotion	21	0.49041	0.00368139	34	Ntrk3/Lgr6/Tpm1/Sema3d/Efnb2/Igf1/Col3a1/Fgfr1/Sulf1/Crk/Mmp2
129	positive regulation of multicellular organismal process	22	0.501106	0.00377966	52	Smtn/Ntrk3/Tpm1/Ednrb/Efnb2/Gja1/Serpine2/Igf1/Fgfr1/Sulf1/Smarcc2/Map1b/Rbfox2/Adgrl2/Axl
130	organic substance transport	10	0.611905	0.00403386	29	Kdelr3/Ednrb/Ywhae/Kif13a/Gja1/Igf1/Asph
131	ncRNA metabolic process	17	-0.489362	0.00409763	90	Nfib/Bmpr1a/Rpl27/Rpl14/Rps15/Rps19/Rpl10a/Rps27/Rpl35a/Rps6/Rps16/Rps24/Rpl26/Rps21/Rps28/Rpl35
132	regulation of cellular component organization	32	0.427567	0.00438203	38	Ntrk3/Eln/Tpm1/Sema3d/Efnb2/Gja1/Fblim1/Creb3l2/Serpine2/Igf1/Asph/Fgfr1/Crk/Efemp2/Smarcc2/Pam
133	endothelium development	4	0.796137	0.00439922	13	Col27a1/Tjp2/Ednrb
134	endothelial cell differentiation	4	0.796137	0.00439922	13	Col27a1/Tjp2/Ednrb
135	regulation of cell projection organization	11	0.588742	0.00481836	32	Ntrk3/Sema3d/Efnb2/Creb3l2/Serpine2/Fgfr1/Crk
136	regulation of plasma membrane bounded cell projection organization	11	0.588742	0.00481836	32	Ntrk3/Sema3d/Efnb2/Creb3l2/Serpine2/Fgfr1/Crk
137	vascular process in circulatory system	6	0.710526	0.00482096	50	Tjp2/Ednrb/Gja1/Mmp2/Itga9/Rbfox2
138	developmental maturation	6	0.708551	0.00494867	34	Ednrb/Gja1/Igf1/Fgfr1/Mmp2
139	anatomical structure maturation	6	0.708551	0.00494867	34	Ednrb/Gja1/Igf1/Fgfr1/Mmp2
140	regulation of blood pressure	5	0.753327	0.00521115	21	Smtn/Tpm1/Ednrb/Gja1
141	positive regulation of developmental process	20	0.471386	0.00527876	79	Ntrk3/Boc/Efnb2/Gja1/Serpine2/Igf1/Fgfr1/Efemp2/Smarcc2/Map1b/Adgrl2/Axl/Ltbp3/Ghr/Lamb2/App/Bmpr1a/Ddr2
142	Golgi vesicle transport	3	0.864516	0.00531492	24	Kdelr3/Kif13a/Creb3l2
143	regulation of response to stimulus	42	0.391218	0.00532513	36	Ntrk3/Lgr6/Tjp2/Ednrb/Sema3d/Net1/Ywhae/Efnb2/Gja1/Nrep/Serpine2/Igf1/Col3a1/Fgfr1/Sulf1/Crk/Mmp2/Smarcc2
144	negative regulation of developmental process	17	0.519234	0.00546847	40	Ntrk3/Tjp2/Ednrb/Sema3d/Gja1/Igf1/Fgfr1/Sulf1/Col5a2/Hhip
145	response to wounding	16	0.519908	0.00560516	79	Ntrk3/Tpm1/Nrep/Serpine2/Igf1/Col3a1/Crk/Mmp2/Axl/Mylk/Lamb2/Dst/Col6a1/Nfib/Ddr2
146	neuron migration	6	0.697368	0.00590646	52	Ntrk3/Ywhae/Gja1/Col3a1/Crk/Axl
147	regulation of growth	11	0.579127	0.00595207	32	Ntrk3/Sema3d/Gja1/Serpine2/Igf1/Fgfr1/Crk
148	negative regulation of cell growth	3	0.858065	0.0062628	25	Sema3d/Gja1/Serpine2
149	negative regulation of growth	3	0.858065	0.0062628	25	Sema3d/Gja1/Serpine2
150	ribosomal small subunit assembly	9	-0.598385	0.00634765	58	Rps15/Rps19/Rps27/Rps5/Rps6/Fau/Rpsa/Rps28
151	heart process	5	0.743994	0.00665321	21	Smtn/Tpm1/Ednrb/Gja1
152	regulation of heart contraction	5	0.743994	0.00665321	21	Smtn/Tpm1/Ednrb/Gja1
153	heart contraction	5	0.743994	0.00665321	21	Smtn/Tpm1/Ednrb/Gja1
154	secretion by cell	8	0.646188	0.00681912	52	Ednrb/Gja1/Serpine2/Igf1/Fgfr1/Atp2a2/Axl
155	secretion	8	0.646188	0.00681912	52	Ednrb/Gja1/Serpine2/Igf1/Fgfr1/Atp2a2/Axl
156	developmental growth	16	0.507303	0.00701898	30	Col27a1/Ntrk3/Lgr6/Sema3d/Gja1/Igf1/Col3a1/Fgfr1
157	response to inorganic substance	11	0.571429	0.00702591	74	Ednrb/Net1/Asph/Fgfr1/Crk/Mmp2/Pam/Axl/Mylk/App/Prdx1
158	regulation of gliogenesis	3	0.851613	0.00755253	26	Ntrk3/Serpine2/Igf1
159	regulation of cell migration	20	0.463181	0.00757836	34	Ntrk3/Lgr6/Tpm1/Sema3d/Igf1/Col3a1/Fgfr1/Sulf1/Crk/Mmp2
160	regulation of cell motility	20	0.463181	0.00757836	34	Ntrk3/Lgr6/Tpm1/Sema3d/Igf1/Col3a1/Fgfr1/Sulf1/Crk/Mmp2
161	positive regulation of cellular component organization	15	0.515544	0.00763605	52	Ntrk3/Tpm1/Gja1/Creb3l2/Serpine2/Igf1/Fgfr1/Efemp2/Map1b/Adgrl2/Axl
162	anatomical structure formation involved in morphogenesis	16	0.500962	0.00772676	40	Col27a1/Tpm1/Efnb2/Col3a1/Fgfr1/Sulf1/Mmp2/Myl9/Col5a2/Hhip
163	digestive system development	3	0.845161	0.00809684	27	Ednrb/Igf1/Col3a1
164	transport	26	0.437995	0.00830164	72	Kdelr3/Tjp2/Ednrb/Ywhae/Efnb2/Kif13a/Gja1/Creb3l2/Serpine2/Igf1/Asph/Fgfr1/Atp2a2/Map1b/Axl/Hspg2/Mylk/Ghr/Dst/App/Col6a1
165	establishment of localization	26	0.437995	0.00830164	72	Kdelr3/Tjp2/Ednrb/Ywhae/Efnb2/Kif13a/Gja1/Creb3l2/Serpine2/Igf1/Asph/Fgfr1/Atp2a2/Map1b/Axl/Hspg2/Mylk/Ghr/Dst/App/Col6a1
166	epithelial cell proliferation	9	0.614811	0.00906348	31	Ednrb/Efnb2/Gja1/Igf1/Fgfr1/Sulf1
167	regulation of epithelial cell proliferation	9	0.614811	0.00906348	31	Ednrb/Efnb2/Gja1/Igf1/Fgfr1/Sulf1
168	positive regulation of cell adhesion	9	0.613852	0.00906348	36	Tpm1/Ccdc80/Efnb2/Igf1/Crk/Efemp2/Smarcc2
169	central nervous system development	16	0.492335	0.00914232	80	Ntrk3/Ywhae/Serpine2/Igf1/Col3a1/Fgfr1/Crk/Rbfox2/Axl/Hspg2/Lamb2/App/Nfib/Bmpr1a/Pbx1
170	positive regulation of cell communication	26	0.434197	0.00930451	34	Ntrk3/Lgr6/Ednrb/Net1/Gja1/Serpine2/Igf1/Col3a1/Fgfr1/Sulf1/Crk/Mmp2
171	positive regulation of signaling	26	0.434197	0.00930451	34	Ntrk3/Lgr6/Ednrb/Net1/Gja1/Serpine2/Igf1/Col3a1/Fgfr1/Sulf1/Crk/Mmp2
172	epithelial cell development	6	0.676119	0.00930453	21	Col27a1/Tjp2/Ednrb/Gja1
173	regulation of localization	15	0.509513	0.0094398	52	Ywhae/Efnb2/Gja1/Serpine2/Igf1/Asph/Fgfr1/Crk/Atp2a2/Map1b/Axl
174	head development	16	0.491776	0.00949621	80	Ywhae/Serpine2/Igf1/Col3a1/Asph/Fgfr1/Crk/Mmp2/Rbfox2/Axl/Hspg2/App/Nfib/Bmpr1a/Pbx1
175	response to growth factor	11	0.559392	0.0096843	67	Ntrk3/Nrep/Col3a1/Fgfr1/Sulf1/Crk/Hhip/Col1a2/Ltbp3/Fstl1
176	cellular response to growth factor stimulus	11	0.559392	0.0096843	67	Ntrk3/Nrep/Col3a1/Fgfr1/Sulf1/Crk/Hhip/Col1a2/Ltbp3/Fstl1
177	regulation of cell adhesion	13	0.526816	0.00970638	36	Tpm1/Ccdc80/Efnb2/Serpine2/Igf1/Crk/Mmp2/Efemp2/Smarcc2
178	regeneration	10	0.57473	0.00976736	43	Ntrk3/Lgr6/Gja1/Nrep/Igf1/Mmp2/Lifr
179	regulation of protein localization	7	0.661548	0.00984226	32	Ywhae/Gja1/Igf1/Asph/Crk
180	positive regulation of protein localization	7	0.661548	0.00984226	32	Ywhae/Gja1/Igf1/Asph/Crk
181	signal transduction by p53 class mediator	6	-0.664474	0.0101424	58	Rpl23/Rps20/Rpl37/Ubb/Rpl26
182	regulation of signal transduction by p53 class mediator	6	-0.664474	0.0101424	58	Rpl23/Rps20/Rpl37/Ubb/Rpl26
183	positive regulation of signal transduction by p53 class mediator	6	-0.664474	0.0101424	58	Rpl23/Rps20/Rpl37/Ubb/Rpl26
184	chemotaxis	12	0.551554	0.010235	34	Ntrk3/Ednrb/Sema3d/Efnb2/Fgfr1/Crk/Mmp2
185	taxis	12	0.551554	0.010235	34	Ntrk3/Ednrb/Sema3d/Efnb2/Fgfr1/Crk/Mmp2
186	response to oxygen-containing compound	20	0.453973	0.0102728	79	Ednrb/Net1/Gja1/Igf1/Col3a1/Asph/Crk/Mmp2/Col5a2/Atp2a2/Axl/Col1a2/Ghr/App/Col6a1/Prdx1/Ddr2
187	mesenchymal cell differentiation	5	0.723858	0.010342	30	Ednrb/Sema3d/Gja1/Fgfr1
188	mesenchyme development	5	0.723858	0.010342	30	Ednrb/Sema3d/Gja1/Fgfr1
189	gland development	9	0.607296	0.0103491	34	Gja1/Serpine2/Igf1/Fgfr1/Sulf1/Mmp2
190	locomotion	27	0.427138	0.0103749	34	Ntrk3/Lgr6/Tpm1/Ednrb/Sema3d/Efnb2/Igf1/Col3a1/Fgfr1/Sulf1/Crk/Mmp2
191	intracellular protein transport	3	0.832258	0.0104102	29	Ywhae/Kif13a/Asph
192	positive regulation of cytosolic calcium ion concentration	3	0.832258	0.0104102	29	Ednrb/Gja1/Asph
193	cell population proliferation	35	0.39107	0.0105324	43	Ntrk3/Lgr6/Tpm1/Ednrb/Efnb2/Gja1/Serpine2/Igf1/Col3a1/Asph/Fgfr1/Sulf1/Crk/Mmp2/Efemp2/Hhip/Lifr
194	negative regulation of cell differentiation	11	0.556592	0.0108236	39	Ntrk3/Tjp2/Ednrb/Sema3d/Igf1/Fgfr1/Col5a2
195	regulation of chemotaxis	5	0.720748	0.010869	30	Ntrk3/Sema3d/Efnb2/Fgfr1
196	response to organonitrogen compound	15	0.502824	0.0110031	72	Ednrb/Gja1/Igf1/Col3a1/Asph/Crk/Mmp2/Col5a2/Atp2a2/Col1a2/Ghr/App/Col6a1
197	response to nitrogen compound	15	0.502824	0.0110031	72	Ednrb/Gja1/Igf1/Col3a1/Asph/Crk/Mmp2/Col5a2/Atp2a2/Col1a2/Ghr/App/Col6a1
198	cellular localization	23	0.44294	0.0111322	32	Kdelr3/Tjp2/Ednrb/Ywhae/Efnb2/Kif13a/Gja1/Creb3l2/Igf1/Asph/Crk
199	cell morphogenesis	22	0.460644	0.011314	76	Col27a1/Ntrk3/Boc/Tpm1/Sema3d/Efnb2/Gja1/Fblim1/Crk/Lifr/Map1b/Rbfox2/Palld/Hspg2/Lamb2/Dst/App/Col6a1/Nfib
200	embryo development	16	0.485892	0.0115016	39	Xist/Col27a1/Tpm1/Gja1/Igf1/Col3a1/Fgfr1/Sulf1/Col5a2
201	connective tissue development	13	0.517444	0.0115611	31	Bmp3/Col27a1/Creb3l2/Igf1/Col3a1/Fgfr1/Sulf1
202	skeletal system development	23	0.441245	0.0119108	80	Bmp3/Col27a1/Tjp2/Gja1/Creb3l2/Igf1/Col3a1/Fgfr1/Sulf1/Mmp2/Col5a2/Hhip/Col1a2/Ltbp3/Hspg2/Col6a1/Nfib/Bmpr1a/Ddr2/Pbx1
203	cardiac muscle tissue development	7	0.648153	0.0120584	30	Tpm1/Efnb2/Gja1/Igf1/Fgfr1
204	regulation of monoatomic ion transport	7	0.647807	0.0120584	29	Ywhae/Gja1/Serpine2/Igf1/Asph
205	regulation of hydrolase activity	8	0.621714	0.0121723	32	Ntrk3/Net1/Serpine2/Asph/Fgfr1/Crk
206	cartilage development	11	0.55102	0.0122161	77	Bmp3/Col27a1/Creb3l2/Col3a1/Fgfr1/Sulf1/Ltbp3/Hspg2/Col6a1/Nfib/Bmpr1a
207	negative regulation of cell population proliferation	12	0.54273	0.0125921	35	Tpm1/Efnb2/Gja1/Serpine2/Igf1/Asph/Sulf1/Efemp2
208	embryo development ending in birth or egg hatching	12	0.542606	0.0125921	31	Xist/Tpm1/Gja1/Igf1/Col3a1/Fgfr1/Sulf1
209	chordate embryonic development	12	0.542606	0.0125921	31	Xist/Tpm1/Gja1/Igf1/Col3a1/Fgfr1/Sulf1
210	intracellular signaling cassette	23	0.439885	0.0128013	79	Ntrk3/Ednrb/Net1/Ywhae/Serpine2/Igf1/Col3a1/Fgfr1/Crk/Atp2a2/Axl/Col1a2/Col6a3/Col6a2/App/Col6a1/Prdx1/Bmpr1a/Rbpms/Ddr2
211	renal system process	3	0.819355	0.0129957	31	Ednrb/Gja1/Sulf1
212	localization	29	0.411516	0.0130433	72	Kdelr3/Tjp2/Ednrb/Ywhae/Efnb2/Kif13a/Gja1/Creb3l2/Serpine2/Igf1/Asph/Fgfr1/Crk/Atp2a2/Map1b/Axl/Hspg2/Mylk/Ghr/Dst/App/Col6a1
213	in utero embryonic development	9	0.600909	0.0130488	30	Xist/Tpm1/Gja1/Igf1/Col3a1/Fgfr1
214	muscle cell proliferation	9	0.600071	0.0130488	35	Tpm1/Gja1/Igf1/Fgfr1/Mmp2/Efemp2
215	protein secretion	4	0.743199	0.0130914	26	Ednrb/Gja1/Igf1
216	establishment of protein localization to extracellular region	4	0.743199	0.0130914	26	Ednrb/Gja1/Igf1
217	protein localization to extracellular region	4	0.743199	0.0130914	26	Ednrb/Gja1/Igf1
218	cell-cell junction organization	4	0.742035	0.0132285	21	Tjp2/Efnb2/Gja1
219	negative regulation of response to external stimulus	5	0.707384	0.0132404	32	Sema3d/Serpine2/Igf1/Crk
220	positive regulation of response to stimulus	29	0.40991	0.0134893	36	Ntrk3/Lgr6/Ednrb/Net1/Ywhae/Gja1/Igf1/Col3a1/Fgfr1/Sulf1/Crk/Mmp2/Smarcc2
221	regulation of tube size	5	0.705882	0.0144313	50	Ednrb/Gja1/Mmp2/Itga9/Rbfox2
222	regulation of tube diameter	5	0.705882	0.0144313	50	Ednrb/Gja1/Mmp2/Itga9/Rbfox2
223	vasoconstriction	5	0.705882	0.0144313	50	Ednrb/Gja1/Mmp2/Itga9/Rbfox2
224	blood vessel diameter maintenance	5	0.705882	0.0144313	50	Ednrb/Gja1/Mmp2/Itga9/Rbfox2
225	actomyosin structure organization	4	0.74026	0.0144649	44	Eln/Tpm1/Myl9/Cnn3
226	cell adhesion	28	0.400998	0.014827	72	Boc/Tpm1/Tjp2/Ccdc80/Efnb2/Fblim1/Serpine2/Igf1/Col3a1/Crk/Mmp2/Efemp2/Smarcc2/Itga9/Axl/Col6a2/Palld/Hspg2/Lamb2/Dst/App/Col6a1
227	cell growth	9	0.593185	0.0148575	32	Ntrk3/Sema3d/Gja1/Serpine2/Igf1/Crk
228	regulation of cell shape	3	0.812903	0.0151797	32	Tpm1/Fblim1/Crk
229	regulation of cell morphogenesis	3	0.812903	0.0151797	32	Tpm1/Fblim1/Crk
230	regulation of GTPase activity	3	0.812903	0.0151797	32	Ntrk3/Net1/Crk
231	positive regulation of GTPase activity	3	0.812903	0.0151797	32	Ntrk3/Net1/Crk
232	telencephalon development	5	0.701826	0.0152256	32	Ywhae/Col3a1/Fgfr1/Crk
233	osteoblast differentiation	6	0.645859	0.0153477	30	Bmp3/Gja1/Igf1/Fgfr1
234	positive regulation of protein transport	6	0.645638	0.0153477	29	Ywhae/Gja1/Igf1/Asph
235	regulation of protein transport	6	0.645638	0.0153477	29	Ywhae/Gja1/Igf1/Asph
236	regulation of establishment of protein localization	6	0.645638	0.0153477	29	Ywhae/Gja1/Igf1/Asph
237	positive regulation of establishment of protein localization	6	0.645638	0.0153477	29	Ywhae/Gja1/Igf1/Asph
238	protein localization to organelle	4	0.73654	0.0158425	21	Kdelr3/Ywhae/Gja1
239	ribosomal large subunit biogenesis	9	-0.547371	0.0162774	67	Rpl14/Rpl23a/Rpl10a/Rpl35a/Rplp0/Rpl6/Rpl26/Rpl35
240	regulation of calcium ion transport	5	0.699811	0.0162848	29	Ywhae/Gja1/Igf1/Asph
241	behavior	6	0.642708	0.0163795	26	Ednrb/Gja1/Serpine2/Igf1
242	organ growth	6	0.642653	0.0163795	30	Col27a1/Gja1/Igf1/Fgfr1
243	positive regulation of nervous system development	5	0.699346	0.0168144	51	Ntrk3/Serpine2/Igf1/Map1b/Adgrl2
244	transmembrane receptor protein tyrosine kinase signaling pathway	11	0.537415	0.0169199	79	Ntrk3/Efnb2/Igf1/Fgfr1/Sulf1/Crk/Hhip/Axl/Ghr/Col6a1/Ddr2
245	signal release	4	0.733766	0.0169446	45	Ednrb/Gja1/Fgfr1/Atp2a2
246	prostate gland development	3	0.8	0.0173677	34	Igf1/Sulf1/Mmp2
247	prostate gland morphogenesis	3	0.8	0.0173677	34	Igf1/Sulf1/Mmp2
248	prostate gland epithelium morphogenesis	3	0.8	0.0173677	34	Igf1/Sulf1/Mmp2
249	cell junction organization	11	0.534815	0.0179377	70	Ntrk3/Tjp2/Efnb2/Gja1/Crk/Adgrl2/Palld/Lamb2/Dst/App
250	positive regulation of cell differentiation	18	0.455564	0.0183263	79	Ntrk3/Boc/Efnb2/Gja1/Serpine2/Igf1/Fgfr1/Efemp2/Smarcc2/Map1b/Axl/Ltbp3/Lamb2/App/Bmpr1a/Ddr2
251	positive regulation of neuron projection development	6	0.637842	0.018701	30	Ntrk3/Creb3l2/Serpine2/Fgfr1
252	regulation of nervous system development	7	0.625026	0.0187337	51	Ntrk3/Sema3d/Serpine2/Igf1/Map1b/Adgrl2
253	angiogenesis	10	0.547297	0.0188613	77	Col27a1/Efnb2/Fgfr1/Sulf1/Mmp2/Hhip/Hspg2/Amotl1/Adamts1/Bmpr1a
254	muscle organ development	10	0.547297	0.0188613	77	Boc/Eln/Tpm1/Gja1/Col3a1/Efemp2/Svil/Mylk/Col6a1/Bmpr1a
255	regulation of phosphatidylinositol 3-kinase/protein kinase B signal transduction	5	0.69281	0.0189327	52	Ntrk3/Serpine2/Igf1/Fgfr1/Axl
256	regulation of transport	14	0.488658	0.0196147	52	Ywhae/Efnb2/Gja1/Serpine2/Igf1/Asph/Fgfr1/Atp2a2/Map1b/Axl
257	establishment of localization in cell	13	0.494059	0.0197571	52	Kdelr3/Ywhae/Efnb2/Kif13a/Creb3l2/Asph/Atp2a2/Map1b/Axl
258	regulation of cell-substrate adhesion	3	0.793548	0.0198292	35	Ccdc80/Crk/Efemp2
259	positive regulation of cell-substrate adhesion	3	0.793548	0.0198292	35	Ccdc80/Crk/Efemp2
260	regulation of neurogenesis	6	0.631879	0.0205065	26	Ntrk3/Sema3d/Serpine2/Igf1
261	muscle system process	9	0.577181	0.0213171	72	Smtn/Tpm1/Ednrb/Igf1/Sulf1/Atp2a2/Tpm2/Mylk/Col6a1
262	cellular response to oxygen-containing compound	16	0.457189	0.0214571	79	Net1/Gja1/Igf1/Col3a1/Crk/Mmp2/Col5a2/Axl/Col1a2/Ghr/App/Col6a1/Prdx1/Ddr2
263	gland morphogenesis	5	0.685156	0.0215805	34	Igf1/Fgfr1/Sulf1/Mmp2
264	muscle contraction	7	0.615894	0.0218778	65	Smtn/Tpm1/Ednrb/Sulf1/Atp2a2/Tpm2/Mylk
265	myoblast differentiation	3	0.787097	0.0222907	36	Boc/Igf1/Smarcc2
266	negative regulation of locomotion	7	0.612782	0.0224018	32	Tpm1/Sema3d/Col3a1/Sulf1/Crk
267	positive regulation of organelle organization	4	0.714286	0.0224549	48	Tpm1/Gja1/Igf1/Map1b
268	positive regulation of cell growth	4	0.714286	0.0224549	48	Ntrk3/Igf1/Crk/Map1b
269	positive regulation of neurogenesis	4	0.714286	0.0224549	48	Ntrk3/Serpine2/Igf1/Map1b
270	positive regulation of secretion	4	0.710166	0.0230059	30	Gja1/Igf1/Fgfr1
271	positive regulation of secretion by cell	4	0.710166	0.0230059	30	Gja1/Igf1/Fgfr1
272	positive regulation of macromolecule biosynthetic process	18	0.445799	0.0233977	36	Bmp3/Ntrk3/Gja1/Creb3l2/Igf1/Asph/Fgfr1/Sulf1/Smarcc2
273	positive regulation of cellular biosynthetic process	18	0.445799	0.0233977	36	Bmp3/Ntrk3/Gja1/Creb3l2/Igf1/Asph/Fgfr1/Sulf1/Smarcc2
274	tissue regeneration	4	0.708701	0.024108	26	Lgr6/Gja1/Igf1
275	cytoskeleton organization	17	0.453464	0.0241966	71	Smtn/Eln/Tpm1/Gja1/Crk/Myl9/Pam/Cnn3/Map1b/Tpm2/Svil/Palld/Dst/Amotl1
276	actin filament-based process	16	0.452886	0.0245417	63	Smtn/Eln/Tpm1/Gja1/Crk/Myl9/Pam/Cnn3/Atp2a2/Tpm2/Svil/Palld
277	endothelial cell proliferation	5	0.67524	0.024758	31	Gja1/Igf1/Fgfr1/Sulf1
278	regulation of endothelial cell proliferation	5	0.67524	0.024758	31	Gja1/Igf1/Fgfr1/Sulf1
279	skeletal system morphogenesis	6	0.618421	0.0251495	64	Col27a1/Col3a1/Mmp2/Hhip/Ltbp3/Hspg2
280	brain development	14	0.47551	0.0252212	80	Ywhae/Serpine2/Igf1/Col3a1/Fgfr1/Crk/Rbfox2/Axl/Hspg2/App/Nfib/Bmpr1a/Pbx1
281	cellular response to organonitrogen compound	11	0.521247	0.0255706	72	Gja1/Igf1/Col3a1/Crk/Mmp2/Col5a2/Col1a2/Ghr/App/Col6a1
282	cellular response to nitrogen compound	11	0.521247	0.0255706	72	Gja1/Igf1/Col3a1/Crk/Mmp2/Col5a2/Col1a2/Ghr/App/Col6a1
283	regulation of cellular localization	8	0.579338	0.0260019	48	Ywhae/Gja1/Igf1/Asph/Crk/Map1b
284	regulation of vasoconstriction	4	0.701299	0.0265876	50	Gja1/Mmp2/Itga9/Rbfox2
285	positive regulation of DNA-templated transcription	11	0.51638	0.0273591	36	Bmp3/Creb3l2/Igf1/Asph/Fgfr1/Smarcc2
286	positive regulation of RNA metabolic process	11	0.51638	0.0273591	36	Bmp3/Creb3l2/Igf1/Asph/Fgfr1/Smarcc2
287	positive regulation of RNA biosynthetic process	11	0.51638	0.0273591	36	Bmp3/Creb3l2/Igf1/Asph/Fgfr1/Smarcc2
288	multicellular organismal reproductive process	10	0.525477	0.0275938	26	Xist/Ednrb/Gja1/Serpine2/Igf1
289	regulation of cell communication	35	0.363043	0.0279971	34	Ntrk3/Lgr6/Tjp2/Ednrb/Net1/Gja1/Nrep/Serpine2/Igf1/Col3a1/Fgfr1/Sulf1/Crk/Mmp2
290	regulation of signaling	35	0.363043	0.0279971	34	Ntrk3/Lgr6/Tjp2/Ednrb/Net1/Gja1/Nrep/Serpine2/Igf1/Col3a1/Fgfr1/Sulf1/Crk/Mmp2
291	phosphatidylinositol 3-kinase/protein kinase B signal transduction	8	0.573333	0.0285763	72	Ntrk3/Serpine2/Igf1/Fgfr1/Axl/Col6a3/Col6a2/Col6a1
292	small molecule metabolic process	8	0.573333	0.0285763	72	Ednrb/Igf1/Fgfr1/Pam/Dkk3/Ghr/App/Col6a1
293	muscle cell differentiation	12	0.508108	0.0288165	77	Tpm1/Ednrb/Efnb2/Igf1/Efemp2/Myl9/Atp2a2/Svil/Lamb2/Col6a1/Bmpr1a
294	positive regulation of cellular component biogenesis	4	0.694805	0.030734	51	Ntrk3/Tpm1/Map1b/Adgrl2
295	regulation of hormone levels	6	0.605263	0.0308471	66	Ednrb/Gja1/Igf1/Fgfr1/Dkk3/Ghr
296	regulation of signal transduction	33	0.355862	0.0325863	34	Ntrk3/Lgr6/Tjp2/Ednrb/Net1/Nrep/Serpine2/Igf1/Col3a1/Fgfr1/Sulf1/Crk/Mmp2
297	fibroblast growth factor receptor signaling pathway	3	0.76129	0.0332577	40	Fgfr1/Sulf1/Hhip
298	cellular response to fibroblast growth factor stimulus	3	0.76129	0.0332577	40	Fgfr1/Sulf1/Hhip
299	response to fibroblast growth factor	3	0.76129	0.0332577	40	Fgfr1/Sulf1/Hhip
300	positive regulation of cellular metabolic process	23	0.390811	0.0337832	36	Bmp3/Ntrk3/Ednrb/Gja1/Creb3l2/Igf1/Asph/Fgfr1/Sulf1/Smarcc2
301	response to organic substance	27	0.379853	0.0339277	55	Map4k3/Tjp2/Ednrb/Gja1/Creb3l2/Igf1/Col3a1/Asph/Crk/Mmp2/Col5a2/Lifr/Atp2a2/Rbfox2/Axl/Col1a2
302	ossification	13	0.470111	0.0342151	80	Bmp3/Gja1/Igf1/Fgfr1/Mmp2/Col1a2/Ltbp3/Hspg2/Col6a1/Bmpr1a/Ddr2/Pbx1
303	positive regulation of cell development	8	0.565259	0.0342399	52	Ntrk3/Gja1/Serpine2/Igf1/Smarcc2/Map1b/Axl
304	protein ubiquitination	6	-0.579966	0.0345656	56	Rpl23/Rps2/Fau/Ubb/Uba52
305	protein modification by small protein conjugation	6	-0.579966	0.0345656	56	Rpl23/Rps2/Fau/Ubb/Uba52
306	post-translational protein modification	6	-0.579966	0.0345656	56	Rpl23/Rps2/Fau/Ubb/Uba52
307	protein modification by small protein conjugation or removal	6	-0.579966	0.0345656	56	Rpl23/Rps2/Fau/Ubb/Uba52
308	epithelial tube morphogenesis	5	0.657256	0.0375201	40	Efnb2/Gja1/Igf1/Hhip
309	neural precursor cell proliferation	5	0.655982	0.0375201	40	Ntrk3/Igf1/Fgfr1/Hhip
310	positive regulation of signal transduction	24	0.380241	0.0385185	34	Ntrk3/Lgr6/Ednrb/Net1/Igf1/Col3a1/Fgfr1/Sulf1/Crk/Mmp2
311	negative regulation of cellular metabolic process	24	0.377271	0.0385185	53	Xist/Ntrk3/Ednrb/Ywhae/Gja1/Serpine2/Igf1/Fgfr1/Smarcc2/Cbx6/Rbfox2/Axl/Dkk3
312	positive regulation of macromolecule metabolic process	24	0.376772	0.0385185	36	Bmp3/Ntrk3/Ednrb/Gja1/Creb3l2/Igf1/Asph/Fgfr1/Sulf1/Smarcc2
313	cellular response to stress	18	0.423245	0.0391502	79	Ntrk3/Net1/Ywhae/Nrep/Mmp2/Smarcc2/Atp2a2/Axl/Mylk/Lamb2/App/Cbx5/Prdx1/Bmpr1a/Ddr2
314	positive regulation of biosynthetic process	19	0.424463	0.0395647	36	Bmp3/Ntrk3/Gja1/Creb3l2/Igf1/Asph/Fgfr1/Sulf1/Smarcc2
315	response to oxidative stress	12	0.48894	0.0423475	79	Net1/Crk/Mmp2/Msrb3/Atp2a2/Axl/App/Col6a1/Prdx1/Rbpms/Ddr2
316	response to peptide	12	0.467968	0.0433333	72	Ednrb/Gja1/Igf1/Col3a1/Crk/Mmp2/Atp2a2/Ghr/App/Col6a1
317	cellular anatomical entity morphogenesis	18	0.419205	0.0442466	70	Ntrk3/Boc/Tpm1/Sema3d/Efnb2/Gja1/Myl9/Lifr/Map1b/Rbfox2/Hspg2/Lamb2/Dst/App
318	positive regulation of nitrogen compound metabolic process	21	0.393064	0.044843	36	Bmp3/Ntrk3/Ednrb/Gja1/Creb3l2/Igf1/Asph/Fgfr1/Smarcc2
319	metal ion transport	9	0.555301	0.044905	29	Ednrb/Ywhae/Gja1/Serpine2/Igf1/Asph
320	positive regulation of hydrolase activity	7	0.587261	0.0455342	32	Ntrk3/Net1/Asph/Fgfr1/Crk
321	positive regulation of cell migration	14	0.458283	0.0456026	34	Ntrk3/Lgr6/Sema3d/Igf1/Fgfr1/Crk/Mmp2
322	positive regulation of locomotion	14	0.458283	0.0456026	34	Ntrk3/Lgr6/Sema3d/Igf1/Fgfr1/Crk/Mmp2
323	positive regulation of cell motility	14	0.458283	0.0456026	34	Ntrk3/Lgr6/Sema3d/Igf1/Fgfr1/Crk/Mmp2
324	morphogenesis of a branching structure	5	0.652914	0.0460177	40	Igf1/Fgfr1/Sulf1/Hhip
325	morphogenesis of a branching epithelium	5	0.652914	0.0460177	40	Igf1/Fgfr1/Sulf1/Hhip
326	regulation of cellular component size	9	0.55193	0.0466321	14	Ntrk3/Eln/Tpm1/Sema3d
327	developmental process involved in reproduction	15	0.438631	0.0468498	80	Xist/Gja1/Serpine2/Igf1/Sulf1/Mmp2/Lhfpl2/Axl/Adamts2/Col6a1/Adamts1/Bmpr1a/Pbx1
328	actin cytoskeleton organization	15	0.436741	0.0468498	63	Smtn/Eln/Tpm1/Gja1/Crk/Myl9/Pam/Cnn3/Tpm2/Svil/Palld
329	regulation of biosynthetic process	35	0.330697	0.0469208	53	Xist/Bmp3/Ntrk3/Ednrb/Gja1/Creb3l2/Serpine2/Igf1/Asph/Fgfr1/Sulf1/Smarcc2/Pam/Cbx6/Rbfox2/Axl/Dkk3
330	regulation of gene expression	35	0.330697	0.0469208	53	Xist/Bmp3/Ntrk3/Ednrb/Gja1/Creb3l2/Serpine2/Igf1/Asph/Fgfr1/Sulf1/Smarcc2/Pam/Cbx6/Rbfox2/Axl/Dkk3
331	regulation of macromolecule biosynthetic process	35	0.330697	0.0469208	53	Xist/Bmp3/Ntrk3/Ednrb/Gja1/Creb3l2/Serpine2/Igf1/Asph/Fgfr1/Sulf1/Smarcc2/Pam/Cbx6/Rbfox2/Axl/Dkk3
332	regulation of cellular biosynthetic process	35	0.330697	0.0469208	53	Xist/Bmp3/Ntrk3/Ednrb/Gja1/Creb3l2/Serpine2/Igf1/Asph/Fgfr1/Sulf1/Smarcc2/Pam/Cbx6/Rbfox2/Axl/Dkk3
333	regulation of catalytic activity	14	0.455276	0.0472313	32	Ntrk3/Net1/Serpine2/Igf1/Asph/Fgfr1/Crk
334	negative regulation of response to stimulus	14	0.454134	0.0472313	40	Tjp2/Sema3d/Serpine2/Igf1/Col3a1/Sulf1/Crk/Hhip
335	synapse organization	7	0.582781	0.0472855	70	Ntrk3/Efnb2/Crk/Adgrl2/Palld/Lamb2/App
336	heart morphogenesis	5	0.646378	0.0477876	21	Eln/Tpm1/Gja1
337	blood vessel remodeling	4	0.688312	0.0478821	52	Eln/Gja1/Igf1/Axl
338	response to hydrogen peroxide	4	0.688312	0.0478821	52	Net1/Crk/Mmp2/Axl
339	cellular response to lipid	4	0.688312	0.0478821	52	Igf1/Mmp2/Rbfox2/Axl
340	cellular response to chemical stimulus	32	0.355544	0.048855	74	Tjp2/Ednrb/Net1/Gja1/Igf1/Col3a1/Asph/Fgfr1/Crk/Mmp2/Col5a2/Lifr/Atp2a2/Itga9/Rbfox2/Axl/Col1a2/Mylk/Ghr/App/Col6a1/Prdx1
341	regulation of cell population proliferation	28	0.362613	0.0491803	35	Ntrk3/Tpm1/Ednrb/Efnb2/Gja1/Serpine2/Igf1/Asph/Fgfr1/Sulf1/Mmp2/Efemp2
342	negative regulation of neurogenesis	3	0.757204	0.0493601	14	Ntrk3/Sema3d
343	negative regulation of nervous system development	3	0.757204	0.0493601	14	Ntrk3/Sema3d
344	regulation of organelle organization	12	0.460378	0.05	57	Eln/Tpm1/Gja1/Igf1/Crk/Smarcc2/Pam/Map1b/Svil

## Sheet: SCMF P28 Humdis
Dataset S5. GSEA Pathway Analysis of mouse terms in Aga2 mutant compared to control mice.
	GO Terms
	Description	setSize	enrichmentScore	p.adjust	rank	core_enrichment
1	aplastic anemia	15	-0.635714	6.06453e-05	67	RPL18/RPS19/RPS27/RPS26/RPL35A/RPS6/RPS24/RPS10/RPSA/RPL26/RPS15A/RPS29/RPS28/RPL35
2	disease of mental health	23	0.556993	0.000127655	55	NTRK3/MAP4K3/ELN/TPM1/SEMA3D/YWHAE/EFNB2/GJA1/IGF1/FGFR1/MMP2/SMARCC2/LIFR/RBFOX2/ADGRL2/TPM2/CKB
3	Diamond-Blackfan anemia	14	-0.631206	0.000157963	67	RPL18/RPS19/RPS27/RPS26/RPL35A/RPS24/RPS10/RPSA/RPL26/RPS15A/RPS29/RPS28/RPL35
4	congenital hypoplastic anemia	14	-0.631206	0.000157963	67	RPL18/RPS19/RPS27/RPS26/RPL35A/RPS24/RPS10/RPSA/RPL26/RPS15A/RPS29/RPS28/RPL35
5	artery disease	23	0.507908	0.00117557	76	ELN/TJP2/EDNRB/CCDC80/GJA1/SERPINE2/IGF1/COL3A1/FGFR1/MMP2/EFEMP2/ATP2A2/ITGA9/PALLD/HSPG2/MYLK/GHR/APP/PRDX1/ADAMTS1/BMPR1A
6	cognitive disorder	17	0.563537	0.0013288	55	NTRK3/ELN/TPM1/SEMA3D/YWHAE/EFNB2/GJA1/IGF1/FGFR1/MMP2/LIFR/TPM2/CKB
7	eye disease	10	0.677457	0.00137669	33	ELN/EDNRB/GJA1/IGF1/LTBP2/FGFR1/LOXL1/MMP2
8	retinal disease	5	0.813333	0.00141233	33	ELN/EDNRB/IGF1/FGFR1/MMP2
9	anemia	16	-0.534038	0.00158727	67	RPL27/RPL18/RPS19/RPS27/RPS26/RPL35A/RPS6/RPS24/RPS10/RPSA/RPL26/RPS15A/RPS29/RPS28/RPL35
10	hypertension	15	0.574071	0.00198636	46	ELN/TJP2/EDNRB/CCDC80/GJA1/SERPINE2/IGF1/FGFR1/MMP2/ATP2A2/ITGA9
11	carcinoma	14	0.579781	0.0022818	52	EDNRB/NET1/EFNB2/IGF1/ASPH/FGFR1/CRK/MMP2/ATP2A2/AXL/DKK3
12	hypertrophic cardiomyopathy	5	0.793333	0.00231955	36	TPM1/GJA1/IGF1/MMP2/MYL9
13	vascular disease	28	0.452058	0.00364784	76	ELN/TJP2/EDNRB/CCDC80/GJA1/SERPINE2/IGF1/COL3A1/FGFR1/MMP2/EFEMP2/ATP2A2/ITGA9/AXL/COL1A2/PALLD/HSPG2/MYLK/GHR/APP/PRDX1/ADAMTS1/BMPR1A
14	congestive heart failure	8	0.668065	0.0038736	44	TPM1/EDNRB/GJA1/IGF1/MMP2/MYL9/ATP2A2
15	syndrome	34	0.426459	0.00404986	79	MAP4K3/ELN/TPM1/EDNRB/YWHAE/GJA1/FBLIM1/IGF1/COL3A1/LTBP2/FGFR1/LOXL1/MMP2/MYL9/COL5A2/ATP2A2/COL1A2/LTBP3/COL6A2/HSPG2/MYLK/GHR/LAMB2/APP/PRDX1/ADAMTS1/BMPR1A/PBX1
16	musculoskeletal system disease	37	0.431035	0.00414953	71	ELN/EFNB2/GJA1/IGF1/COL3A1/FGFR1/SULF1/CRK/MMP2/EFEMP2/COL5A2/HHIP/LIFR/ATP2A2/ITGA9/RBFOX2/TPM2/COL1A2/SVIL/ADAMTS2/LTBP3/COL6A3/COL6A2/HSPG2/GHR/FSTL1/APP/COL6A1
17	squamous cell carcinoma	13	0.562006	0.00491643	52	EDNRB/EFNB2/IGF1/ASPH/FGFR1/CRK/MMP2/ATP2A2/AXL/DKK3
18	glaucoma	4	0.81457	0.00648619	32	ELN/GJA1/LTBP2/LOXL1
19	connective tissue disease	28	0.433621	0.00721977	66	ELN/EFNB2/GJA1/IGF1/COL3A1/FGFR1/SULF1/CRK/MMP2/EFEMP2/COL5A2/HHIP/LIFR/ITGA9/TPM2/COL1A2/ADAMTS2/LTBP3/HSPG2/GHR/FSTL1
20	anxiety disorder	2	0.947712	0.00722897	10	NTRK3/ELN
21	macular degeneration	4	0.807947	0.00736261	33	ELN/IGF1/LOXL1/MMP2
22	retinal degeneration	4	0.807947	0.00736261	33	ELN/IGF1/LOXL1/MMP2
23	eye degenerative disease	4	0.807947	0.00736261	33	ELN/IGF1/LOXL1/MMP2
24	psychotic disorder	11	0.589286	0.00762087	55	NTRK3/TPM1/SEMA3D/YWHAE/EFNB2/IGF1/LIFR/TPM2/CKB
25	schizophrenia	11	0.589286	0.00762087	55	NTRK3/TPM1/SEMA3D/YWHAE/EFNB2/IGF1/LIFR/TPM2/CKB
26	melanoma	14	0.532985	0.00805813	74	ELN/EDNRB/GJA1/IGF1/LTBP2/FGFR1/MMP2/AXL/DKK3/DST/APP/PRDX1/ADAMTS1
27	cardiovascular system disease	40	0.392476	0.00874711	76	NTRK3/ELN/TPM1/TJP2/EDNRB/CCDC80/YWHAE/GJA1/SERPINE2/IGF1/COL3A1/FGFR1/MMP2/EFEMP2/MYL9/ATP2A2/ITGA9/AXL/TPM2/COL1A2/PALLD/HSPG2/MYLK/GHR/FSTL1/APP/PRDX1/ADAMTS1/BMPR1A
28	muscular disease	14	0.528399	0.00910162	71	ELN/IGF1/MMP2/ATP2A2/TPM2/COL1A2/SVIL/COL6A3/COL6A2/HSPG2/GHR/APP/COL6A1
29	myopathy	14	0.528399	0.00910162	71	ELN/IGF1/MMP2/ATP2A2/TPM2/COL1A2/SVIL/COL6A3/COL6A2/HSPG2/GHR/APP/COL6A1
30	muscle tissue disease	14	0.528399	0.00910162	71	ELN/IGF1/MMP2/ATP2A2/TPM2/COL1A2/SVIL/COL6A3/COL6A2/HSPG2/GHR/APP/COL6A1
31	musculoskeletal system cancer	10	0.604958	0.00996912	34	FBLIM1/CREB3L2/IGF1/FGFR1/CRK/MMP2/EFEMP2
32	sensory system disease	15	0.513531	0.0115524	55	ELN/TJP2/EDNRB/GJA1/IGF1/LTBP2/FGFR1/LOXL1/MMP2/MSRB3/MAP1B/CKB
33	liver cancer	13	0.520719	0.0132007	52	NET1/GJA1/IGF1/ASPH/FGFR1/MMP2/HHIP/LIFR/DKK3
34	hepatocellular carcinoma	13	0.520719	0.0132007	52	NET1/GJA1/IGF1/ASPH/FGFR1/MMP2/HHIP/LIFR/DKK3
35	liver carcinoma	13	0.520719	0.0132007	52	NET1/GJA1/IGF1/ASPH/FGFR1/MMP2/HHIP/LIFR/DKK3
36	disease	118	0.3675	0.0135137	69	BMP3/SMTN/NTRK3/MAP4K3/ELN/TPM1/TJP2/EDNRB/SEMA3D/CCDC80/NET1/YWHAE/EFNB2/GJA1/NREP/FBLIM1/CREB3L2/SERPINE2/IGF1/COL3A1/LTBP2/ASPH/FGFR1/SULF1/CRK/LOXL1/MMP2/EFEMP2/SMARCC2/MYL9/PAM/COL5A2/HHIP/MSRB3/LIFR/ATP2A2/CBX6/ITGA9/MAP1B/RBFOX2/ADGRL2/AXL/DKK3/TPM2/COL1A2/CKB/SVIL/ADAMTS2/LTBP3/GALNT2/COL6A3/COL6A2/PALLD/HSPG2/MYLK/GHR/FSTL1/LAMB2/DST/APP
37	sarcoma	11	0.560587	0.0143671	33	EDNRB/EFNB2/CREB3L2/IGF1/FGFR1/CRK/MMP2
38	disease of metabolism	20	0.451242	0.0151927	79	TJP2/EDNRB/GJA1/SERPINE2/IGF1/COL3A1/FGFR1/MMP2/MSRB3/ATP2A2/AXL/GALNT2/HSPG2/GHR/APP/PRDX1/BMPR1A/PBX1
39	urinary system disease	14	0.506462	0.0152637	54	ELN/EDNRB/GJA1/IGF1/COL3A1/FGFR1/MMP2/LIFR/AXL/DKK3/COL1A2
40	nervous system benign neoplasm	3	0.828947	0.015637	29	BMP3/IGF1/FGFR1
41	neuroma	3	0.828947	0.015637	29	BMP3/IGF1/FGFR1
42	neurilemmoma	3	0.828947	0.015637	29	BMP3/IGF1/FGFR1
43	osteoarthritis	10	0.581928	0.0168794	39	EFNB2/IGF1/FGFR1/SULF1/MMP2/EFEMP2/HHIP
44	heart disease	23	0.416593	0.0196374	66	NTRK3/ELN/TPM1/EDNRB/YWHAE/GJA1/IGF1/COL3A1/MMP2/MYL9/ATP2A2/TPM2/COL1A2/HSPG2/GHR/FSTL1
45	lower respiratory tract disease	12	0.525225	0.0198289	54	ELN/EDNRB/SERPINE2/IGF1/COL3A1/MMP2/HHIP/ATP2A2/ITGA9/COL1A2
46	respiratory system disease	12	0.525225	0.0198289	54	ELN/EDNRB/SERPINE2/IGF1/COL3A1/MMP2/HHIP/ATP2A2/ITGA9/COL1A2
47	skin disease	9	0.589041	0.0202542	69	ELN/GJA1/IGF1/MMP2/EFEMP2/ATP2A2/GHR/DST/APP
48	dilated cardiomyopathy	6	0.684564	0.0208363	53	TPM1/EDNRB/GJA1/IGF1/MMP2/TPM2
49	kidney cancer	5	0.693333	0.0214666	51	EDNRB/IGF1/FGFR1/MMP2/AXL
50	renal cell carcinoma	5	0.693333	0.0214666	51	EDNRB/IGF1/FGFR1/MMP2/AXL
51	renal carcinoma	5	0.693333	0.0214666	51	EDNRB/IGF1/FGFR1/MMP2/AXL
52	Kuhnt-Junius degeneration	3	0.809211	0.0240893	32	ELN/IGF1/LOXL1
53	degeneration of macula and posterior pole	3	0.809211	0.0240893	32	ELN/IGF1/LOXL1
54	essential hypertension	4	0.735099	0.0256586	44	ELN/IGF1/MMP2/ATP2A2
55	cholestasis	3	0.802632	0.026625	33	TJP2/IGF1/MMP2
56	retinal vascular disease	3	0.802632	0.026625	33	ELN/IGF1/MMP2
57	adenocarcinoma	3	0.802632	0.026625	33	NET1/IGF1/MMP2
58	peripheral vascular disease	3	0.802632	0.026625	33	ELN/IGF1/MMP2
59	muscle cancer	3	0.802632	0.026625	33	FBLIM1/FGFR1/MMP2
60	bile duct disease	3	0.802632	0.026625	33	TJP2/IGF1/MMP2
61	myeloid leukemia	3	0.802632	0.026625	33	IGF1/FGFR1/MMP2
62	diabetic retinopathy	3	0.802632	0.026625	33	ELN/IGF1/MMP2
63	acute myeloid leukemia	3	0.802632	0.026625	33	IGF1/FGFR1/MMP2
64	biliary tract disease	3	0.802632	0.026625	33	TJP2/IGF1/MMP2
65	nervous system cancer	10	0.561083	0.0280681	54	BMP3/YWHAE/IGF1/ASPH/MMP2/AXL/DKK3/COL1A2
66	coronary artery disease	9	0.573534	0.0282213	33	ELN/EDNRB/GJA1/IGF1/COL3A1/MMP2
67	myocardial infarction	9	0.573534	0.0282213	33	ELN/EDNRB/GJA1/IGF1/COL3A1/MMP2
68	pancreatic cancer	8	0.58015	0.0283819	46	NTRK3/IGF1/MMP2/HHIP/LIFR/ITGA9
69	cell type cancer	28	0.386461	0.0287128	52	ELN/EDNRB/NET1/EFNB2/GJA1/CREB3L2/IGF1/LTBP2/ASPH/FGFR1/CRK/MMP2/ATP2A2/CBX6/AXL/DKK3
70	disease of anatomical entity	87	0.309443	0.0299842	69	NTRK3/ELN/TPM1/TJP2/EDNRB/CCDC80/YWHAE/EFNB2/GJA1/SERPINE2/IGF1/COL3A1/LTBP2/FGFR1/SULF1/CRK/LOXL1/MMP2/EFEMP2/MYL9/PAM/COL5A2/HHIP/MSRB3/LIFR/ATP2A2/ITGA9/MAP1B/RBFOX2/AXL/DKK3/TPM2/COL1A2/CKB/SVIL/ADAMTS2/LTBP3/COL6A3/COL6A2/PALLD/HSPG2/MYLK/GHR/FSTL1/LAMB2/DST/APP
71	tetralogy of Fallot	2	0.882353	0.0309369	20	NTRK3/GJA1
72	cancer	75	0.301263	0.0361795	55	BMP3/SMTN/NTRK3/ELN/TPM1/EDNRB/SEMA3D/NET1/YWHAE/EFNB2/GJA1/NREP/FBLIM1/CREB3L2/SERPINE2/IGF1/LTBP2/ASPH/FGFR1/SULF1/CRK/MMP2/EFEMP2/PAM/HHIP/LIFR/ATP2A2/CBX6/ITGA9/AXL/DKK3/TPM2/COL1A2/CKB
73	organ system benign neoplasm	8	0.565051	0.0365638	33	BMP3/GJA1/IGF1/FGFR1/MMP2
74	inherited metabolic disorder	17	0.438209	0.0380477	65	EDNRB/GJA1/SERPINE2/IGF1/COL3A1/FGFR1/MMP2/MSRB3/ATP2A2/AXL/GALNT2/HSPG2/GHR
75	hepatobiliary system cancer	14	0.471023	0.0404984	52	NET1/GJA1/IGF1/ASPH/FGFR1/MMP2/HHIP/LIFR/DKK3
76	pulmonary hypertension	6	0.646525	0.040838	44	EDNRB/CCDC80/GJA1/FGFR1/ATP2A2
77	lung carcinoma	9	0.527397	0.0415282	78	GJA1/IGF1/FGFR1/MMP2/AXL/CBX5/PRDX1/ADAMTS1/DDR2
78	lung non-small cell carcinoma	9	0.527397	0.0415282	78	GJA1/IGF1/FGFR1/MMP2/AXL/CBX5/PRDX1/ADAMTS1/DDR2
79	bone disease	25	0.399343	0.0424053	78	ELN/EFNB2/GJA1/IGF1/FGFR1/SULF1/CRK/MMP2/EFEMP2/HHIP/LIFR/ITGA9/TPM2/COL1A2/LTBP3/HSPG2/GHR/FSTL1/COL6A1/BMPR1A/DDR2
80	gastrointestinal system disease	21	0.398071	0.0432099	78	ELN/TJP2/EDNRB/EFNB2/IGF1/COL3A1/FGFR1/MMP2/HHIP/ATP2A2/COL1A2/HSPG2/GHR/LAMB2/APP/BMPR1A/DDR2
81	prostate carcinoma	3	0.776316	0.0438864	37	IGF1/MMP2/PAM
82	reproductive system disease	4	0.688742	0.0453721	51	GJA1/IGF1/MMP2/AXL
83	integumentary system disease	10	0.527364	0.0461289	69	ELN/GJA1/IGF1/MMP2/EFEMP2/ATP2A2/GHR/DST/APP
84	cerebrovascular disease	9	0.521633	0.0465116	69	ELN/SERPINE2/IGF1/MMP2/ITGA9/COL1A2/HSPG2/APP
85	liver cirrhosis	5	0.656326	0.0484389	39	ELN/IGF1/MMP2/HHIP
86	pancreatic carcinoma	6	0.631567	0.0486413	42	NTRK3/IGF1/MMP2/HHIP/LIFR

## Sheet: AT1AT2 P5 GO
Dataset S5. GSEA Pathway Analysis of mouse terms in Aga2 mutant compared to control mice.
	GO Terms
	Description	setSize	enrichmentScore	p.adjust	rank	core_enrichment
1	cartilage development	6	-0.840596	0.000806763	10	Bgn/Col1a1/Mdk/Mgp
2	connective tissue development	6	-0.840596	0.000806763	10	Bgn/Col1a1/Mdk/Mgp
3	regulation of transcription by RNA polymerase II	30	0.441578	0.001852	38	Tsix/Zxdb/Dbp/Epop/Rgcc/Rpl10-ps3/Macc1/Atf3/Arnt/F2rl1/Nr1d2/Bmp3/Cry2/Cited2/Klf6
4	negative regulation of cytokine production	4	0.850649	0.00323963	27	Appl2/Rgcc/F2rl1/Errfi1
5	regulation of cell-substrate adhesion	6	-0.804352	0.00332947	7	Cfl1/Calr/Col1a1/Mdk/Lgals1
6	cell-substrate adhesion	6	-0.804352	0.00332947	7	Cfl1/Calr/Col1a1/Mdk/Lgals1
7	negative regulation of cell adhesion	5	-0.817467	0.00384463	7	Cfl1/Col1a1/Mdk/Lgals1
8	skeletal system development	8	-0.756486	0.00407321	10	Bgn/Col1a1/Mdk/Mgp
9	regulation of macromolecule metabolic process	57	0.33309	0.00421079	38	Xist/Tsix/Nupr1/Appl2/Zxdb/Dbp/Epop/Rgcc/Rpl10-ps3/Macc1/Atf3/Arnt/F2rl1/Spink5/Nr1d2/Errfi1/Tent5a/Bmp3/Irs2/Herpud1/Cry2/Cited2/Klf6
10	gene expression	58	0.329565	0.00642361	30	Xist/Tsix/Nupr1/Appl2/Zxdb/Dbp/Epop/Rgcc/Rpl10-ps3/Macc1/Atf3/Arnt/Tbcel/F2rl1/Spink5/Yae1d1/Nr1d2/Errfi1/Tent5a/Bmp3
11	regulation of biosynthetic process	52	0.347538	0.00643863	38	Xist/Tsix/Nupr1/Appl2/Zxdb/Dbp/Epop/Rgcc/Rpl10-ps3/Macc1/Atf3/Arnt/F2rl1/Spink5/Nr1d2/Errfi1/Tent5a/Bmp3/Irs2/Cry2/Cited2/Klf6
12	regulation of cellular biosynthetic process	52	0.347538	0.00643863	38	Xist/Tsix/Nupr1/Appl2/Zxdb/Dbp/Epop/Rgcc/Rpl10-ps3/Macc1/Atf3/Arnt/F2rl1/Spink5/Nr1d2/Errfi1/Tent5a/Bmp3/Irs2/Cry2/Cited2/Klf6
13	regulation of macromolecule biosynthetic process	51	0.354343	0.00669101	38	Xist/Tsix/Nupr1/Appl2/Zxdb/Dbp/Epop/Rgcc/Rpl10-ps3/Macc1/Atf3/Arnt/F2rl1/Spink5/Nr1d2/Errfi1/Tent5a/Bmp3/Irs2/Cry2/Cited2/Klf6
14	glucose metabolic process	4	0.818182	0.00748982	32	Cbr2/Atf3/Errfi1/Irs2
15	response to mechanical stimulus	3	-0.889836	0.00759991	7	Col1a1/Mdk
16	chromatin organization	5	0.766563	0.00850482	9	Xist/Tsix/Epop
17	chromatin remodeling	5	0.766563	0.00850482	9	Xist/Tsix/Epop
18	protein-DNA complex organization	5	0.766563	0.00850482	9	Xist/Tsix/Epop
19	mononuclear cell migration	3	-0.883871	0.00876181	22	Ccl6/Mdk
20	transcription by RNA polymerase II	31	0.423509	0.0104025	38	Tsix/Zxdb/Dbp/Epop/Rgcc/Rpl10-ps3/Macc1/Atf3/Arnt/F2rl1/Nr1d2/Bmp3/Cry2/Cited2/Klf6
21	regulation of gene expression	49	0.346471	0.01067	38	Xist/Tsix/Nupr1/Appl2/Zxdb/Dbp/Epop/Rgcc/Rpl10-ps3/Macc1/Atf3/Arnt/F2rl1/Spink5/Nr1d2/Errfi1/Tent5a/Bmp3/Cry2/Cited2/Klf6
22	regulation of ossification	3	-0.875173	0.0107778	5	Mdk/Mgp
23	regulation of cellular metabolic process	57	0.309435	0.0107778	38	Xist/Tsix/Nupr1/Appl2/Zxdb/Dbp/Epop/Rgcc/Rpl10-ps3/Macc1/Atf3/Arnt/F2rl1/Spink5/Nr1d2/Errfi1/Tent5a/Bmp3/Irs2/Cry2/Cited2/Klf6
24	negative regulation of ERK1 and ERK2 cascade	3	0.845161	0.0110302	27	Atf3/Dusp4/Errfi1
25	ossification	9	-0.679584	0.0114568	7	Col1a1/Mdk/Mgp
26	macromolecule biosynthetic process	62	0.317628	0.0116912	38	Xist/Tsix/Nupr1/Appl2/Zxdb/Dbp/Epop/Rgcc/Rpl10-ps3/Macc1/Atf3/Arnt/Tbcel/F2rl1/Spink5/Yae1d1/Nr1d2/Errfi1/Tent5a/Bmp3/Irs2/Cry2/Cited2/Klf6
27	regulation of metabolic process	60	0.31233	0.0123704	38	Xist/Tsix/Nupr1/Appl2/Zxdb/Dbp/Epop/Rgcc/Rpl10-ps3/Macc1/Atf3/Arnt/F2rl1/Spink5/Nr1d2/Errfi1/Tent5a/Bmp3/Irs2/Herpud1/Cry2/Cited2/Klf6
28	negative regulation of MAPK cascade	5	0.737422	0.0131863	27	Atf3/F2rl1/Dusp4/Errfi1
29	cell activation involved in immune response	3	-0.86673	0.013414	5	Mdk/Lgals1
30	lymphocyte activation involved in immune response	3	-0.86673	0.013414	5	Mdk/Lgals1
31	leukocyte activation involved in immune response	3	-0.86673	0.013414	5	Mdk/Lgals1
32	canonical Wnt signaling pathway	3	-0.865393	0.0138792	7	Col1a1/Mdk
33	regulation of canonical Wnt signaling pathway	3	-0.865393	0.0138792	7	Col1a1/Mdk
34	regulation of neuron projection development	5	-0.778443	0.0146759	5	Cfl1/Mdk/Lgals1
35	regulation of primary metabolic process	54	0.329914	0.0149479	38	Tsix/Nupr1/Appl2/Zxdb/Dbp/Epop/Rgcc/Rpl10-ps3/Macc1/Atf3/Arnt/F2rl1/Spink5/Nr1d2/Errfi1/Tent5a/Bmp3/Irs2/Herpud1/Cry2/Cited2/Klf6
36	leukocyte cell-cell adhesion	5	-0.773834	0.0163857	5	Actb/Mdk/Lgals1
37	regulation of leukocyte cell-cell adhesion	5	-0.773834	0.0163857	5	Actb/Mdk/Lgals1
38	positive regulation of leukocyte cell-cell adhesion	5	-0.773834	0.0163857	5	Actb/Mdk/Lgals1
39	negative regulation of metabolic process	38	0.345517	0.0165812	36	Xist/Tsix/Nupr1/Appl2/Rgcc/Rpl10-ps3/Atf3/F2rl1/Spink5/Nr1d2/Errfi1/Tent5a/Irs2/Cry2/Cited2
40	negative regulation of biosynthetic process	30	0.371281	0.0173826	36	Xist/Tsix/Appl2/Rgcc/Rpl10-ps3/Atf3/F2rl1/Spink5/Nr1d2/Errfi1/Tent5a/Cry2/Cited2
41	negative regulation of macromolecule biosynthetic process	30	0.371281	0.0173826	36	Xist/Tsix/Appl2/Rgcc/Rpl10-ps3/Atf3/F2rl1/Spink5/Nr1d2/Errfi1/Tent5a/Cry2/Cited2
42	negative regulation of cellular biosynthetic process	30	0.371281	0.0173826	36	Xist/Tsix/Appl2/Rgcc/Rpl10-ps3/Atf3/F2rl1/Spink5/Nr1d2/Errfi1/Tent5a/Cry2/Cited2
43	regulation of cell activation	8	-0.704379	0.0189429	9	Actb/Acta2/Mdk/Lgals1
44	positive regulation of cell activation	8	-0.704379	0.0189429	9	Actb/Acta2/Mdk/Lgals1
45	positive regulation of transcription by RNA polymerase II	20	0.425965	0.0194077	56	Dbp/Rgcc/Macc1/Atf3/Arnt/F2rl1/Nr1d2/Bmp3/Cited2/Klf6/Ddx3x/Ces1d/Cebpa
46	lymphocyte differentiation	4	-0.823711	0.0200551	5	Actb/Mdk/Lgals1
47	regulation of T cell activation	4	-0.823711	0.0200551	5	Actb/Mdk/Lgals1
48	positive regulation of T cell activation	4	-0.823711	0.0200551	5	Actb/Mdk/Lgals1
49	type B pancreatic cell proliferation	3	0.812903	0.020167	32	Nupr1/Errfi1/Irs2
50	regulation of type B pancreatic cell proliferation	3	0.812903	0.020167	32	Nupr1/Errfi1/Irs2
51	biomineral tissue development	3	-0.855482	0.0213503	7	Col1a1/Mgp
52	skeletal muscle cell differentiation	5	0.712418	0.0214846	49	Nupr1/Atf3/Nr1d2/Cited2/Btg2
53	carbohydrate metabolic process	7	0.635211	0.021851	32	Nupr1/Cbr2/Atf3/Errfi1/Irs2
54	leukocyte differentiation	10	-0.628172	0.0220241	8	Actb/Rbp1/Mdk/Lgals1
55	negative regulation of small molecule metabolic process	3	0.804948	0.0233136	4	Nupr1/Appl2
56	response to insulin	5	0.705882	0.0233664	50	Appl2/Errfi1/Irs2/Cry2/Khk
57	regulation of multicellular organismal process	32	-0.447467	0.0251334	9	Actb/Calr/Hmgb2/Acta2/Rbp1/Col1a1/Mdk/Mgp/Lgals1
58	regulation of lymphocyte activation	5	-0.750454	0.0257894	5	Actb/Mdk/Lgals1
59	positive regulation of lymphocyte activation	5	-0.750454	0.0257894	5	Actb/Mdk/Lgals1
60	morphogenesis of an epithelium	5	-0.749691	0.0260744	30	Cfl1/Actb/Mdk/Mgp
61	positive regulation of epithelial cell proliferation	6	-0.714794	0.0270323	17	Hmgb2/Mdk/Htra1
62	hemopoiesis	13	-0.558651	0.0271285	24	Actb/Hmgb2/Rbp1/Mdk/Lgals1
63	regulation of hemopoiesis	7	-0.673924	0.0273672	24	Actb/Hmgb2/Rbp1/Mdk
64	positive regulation of cell migration	9	-0.633276	0.0275548	9	Calr/Acta2/Col1a1/Mdk
65	epithelial tube morphogenesis	4	-0.805224	0.0303049	5	Cfl1/Mdk/Mgp
66	secretion	11	0.532421	0.0306572	70	Rgcc/F2rl1/Irs2/Cry2/Stx19/Ces1d/Ppp1r9a/Camk2n1/Ang/Rab9
67	cytoplasmic translation	5	-0.738562	0.0317877	46	Rpl41/Rpl39/Ybx1/Eif2s3y
68	regulation of leukocyte activation	7	-0.665371	0.0324389	5	Actb/Mdk/Lgals1
69	positive regulation of leukocyte activation	7	-0.665371	0.0324389	5	Actb/Mdk/Lgals1
70	positive regulation of cell-cell adhesion	7	-0.664667	0.0324389	5	Actb/Mdk/Lgals1
71	positive regulation of locomotion	10	-0.596687	0.0332649	9	Cfl1/Calr/Acta2/Col1a1/Mdk
72	positive regulation of cell motility	10	-0.596687	0.0332649	9	Cfl1/Calr/Acta2/Col1a1/Mdk
73	phosphatidylinositol 3-kinase/protein kinase B signal transduction	4	0.74026	0.0339198	44	F2rl1/Errfi1/Irs2/Cat
74	locomotion	20	-0.486673	0.0340454	22	Calr/Hmgb2/Tmsb10/Ccl6/Acta2/Col1a1/Mdk
75	chemotaxis	7	-0.662275	0.0341313	22	Calr/Hmgb2/Ccl6/Mdk
76	taxis	7	-0.662275	0.0341313	22	Calr/Hmgb2/Ccl6/Mdk
77	cell chemotaxis	7	-0.662275	0.0341313	22	Calr/Hmgb2/Ccl6/Mdk
78	embryonic organ development	5	0.682153	0.0343561	36	Xist/Rpl10-ps3/Arnt/Cited2
79	T cell activation	5	-0.737673	0.0346514	5	Actb/Mdk/Lgals1
80	negative regulation of cellular metabolic process	37	0.354534	0.0347646	36	Xist/Tsix/Nupr1/Appl2/Rgcc/Rpl10-ps3/Atf3/F2rl1/Spink5/Nr1d2/Errfi1/Tent5a/Irs2/Cry2/Cited2
81	positive regulation of cell adhesion	10	-0.592418	0.0353603	30	Cfl1/Actb/Calr/Mdk/Lgals1
82	regulation of cell projection organization	7	-0.656495	0.0380803	5	Cfl1/Mdk/Lgals1
83	regulation of plasma membrane bounded cell projection organization	7	-0.656495	0.0380803	5	Cfl1/Mdk/Lgals1
84	mononuclear cell differentiation	6	-0.696814	0.0382335	5	Actb/Mdk/Lgals1
85	Wnt signaling pathway	4	-0.797866	0.0391313	7	Col1a1/Mdk
86	regulation of Wnt signaling pathway	4	-0.797866	0.0391313	7	Col1a1/Mdk
87	cell-cell signaling by wnt	4	-0.797866	0.0391313	7	Col1a1/Mdk
88	organic cyclic compound metabolic process	48	0.298523	0.039914	38	Tsix/Nupr1/Zxdb/Dbp/Epop/Cbr2/Rgcc/Rpl10-ps3/Macc1/Atf3/Arnt/F2rl1/Nr1d2/Errfi1/Tent5a/Bmp3/Cry2/Cited2/Klf6
89	negative regulation of cell population proliferation	13	0.482759	0.0400681	88	Nupr1/Appl2/Rgcc/Cited2/Btg2/Cebpa/Trib1/Rap1gap/Timp3/Ang/Tob1/Ifi30/Jun
90	response to external stimulus	33	-0.414319	0.0410557	17	Hmgb2/Ccl6/Rbp1/Col1a1/Mdk/Htra1/Lgals1
91	tissue morphogenesis	6	-0.691754	0.041683	30	Cfl1/Actb/Mdk/Mgp
92	regulation of cell adhesion	13	-0.541966	0.0421585	7	Cfl1/Actb/Calr/Col1a1/Mdk/Lgals1
93	secretion by cell	10	0.523045	0.0445083	70	Rgcc/F2rl1/Irs2/Cry2/Stx19/Ppp1r9a/Camk2n1/Ang/Rab9
94	export from cell	10	0.523045	0.0445083	70	Rgcc/F2rl1/Irs2/Cry2/Stx19/Ppp1r9a/Camk2n1/Ang/Rab9
95	regulation of nitrogen compound metabolic process	49	0.311677	0.044771	38	Tsix/Nupr1/Zxdb/Dbp/Epop/Rgcc/Rpl10-ps3/Macc1/Atf3/Arnt/F2rl1/Spink5/Nr1d2/Errfi1/Tent5a/Bmp3/Herpud1/Cry2/Cited2/Klf6
96	regulation of secretion	10	0.522345	0.0452092	70	Rgcc/F2rl1/Irs2/Cry2/Ces1d/Ppp1r9a/Camk2n1/Ang/Rab9
97	cell activation	13	-0.533759	0.0455312	9	Actb/Acta2/Mdk/Lgals1
98	animal organ morphogenesis	7	-0.641947	0.0471066	15	Eln/Col1a1/Mdk
99	developmental process	68	-0.336088	0.0471338	12	Hmgb2/Eln/Ddx3y/Bgn/Rbp1/Col1a1/Tagln/Mdk/Mgp/Htra1/Lgals1
100	biosynthetic process	69	0.264559	0.0471894	38	Xist/Tsix/Nupr1/Appl2/Zxdb/Dbp/Epop/Rgcc/Rpl10-ps3/Macc1/Atf3/Arnt/Tbcel/F2rl1/Spink5/Yae1d1/Nr1d2/Errfi1/Tent5a/Bmp3/Irs2/Cry2/Cited2/Klf6
101	organic substance biosynthetic process	69	0.264559	0.0471894	38	Xist/Tsix/Nupr1/Appl2/Zxdb/Dbp/Epop/Rgcc/Rpl10-ps3/Macc1/Atf3/Arnt/Tbcel/F2rl1/Spink5/Yae1d1/Nr1d2/Errfi1/Tent5a/Bmp3/Irs2/Cry2/Cited2/Klf6
102	regulation of leukocyte differentiation	5	-0.711553	0.0495238	24	Actb/Rbp1/Mdk
103	leukocyte activation	9	-0.579374	0.0498221	5	Actb/Mdk/Lgals1

## Sheet: AT2 P28 GO
Dataset S5. GSEA Pathway Analysis of mouse terms in Aga2 mutant compared to control mice.
	GO Terms
	Description	setSize	enrichmentScore	p.adjust	rank	core_enrichment
1	nuclear chromosome segregation	3	-0.977778	0.000122109	7	Hspa1b/Hspa1a
2	chromatin organization	4	0.910448	0.000206172	16	Rian/Xist/Meg3/Tsix
3	protein-DNA complex organization	4	0.910448	0.000206172	16	Rian/Xist/Meg3/Tsix
4	biological_process	120	0.528022	0.000296301	55	Rian/Xist/Meg3/Tmem213/Qpct/Vkorc1l1/Fgfr3/Rasd2/Dbp/Il33/Prps2/Bex2/Spink5/Arfip1/Irs1/Tsix/Fabp5/Elovl1/Serpinb6b/Trf/Syngr1/Gpt/Smim6/Prdx4/Acot13/Avpi1/Snx7/Id2/Cuta/Mien1/Ttc38/Egfl6/Lcn2/Naxe/Cxcl15/Irx3/Car8/Me1/Scp2/Slc16a1/Acaa2/Spry1/Hacd3/Slco4c1/Zfp395/Aldh1a7/Cat/Chchd10/Ift20/Tnfaip1/Nr1d2/Mpc1/Stard3nl/Tmem30a/Acaa1a
5	RNA processing	8	-0.776923	0.000391216	38	Rpl26/Son/Slc38a2/Prpf4b/Clk1/Malat1/Ahnak
6	chromosome segregation	4	-0.901711	0.000430346	7	Pttg1/Hspa1b/Hspa1a
7	protein refolding	4	-0.895522	0.000546029	19	B2m/Hspa1b/Hspa1a
8	chromosome organization	4	-0.895522	0.000546029	19	Pttg1/Hspa1b/Hspa1a
9	RNA splicing	7	-0.770992	0.000952343	38	Son/Slc38a2/Prpf4b/Clk1/Malat1/Ahnak
10	chromatin remodeling	3	0.903704	0.00255639	16	Xist/Meg3/Tsix
11	epigenetic regulation of gene expression	3	0.903704	0.00255639	16	Xist/Meg3/Tsix
12	genomic imprinting	3	0.903704	0.00255639	16	Xist/Meg3/Tsix
13	cell communication	42	0.41543	0.00271674	71	Rian/Fgfr3/Rasd2/Il33/Bex2/Irs1/Fabp5/Trf/Syngr1/Avpi1/Lcn2/Cxcl15/Irx3/Car8/Slc16a1/Acaa2/Spry1/Hacd3/Cat/Chchd10/Ift20/Tnfaip1/Nr1d2/Ppp1r14c/Atp6v1c2/Nr1d1/Nucb2/Ptprf/Hadh/Sdc1/Grb14
14	mRNA metabolic process	6	-0.765152	0.00313093	38	Son/Btg2/Prpf4b/Malat1/Vim
15	regulation of RNA splicing	6	-0.765152	0.00313093	38	Son/Slc38a2/Clk1/Malat1/Ahnak
16	small molecule metabolic process	30	0.457067	0.00321596	72	Vkorc1l1/Prps2/Irs1/Fabp5/Elovl1/Gpt/Prdx4/Naxe/Car8/Me1/Scp2/Slc16a1/Acaa2/Hacd3/Aldh1a7/Cat/Mpc1/Acaa1a/Nr1d1/Nucb2/Hadh/Ldhb/Mid1ip1/Adk/Atp6v1a
17	epidermis development	3	0.888889	0.00410355	18	Fgfr3/Spink5/Elovl1
18	in utero embryonic development	3	0.884088	0.00444838	3	Xist/Meg3
19	signaling	41	0.405504	0.00450246	71	Rian/Fgfr3/Rasd2/Il33/Bex2/Irs1/Fabp5/Trf/Syngr1/Avpi1/Lcn2/Cxcl15/Car8/Slc16a1/Acaa2/Spry1/Hacd3/Cat/Chchd10/Ift20/Tnfaip1/Nr1d2/Ppp1r14c/Atp6v1c2/Nr1d1/Nucb2/Ptprf/Hadh/Sdc1/Grb14
20	peptidyl-amino acid modification	8	0.672242	0.00494034	8	Qpct/Vkorc1l1/Fgfr3/Rasd2
21	response to temperature stimulus	3	-0.888889	0.00551167	19	Hspa1b/Hspa1a
22	response to heat	3	-0.888889	0.00551167	19	Hspa1b/Hspa1a
23	signal transduction	36	0.416984	0.0058101	65	Rian/Fgfr3/Rasd2/Il33/Bex2/Irs1/Fabp5/Trf/Avpi1/Lcn2/Cxcl15/Car8/Acaa2/Spry1/Hacd3/Cat/Chchd10/Ift20/Tnfaip1/Nr1d2/Ppp1r14c/Atp6v1c2/Nr1d1/Nucb2/Ptprf
24	cellular process	113	0.401954	0.00618354	72	Rian/Xist/Meg3/Vkorc1l1/Fgfr3/Rasd2/Dbp/Il33/Prps2/Bex2/Spink5/Arfip1/Irs1/Tsix/Fabp5/Elovl1/Serpinb6b/Trf/Syngr1/Gpt/Smim6/Prdx4/Acot13/Avpi1/Snx7/Id2/Cuta/Mien1/Egfl6/Lcn2/Naxe/Cxcl15/Irx3/Car8/Me1/Scp2/Slc16a1/Acaa2/Spry1/Hacd3/Slco4c1/Zfp395/Aldh1a7/Cat/Chchd10/Ift20/Tnfaip1/Nr1d2/Mpc1/Stard3nl/Tmem30a/Acaa1a/Ppp1r14c/Atp6v1c2/Nr1d1/Lpcat1/Nucb2/Ifi30/Irx5/Ptprf/Hadh/Ldhb/Mid1ip1/Adk/Sdc1/Grb…
25	chaperone-mediated protein folding	3	-0.882119	0.00638401	6	Hspa1b/Hspa1a
26	regulation of cellular component organization	30	-0.424225	0.00694409	19	Hsp90aa1/Malat1/Rgcc/Ahnak/B2m/Vim/Tppp3/Pttg1/Hspa1b/Hspa1a
27	protein folding	6	-0.715359	0.0074952	19	Hsp90aa1/B2m/Hspa1b/Hspa1a
28	protein maturation	6	-0.715359	0.0074952	19	Hsp90aa1/B2m/Hspa1b/Hspa1a
29	regulation of mRNA metabolic process	5	-0.759398	0.00800436	38	Son/Btg2/Malat1/Vim
30	cellular component assembly	22	-0.448113	0.0095452	19	Hsp90aa1/Rgcc/B2m/Tppp3/Hspa1b/Hspa1a/Eif2s3y
31	T cell differentiation	4	-0.79885	0.00969882	19	Hsp90aa1/B2m/Zbtb16
32	macromolecule biosynthetic process	46	-0.356062	0.0108257	22	Btg2/Prpf4b/Clk1/Hsp90aa1/Malat1/Rgcc/Ahnak/B2m/Vim/Hspa1b/Hspa1a/Ddx3y/Zbtb16/Eif2s3y
33	gene expression	46	-0.356062	0.0108257	22	Btg2/Prpf4b/Clk1/Hsp90aa1/Malat1/Rgcc/Ahnak/B2m/Vim/Hspa1b/Hspa1a/Ddx3y/Zbtb16/Eif2s3y
34	macromolecule modification	21	0.444085	0.0132774	12	Meg3/Qpct/Vkorc1l1/Fgfr3/Rasd2/Bex2
35	nuclear division	5	-0.736391	0.0136866	17	Rgcc/Pttg1/Hspa1b/Hspa1a
36	organelle fission	5	-0.736391	0.0136866	17	Rgcc/Pttg1/Hspa1b/Hspa1a
37	regulation of microtubule-based process	4	-0.789321	0.0142722	6	Fkbp4/Hspa1b/Hspa1a
38	regulation of microtubule cytoskeleton organization	4	-0.789321	0.0142722	6	Fkbp4/Hspa1b/Hspa1a
39	cellular component biogenesis	23	-0.435512	0.014871	19	Hsp90aa1/Rgcc/B2m/Tppp3/Hspa1b/Hspa1a/Eif2s3y
40	phosphatidylinositol 3-kinase/protein kinase B signal transduction	4	0.768383	0.0158294	15	Fgfr3/Rasd2/Irs1
41	regulation of phosphatidylinositol 3-kinase/protein kinase B signal transduction	4	0.768383	0.0158294	15	Fgfr3/Rasd2/Irs1
42	positive regulation of phosphatidylinositol 3-kinase/protein kinase B signal transduction	4	0.768383	0.0158294	15	Fgfr3/Rasd2/Irs1
43	DNA damage response	4	-0.783393	0.0160069	22	Btg2/Pttg1/Hspa1a
44	microtubule cytoskeleton organization involved in mitosis	3	-0.835839	0.016819	6	Hspa1b/Hspa1a
45	positive regulation of cell-cell adhesion	4	-0.777454	0.0169578	19	Hsp90aa1/B2m/Zbtb16
46	positive regulation of T cell activation	4	-0.777454	0.0169578	19	Hsp90aa1/B2m/Zbtb16
47	positive regulation of lymphocyte activation	4	-0.777454	0.0169578	19	Hsp90aa1/B2m/Zbtb16
48	positive regulation of leukocyte cell-cell adhesion	4	-0.777454	0.0169578	19	Hsp90aa1/B2m/Zbtb16
49	lipid metabolic process	21	0.434628	0.0170072	68	Irs1/Fabp5/Elovl1/Acot13/Id2/Scp2/Slc16a1/Acaa2/Hacd3/Cat/Nr1d2/Acaa1a/Nr1d1/Lpcat1/Nucb2/Hadh/Mid1ip1
50	oligodendrocyte differentiation	3	0.814815	0.0174125	28	Fgfr3/Il33/Id2
51	regulation of cell-cell adhesion	8	-0.620314	0.0209835	19	Hsp90aa1/Rgcc/B2m/Zbtb16
52	embryo development ending in birth or egg hatching	5	0.723423	0.0215513	3	Xist/Meg3
53	chordate embryonic development	5	0.723423	0.0215513	3	Xist/Meg3
54	myeloid leukocyte differentiation	5	0.723025	0.0215513	28	Fgfr3/Il33/Trf/Id2
55	microtubule cytoskeleton organization	8	-0.618176	0.0219446	9	Tppp3/Hspa1b/Hspa1a
56	respiratory tube development	3	0.798356	0.0240988	7	Meg3/Fgfr3
57	lung development	3	0.798356	0.0240988	7	Meg3/Fgfr3
58	developmental growth	3	0.798356	0.0240988	7	Meg3/Fgfr3
59	respiratory system development	3	0.798356	0.0240988	7	Meg3/Fgfr3
60	negative regulation of transport	6	0.641326	0.0244736	23	Arfip1/Irs1/Fabp5/Smim6
61	regulation of biological process	93	0.31002	0.0258935	51	Rian/Xist/Meg3/Fgfr3/Rasd2/Dbp/Il33/Bex2/Spink5/Arfip1/Irs1/Tsix/Fabp5/Serpinb6b/Trf/Syngr1/Gpt/Smim6/Prdx4/Acot13/Avpi1/Snx7/Id2/Mien1/Egfl6/Lcn2/Naxe/Cxcl15/Irx3/Car8/Me1/Scp2/Slc16a1/Acaa2/Spry1/Hacd3/Zfp395/Cat/Chchd10/Ift20/Tnfaip1/Nr1d2
62	biological regulation	93	0.31002	0.0258935	51	Rian/Xist/Meg3/Fgfr3/Rasd2/Dbp/Il33/Bex2/Spink5/Arfip1/Irs1/Tsix/Fabp5/Serpinb6b/Trf/Syngr1/Gpt/Smim6/Prdx4/Acot13/Avpi1/Snx7/Id2/Mien1/Egfl6/Lcn2/Naxe/Cxcl15/Irx3/Car8/Me1/Scp2/Slc16a1/Acaa2/Spry1/Hacd3/Zfp395/Cat/Chchd10/Ift20/Tnfaip1/Nr1d2
63	RNA splicing, via transesterification reactions	4	-0.753731	0.0267835	38	Son/Prpf4b/Malat1
64	RNA splicing, via transesterification reactions with bulged adenosine as nucleophile	4	-0.753731	0.0267835	38	Son/Prpf4b/Malat1
65	mRNA splicing, via spliceosome	4	-0.753731	0.0267835	38	Son/Prpf4b/Malat1
66	mRNA processing	4	-0.753731	0.0267835	38	Son/Prpf4b/Malat1
67	microtubule-based process	9	-0.572684	0.0270468	9	Tppp3/Hspa1b/Hspa1a
68	regulation of cellular component biogenesis	13	-0.495663	0.0285199	19	Hsp90aa1/Rgcc/Tppp3/Hspa1b/Hspa1a
69	cell division	5	-0.688211	0.0300823	7	Son/Pttg1/Zbtb16
70	macromolecule catabolic process	10	-0.538796	0.031077	22	Btg2/Hsp90aa1/Vim/Hspa1b/Hspa1a
71	regulation of protein ubiquitination	5	0.694276	0.0315785	12	Fgfr3/Rasd2/Bex2
72	regulation of post-translational protein modification	5	0.694276	0.0315785	12	Fgfr3/Rasd2/Bex2
73	regulation of protein modification by small protein conjugation or removal	5	0.694276	0.0315785	12	Fgfr3/Rasd2/Bex2
74	reproduction	18	-0.446771	0.0349259	9	Tppp3/Pttg1/Hspa1b/Ddx3y/Zbtb16
75	reproductive process	18	-0.446771	0.0349259	9	Tppp3/Pttg1/Hspa1b/Ddx3y/Zbtb16
76	cellular nitrogen compound metabolic process	47	-0.310524	0.0358123	22	Btg2/Prpf4b/Clk1/Hsp90aa1/Malat1/Rgcc/Sat1/Ahnak/Vim/Pttg1/Hspa1a/Zbtb16/Eif2s3y
77	organic acid metabolic process	20	0.421894	0.037382	68	Irs1/Fabp5/Elovl1/Prdx4/Me1/Scp2/Slc16a1/Acaa2/Hacd3/Mpc1/Acaa1a/Nr1d1/Nucb2/Hadh/Ldhb/Mid1ip1
78	carboxylic acid metabolic process	20	0.421894	0.037382	68	Irs1/Fabp5/Elovl1/Prdx4/Me1/Scp2/Slc16a1/Acaa2/Hacd3/Mpc1/Acaa1a/Nr1d1/Nucb2/Hadh/Ldhb/Mid1ip1
79	oxoacid metabolic process	20	0.421894	0.037382	68	Irs1/Fabp5/Elovl1/Prdx4/Me1/Scp2/Slc16a1/Acaa2/Hacd3/Mpc1/Acaa1a/Nr1d1/Nucb2/Hadh/Ldhb/Mid1ip1
80	macromolecule metabolic process	62	-0.284568	0.0389413	22	Btg2/Prpf4b/Clk1/Hsp90aa1/Malat1/Rgcc/Ahnak/B2m/Vim/Pttg1/Hspa1b/Hspa1a/Ddx3y/Zbtb16/Eif2s3y
81	cytoskeleton organization	15	-0.45194	0.0401567	17	Rgcc/Vim/Tppp3/Hspa1b/Hspa1a
82	glucose metabolic process	4	0.723078	0.0408244	22	Irs1/Fabp5/Gpt
83	monocarboxylic acid metabolic process	18	0.446857	0.0490909	68	Irs1/Fabp5/Elovl1/Me1/Scp2/Slc16a1/Acaa2/Hacd3/Mpc1/Acaa1a/Nr1d1/Nucb2/Hadh/Ldhb/Mid1ip1
84	regulation of cell communication	31	0.369883	0.0495238	66	Rian/Fgfr3/Rasd2/Irs1/Fabp5/Syngr1/Avpi1/Irx3/Car8/Slc16a1/Acaa2/Spry1/Hacd3/Cat/Ift20/Tnfaip1/Atp6v1c2/Nr1d1/Nucb2/Ptprf/Hadh

## Sheet: AM P5 GO
Dataset S5. GSEA Pathway Analysis of mouse terms in Aga2 mutant compared to control mice.
	GO Terms
	Description	setSize	enrichmentScore	p.adjust	rank	core_enrichment
1	chromatin remodeling	7	0.779047	0.000416793	37	Xist/Tsix/Kdm6a/Kdm6b/Kcnq1ot1
2	chromatin organization	9	0.693824	0.000795924	51	Xist/Tsix/Kdm6a/Kdm6b/Kcnq1ot1/Pwwp3a
3	protein-DNA complex organization	9	0.693824	0.000795924	51	Xist/Tsix/Kdm6a/Kdm6b/Kcnq1ot1/Pwwp3a
4	synapse organization	15	-0.636102	0.0015247	62	Lgmn/Chchd10/Plxnd1/Slc7a11/Fcgr2b/Trem2/Myo5a/Marcks/Itgam
5	heterochromatin formation	4	0.848101	0.00172747	2	Xist/Tsix
6	heterochromatin organization	4	0.848101	0.00172747	2	Xist/Tsix
7	regulation of transcription by RNA polymerase II	41	0.328638	0.00212069	135	Tsix/Gal/Txnip/Kdm6a/Scgb1a1/Plk3/Kdm6b/Trerf1/Sik2/Maff/Pparg/Jun/Il18/Klf10/Ier2/Lpin1/Ikzf1/Nfix/Tcf7l2/Runx2/Zfp608/Runx1/Ezr/Tlr2/Ccpg1/Ier5/Nlrp3/Irf2bp2/Bhlhe40/Cdk6/Jund
8	transcription by RNA polymerase II	43	0.327035	0.00282981	144	Tsix/Gal/Txnip/Kdm6a/Scgb1a1/Plk3/Kdm6b/Trerf1/Sik2/Maff/Pparg/Jun/Il18/Klf10/Ier2/Lpin1/Ikzf1/Nfix/C5ar1/Tcf7l2/Runx2/Zfp608/Runx1/Ezr/Tlr2/Ccpg1/Ier5/Nlrp3/Irf2bp2/Bhlhe40/Cdk6/Jund/Elob/Psmc3
9	DNA metabolic process	9	0.635739	0.0036475	115	Nabp1/Pwwp3a/Jun/Lpin1/Baz1a/Nfix/Tcf7l2/Fam168a/Ptprc
10	germ cell development	5	0.76349	0.00464093	2	Xist/Tsix
11	regulation of leukocyte mediated immunity	14	-0.606107	0.004825	50	Cd300a/Bst2/Cd24a/Fcgr2b/Trem2/Ptafr/Itgam
12	epigenetic regulation of gene expression	5	0.762498	0.00500852	2	Xist/Tsix
13	negative regulation of gene expression, epigenetic	5	0.762498	0.00500852	2	Xist/Tsix
14	developmental process involved in reproduction	15	0.491981	0.00552797	5	Xist/Tsix/Serpine1
15	regulation of exocytosis	6	-0.751552	0.0057944	64	Tpcn2/Cd300a/Myo5a/Ptafr/Itgam
16	regulation of lipid catabolic process	5	0.752542	0.00592749	78	Fabp1/Cidec/Hcar2/Scarb1/Irs2
17	genomic imprinting	3	0.885522	0.00601116	37	Xist/Tsix/Kcnq1ot1
18	phagocytosis, engulfment	7	-0.726731	0.00704129	50	Cd300a/Msr1/Fcgr2b/Trem2/Itgam
19	membrane invagination	7	-0.726731	0.00704129	50	Cd300a/Msr1/Fcgr2b/Trem2/Itgam
20	plasma membrane invagination	7	-0.726731	0.00704129	50	Cd300a/Msr1/Fcgr2b/Trem2/Itgam
21	regulation of protein localization to membrane	7	-0.721035	0.00822468	34	Slc7a11/Trem2/Myo5a/Itgam
22	positive regulation of transcription by RNA polymerase II	26	0.374414	0.00831242	124	Gal/Kdm6a/Kdm6b/Trerf1/Maff/Pparg/Jun/Il18/Klf10/Ier2/Lpin1/Ikzf1/Nfix/Tcf7l2/Runx2/Runx1/Tlr2/Ccpg1/Ier5/Nlrp3
23	fatty acid catabolic process	5	0.738983	0.00868441	82	Fabp1/Acaa1b/Acat1/Irs2/Lpin1
24	monocarboxylic acid catabolic process	5	0.738983	0.00868441	82	Fabp1/Acaa1b/Acat1/Irs2/Lpin1
25	locomotion	44	-0.41447	0.00872365	50	Cd300a/Plxnd1/Bst2/Plxna1/Trem2/S100a8/Myo5a/Plk2/Ptafr/Cd63/Spp1/Ccl9/Gpnmb/Itgam
26	neutrophil apoptotic process	4	-0.810203	0.0102864	34	Slc7a11/Fcgr2b/Itgam
27	inflammatory cell apoptotic process	4	-0.810203	0.0102864	34	Slc7a11/Fcgr2b/Itgam
28	cellular process involved in reproduction in multicellular organism	7	0.664168	0.010477	2	Xist/Tsix
29	negative regulation of production of molecular mediator of immune response	3	-0.875421	0.0110149	41	Irak3/Fcgr2b
30	fatty acid oxidation	6	0.653729	0.0122502	78	Fabp1/Acaa1b/Pparg/Acat1/Irs2
31	negative regulation of lipid metabolic process	3	0.845118	0.0130547	49	Cidec/Sik2/Hcar2
32	neutrophil activation involved in immune response	3	-0.866546	0.0138883	18	Ptafr/Itgam
33	neutrophil mediated immunity	3	-0.866546	0.0138883	18	Ptafr/Itgam
34	positive regulation of leukocyte degranulation	3	-0.866546	0.0138883	18	Ptafr/Itgam
35	neutrophil degranulation	3	-0.866546	0.0138883	18	Ptafr/Itgam
36	regulation of neutrophil degranulation	3	-0.866546	0.0138883	18	Ptafr/Itgam
37	positive regulation of neutrophil degranulation	3	-0.866546	0.0138883	18	Ptafr/Itgam
38	positive regulation of exocytosis	3	-0.866546	0.0138883	18	Ptafr/Itgam
39	positive regulation of regulated secretory pathway	3	-0.866546	0.0138883	18	Ptafr/Itgam
40	cellular extravasation	4	-0.797505	0.0139083	18	Ptafr/Itgam
41	production of molecular mediator involved in inflammatory response	10	0.536799	0.0141838	9	Chil3/S100a9/Serpine1/Rab44
42	regulation of blood coagulation	3	0.830492	0.0161359	5	S100a9/Serpine1
43	regulation of coagulation	3	0.830492	0.0161359	5	S100a9/Serpine1
44	regulation of hemostasis	3	0.830492	0.0161359	5	S100a9/Serpine1
45	protein localization to membrane	12	-0.59159	0.0162523	39	Cd24a/Slc7a11/Trem2/Myo5a/Itgam
46	leukocyte adhesion to vascular endothelial cell	4	-0.789166	0.0164143	18	Ptafr/Itgam
47	positive regulation of myeloid leukocyte mediated immunity	4	-0.785263	0.0169155	18	Ptafr/Itgam
48	membrane organization	17	-0.521226	0.0170293	50	Cd300a/Chchd10/Msr1/Cd24a/Slc7a11/Fcgr2b/Trem2/Itgam
49	cell junction organization	21	-0.494951	0.0173008	62	Lgmn/Chchd10/Plxnd1/Slc7a11/Fcgr2b/Trem2/Myo5a/Marcks/Itgam
50	negative regulation of tumor necrosis factor production	6	-0.711273	0.0174625	39	Cd24a/Irak3/Trem2/Gpnmb
51	negative regulation of tumor necrosis factor superfamily cytokine production	6	-0.711273	0.0174625	39	Cd24a/Irak3/Trem2/Gpnmb
52	pigment metabolic process	3	-0.858586	0.0174634	46	Slc7a11/Myo5a
53	immune effector process	26	-0.465478	0.0176178	50	Cd300a/Bst2/Cd24a/Irak3/Fcgr2b/Trem2/Ly9/Ptafr/Clec4d/Itgam
54	adiponectin secretion	3	0.824916	0.0180899	55	Rab11fip5/Hcar2/Pparg
55	regulation of adiponectin secretion	3	0.824916	0.0180899	55	Rab11fip5/Hcar2/Pparg
56	regulation of leukocyte degranulation	4	-0.774135	0.018419	50	Cd300a/Ptafr/Itgam
57	regulation of regulated secretory pathway	4	-0.774135	0.018419	50	Cd300a/Ptafr/Itgam
58	cell activation involved in immune response	15	-0.543625	0.0191506	28	Cd300a/Trem2/Ly9/Ptafr/Clec4d/Itgam
59	leukocyte activation involved in immune response	15	-0.543625	0.0191506	28	Cd300a/Trem2/Ly9/Ptafr/Clec4d/Itgam
60	regulation of trans-synaptic signaling	8	-0.65506	0.0208565	62	Lgmn/Fabp5/Slc7a11/Fcgr2b/Myo5a/Plk2
61	positive regulation of protein localization to membrane	5	-0.765266	0.021319	28	Trem2/Myo5a/Itgam
62	fatty acid beta-oxidation	4	0.75	0.0215569	78	Fabp1/Acaa1b/Acat1/Irs2
63	trans-synaptic signaling	11	-0.596376	0.0218316	62	Lgmn/Fabp5/Cd24a/Slc7a11/Fcgr2b/Myo5a/Plk2
64	response to stress	104	-0.321749	0.021848	44	Prdx6/Grina/Slc2a1/Bst2/Cd24a/Irak3/Slc7a11/Dhrs7b/Fcgr2b/Trem2/S100a8/Socs3/Ly9/Myo5a/Plk2/Ptafr/Srxn1/Marcks/Crip1/Spp1/Ccl9/Wfdc17/Clec4d/Itgam
65	cell-substrate adhesion	13	-0.564664	0.022186	16	Cd63/Marcks/Spp1/Itgam
66	negative regulation of B cell proliferation	3	-0.845118	0.0224136	50	Cd24a/Fcgr2b
67	negative regulation of B cell activation	3	-0.845118	0.0224136	50	Cd24a/Fcgr2b
68	triglyceride metabolic process	5	0.691525	0.0224598	96	Cidec/Gpat3/Scarb1/Lpin1/Tcf7l2
69	postsynapse organization	7	-0.674035	0.0224768	62	Lgmn/Slc7a11/Fcgr2b/Trem2/Marcks
70	positive regulation of wound healing	3	0.810386	0.022979	5	S100a9/Serpine1
71	regulation of inflammatory response to antigenic stimulus	4	-0.756307	0.0239321	39	Cd24a/Fcgr2b/Trem2
72	localization within membrane	16	-0.534715	0.0247059	39	Cd24a/Slc7a11/Fcgr2b/Trem2/Myo5a/Itgam
73	negative regulation of transcription by RNA polymerase II	22	0.362875	0.0259488	135	Tsix/Txnip/Scgb1a1/Plk3/Pparg/Jun/Lpin1/Ikzf1/Nfix/Tcf7l2/Zfp608/Runx1/Ezr/Irf2bp2/Bhlhe40/Cdk6/Jund
74	cell migration	56	-0.370123	0.0260509	50	Cd300a/Plxnd1/Bst2/Cd24a/Tns3/Plxna1/Trem2/S100a8/Myo5a/Plk2/Ptafr/Cd63/Spp1/Ccl9/Gpnmb/Itgam
75	negative regulation of defense response	9	-0.628329	0.0261572	39	Cd24a/Irak3/Fcgr2b/Trem2/Socs3
76	leukocyte mediated immunity	16	-0.5288	0.0280844	50	Cd300a/Bst2/Cd24a/Fcgr2b/Trem2/Ptafr/Itgam
77	regulation of synapse structure or activity	8	-0.640174	0.0283364	34	Slc7a11/Fcgr2b/Trem2/Marcks
78	regulation of synapse organization	8	-0.640174	0.0283364	34	Slc7a11/Fcgr2b/Trem2/Marcks
79	positive regulation of myeloid leukocyte differentiation	8	-0.63767	0.0292731	28	Trem2/Ccl9/Itgam
80	apoptotic process	66	-0.34017	0.0293123	51	Ctsb/Chchd10/Plxnd1/Grina/Cd24a/Irak3/Atf5/Slc7a11/Fcgr2b/Trem2/S100a8/Ifi27l2a/Emp1/Plk2/Marcks/Crip1/Spp1/Card19/Itgam
81	positive regulation of leukocyte differentiation	12	-0.563763	0.0296367	33	Il2rg/Trem2/Ccl9/Itgam
82	positive regulation of hemopoiesis	12	-0.563763	0.0296367	33	Il2rg/Trem2/Ccl9/Itgam
83	positive regulation of leukocyte mediated immunity	10	-0.59138	0.0296678	39	Cd24a/Trem2/Ptafr/Itgam
84	cell motility	58	-0.358673	0.0310646	50	Cd300a/Plxnd1/Bst2/Cd24a/Tns3/Plxna1/Trem2/S100a8/Myo5a/Plk2/Ptafr/Cd63/Spp1/Ccl9/Gpnmb/Itgam
85	response to xenobiotic stimulus	3	0.781145	0.0324312	68	Serpine1/Acaa1b/Jun
86	import into cell	40	-0.395873	0.0335329	50	Cd300a/Msr1/Slc2a1/Slc31a1/Cd24a/Slc7a11/Il2rg/Fcgr2b/Trem2/Plk2/Cd63/Mfge8/Itgam
87	neutrophil migration	12	-0.558296	0.0339631	27	S100a8/Spp1/Ccl9/Itgam
88	neutrophil chemotaxis	11	-0.581091	0.0354149	27	S100a8/Spp1/Ccl9/Itgam
89	granulocyte chemotaxis	11	-0.581091	0.0354149	27	S100a8/Spp1/Ccl9/Itgam
90	synaptic signaling	12	-0.548978	0.036559	62	Lgmn/Fabp5/Cd24a/Slc7a11/Fcgr2b/Myo5a/Plk2
91	receptor-mediated endocytosis	14	-0.51907	0.0366197	64	Tpcn2/Cd300a/Msr1/Fcgr2b/Plk2/Cd63/Itgam
92	regulation of vesicle-mediated transport	29	-0.422908	0.0367089	33	Il2rg/Fcgr2b/Trem2/Myo5a/Plk2/Ptafr/Cd63/Itgam
93	regulation of cellular response to insulin stimulus	5	-0.733398	0.0368349	26	Socs3/Myo5a/Marcks
94	granulocyte migration	13	-0.516946	0.0372493	27	Cd300a/S100a8/Spp1/Ccl9/Itgam
95	chemotaxis	20	-0.472603	0.0372836	28	Trem2/S100a8/Ptafr/Spp1/Ccl9/Itgam
96	taxis	20	-0.472603	0.0372836	28	Trem2/S100a8/Ptafr/Spp1/Ccl9/Itgam
97	neutrophil homeostasis	5	-0.732088	0.037336	34	Slc7a11/Fcgr2b/Itgam
98	dendritic spine development	3	-0.816767	0.037863	19	Plk2/Marcks
99	regulation of dendritic spine development	3	-0.816767	0.037863	19	Plk2/Marcks
100	tumor necrosis factor production	16	-0.495518	0.0379213	39	Cd24a/Irak3/Fcgr2b/Trem2/Ptafr/Gpnmb
101	regulation of tumor necrosis factor production	16	-0.495518	0.0379213	39	Cd24a/Irak3/Fcgr2b/Trem2/Ptafr/Gpnmb
102	tumor necrosis factor superfamily cytokine production	16	-0.495518	0.0379213	39	Cd24a/Irak3/Fcgr2b/Trem2/Ptafr/Gpnmb
103	regulation of tumor necrosis factor superfamily cytokine production	16	-0.495518	0.0379213	39	Cd24a/Irak3/Fcgr2b/Trem2/Ptafr/Gpnmb
104	reproductive process	23	0.3275	0.0402071	16	Xist/Tsix/Serpine1/Gal/Slc6a4
105	modulation of chemical synaptic transmission	7	-0.633998	0.0413355	62	Lgmn/Slc7a11/Fcgr2b/Myo5a/Plk2
106	lipid oxidation	7	0.587592	0.0415169	101	Fabp1/Acaa1b/Pparg/Acat1/Irs2/Alox5
107	phenol-containing compound metabolic process	7	-0.641087	0.0418292	93	Ly6e/Aldh2/Ctsb/Slc7a11/Myo5a/Itgam
108	negative regulation of inflammatory response	7	-0.641064	0.0418292	39	Cd24a/Fcgr2b/Trem2/Socs3
109	leukocyte migration	24	-0.436672	0.0418301	66	Mif/Lgmn/Cd300a/Cd24a/Trem2/S100a8/Ptafr/Spp1/Ccl9/Itgam
110	myeloid leukocyte mediated immunity	7	-0.628601	0.0429253	50	Cd300a/Fcgr2b/Ptafr/Itgam
111	dendrite development	6	-0.668126	0.0430627	30	Fcgr2b/Plk2/Marcks
112	myeloid cell homeostasis	12	-0.539467	0.043914	45	Flvcr1/Cd24a/Slc7a11/Fcgr2b/Itgam
113	reproduction	24	0.319589	0.0445036	16	Xist/Tsix/Serpine1/Gal/Slc6a4
114	chemical synaptic transmission	10	-0.573549	0.0445104	62	Lgmn/Cd24a/Slc7a11/Fcgr2b/Myo5a/Plk2
115	anterograde trans-synaptic signaling	10	-0.573549	0.0445104	62	Lgmn/Cd24a/Slc7a11/Fcgr2b/Myo5a/Plk2
116	DNA replication	4	0.702703	0.0455484	92	Jun/Lpin1/Baz1a/Nfix
117	leukocyte homeostasis	8	-0.612871	0.0456658	39	Mif/Cd24a/Slc7a11/Fcgr2b/Itgam
118	viral life cycle	5	-0.705085	0.0466667	93	Lgals1/Tpcn2/Ctsb/Bst2
119	negative regulation of endopeptidase activity	4	0.700527	0.0470297	6	Serpine1/Fabp1
120	myeloid cell activation involved in immune response	7	-0.622835	0.0476948	50	Cd300a/Trem2/Ptafr/Itgam
121	regulation of synaptic plasticity	3	-0.804714	0.048365	62	Fcgr2b/Plk2
122	response to amyloid-beta	3	-0.804714	0.048365	62	Fcgr2b/Trem2
123	cellular response to amyloid-beta	3	-0.804714	0.048365	62	Fcgr2b/Trem2
124	myeloid cell apoptotic process	6	-0.660258	0.0490367	85	Clec5a/Mif/Slc7a11/Fcgr2b/Itgam
125	dopamine metabolic process	3	-0.801753	0.0494705	22	Myo5a/Itgam
126	regulation of tissue remodeling	6	-0.65043	0.0496689	39	Cd24a/Spp1/Gpnmb
127	neuroinflammatory response	8	-0.595251	0.0498442	28	Trem2/Myo5a/Itgam

## Sheet: AM P5 Humdis
Dataset S5. GSEA Pathway Analysis of mouse terms in Aga2 mutant compared to control mice.
	GO Terms
	Description	setSize	enrichmentScore	p.adjust	rank	core_enrichment
1	chronic kidney disease	11	0.555541	0.00573334	80	SERPINE1/FABP1/MCAM/PPARG/OLR1/ACAT1/IL18/LPIN1
2	focal epilepsy	2	0.95189	0.00583708	16	GAL/SLC6A4
3	temporal lobe epilepsy	2	0.95189	0.00583708	16	GAL/SLC6A4
4	uveal cancer	2	0.948454	0.00696422	17	SERPINE1/MCAM
5	uveal melanoma	2	0.948454	0.00696422	17	SERPINE1/MCAM
6	visual epilepsy	4	-0.799968	0.00993716	35	CSTB/MARCKS/SPP1
7	conjunctival disease	2	-0.920962	0.0108981	26	PTAFR
8	conjunctivitis	2	-0.920962	0.0108981	26	PTAFR
9	disorder of sexual development	4	0.750865	0.0119729	76	SERPINE1/SYNE2/PPARG/IRS2
10	gonadal disease	4	0.750865	0.0119729	76	SERPINE1/SYNE2/PPARG/IRS2
11	familial combined hyperlipidemia	3	0.827586	0.0133537	53	SERPINE1/TXNIP/PPARG
12	lipodystrophy	4	0.737024	0.014386	80	CIDEC/PPARG/IL18/LPIN1
13	ureteral obstruction	3	0.80706	0.0181816	6	SERPINE1/FABP1
14	bacterial infectious disease	21	-0.481892	0.0199019	38	IRAK3/TREM2/SOCS3/ESD/PTAFR/SPP1/ITGAM
15	lipid metabolism disorder	5	0.690972	0.0201396	94	SERPINE1/TXNIP/PPARG/LPIN1/TCF7L2
16	pertussis	4	-0.764831	0.0217092	18	PTAFR/ITGAM
17	obstructive sleep apnea	3	0.77576	0.0292635	16	SERPINE1/SLC6A4
18	lung non-small cell carcinoma	27	-0.436786	0.0333333	48	MSR1/SLC2A1/CD24/S100A8/SOCS3/CD63/SPP1/S100A6/ITGAM
19	familial hyperlipidemia	4	0.688581	0.0363758	94	SERPINE1/TXNIP/PPARG/TCF7L2
20	disease	187	-0.289047	0.0427975	103	LGALS3/CD52/UBA52/FBLIM1/CD93/RPL26/TSPO/FTH1/MAN1A1/GOT1/ENO1/TOB1/LY6E/TNFSF12/NAGLU/TPI1/RBPJ/ADAM15/ALCAM/LGALS1/DPP7/BASP1/ALDH2/WDR81/PLPP1/CYFIP2/AOPEP/SLC31A2/SFTPC/MIF/TPCN2/LGMN/TES/OXCT1/PGAM1/FABP5/MMP19/GLA/MTHFD2/CTSB/CHCHD10/MSR1/PLXND1/FLVCR1/PRDX6/SLC2A1/BST2/SLC31A1/CD24/IRAK3/TNS3/ATF5/CSTB/SLC7A11/IL2RG/PLXNA1/TREM2/S100A8/SOCS3/LY9/MYO5A/EMP1/ESD/PLK2/PTAFR/SRXN1/CD63/MFGE8/M…
21	autoimmune disease of endocrine system	5	0.625	0.0443331	113	SERPINE1/PPARG/IL18/IL6R/PTPRC
22	Graves' disease	5	0.625	0.0443331	113	SERPINE1/PPARG/IL18/IL6R/PTPRC
23	lung carcinoma	28	-0.420758	0.0443599	48	MSR1/SLC2A1/CD24/S100A8/SOCS3/CD63/SPP1/S100A6/ITGAM
24	gallbladder cancer	2	-0.865979	0.0478821	42	CD24
25	cervical squamous cell carcinoma	2	-0.865979	0.0478821	42	SOCS3
26	gallbladder carcinoma	2	-0.865979	0.0478821	42	CD24
27	hyperandrogenism	3	0.748276	0.0483754	76	SERPINE1/PPARG/IRS2

## Sheet: iMON P5 GO
Dataset S5. GSEA Pathway Analysis of mouse terms in Aga2 mutant compared to control mice.
	GO Terms
	Description	setSize	enrichmentScore	p.adjust	rank	core_enrichment
1	MHC protein complex assembly	8	-0.866828	1.10007e-06	64	B2m/Calr/H2-K1/H2-Eb1/H2-DMb1/H2-Aa/H2-Ab1
2	peptide antigen assembly with MHC protein complex	8	-0.866828	1.10007e-06	64	B2m/Calr/H2-K1/H2-Eb1/H2-DMb1/H2-Aa/H2-Ab1
3	response to stimulus	226	-0.248416	1.08487e-05	64	Pdia3/Dek/Serinc3/Btg2/Rpl26/Pde4b/Nr4a1/Hsp90b1/B2m/St13/Cirbp/Calr/Dusp2/Mef2c/Cst3/Skil/H2-K1/Rbpms/H2-Eb1/Bhlhe40/Ccdc88a/Dusp5/Ptger4/H2-DMb1/H2-Aa/H2-Ab1/Ebi3/Dapk1/Abi3/Tcf7l2/Grk3/Cd74/Hivep2/Fcgrt/Col1a1/Adgre4/Ear2/Rgs1/Bcl2a1d/Cxcl16/Col4a1/Bcl2a1a/Cd83/Jup/Cd9/Bcl2a1b/Cd274/Axl/Mfap4/Ace/Cd36/Slc12a2
4	mitochondrial fusion	3	-0.966507	0.000104109	18	Bcl2a1a/Bcl2a1b
5	antigen processing and presentation of exogenous peptide antigen	9	-0.734	0.000121984	53	B2m/H2-K1/H2-Eb1/H2-DMb1/H2-Aa/H2-Ab1/Cd74
6	antigen processing and presentation of exogenous antigen	9	-0.734	0.000121984	53	B2m/H2-K1/H2-Eb1/H2-DMb1/H2-Aa/H2-Ab1/Cd74
7	cellular response to stimulus	184	-0.241274	0.00012221	64	Pdia3/Dek/Serinc3/Btg2/Rpl26/Pde4b/Nr4a1/Hsp90b1/B2m/Cirbp/Calr/Dusp2/Mef2c/Cst3/Skil/H2-K1/Rbpms/Ccdc88a/Dusp5/Ptger4/H2-Ab1/Ebi3/Dapk1/Abi3/Tcf7l2/Grk3/Cd74/Hivep2/Col1a1/Adgre4/Rgs1/Bcl2a1d/Cxcl16/Col4a1/Bcl2a1a/Jup/Cd9/Bcl2a1b/Cd274/Axl/Mfap4/Ace/Cd36/Slc12a2
8	MHC class II protein complex assembly	5	-0.887019	0.000124156	53	H2-Eb1/H2-DMb1/H2-Aa/H2-Ab1
9	peptide antigen assembly with MHC class II protein complex	5	-0.887019	0.000124156	53	H2-Eb1/H2-DMb1/H2-Aa/H2-Ab1
10	negative regulation of secretion by cell	3	0.95933	0.000139598	20	Tspo/Anxa1/Ccr2
11	epidermal cell differentiation	5	0.865576	0.000256607	18	Csta2/Stfa1/Anxa1/Stfa3
12	keratinocyte differentiation	5	0.865576	0.000256607	18	Csta2/Stfa1/Anxa1/Stfa3
13	regulation of cellular process	242	-0.220088	0.000288628	64	Pdia3/Dek/Serinc3/Btg2/Malat1/Rpl26/Pde4b/Nr4a1/Hsp90b1/B2m/St13/Cirbp/Calr/Dusp2/Mef2c/Cst3/Skil/Ptms/H2-K1/Rbpms/H2-Eb1/Bhlhe40/Ccdc88a/Dusp5/Ptger4/H2-DMb1/H2-Aa/H2-Ab1/Ebi3/Dapk1/Abi3/Tcf7l2/Grk3/Cd74/Hivep2/Col1a1/Adgre4/Rgs1/Bcl2a1d/Cxcl16/Col4a1/Bcl2a1a/Cd83/Jup/Cd9/Bcl2a1b/Cd274/Axl/Ace/Cd36/Ddx3y/Slc12a2
14	negative regulation of cellular process	134	-0.258911	0.000289357	61	Psmc5/Milr1/Gpr35/Chmp2a/Chfr/Itgb1/Ncl/Ptma/Btg2/Rpl26/Pde4b/Nr4a1/B2m/St13/Cirbp/Calr/Dusp2/Mef2c/Cst3/Skil/Ptms/H2-K1/Bhlhe40/Dusp5/Ptger4/H2-Aa/Dapk1/Abi3/Tcf7l2/Grk3/Cd74/Col1a1/Rgs1/Bcl2a1d/Bcl2a1a/Cd83/Jup/Cd9/Cd274/Axl/Ace/Cd36/Ddx3y
15	peptide cross-linking	5	0.862981	0.00029082	62	Csta2/Stfa1/Anxa1/Stfa3/F13a1
16	antigen processing and presentation of exogenous peptide antigen via MHC class II	7	-0.789465	0.000303553	53	B2m/H2-Eb1/H2-DMb1/H2-Aa/H2-Ab1/Cd74
17	negative regulation of biological process	144	-0.246921	0.000320255	61	Btg2/Rpl26/Pde4b/Nr4a1/B2m/St13/Cirbp/Calr/Dusp2/Mef2c/Cst3/Skil/Ptms/H2-K1/Bhlhe40/Dusp5/Ptger4/H2-Aa/Dapk1/Abi3/Tcf7l2/Grk3/Cd74/Col1a1/Rgs1/Bcl2a1d/Bcl2a1a/Cd83/Jup/Cd9/Cd274/Axl/Ace/Cd36/Ddx3y/Slc12a2
18	myeloid leukocyte activation	13	0.676148	0.000348724	83	Mmp8/Anxa1/Ccr2/Cd244a/Pirb/Il18/Ctsc/Pycard/Casp1
19	cellular extravasation	9	0.727224	0.000468335	48	Prtn3/F11r/Ccr2/Ripk3/Sell/Plcb1
20	T cell extravasation	3	0.935407	0.000472025	30	F11r/Ccr2/Ripk3
21	cellular response to oxygen-containing compound	48	-0.37871	0.000552355	58	Ncl/Pdia3/Pde4b/Nr4a1/Hsp90b1/B2m/Mef2c/Ptger4/Dapk1/Tcf7l2/Col1a1/Cxcl16/Col4a1/Jup/Cd274/Axl/Ace/Cd36/Slc12a2
22	positive regulation of inflammatory response	16	0.60301	0.000576532	83	S100a9/S100a8/Mmp8/Mefv/Ccr2/Il18/Ctsc/Zbp1/Pycard/Casp1
23	regulation of T-helper cell differentiation	3	0.925837	0.000764424	34	Anxa1/Ccr2/Il18
24	positive regulation of T-helper cell differentiation	3	0.925837	0.000764424	34	Anxa1/Ccr2/Il18
25	cellular response to organic substance	73	-0.300333	0.00076912	58	Pde4b/Nr4a1/Hsp90b1/B2m/Calr/Mef2c/Ptger4/H2-Ab1/Ebi3/Dapk1/Tcf7l2/Cd74/Col1a1/Cxcl16/Col4a1/Jup/Cd274/Axl/Ace/Cd36/Slc12a2
26	antigen processing and presentation of peptide antigen	13	-0.607176	0.000838174	64	Pdia3/B2m/Calr/H2-K1/H2-Eb1/H2-DMb1/H2-Aa/H2-Ab1/Cd74
27	nucleoside monophosphate catabolic process	3	0.91866	0.00104946	37	Gda/Pnp/Ampd3
28	purine nucleoside monophosphate catabolic process	3	0.91866	0.00104946	37	Gda/Pnp/Ampd3
29	ribonucleoside monophosphate catabolic process	3	0.91866	0.00104946	37	Gda/Pnp/Ampd3
30	purine ribonucleoside monophosphate catabolic process	3	0.91866	0.00104946	37	Gda/Pnp/Ampd3
31	negative regulation of multicellular organismal process	53	-0.341166	0.00107915	61	Btg2/Pde4b/B2m/Calr/Mef2c/Cst3/H2-K1/Dusp5/Ptger4/H2-Aa/Tcf7l2/Cd74/Cd83/Jup/Cd9/Cd274/Axl/Slc12a2
32	cell surface receptor signaling pathway	75	-0.299899	0.00117416	46	Mef2c/Skil/H2-K1/Rbpms/Ccdc88a/Ptger4/Ebi3/Dapk1/Tcf7l2/Cd74/Col1a1/Adgre4/Bcl2a1d/Col4a1/Bcl2a1a/Jup/Bcl2a1b/Cd274/Axl/Cd36
33	regulation of biological process	255	-0.213664	0.00126194	64	Pdia3/Dek/Serinc3/Btg2/Malat1/Rpl26/Pde4b/Nr4a1/Hsp90b1/B2m/St13/Cirbp/Calr/Dusp2/Mef2c/Cst3/Skil/Ptms/H2-K1/Rbpms/H2-Eb1/Bhlhe40/Ccdc88a/Dusp5/Ptger4/H2-DMb1/H2-Aa/H2-Ab1/Ebi3/Dapk1/Abi3/Tcf7l2/Grk3/Cd74/Hivep2/Col1a1/Adgre4/Rgs1/Bcl2a1d/Cxcl16/Col4a1/Bcl2a1a/Cd83/Jup/Cd9/Bcl2a1b/Cd274/Axl/Mfap4/Ace/Cd36/Ddx3y/Slc12a2
34	granulocyte migration	14	0.599449	0.00138117	79	Prtn3/S100a9/S100a8/Anxa1/Sell/Bst1/Lgals3/Mpp1
35	regulation of protein transport	12	-0.56544	0.00138535	35	Ptger4/Tcf7l2/Jup/Cd36/Slc12a2
36	response to light stimulus	10	-0.636868	0.00139364	120	Ube2a/Gpx1/Ppp1ca/App/Itgb1/Rpl26/Cirbp/Bhlhe40/Mfap4
37	head development	12	-0.564275	0.0014304	98	Ndufs4/App/Itgb1/Btg2/B2m/Tcf7l2/Col1a1/Col4a1/Axl
38	antigen processing and presentation of peptide antigen via MHC class II	8	-0.683443	0.00148205	53	B2m/H2-Eb1/H2-DMb1/H2-Aa/H2-Ab1/Cd74
39	antigen processing and presentation of peptide or polysaccharide antigen via MHC class II	8	-0.683443	0.00148205	53	B2m/H2-Eb1/H2-DMb1/H2-Aa/H2-Ab1/Cd74
40	regulation of inflammatory response	23	0.531593	0.00151157	83	S100a9/S100a8/Mmp8/Mefv/Anxa1/Ccr2/Il18/Ctsc/Bst1/Zbp1/Pycard/Casp1
41	MHC class I protein complex assembly	4	-0.858513	0.00155663	64	B2m/Calr/H2-K1
42	peptide antigen assembly with MHC class I protein complex	4	-0.858513	0.00155663	64	B2m/Calr/H2-K1
43	cell differentiation	103	0.321259	0.00158258	61	Wfdc21/Prtn3/S100a9/S100a8/Ifitm1/Vcan/Csta2/Stfa1/F11r/Tspo/Anxa1/Stfa3/Ccr2/Clec4e/Pirb/Hopx/Ripk3/Il18/Pnp/Atp11a/Thap11/Xist/Plcb1/Anxa2/Vim/Flot2/Cfh
44	cellular developmental process	103	0.321259	0.00158258	61	Wfdc21/Prtn3/S100a9/S100a8/Ifitm1/Vcan/Csta2/Stfa1/F11r/Tspo/Anxa1/Stfa3/Ccr2/Clec4e/Pirb/Hopx/Ripk3/Il18/Pnp/Atp11a/Thap11/Xist/Plcb1/Anxa2/Vim/Flot2/Cfh
45	neuron migration	3	-0.899522	0.00161848	46	Abi3/Axl
46	glial cell differentiation	7	0.732195	0.00169881	6	S100a9/S100a8/Vcan
47	antigen processing and presentation	14	-0.571328	0.00178399	64	Pdia3/B2m/Calr/H2-K1/H2-Eb1/H2-DMb1/H2-Aa/H2-Ab1/Cd74
48	sex differentiation	6	-0.756173	0.0018268	35	Ptger4/Tcf7l2/Axl/Ace
49	reproductive structure development	6	-0.756173	0.0018268	35	Ptger4/Tcf7l2/Axl/Ace
50	reproductive system development	6	-0.756173	0.0018268	35	Ptger4/Tcf7l2/Axl/Ace
51	enzyme-linked receptor protein signaling pathway	22	-0.458607	0.00185666	109	Vsir/Rnf115/Csnk2b/Ptpn1/Itgb1/Ncl/Skil/Rbpms/Ccdc88a/Tcf7l2/Col1a1/Adgre4/Col4a1/Axl
52	regulation of neuron differentiation	5	-0.8125	0.00186756	84	Itgb1/B2m/Calr/Mef2c
53	canonical Wnt signaling pathway	4	-0.847566	0.00217928	28	Tcf7l2/Col1a1/Jup
54	response to endogenous stimulus	40	-0.365404	0.0022414	69	Itgb1/Ncl/Nr4a1/Hsp90b1/Calr/Mef2c/Skil/Ptger4/Tcf7l2/Col1a1/Col4a1/Jup/Cd9/Ace/Cd36
55	gliogenesis	12	0.623949	0.00224526	20	S100a9/S100a8/Vcan/Tspo/Ccr2
56	transmembrane receptor protein tyrosine kinase signaling pathway	14	-0.561759	0.00230382	37	Itgb1/Ncl/Ccdc88a/Tcf7l2/Col1a1/Adgre4/Col4a1/Axl
57	cellular response to stress	63	-0.301289	0.00242872	64	Pdia3/Dek/Serinc3/Btg2/Rpl26/Hsp90b1/B2m/Cirbp/Calr/Mef2c/Cst3/Skil/Dapk1/Abi3/Tcf7l2/Cd74/Bcl2a1d/Bcl2a1a/Bcl2a1b/Axl/Cd36
58	lamellipodium assembly	4	-0.841727	0.0025245	71	Itgb1/Ccdc88a/Abi3
59	cellular senescence	3	-0.882775	0.00252559	53	Calr/Abi3
60	biological regulation	272	-0.203242	0.00255287	64	Pdia3/Dek/Serinc3/Btg2/Malat1/Rpl26/Pde4b/Nr4a1/Hsp90b1/B2m/St13/Cirbp/Calr/Dusp2/Mef2c/Cst3/Skil/Tbc1d8/Ptms/H2-K1/Rbpms/H2-Eb1/Bhlhe40/Ccdc88a/Dusp5/Ptger4/H2-DMb1/H2-Aa/H2-Ab1/Ebi3/Dapk1/Abi3/Tcf7l2/Grk3/Cd74/Hivep2/Col1a1/Adgre4/Rgs1/Bcl2a1d/Cxcl16/Col4a1/Bcl2a1a/Cd83/Jup/Cd9/Bcl2a1b/Cd274/Axl/Mfap4/Ace/Cd36/Ddx3y/Slc12a2
61	positive regulation of peptidyl-tyrosine phosphorylation	8	-0.659855	0.00256312	89	Ptpn1/App/Itgb1/Ptger4/Abi3/Cd74/Cd36
62	response to tumor cell	5	-0.800789	0.00266163	41	H2-K1/Dapk1/Abi3/Cd274
63	epidermis development	9	0.667925	0.00281474	34	Csta2/Stfa1/Anxa1/Stfa3/Il18
64	positive regulation of phosphorylation	18	-0.470912	0.00282543	37	Ccdc88a/Ptger4/Abi3/Grk3/Cd74/Axl/Cd36
65	morphogenesis of a branching structure	3	-0.877889	0.00292967	16	Col4a1/Slc12a2
66	branching morphogenesis of an epithelial tube	3	-0.877889	0.00292967	16	Col4a1/Slc12a2
67	morphogenesis of a branching epithelium	3	-0.877889	0.00292967	16	Col4a1/Slc12a2
68	antimicrobial humoral response	9	0.666411	0.00296855	11	Wfdc21/S100a9/Wfdc17
69	regulation of cell adhesion	40	-0.358354	0.00305175	53	B2m/Calr/H2-K1/H2-Eb1/Ptger4/H2-DMb1/H2-Aa/H2-Ab1/Cd74/Col1a1/Cd83/Jup/Cd9/Cd274/Cd36
70	negative regulation of macromolecule biosynthetic process	53	-0.314654	0.00309189	51	Cirbp/Calr/Mef2c/Skil/Bhlhe40/Dusp5/Ptger4/Dapk1/Tcf7l2/Cd83/Cd274/Axl/Ace/Cd36/Ddx3y
71	action potential	3	-0.874854	0.00313171	12	Jup/Cd36
72	regulation of action potential	3	-0.874854	0.00313171	12	Jup/Cd36
73	protein localization to nucleus	10	-0.610851	0.00321772	49	Tor1a/App/Calr/Tcf7l2/Col1a1/Jup/Cd36
74	protein folding	10	-0.608685	0.00331031	64	Tor1a/Pdia3/Hsp90b1/B2m/St13/Calr/H2-DMb1/Cd74
75	myeloid leukocyte migration	20	0.526002	0.00335382	79	Prtn3/S100a9/S100a8/Anxa1/Ccr2/Sell/Plcb1/Bst1/Lgals3/Mpp1
76	neurotransmitter secretion	3	-0.873206	0.00341458	57	Mef2c/Ptger4
77	signal release from synapse	3	-0.873206	0.00341458	57	Mef2c/Ptger4
78	negative regulation of type II interferon production	3	-0.871757	0.00341458	9	Cd274/Axl
79	negative regulation of biosynthetic process	54	-0.308212	0.00366654	51	Cirbp/Calr/Mef2c/Skil/Bhlhe40/Dusp5/Ptger4/Dapk1/Tcf7l2/Cd83/Cd274/Axl/Ace/Cd36/Ddx3y
80	negative regulation of cellular biosynthetic process	54	-0.308212	0.00366654	51	Cirbp/Calr/Mef2c/Skil/Bhlhe40/Dusp5/Ptger4/Dapk1/Tcf7l2/Cd83/Cd274/Axl/Ace/Cd36/Ddx3y
81	Wnt signaling pathway	5	-0.788462	0.00375356	94	App/Tcf7l2/Col1a1/Jup
82	cell-cell signaling by wnt	5	-0.788462	0.00375356	94	App/Tcf7l2/Col1a1/Jup
83	regulation of intrinsic apoptotic signaling pathway in response to DNA damage	3	-0.868421	0.00381866	59	Skil/Cd74
84	granulocyte chemotaxis	11	0.625478	0.00415263	79	S100a9/S100a8/Anxa1/Sell/Bst1/Lgals3/Mpp1
85	cellular response to endogenous stimulus	35	-0.369129	0.00420305	69	Itgb1/Ncl/Nr4a1/Hsp90b1/Calr/Mef2c/Skil/Ptger4/Tcf7l2/Col1a1/Col4a1/Jup/Ace/Cd36
86	cellular response to lipid	26	-0.40706	0.00445977	68	Ncl/Pdia3/Pde4b/B2m/Calr/Mef2c/Ptger4/Cxcl16/Cd274/Axl/Cd36/Slc12a2
87	developmental process	146	0.273514	0.00448396	41	Wfdc21/Prtn3/S100a9/S100a8/Ifitm1/Vcan/Lcn2/Csta2/Stfa1/F11r/Tspo/Tppp3/Anxa1/Stfa3/Ccr2/Hp/Clec4e/Pirb/Hopx/Ripk3/Il18/Pnp/Atp11a/Rnh1/Thap11/Ctsc
88	organic acid transport	6	-0.722604	0.00481278	6	Itgb1/Ace/Cd36/Slc12a2
89	carboxylic acid transport	6	-0.722604	0.00481278	6	Itgb1/Ace/Cd36/Slc12a2
90	negative regulation of gene expression	35	-0.364648	0.00498241	51	Cirbp/Calr/Mef2c/Ptger4/Dapk1/Cd83/Cd274/Axl/Ace/Cd36/Ddx3y
91	regulation of hydrolase activity	45	0.38399	0.00505754	18	Prtn3/S100a9/S100a8/Vcan/Csta2/Stfa1/Mefv/Stfa3
92	positive regulation of cellular process	169	-0.208181	0.00513739	74	Gpr35/Chmp2a/Rac2/Itgb1/Ncl/Ptma/Pdia3/Dek/Serinc3/Btg2/Malat1/Rpl26/Pde4b/Nr4a1/B2m/Cirbp/Calr/Mef2c/Cst3/Skil/Ptms/H2-K1/H2-Eb1/Ccdc88a/Ptger4/H2-DMb1/H2-Aa/H2-Ab1/Dapk1/Abi3/Tcf7l2/Grk3/Cd74/Hivep2/Col1a1/Bcl2a1d/Cxcl16/Bcl2a1a/Cd83/Jup/Bcl2a1b/Cd274/Axl/Ace/Cd36/Slc12a2
93	humoral immune response	13	0.602969	0.00544453	72	Wfdc21/S100a9/Wfdc17/Ccr2/Cfh/Cfb/Lgals3
94	negative regulation of neuron differentiation	4	-0.810552	0.00585452	84	Itgb1/B2m/Calr
95	regulation of synapse structure or activity	4	-0.810552	0.00585452	84	Itgb1/Malat1/Mef2c
96	regulation of synapse organization	4	-0.810552	0.00585452	84	Itgb1/Malat1/Mef2c
97	positive regulation of cell adhesion	31	-0.375596	0.00600424	53	B2m/Calr/H2-K1/H2-Eb1/Ptger4/H2-DMb1/H2-Aa/H2-Ab1/Cd74/Cd83/Jup/Cd274/Cd36
98	regulation of protein localization	24	-0.406075	0.00617257	37	Ccdc88a/Ptger4/Abi3/Tcf7l2/Jup/Cd36/Slc12a2
99	cellular response to molecule of bacterial origin	19	-0.449467	0.00622233	58	Ncl/Pde4b/B2m/Mef2c/Cxcl16/Cd274/Axl/Cd36/Slc12a2
100	cellular response to lipopolysaccharide	19	-0.449467	0.00622233	58	Ncl/Pde4b/B2m/Mef2c/Cxcl16/Cd274/Axl/Cd36/Slc12a2
101	astrocyte development	4	0.814606	0.00634427	56	S100a9/S100a8/Vim
102	astrocyte differentiation	4	0.814606	0.00634427	56	S100a9/S100a8/Vim
103	cell communication	147	-0.210978	0.00638432	49	Calr/Dusp2/Mef2c/Skil/H2-K1/Rbpms/Ccdc88a/Dusp5/Ptger4/Ebi3/Dapk1/Tcf7l2/Grk3/Cd74/Hivep2/Col1a1/Adgre4/Rgs1/Bcl2a1d/Col4a1/Bcl2a1a/Jup/Bcl2a1b/Cd274/Axl/Ace/Cd36/Slc12a2
104	cell motility	67	0.326082	0.00649759	86	Prtn3/S100a9/S100a8/Ifitm1/Vcan/Lcn2/F11r/Tspo/Anxa1/Ccr2/Ripk3/Il18/Rnh1/Sell/Plcb1/Vim/Bst1/Glipr2/Lgals3/Bin2/Mpp1/Pycard/S100a11/Pdlim1
105	leukocyte migration	29	0.425699	0.00657432	80	Prtn3/S100a9/S100a8/F11r/Anxa1/Ccr2/Ripk3/Sell/Plcb1/Bst1/Lgals3/Mpp1/Pycard
106	epithelium development	30	0.449332	0.00668161	61	Ifitm1/Vcan/Lcn2/Csta2/Stfa1/F11r/Anxa1/Stfa3/Il18/Plcb1/Vim/Cfh
107	organic anion transport	7	-0.673283	0.00689781	6	Itgb1/Ace/Cd36/Slc12a2
108	import into nucleus	3	-0.847119	0.00702531	12	Jup/Cd36
109	T cell differentiation involved in immune response	5	0.759683	0.00704467	34	Anxa1/Ccr2/Clec4e/Il18
110	immune system process	131	0.272532	0.00717277	83	Wfdc21/Prtn3/S100a9/S100a8/Ifitm1/Lcn2/Mmp8/Wfdc17/F11r/Mefv/Anxa1/Ccr2/Hp/Ifitm2/Gm5150/Cd244a/Clec4e/Pirb/Ripk3/Sirpb1c/Il18/Pnp/Ampd3/Ctsc/Sell/Plcb1/Vim/Bst1/Flot2/Cfh/Tmem43/Zbp1/Cfb/Lgals3/Mpp1/Pycard/Slfn2/Casp1
111	signaling	145	-0.213157	0.00731754	49	Calr/Dusp2/Mef2c/Skil/H2-K1/Rbpms/Ccdc88a/Dusp5/Ptger4/Ebi3/Dapk1/Tcf7l2/Grk3/Cd74/Hivep2/Col1a1/Adgre4/Rgs1/Bcl2a1d/Col4a1/Bcl2a1a/Jup/Bcl2a1b/Cd274/Axl/Ace/Cd36/Slc12a2
112	positive regulation of biological process	184	-0.199928	0.00743295	74	Gpr35/Chmp2a/Chfr/Rac2/Itgb1/Ncl/Ptma/Pdia3/Dek/Serinc3/Btg2/Malat1/Rpl26/Pde4b/Nr4a1/B2m/Cirbp/Calr/Mef2c/Cst3/Skil/Ptms/H2-K1/H2-Eb1/Ccdc88a/Dusp5/Ptger4/H2-DMb1/H2-Aa/H2-Ab1/Dapk1/Abi3/Tcf7l2/Grk3/Cd74/Hivep2/Col1a1/Bcl2a1d/Cxcl16/Bcl2a1a/Cd83/Jup/Bcl2a1b/Cd274/Axl/Ace/Cd36/Slc12a2
113	leukocyte aggregation	4	0.81077	0.00757311	4	S100a9/S100a8
114	anatomical structure formation involved in morphogenesis	36	-0.340876	0.00759842	47	Dusp2/Mef2c/Skil/Dusp5/Col1a1/Col4a1/Jup/Cd9/Ace/Cd36/Slc12a2
115	cellular component assembly involved in morphogenesis	3	-0.844498	0.00767504	69	Mef2c/Cd9
116	regulation of vasoconstriction	3	-0.844498	0.00767504	69	Dusp5/Ace
117	cellular response to fibroblast growth factor stimulus	3	-0.844498	0.00767504	69	Nr4a1/Tcf7l2
118	response to fibroblast growth factor	3	-0.844498	0.00767504	69	Nr4a1/Tcf7l2
119	cellular response to organonitrogen compound	22	-0.40801	0.00822429	57	Ncl/Nr4a1/Hsp90b1/Mef2c/Col1a1/Col4a1/Jup/Ace/Cd36
120	granulocyte activation	4	0.80804	0.00847927	34	Anxa1/Ccr2/Il18
121	defense response	88	0.297096	0.00896271	34	Wfdc21/S100a9/S100a8/Ifitm1/Lcn2/Mmp8/Wfdc17/Mefv/Anxa1/Ccr2/Hp/Ifitm2/Cd244a/Clec4e/Ripk3/Il18
122	positive regulation of cellular metabolic process	91	-0.244221	0.0090744	69	Itgb1/Ncl/Ptma/Dek/Btg2/Rpl26/Pde4b/Nr4a1/B2m/Cirbp/Calr/Mef2c/Cst3/Ptms/H2-K1/Ccdc88a/Ptger4/Dapk1/Abi3/Tcf7l2/Grk3/Cd74/Hivep2/Col1a1/Cd83/Jup/Cd274/Axl/Cd36
123	defense response to other organism	68	0.329801	0.00915113	34	Wfdc21/S100a9/S100a8/Ifitm1/Lcn2/Wfdc17/Mefv/Anxa1/Hp/Ifitm2/Cd244a/Clec4e/Ripk3/Il18
124	brain development	11	-0.531528	0.00930507	98	Ndufs4/App/Itgb1/Btg2/B2m/Tcf7l2/Col4a1/Axl
125	negative regulation of cell activation	14	-0.50251	0.0093065	41	H2-K1/H2-Aa/Cd74/Cd9/Cd274/Axl
126	pyroptosis	5	0.75	0.00966299	109	Mefv/Zbp1/Pycard/Casp1/Casp6
127	response to organonitrogen compound	34	-0.339678	0.00979026	69	Itgb1/Ncl/Nr4a1/Hsp90b1/Calr/Mef2c/Col1a1/Col4a1/Jup/Cd9/Ace/Cd36
128	regulation of blood circulation	8	-0.588608	0.00979431	84	App/Itgb1/Pde4b/Dusp5/Jup/Ace
129	negative regulation of phosphorus metabolic process	13	0.583945	0.00983002	165	Tspo/Il18/Pycard/Mvp/Cdk5rap3/Slfn1/Cib1/Ier3/Apoc1/Ibtk/Nupr1/Dusp22
130	negative regulation of phosphate metabolic process	13	0.583945	0.00983002	165	Tspo/Il18/Pycard/Mvp/Cdk5rap3/Slfn1/Cib1/Ier3/Apoc1/Ibtk/Nupr1/Dusp22
131	epithelial cell differentiation	16	0.515301	0.00988142	56	Csta2/Stfa1/F11r/Anxa1/Stfa3/Plcb1/Vim
132	regulation of establishment of protein localization	14	-0.498289	0.010072	35	Ptger4/Tcf7l2/Jup/Cd36/Slc12a2
133	regulation of protein localization to nucleus	5	-0.740685	0.0102006	28	App/Tcf7l2/Jup/Cd36
134	response to organic substance	99	-0.237032	0.0102392	58	Pde4b/Nr4a1/Hsp90b1/B2m/Calr/Mef2c/H2-Eb1/Ptger4/H2-Aa/H2-Ab1/Ebi3/Dapk1/Tcf7l2/Cd74/Col1a1/Cxcl16/Col4a1/Cd83/Jup/Cd9/Cd274/Axl/Ace/Cd36/Slc12a2
135	cell migration	65	0.334556	0.0102401	86	Prtn3/S100a9/S100a8/Ifitm1/Vcan/Lcn2/F11r/Tspo/Anxa1/Ccr2/Ripk3/Il18/Rnh1/Sell/Plcb1/Vim/Bst1/Glipr2/Lgals3/Bin2/Mpp1/Pycard/S100a11/Pdlim1
136	positive regulation of protein modification process	22	-0.394224	0.0103967	37	Ccdc88a/Ptger4/Abi3/Grk3/Cd74/Ace/Cd36
137	positive regulation of lymphocyte activation	25	-0.379274	0.0104061	53	B2m/Mef2c/H2-K1/H2-Eb1/H2-DMb1/H2-Aa/H2-Ab1/Cd74/Cd83/Cd274/Axl
138	leukocyte cell-cell adhesion	34	0.393648	0.010816	80	S100a9/S100a8/F11r/Anxa1/Ccr2/Gm5150/Cd244a/Sirpb1c/Il18/Pnp/Sell/Flot2/Cfh/Lgals3/Pycard
139	neutrophil migration	13	0.580091	0.0108192	79	Prtn3/S100a9/S100a8/Sell/Bst1/Lgals3/Mpp1
140	sensory perception of sound	5	-0.737981	0.0109357	115	Ndufs4/Ccdc50/Col1a1/Slc12a2
141	regulation of intracellular protein transport	4	-0.781483	0.0114182	12	Ptpn1/Jup/Cd36
142	immune response	86	0.288154	0.0117163	41	Wfdc21/S100a9/S100a8/Ifitm1/Lcn2/Wfdc17/Mefv/Anxa1/Ccr2/Ifitm2/Cd244a/Clec4e/Pirb/Ripk3/Il18/Pnp/Ctsc
143	defense response to symbiont	64	0.32719	0.0117238	34	Wfdc21/S100a9/S100a8/Ifitm1/Lcn2/Wfdc17/Mefv/Anxa1/Ifitm2/Cd244a/Clec4e/Ripk3/Il18
144	blood vessel development	26	-0.375247	0.0117588	69	Itgb1/Ncl/Nr4a1/Mef2c/Ptger4/Tcf7l2/Col1a1/Col4a1/Jup/Ace/Slc12a2
145	vasculature development	26	-0.375247	0.0117588	69	Itgb1/Ncl/Nr4a1/Mef2c/Ptger4/Tcf7l2/Col1a1/Col4a1/Jup/Ace/Slc12a2
146	cellular response to biotic stimulus	20	-0.43485	0.0122319	58	Ncl/Pde4b/B2m/Mef2c/Cxcl16/Cd274/Axl/Cd36/Slc12a2
147	response to lipoprotein particle	4	-0.775484	0.0124642	11	Itgb1/Cd9/Cd36
148	cellular response to lipoprotein particle stimulus	4	-0.775484	0.0124642	11	Itgb1/Cd9/Cd36
149	cellular response to low-density lipoprotein particle stimulus	4	-0.775484	0.0124642	11	Itgb1/Cd9/Cd36
150	positive regulation of protein phosphorylation	15	-0.453416	0.0130167	37	Ptpn1/App/Itgb1/Ccdc88a/Ptger4/Abi3/Grk3/Cd74/Cd36
151	antibacterial humoral response	6	0.681854	0.0131345	11	Wfdc21/Wfdc17
152	synapse organization	6	-0.67225	0.013358	84	App/Itgb1/Malat1/Mef2c/Col4a1
153	neutrophil chemotaxis	10	0.602105	0.0134994	79	S100a9/S100a8/Sell/Bst1/Lgals3/Mpp1
154	signal transduction	137	-0.207707	0.0135902	49	Calr/Dusp2/Mef2c/Skil/H2-K1/Rbpms/Ccdc88a/Dusp5/Ptger4/Ebi3/Dapk1/Tcf7l2/Grk3/Cd74/Hivep2/Col1a1/Adgre4/Rgs1/Bcl2a1d/Col4a1/Bcl2a1a/Jup/Bcl2a1b/Cd274/Axl/Ace/Cd36
155	cell-cell adhesion	46	0.358529	0.0137883	36	S100a9/S100a8/Csta2/Stfa1/F11r/Anxa1/Stfa3/Ccr2/Gm5150/Cd244a/Sirpb1c/Il18/Pnp
156	activation of cysteine-type endopeptidase activity involved in apoptotic process	7	0.653206	0.0140413	4	S100a9/S100a8
157	type I interferon-mediated signaling pathway	7	0.650836	0.0140413	96	Ifitm1/Ifitm2/Zbp1/Ifitm3/Ifitm6
158	cellular response to type I interferon	7	0.650836	0.0140413	96	Ifitm1/Ifitm2/Zbp1/Ifitm3/Ifitm6
159	interferon-mediated signaling pathway	7	0.650836	0.0140413	96	Ifitm1/Ifitm2/Zbp1/Ifitm3/Ifitm6
160	tissue development	48	0.349492	0.0142127	65	Ifitm1/Vcan/Lcn2/Csta2/Stfa1/F11r/Tppp3/Anxa1/Stfa3/Il18/Xist/Plcb1/Vim/Cfh/Glipr2
161	cellular component assembly	90	-0.23361	0.0145602	57	Chmp2a/Rac2/Itgb1/Rps27/Pdia3/Nr4a1/Hsp90b1/B2m/Cirbp/Calr/Mef2c/H2-K1/H2-Eb1/Ccdc88a/Ptger4/H2-DMb1/H2-Aa/H2-Ab1/Abi3/Cd74/Jup/Cd9/Mfap4/Ace/Cd36/Eif2s3y
162	innate immune response	63	0.31677	0.014919	26	Wfdc21/S100a9/S100a8/Ifitm1/Lcn2/Wfdc17/Mefv/Anxa1/Ifitm2/Cd244a/Clec4e
163	regulation of gene expression	101	-0.229698	0.0154956	68	Ncl/Ptma/Dek/Btg2/Malat1/Rpl26/Pde4b/Nr4a1/B2m/Cirbp/Calr/Mef2c/Skil/Ptms/H2-K1/Bhlhe40/Dusp5/Ptger4/Dapk1/Tcf7l2/Cd74/Hivep2/Col1a1/Cd83/Jup/Cd274/Axl/Ace/Cd36/Ddx3y
164	positive regulation of interleukin-10 production	4	-0.76131	0.0161249	35	Ptger4/Cd83/Cd274
165	sexual reproduction	16	-0.453418	0.0164638	11	Chfr/Itgb1/Calr/Cd9/Axl/Ace/Ddx3y
166	cellular response to nitrogen compound	25	-0.363629	0.0166248	57	Ncl/Nr4a1/Hsp90b1/Mef2c/Col1a1/Col4a1/Jup/Ace/Cd36
167	cell adhesion	63	0.313595	0.0167969	61	S100a9/S100a8/Vcan/Csta2/Stfa1/F11r/Anxa1/Stfa3/Ccr2/Gm5150/Cd244a/Sirpb1c/Il18/Pnp/Sell/Plcb1/Anxa2/Bst1/Flot2/Cfh
168	protein modification process	66	0.310496	0.0169347	34	S100a9/S100a8/Vcan/Csta2/Stfa1/Tspo/Mefv/Anxa1/Stfa3/Ndufaf7/Pirb/Ripk3/Il18
169	negative regulation of cell adhesion	13	-0.507185	0.0170272	41	H2-K1/H2-Aa/Cd74/Col1a1/Cd9/Cd274
170	positive regulation of intrinsic apoptotic signaling pathway	9	0.585895	0.0171087	30	S100a9/S100a8/Ripk3
171	anatomical structure development	137	0.264119	0.0172175	44	Prtn3/S100a9/S100a8/Ifitm1/Vcan/Lcn2/Csta2/Stfa1/F11r/Tspo/Tppp3/Anxa1/Stfa3/Ccr2/Hp/Clec4e/Pirb/Hopx/Ripk3/Il18/Pnp/Atp11a/Rnh1/Thap11/Ctsc/Xist
172	associative learning	3	-0.808612	0.0175528	84	Itgb1/Btg2
173	dendrite development	3	-0.808612	0.0175528	84	Itgb1/Mef2c
174	positive regulation of neuron differentiation	3	-0.808612	0.0175528	84	Itgb1/Mef2c
175	negative regulation of G protein-coupled receptor signaling pathway	3	-0.808612	0.0175528	84	Pde4b/Grk3
176	spontaneous synaptic transmission	3	-0.808612	0.0175528	84	Itgb1/Slc12a2
177	regulation of neurotransmitter receptor activity	3	-0.808612	0.0175528	84	Mef2c/Dapk1
178	regulation of spontaneous synaptic transmission	3	-0.808612	0.0175528	84	Itgb1/Slc12a2
179	regulation of cation channel activity	3	-0.808612	0.0175528	84	Gpr35/Itgb1
180	regulation of peptidase activity	28	0.418969	0.0175944	18	S100a9/S100a8/Csta2/Stfa1/Mefv/Stfa3
181	regulation of Wnt signaling pathway	3	-0.808612	0.0178808	84	Tcf7l2/Col1a1
182	regulation of canonical Wnt signaling pathway	3	-0.808612	0.0178808	84	Tcf7l2/Col1a1
183	collagen catabolic process	6	0.669289	0.0186384	10	Prtn3/Mmp8
184	protein transport	40	-0.317265	0.0186677	35	Ap2s1/Ptpn1/App/Tmem167/Sys1/Chmp2a/Itgb1/Calr/Ptger4/Tcf7l2/Grk3/Cd74/Col1a1/Jup/Cd36/Slc12a2
185	release of cytochrome c from mitochondria	8	-0.559237	0.0187489	18	Bcl2a1d/Bcl2a1a/Bcl2a1b
186	myeloid dendritic cell activation	3	0.815789	0.0193175	80	Cd244a/Pirb/Pycard
187	positive regulation of protein polymerization	3	0.815789	0.0193175	80	Tppp3/Gda/Pycard
188	embryonic morphogenesis	6	-0.641376	0.0194417	47	Dusp2/Mef2c/Dusp5/Tcf7l2
189	response to mechanical stimulus	6	-0.640268	0.0194417	35	Ptger4/Col1a1/Jup/Slc12a2
190	response to biotic stimulus	87	0.287222	0.0196322	34	Wfdc21/S100a9/S100a8/Ifitm1/Lcn2/Mmp8/Wfdc17/Tspo/Mefv/Anxa1/Hp/Ifitm2/Cd244a/Clec4e/Ripk3/Il18
191	macromolecule modification	67	0.306092	0.0197456	34	S100a9/S100a8/Vcan/Csta2/Stfa1/Tspo/Mefv/Anxa1/Stfa3/Ndufaf7/Pirb/Ripk3/Il18
192	negative regulation of wound healing	3	-0.802307	0.0198493	11	Cd9/Slc12a2
193	negative regulation of response to wounding	3	-0.802307	0.0198493	11	Cd9/Slc12a2
194	regulation of macromolecule biosynthetic process	104	-0.220077	0.0207421	68	Ncl/Ptma/Dek/Btg2/Malat1/Rpl26/Pde4b/Nr4a1/B2m/Cirbp/Calr/Mef2c/Skil/Ptms/H2-K1/Bhlhe40/Dusp5/Ptger4/Dapk1/Tcf7l2/Cd74/Hivep2/Col1a1/Cd83/Jup/Cd274/Axl/Ace/Cd36/Ddx3y
195	organelle fusion	5	-0.700888	0.0208713	18	Chmp2a/Bcl2a1d/Bcl2a1a/Bcl2a1b
196	response to external stimulus	110	0.266995	0.0211615	83	Wfdc21/S100a9/S100a8/Ifitm1/Lcn2/Mmp8/Wfdc17/F11r/Mefv/Anxa1/Ccr2/Hp/Ifitm2/Cd244a/Clec4e/Hopx/Ripk3/Il18/Ctsc/Sell/Anxa2/Vim/Bst1/Cfh/Tmem43/Zbp1/Cfb/Lgals3/Bin2/Mpp1/Pycard/Slfn2/Casp1
197	regulation of mRNA splicing, via spliceosome	5	-0.699519	0.0212407	131	Rbm3/Ncl/Malat1/Cirbp
198	regulation of mRNA processing	5	-0.699519	0.0212407	131	Rbm3/Ncl/Malat1/Cirbp
199	regulation of cellular metabolic process	134	-0.203105	0.0212454	69	Itgb1/Ncl/Ptma/Dek/Btg2/Malat1/Rpl26/Pde4b/Nr4a1/Hsp90b1/B2m/Cirbp/Calr/Mef2c/Cst3/Skil/Ptms/H2-K1/Bhlhe40/Ccdc88a/Dusp5/Ptger4/Dapk1/Abi3/Tcf7l2/Grk3/Cd74/Hivep2/Col1a1/Cd83/Jup/Cd274/Axl/Ace/Cd36/Ddx3y
200	protein phosphorylation	28	-0.350574	0.021349	37	Ccdc88a/Ptger4/Dapk1/Abi3/Grk3/Cd74/Axl/Cd36
201	negative regulation of lymphocyte activation	12	-0.463693	0.0215039	41	H2-K1/H2-Aa/Cd74/Cd274/Axl
202	interleukin-10 production	6	-0.637237	0.0216636	35	G6pdx/Vsir/Ptger4/Cd83/Cd274
203	regulation of system process	18	-0.390839	0.0217431	84	App/Gpr35/Itgb1/Pde4b/Nr4a1/Mef2c/Dusp5/Ptger4/Jup/Ace
204	positive regulation of protein tyrosine kinase activity	3	-0.796651	0.0218178	89	App/Abi3
205	multicellular organism reproduction	17	-0.410429	0.0219775	35	Ptger4/Cd9/Axl/Ace/Ddx3y
206	positive regulation of phosphorus metabolic process	24	-0.363672	0.0223329	46	Mef2c/Ccdc88a/Ptger4/Abi3/Grk3/Cd74/Axl/Cd36
207	positive regulation of phosphate metabolic process	24	-0.363672	0.0223329	46	Mef2c/Ccdc88a/Ptger4/Abi3/Grk3/Cd74/Axl/Cd36
208	gene expression	142	-0.209427	0.0227176	68	Ncl/Ptma/Rps27/Pdia3/Dek/Btg2/Malat1/Rpl26/Pde4b/Nr4a1/Hsp90b1/B2m/St13/Cirbp/Calr/Mef2c/Skil/Ptms/H2-K1/Bhlhe40/Dusp5/Ptger4/H2-DMb1/H2-Ab1/Dapk1/Tcf7l2/Cd74/Hivep2/Col1a1/Cd83/Jup/Cd274/Axl/Ace/Cd36/Ddx3y/Eif2s3y
209	response to external biotic stimulus	84	0.279141	0.0227433	34	Wfdc21/S100a9/S100a8/Ifitm1/Lcn2/Mmp8/Wfdc17/Mefv/Anxa1/Hp/Ifitm2/Cd244a/Clec4e/Ripk3/Il18
210	response to other organism	84	0.279141	0.0227433	34	Wfdc21/S100a9/S100a8/Ifitm1/Lcn2/Mmp8/Wfdc17/Mefv/Anxa1/Hp/Ifitm2/Cd244a/Clec4e/Ripk3/Il18
211	negative regulation of cell-cell adhesion	12	-0.460094	0.0229742	41	H2-K1/H2-Aa/Cd74/Cd9/Cd274
212	cellular response to metal ion	4	-0.74606	0.0232996	53	B2m/Mef2c/Slc12a2
213	intrinsic apoptotic signaling pathway in response to endoplasmic reticulum stress	4	-0.745803	0.0232996	111	Ptpn1/App/Serinc3
214	regulation of endoplasmic reticulum stress-induced intrinsic apoptotic signaling pathway	4	-0.745803	0.0232996	111	Ptpn1/App/Serinc3
215	cell-substrate adhesion	14	-0.45975	0.0233281	71	Rac2/Itgb1/Calr/Col1a1/Jup/Axl/Cd36
216	regulation of interleukin-10 production	5	-0.694691	0.0234571	35	Ptger4/Cd83/Cd274
217	programmed necrotic cell death	6	0.655422	0.0236419	149	Tspo/Ripk3/Zbp1/Casp1/Casp6/Nupr1
218	response to type I interferon	8	0.599488	0.0246864	96	Ifitm1/Ifitm2/Zbp1/Ifitm3/Ifitm6
219	positive regulation of macromolecule metabolic process	93	-0.223828	0.0247638	69	Itgb1/Ncl/Ptma/Dek/Btg2/Rpl26/Pde4b/Nr4a1/B2m/Cirbp/Calr/Mef2c/Cst3/Ptms/H2-K1/Ccdc88a/Ptger4/Dapk1/Abi3/Tcf7l2/Grk3/Cd74/Hivep2/Col1a1/Cd83/Jup/Cd274/Ace/Cd36
220	gamete generation	11	-0.482283	0.0248723	8	Itgb1/Axl/Ace/Ddx3y
221	negative regulation of macromolecule metabolic process	72	-0.237639	0.025136	51	Cirbp/Calr/Mef2c/Cst3/Skil/Bhlhe40/Dusp5/Ptger4/Dapk1/Tcf7l2/Bcl2a1d/Cd83/Cd274/Axl/Ace/Cd36/Ddx3y
222	cellular component biogenesis	100	-0.219617	0.0251512	73	Chmp2a/Rac2/Itgb1/Ncl/Rps27/Pdia3/Rpl26/Nr4a1/Hsp90b1/B2m/Cirbp/Calr/Mef2c/H2-K1/H2-Eb1/Ccdc88a/Ptger4/H2-DMb1/H2-Aa/H2-Ab1/Abi3/Cd74/Jup/Cd9/Mfap4/Ace/Cd36/Eif2s3y
223	glial cell development	5	0.698078	0.0251851	4	S100a9/S100a8
224	vasoconstriction	4	-0.741007	0.0254018	113	Itgb1/Dusp5/Ace
225	amine transport	3	-0.787081	0.0254267	93	Itgb1/Slc12a2
226	regulation of amine transport	3	-0.787081	0.0254267	93	Itgb1/Slc12a2
227	macromolecule biosynthetic process	148	-0.197122	0.0258024	66	Ncl/Ptma/Rps27/Pdia3/Dek/Btg2/Malat1/Rpl26/Pde4b/Nr4a1/Hsp90b1/B2m/St13/Cirbp/Calr/Mef2c/Skil/Ptms/H2-K1/Bhlhe40/Dusp5/Ptger4/H2-DMb1/H2-Ab1/Dapk1/Tcf7l2/Cd74/Hivep2/Col1a1/Cd83/Jup/Cd274/Axl/Ace/Cd36/Ddx3y/Eif2s3y
228	autophagy	22	0.436267	0.0263808	97	S100a9/S100a8/Tspo/Mefv/1600014C10Rik/Rab24/Tpcn1/Pycard/Casp1/Tmem208
229	process utilizing autophagic mechanism	22	0.436267	0.0263808	97	S100a9/S100a8/Tspo/Mefv/1600014C10Rik/Rab24/Tpcn1/Pycard/Casp1/Tmem208
230	regulation of muscle contraction	6	-0.625821	0.0264776	58	Pde4b/Nr4a1/Ptger4/Jup
231	protein localization to organelle	21	-0.365676	0.0268794	142	Mtch1/Sec61b/Lamtor1/Sp100/Snf8/Tor1a/App/Sys1/Calr/Ccdc88a/Tcf7l2/Col1a1/Jup/Cd36
232	receptor internalization	9	-0.540391	0.0269145	92	Ap2s1/App/Itgb1/Grk3/Cd9/Cd36
233	sensory perception	10	-0.521882	0.0272526	53	B2m/Ccdc50/Col1a1/Cd36/Slc12a2
234	polysaccharide metabolic process	3	-0.782297	0.0273952	95	Ptger4/Tcf7l2
235	liver development	4	0.755396	0.0274548	106	Hp/Il18/Pkm/Cdk5rap3
236	hepaticobiliary system development	4	0.755396	0.0274548	106	Hp/Il18/Pkm/Cdk5rap3
237	detection of external stimulus	3	-0.779049	0.0287075	12	Jup/Slc12a2
238	detection of abiotic stimulus	3	-0.779049	0.0287075	12	Jup/Slc12a2
239	detection of mechanical stimulus	3	-0.779049	0.0287075	12	Jup/Slc12a2
240	anatomical structure morphogenesis	58	-0.264282	0.0289313	47	Dusp2/Mef2c/Cst3/Skil/Dusp5/Ptger4/Tcf7l2/Col1a1/Col4a1/Jup/Cd9/Ace/Cd36/Slc12a2
241	cellular component maintenance	3	0.796459	0.0294637	2	Prtn3
242	regulation of nucleocytoplasmic transport	4	-0.733208	0.0296061	12	Sp100/Jup/Cd36
243	neurotransmitter transport	6	-0.615894	0.0298104	93	Tor1a/Itgb1/Nr4a1/Mef2c/Ptger4
244	response to virus	19	0.449304	0.0298307	96	Ifitm1/Lcn2/Ifitm2/Ripk3/Zbp1/Pycard/Casp1/Ifitm3/Ifitm6
245	positive regulation of reactive oxygen species metabolic process	6	0.636962	0.0299186	34	Lcn2/Tspo/Ripk3/Il18
246	reproduction	25	-0.343039	0.0299647	35	Calr/Ptger4/Tcf7l2/Cd9/Axl/Ace/Ddx3y
247	reproductive process	25	-0.343039	0.0299647	35	Calr/Ptger4/Tcf7l2/Cd9/Axl/Ace/Ddx3y
248	regulation of proteolysis	34	0.362187	0.0302486	18	S100a9/S100a8/Csta2/Stfa1/Mefv/Stfa3
249	regulation of cell-substrate adhesion	10	-0.516102	0.0302598	71	Rac2/Itgb1/Calr/Col1a1/Jup/Cd36
250	negative regulation of protein phosphorylation	9	0.555518	0.0303706	165	Il18/Pycard/Mvp/Cdk5rap3/Slfn1/Cib1/Ibtk/Dusp22
251	negative regulation of phosphorylation	9	0.555518	0.0303706	165	Il18/Pycard/Mvp/Cdk5rap3/Slfn1/Cib1/Ibtk/Dusp22
252	positive regulation of programmed necrotic cell death	4	0.748201	0.0305924	109	Tspo/Ripk3/Zbp1/Casp6
253	regulation of response to stimulus	125	-0.198733	0.0309125	64	Pdia3/Dek/Serinc3/Rpl26/Pde4b/B2m/Calr/Dusp2/Mef2c/Skil/H2-K1/H2-Eb1/Ccdc88a/Dusp5/Ptger4/H2-DMb1/H2-Aa/H2-Ab1/Dapk1/Tcf7l2/Grk3/Cd74/Col1a1/Rgs1/Bcl2a1d/Cd9/Cd274/Axl/Cd36/Slc12a2
254	positive regulation of mRNA metabolic process	4	-0.729017	0.032409	118	Ncl/Btg2/Cirbp
255	regulation of protein dephosphorylation	3	0.791245	0.0327679	28	Vcan/Pirb
256	macrophage cytokine production	8	-0.525118	0.0328086	26	Cd74/Axl/Cd36
257	regulation of macrophage cytokine production	8	-0.525118	0.0328086	26	Cd74/Axl/Cd36
258	myeloid leukocyte cytokine production	8	-0.525118	0.0328086	26	Cd74/Axl/Cd36
259	negative regulation of apoptotic process	31	-0.323087	0.0333217	69	Itgb1/Ncl/Ptma/Btg2/Nr4a1/Mef2c/Ptms/Dapk1/Tcf7l2/Cd74/Bcl2a1d/Bcl2a1a/Axl
260	negative regulation of programmed cell death	31	-0.323087	0.0333217	69	Itgb1/Ncl/Ptma/Btg2/Nr4a1/Mef2c/Ptms/Dapk1/Tcf7l2/Cd74/Bcl2a1d/Bcl2a1a/Axl
261	negative regulation of cellular metabolic process	66	-0.242055	0.0336883	51	Cirbp/Calr/Mef2c/Skil/Bhlhe40/Dusp5/Ptger4/Dapk1/Tcf7l2/Cd83/Cd274/Axl/Ace/Cd36/Ddx3y
262	response to alcohol	5	-0.668269	0.0341695	144	G6pdx/Ggh/Ptger4/Jup
263	negative regulation of mononuclear cell proliferation	5	-0.665714	0.0341695	41	Vsir/H2-K1/H2-Aa/Cd274
264	negative regulation of T cell proliferation	5	-0.665714	0.0341695	41	Vsir/H2-K1/H2-Aa/Cd274
265	negative regulation of lymphocyte proliferation	5	-0.665714	0.0341695	41	Vsir/H2-K1/H2-Aa/Cd274
266	negative regulation of leukocyte proliferation	5	-0.665714	0.0341695	41	Vsir/H2-K1/H2-Aa/Cd274
267	response to chemical	125	-0.19643	0.034311	35	Pde4b/Nr4a1/Hsp90b1/B2m/Calr/Mef2c/Cst3/H2-Eb1/Ptger4/H2-Aa/H2-Ab1/Ebi3/Dapk1/Tcf7l2/Cd74/Col1a1/Ear2/Cxcl16/Col4a1/Cd83/Jup/Cd9/Cd274/Axl/Ace/Cd36/Slc12a2
268	adenylate cyclase-modulating G protein-coupled receptor signaling pathway	5	-0.663792	0.0345389	84	App/Pde4b/Ptger4/Adgre4
269	adenylate cyclase-activating G protein-coupled receptor signaling pathway	5	-0.663792	0.0345389	84	App/Pde4b/Ptger4/Adgre4
270	cellular response to inorganic substance	5	-0.663582	0.0345389	53	B2m/Mef2c/Slc12a2
271	regulation of cellular biosynthetic process	108	-0.209933	0.0349694	68	Ncl/Ptma/Dek/Btg2/Malat1/Rpl26/Pde4b/Nr4a1/B2m/Cirbp/Calr/Mef2c/Skil/Ptms/H2-K1/Bhlhe40/Dusp5/Ptger4/Dapk1/Tcf7l2/Cd74/Hivep2/Col1a1/Cd83/Jup/Cd274/Axl/Ace/Cd36/Ddx3y
272	nucleocytoplasmic transport	6	-0.608327	0.0353651	49	Calr/Jup/Cd36
273	nuclear transport	6	-0.608327	0.0353651	49	Calr/Jup/Cd36
274	negative regulation of response to stimulus	48	-0.274634	0.0359157	49	Calr/Dusp2/Skil/H2-K1/Dusp5/Ptger4/Tcf7l2/Grk3/Cd74/Rgs1/Cd9/Slc12a2
275	cell projection assembly	11	-0.467019	0.0360927	191	Capg/Atg5/B9d2/Emp3/Eps8/Ccdc28b/Rac2/Itgb1/Ccdc88a/Abi3
276	cell-cell junction assembly	6	-0.605339	0.0361057	12	Itgb1/Jup/Cd9/Ace
277	growth	24	-0.336946	0.0362093	51	Cirbp/Mef2c/Ptger4/Tcf7l2/Cxcl16/Cd9/Slc12a2
278	purine nucleoside monophosphate metabolic process	4	0.735065	0.0368676	37	Gda/Pnp/Ampd3
279	ribonucleoside monophosphate metabolic process	4	0.735065	0.0368676	37	Gda/Pnp/Ampd3
280	purine ribonucleoside monophosphate metabolic process	4	0.735065	0.0368676	37	Gda/Pnp/Ampd3
281	proteolysis	68	0.293406	0.0370879	27	Prtn3/S100a9/S100a8/Csta2/Stfa1/Mmp8/Mefv/Stfa3/Hp/F10
282	cytokine-mediated signaling pathway	26	0.384849	0.0373005	96	Ifitm1/Mmp8/Ccr2/Ifitm2/Pirb/Il18/Plcb1/Zbp1/Pycard/Casp1/Ifitm3/Ifitm6
283	lymphocyte activation	47	-0.271985	0.0374019	46	B2m/Mef2c/H2-K1/H2-Eb1/Ptger4/H2-DMb1/H2-Aa/H2-Ab1/Ebi3/Cd74/Bcl2a1d/Cd83/Cd274/Axl
284	cyclic-nucleotide-mediated signaling	5	-0.659063	0.0374941	84	App/Pde4b/Ptger4/Cd36
285	cell activation involved in immune response	15	0.459084	0.0378306	81	Anxa1/Ccr2/Cd244a/Clec4e/Il18/Lgals3/Pycard/Slfn2
286	non-membrane-bounded organelle assembly	6	-0.601097	0.0383312	73	Chmp2a/Itgb1/Rps27/Cirbp/Mef2c
287	positive regulation of alpha-beta T cell proliferation	4	0.730822	0.0384364	34	Ccr2/Cd244a/Il18
288	positive regulation of RNA metabolic process	34	-0.293975	0.0386448	68	Ncl/Ptma/Dek/Btg2/Nr4a1/Cirbp/Mef2c/Ptms/Tcf7l2/Cd74/Hivep2/Col1a1/Jup
289	regulation of mononuclear cell migration	8	0.572916	0.0386462	80	Ccr2/Ripk3/Plcb1/Lgals3/Pycard
290	defense response to bacterium	20	0.438492	0.0388666	34	Wfdc21/Lcn2/Wfdc17/Hp/Clec4e/Il18
291	regulation of dephosphorylation	6	0.623016	0.0394722	30	Vcan/Pirb/Ripk3
292	positive regulation of cell-substrate adhesion	6	-0.597101	0.0398197	69	Itgb1/Calr/Jup/Cd36
293	lymphocyte differentiation	23	-0.333565	0.0398815	35	B2m/Ptger4/H2-Aa/H2-Ab1/Cd74/Bcl2a1d/Cd83/Axl
294	biological process involved in interspecies interaction between organisms	91	0.261232	0.0399467	34	Wfdc21/S100a9/S100a8/Ifitm1/Lcn2/Mmp8/Wfdc17/Mefv/Anxa1/Hp/Ifitm2/Cd244a/Clec4e/Ripk3/Il18
295	receptor-mediated endocytosis	18	-0.364128	0.0400947	27	Ap2s1/App/Itgb1/B2m/Grk3/Cxcl16/Cd9/Cd36
296	intrinsic apoptotic signaling pathway in response to DNA damage	13	-0.463473	0.0402179	59	Rpl26/Skil/Cd74/Bcl2a1d/Bcl2a1a/Bcl2a1b
297	spermatogenesis	6	-0.595488	0.040564	8	Axl/Ace
298	male gamete generation	6	-0.595488	0.040564	8	Axl/Ace
299	sensory perception of mechanical stimulus	6	-0.594022	0.040564	50	Gpx1/Ndufs4/Ccdc50/Col1a1/Slc12a2
300	T cell mediated immunity	10	0.530734	0.0413907	41	Ccr2/Ripk3/Il18/Pnp/Ctsc
301	lymphocyte activation involved in immune response	10	0.533307	0.0415692	81	Anxa1/Ccr2/Cd244a/Clec4e/Il18/Lgals3/Slfn2
302	immune effector process	36	0.343765	0.0416048	83	S100a9/Anxa1/Ccr2/Cd244a/Clec4e/Pirb/Ripk3/Il18/Pnp/Ctsc/Cfh/Cfb/Lgals3/Pycard/Slfn2/Casp1
303	regulation of cellular localization	27	-0.334825	0.0418087	37	Ccdc88a/Ptger4/Abi3/Tcf7l2/Jup/Cd36/Slc12a2
304	odontogenesis	3	-0.760455	0.0418729	28	Tcf7l2/Col1a1
305	positive regulation of apoptotic signaling pathway	15	0.455834	0.0422078	41	S100a9/S100a8/Ripk3/Ctsc
306	peptide secretion	9	0.540423	0.0424182	48	S100a9/S100a8/Anxa1/Plcb1
307	regulation of biosynthetic process	109	-0.207987	0.042703	68	Ncl/Ptma/Dek/Btg2/Malat1/Rpl26/Pde4b/Nr4a1/B2m/Cirbp/Calr/Mef2c/Skil/Ptms/H2-K1/Bhlhe40/Dusp5/Ptger4/Dapk1/Tcf7l2/Cd74/Hivep2/Col1a1/Cd83/Jup/Cd274/Axl/Ace/Cd36/Ddx3y
308	regulation of alpha-beta T cell differentiation	5	0.672667	0.043064	36	Anxa1/Ccr2/Il18/Pnp
309	positive regulation of alpha-beta T cell differentiation	5	0.672667	0.043064	36	Anxa1/Ccr2/Il18/Pnp
310	regulation of T cell mediated immunity	8	0.560424	0.0431177	36	Ccr2/Ripk3/Il18/Pnp
311	endothelium development	7	0.585841	0.0431894	48	Lcn2/F11r/Plcb1
312	memory	4	0.71068	0.0434783	83	Lcn2/Plcb1/Casp1
313	response to UV	6	-0.585702	0.0435411	120	Ube2a/Gpx1/Rpl26/Cirbp/Mfap4
314	angiogenesis	22	-0.333037	0.0440963	16	Col4a1/Jup/Ace/Slc12a2
315	positive regulation of multicellular organismal process	70	0.287914	0.04426	83	S100a9/Vcan/Lcn2/Mmp8/Tspo/Mefv/Anxa1/Ccr2/Gm5150/Cd244a/Clec4e/Sirpb1c/Il18/Pnp/Ctsc/Plcb1/Anxa2/Vim/Bst1/Flot2/Glipr2/Lgals3/Pkm/Pycard/Casp1
316	regulation of catalytic activity	59	0.304143	0.0444444	18	Prtn3/S100a9/S100a8/Vcan/Csta2/Stfa1/Mefv/Stfa3
317	regulation of toll-like receptor signaling pathway	5	0.670734	0.044575	4	S100a9/S100a8
318	positive regulation of developmental process	42	0.324116	0.0446686	75	Ifitm1/Vcan/Lcn2/F11r/Tspo/Anxa1/Ccr2/Hopx/Il18/Pnp/Atp11a/Plcb1/Vim/Glipr2/Lgals3/Pkm
319	positive regulation of T cell activation	21	-0.347257	0.0448111	53	B2m/H2-K1/H2-Eb1/H2-DMb1/H2-Aa/H2-Ab1/Cd74/Cd83/Cd274
320	positive regulation of leukocyte cell-cell adhesion	21	-0.347257	0.0448111	53	B2m/H2-K1/H2-Eb1/H2-DMb1/H2-Aa/H2-Ab1/Cd74/Cd83/Cd274
321	positive regulation of cell differentiation	33	0.354675	0.0449775	65	Ifitm1/Vcan/F11r/Tspo/Anxa1/Ccr2/Hopx/Il18/Pnp/Atp11a/Plcb1/Vim/Glipr2
322	regulation of T-helper 1 type immune response	4	0.707628	0.0452174	34	Anxa1/Ccr2/Il18
323	T-helper 1 type immune response	4	0.707628	0.0452174	34	Anxa1/Ccr2/Il18
324	regulation of programmed necrotic cell death	5	0.653846	0.0452261	149	Tspo/Ripk3/Zbp1/Casp6/Nupr1
325	positive regulation of macromolecule biosynthetic process	63	-0.241179	0.0454071	68	Ncl/Ptma/Dek/Rpl26/Pde4b/Nr4a1/B2m/Cirbp/Calr/Mef2c/Ptms/H2-K1/Ptger4/Tcf7l2/Cd74/Hivep2/Col1a1/Cd83/Jup/Cd274/Cd36
326	proteasome-mediated ubiquitin-dependent protein catabolic process	11	-0.44878	0.0454799	238	Psmd8/Psmb4/Psmb10/Fbxl5/Psmb3/Psma7/Psma5/Ube2a/Psmc5/Chfr
327	intracellular protein transport	19	-0.362252	0.04567	142	Mtch1/Sec61b/Sp100/Snf8/Ap2s1/Ptpn1/Itgb1/Calr/Grk3/Cd74/Jup/Cd36
328	response to nitrogen compound	38	-0.287318	0.0459075	69	Itgb1/Ncl/Nr4a1/Hsp90b1/Calr/Mef2c/Col1a1/Col4a1/Jup/Cd9/Ace/Cd36
329	glial cell migration	5	0.669981	0.046086	56	Vcan/Tspo/Ccr2/Vim
330	positive regulation of transferase activity	11	-0.447818	0.0462317	37	Zfp622/Ptpn1/App/Ccdc88a/Abi3/Cd74/Axl
331	muscle system process	11	-0.446347	0.0462317	58	Pde4b/Nr4a1/Mef2c/Ptger4/Jup
332	alpha-beta T cell activation involved in immune response	4	0.71574	0.0462804	34	Anxa1/Ccr2/Il18
333	alpha-beta T cell differentiation involved in immune response	4	0.71574	0.0462804	34	Anxa1/Ccr2/Il18
334	CD4-positive, alpha-beta T cell differentiation involved in immune response	4	0.71574	0.0462804	34	Anxa1/Ccr2/Il18
335	T-helper cell differentiation	4	0.71574	0.0462804	34	Anxa1/Ccr2/Il18
336	regulation of pattern recognition receptor signaling pathway	13	0.481217	0.0465116	15	S100a9/S100a8/Mefv
337	positive regulation of cysteine-type endopeptidase activity	15	0.451781	0.0470779	15	S100a9/S100a8/Mefv
338	leukocyte activation involved in immune response	14	0.480201	0.0472313	81	Anxa1/Ccr2/Cd244a/Clec4e/Il18/Lgals3/Pycard/Slfn2
339	extrinsic apoptotic signaling pathway	19	-0.36064	0.0472866	44	Siva1/Sp100/Gpx1/Ppp1ca/App/Pdia3/Skil/Dapk1/Tcf7l2/Bcl2a1d/Bcl2a1a/Bcl2a1b
340	establishment of protein localization	45	-0.269565	0.0475364	35	Ptger4/Tcf7l2/Grk3/Cd74/Col1a1/Jup/Cd36/Slc12a2
341	negative regulation of translation	5	-0.646544	0.0478882	68	Ncl/Btg2/Calr/Dapk1
342	negative regulation of amide metabolic process	5	-0.646544	0.0478882	68	Ncl/Btg2/Calr/Dapk1
343	positive regulation of phosphatidylinositol 3-kinase/protein kinase B signal transduction	6	-0.577269	0.0480068	69	Itgb1/Ccdc88a/Tcf7l2/Axl
344	synaptic signaling	17	-0.371097	0.0482245	93	Tor1a/App/Psmc5/Itgb1/Nr4a1/Mef2c/Ptger4/Ace/Slc12a2
345	positive regulation of cell projection organization	9	0.531352	0.048414	7	S100a9/Lcn2
346	multicellular organism growth	5	-0.643407	0.0486307	28	G6pdx/App/Tcf7l2/Slc12a2
347	plasma membrane bounded cell projection assembly	10	-0.488665	0.0487305	178	Atg5/B9d2/Emp3/Eps8/Ccdc28b/Rac2/Itgb1/Ccdc88a/Abi3
348	muscle contraction	7	-0.555159	0.0492385	58	Pde4b/Nr4a1/Ptger4/Jup
349	cell development	74	0.277513	0.0497238	61	Prtn3/S100a9/S100a8/Vcan/F11r/Tspo/Anxa1/Ccr2/Clec4e/Pirb/Ripk3/Il18/Pnp/Xist/Plcb1/Anxa2/Vim/Cfh
350	positive regulation of alpha-beta T cell activation	8	0.555245	0.0497512	36	Anxa1/Ccr2/Cd244a/Il18/Pnp
351	regulation of secretion	21	0.393514	0.0497667	78	S100a9/S100a8/Tspo/Anxa1/Ccr2/Plcb1/Anxa2/Lgals3/S100a10
352	T cell activation	39	-0.277087	0.0497996	41	H2-K1/H2-Eb1/Ptger4/H2-DMb1/H2-Aa/H2-Ab1/Ebi3/Cd74/Bcl2a1d/Cd83/Cd274

## Sheet: iMON P5 Humdis
Dataset S5. GSEA Pathway Analysis of mouse terms in Aga2 mutant compared to control mice.
	GO Terms
	Description	setSize	enrichmentScore	p.adjust	rank	core_enrichment
1	atrial fibrillation	2	-0.992593	0.000174929	6	CD36
2	pneumoconiosis	2	-0.992593	0.000174929	6	CD36
3	silicosis	2	-0.992593	0.000174929	6	CD36
4	psoriatic arthritis	3	0.957921	0.000244509	20	S100A9/S100A8/CCR2
5	lymphadenitis	7	0.780846	0.000542647	33	S100A9/S100A8/MEFV/CCR2/HP/IL18
6	lymphatic system disease	7	0.780846	0.000542647	33	S100A9/S100A8/MEFV/CCR2/HP/IL18
7	lymph node disease	7	0.780846	0.000542647	33	S100A9/S100A8/MEFV/CCR2/HP/IL18
8	ureteral obstruction	4	-0.880893	0.000584412	53	SKIL/COL1A1/ACE
9	aplastic anemia	4	-0.851117	0.00148643	65	RPL26/CALR/HLA-DQA1
10	gallbladder cancer	5	-0.814126	0.0015246	49	CALR/PTGER4/CD83/ACE
11	multiple sclerosis	11	-0.625189	0.00162867	45	CST3/HLA-DQA1/COL1A1/AXL/ACE/CD36
12	rheumatoid arthritis	31	0.464037	0.00218318	33	PRTN3/S100A9/S100A8/MMP8/MEFV/ANXA1/CCR2/HP/CD244/IL18
13	gallbladder carcinoma	4	-0.835363	0.00227723	35	PTGER4/CD83/ACE
14	systemic lupus erythematosus	7	0.730631	0.00242282	57	LCN2/IL18/SELL/VIM/CFH
15	Kawasaki disease	6	0.758996	0.00278424	33	S100A9/S100A8/CCR2/HP/IL18
16	esophagus squamous cell carcinoma	4	0.829745	0.0030054	33	S100A9/S100A8/IL18
17	demyelinating disease	12	-0.55523	0.00303523	45	CST3/HLA-DQA1/COL1A1/AXL/ACE/CD36
18	pancreatic adenocarcinoma	7	0.706455	0.00493582	70	S100A8/LCN2/PNP/GLIPR2/PKM
19	fibrosarcoma	2	-0.950617	0.00526249	23	CD9
20	collagen disease	2	-0.950617	0.00526249	23	COL4A1
21	breast ductal carcinoma	7	0.6986	0.00632711	52	S100A9/S100A8/ANXA1/IL18/ANXA2
22	chronic myeloid leukemia	6	-0.667761	0.00702531	33	HLA-DQA1/ACE/CD36
23	coronary artery disease	36	0.403371	0.00810304	58	S100A9/VCAN/LCN2/MMP8/MEFV/CCR2/HP/F10/IL18/SELL/PLCB1/VIM/CFH/F13A1
24	fungal infectious disease	7	0.687277	0.00818934	66	S100A8/CCR2/IL18/SELL/CFB
25	leukemia	47	-0.315948	0.00832711	70	RAC2/ITGB1/NCL/DEK/PDE4B/NR4A1/B2M/CCDC50/CALR/DUSP2/MEF2C/HLA-DQA1/DAPK1/TCF7L2/LPP/CD83/CD9/CD274/ACE/CD36
26	heart valve disease	7	-0.66339	0.00840187	33	HLA-DQA1/CXCL16/ACE/CD36
27	blood coagulation disease	14	0.535835	0.00879021	66	LCN2/MEFV/F10/IL18/SELL/ANXA2/CFH/F13A1/CFB
28	heart conduction disease	4	-0.771051	0.00953667	6	PRKAG1/ACE/CD36
29	panuveitis	5	0.756442	0.00974121	66	LCN2/CCR2/CFH/CFB
30	hereditary breast ovarian cancer syndrome	3	-0.844059	0.00981135	67	PTGER4/COL1A1
31	arthritis	41	0.382891	0.0100902	33	PRTN3/S100A9/S100A8/LCN2/MMP8/MEFV/ANXA1/CCR2/HP/CD244/IL18
32	leishmaniasis	2	-0.925926	0.0112132	33	COL1A1
33	hematologic cancer	57	-0.283822	0.011232	70	RAC2/ITGB1/NCL/DEK/PDE4B/NR4A1/B2M/CCDC50/CALR/DUSP2/MEF2C/HLA-DQA1/DAPK1/TCF7L2/CD74/COL1A1/LPP/CD83/CD9/CD274/ACE/CD36
34	ankylosing spondylitis	9	-0.57783	0.01126	35	PTGER4/HLA-DQA1/RGS1/CD274/ACE
35	pemphigus	2	-0.925926	0.0113722	33	CD36
36	intrinsic cardiomyopathy	13	-0.486833	0.0114172	35	PTGER4/HLA-DQA1/JUP/ACE/CD36
37	extrapulmonary tuberculosis	2	0.923457	0.0114785	33	CCR2/IL18
38	polymyositis	2	0.923457	0.0114785	33	CCR2/IL18
39	urinary tract infection	2	0.923457	0.0114785	33	LCN2/IL18
40	pleural tuberculosis	2	0.923457	0.0114785	33	CCR2/IL18
41	adult-onset Still's disease	2	0.923457	0.0114785	33	S100A9/IL18
42	gingival disease	2	0.923457	0.0114785	33	MMP8/IL18
43	purpura	2	0.923457	0.0114785	33	MEFV/IL18
44	hypertrophic cardiomyopathy	4	-0.760218	0.0115621	6	ACE/CD36
45	hypersensitivity reaction disease	12	0.565024	0.0130328	33	S100A9/S100A8/MEFV/CCR2/HP/IL18
46	lupus erythematosus	9	0.60624	0.0132781	57	LCN2/IL18/SELL/VIM/CFH
47	disease of anatomical entity	156	-0.211267	0.0133095	66	PTMA/RPS27/PDIA3/DEK/BTG2/MALAT1/RPL26/NR4A1/NAGA/HSP90B1/SFTPC/B2M/CCDC50/CALR/DUSP2/MEF2C/CST3/SKIL/TBC1D8/PTGER4/HLA-DQA1/DAPK1/TCF7L2/GRK3/CD74/HIVEP2/FCGRT/COL1A1/LPP/RGS1/CXCL16/COL4A1/CD83/JUP/CD9/CD274/AXL/ACE/CD36/SLC12A2
48	bone resorption disease	6	-0.635727	0.0134671	45	CST3/PTGER4/COL1A1/ACE
49	osteoporosis	6	-0.635727	0.0134671	45	CST3/PTGER4/COL1A1/ACE
50	pancreatic carcinoma	13	0.562092	0.0138668	70	S100A8/LCN2/ANXA1/IL18/PNP/ANXA2/GLIPR2/PKM
51	glucose intolerance	7	-0.63562	0.0141983	33	HLA-DQA1/TCF7L2/ACE/CD36
52	chronic lymphocytic leukemia	11	-0.524998	0.0142742	167	GPX1/CSNK2B/ITGB1/PDE4B/B2M/CCDC50/DAPK1/CD83
53	myocardial infarction	27	0.422537	0.0143854	58	S100A9/VCAN/LCN2/MEFV/CCR2/HP/F10/IL18/PLCB1/CFH/F13A1
54	artery disease	63	0.318188	0.0144137	58	S100A9/S100A8/VCAN/LCN2/MMP8/F11R/TSPO/MEFV/ANXA1/CCR2/HP/F10/IL18/CTSC/SELL/PLCB1/VIM/CFH/F13A1
55	primary biliary cholangitis	4	-0.7467	0.0152754	33	HLA-DQA1/COL1A1/ACE
56	autoimmune disease	30	0.40926	0.0155275	57	PRTN3/S100A9/S100A8/LCN2/MEFV/HP/IL18/SELL/VIM/CFH
57	renal cell carcinoma	15	-0.473612	0.0159506	68	ITGB1/BTG2/B2M/DAPK1/CXCL16/JUP/AXL/ACE
58	head and neck squamous cell carcinoma	3	-0.821782	0.0164602	76	ITGB1/DAPK1
59	liver disease	27	-0.360347	0.0168116	68	ITGB1/PDIA3/NR4A1/B2M/CST3/HLA-DQA1/TCF7L2/COL1A1/CXCL16/CD274/ACE/CD36
60	mouth disease	15	0.504786	0.0169952	40	S100A8/LCN2/MMP8/MEFV/CCR2/IL18/CTSC
61	lymphoid leukemia	22	-0.386463	0.0172985	58	ITGB1/PDE4B/B2M/CCDC50/MEF2C/HLA-DQA1/DAPK1/CD83/CD9/CD274
62	bone inflammation disease	44	0.358099	0.0192509	33	PRTN3/S100A9/S100A8/LCN2/MMP8/MEFV/ANXA1/CCR2/HP/CD244/IL18
63	vascular disease	73	0.301773	0.0193421	67	S100A9/S100A8/VCAN/LCN2/MMP8/F11R/TSPO/MEFV/ANXA1/CCR2/HP/F10/IL18/CTSC/GLRX/STN1/SELL/PLCB1/VIM/CFH/F13A1/CFB/LGALS3
64	hepatobiliary system cancer	45	-0.301858	0.0197315	57	NR4A1/HSP90B1/B2M/CALR/MEF2C/CST3/PTGER4/HLA-DQA1/DAPK1/TCF7L2/CD74/CD83/CD274/ACE/SLC12A2
65	bronchial disease	13	0.537556	0.0202275	33	S100A9/MMP8/MEFV/CCR2/HP/IL18
66	lung disease	20	0.440762	0.0209167	33	S100A9/MMP8/MEFV/ANXA1/CCR2/HP/RIPK3/IL18
67	thyroid gland adenocarcinoma	3	0.824257	0.0219039	74	S100A6/LGALS3/MPP1
68	differentiated thyroid gland carcinoma	3	0.824257	0.0219039	74	S100A6/LGALS3/MPP1
69	thyroid gland papillary carcinoma	3	0.824257	0.0219039	74	S100A6/LGALS3/MPP1
70	breast cancer	37	0.355286	0.0219076	67	S100A9/S100A8/LCN2/MMP8/F11R/ANXA1/CCR2/F10/IL18/ANXA2/VIM/CFB/LGALS3
71	thoracic cancer	37	0.355286	0.0219076	67	S100A9/S100A8/LCN2/MMP8/F11R/ANXA1/CCR2/F10/IL18/ANXA2/VIM/CFB/LGALS3
72	autosomal dominant intellectual developmental disorder	2	-0.893827	0.0231764	46	HIVEP2
73	adrenal gland disease	2	-0.891358	0.0234961	47	CD274
74	kidney failure	23	0.422143	0.0240281	67	S100A9/S100A8/LCN2/ANXA1/HP/IL18/SELL/CFH/CFB/LGALS3
75	dementia	7	-0.6025	0.0241466	167	PON2/CCR1/GPX1/APP/CST3/ACE
76	squamous cell carcinoma	35	0.365796	0.0241753	80	S100A9/S100A8/TSPO/ANXA1/HP/IL18/S100A6/ANXA2/VIM/CFH/LGALS3/PKM/CKAP4/S100A11
77	bone disease	52	0.317328	0.0247296	25	PRTN3/S100A9/S100A8/LCN2/MMP8/MEFV/ANXA1/CCR2/HP/CD244
78	psoriasis	7	0.633577	0.0247561	66	ANXA1/CCR2/IL18/CFH/CFB
79	bile duct cancer	8	0.599553	0.024758	67	LCN2/ANXA1/ANXA2/VIM/LGALS3
80	bile duct adenocarcinoma	8	0.599553	0.024758	67	LCN2/ANXA1/ANXA2/VIM/LGALS3
81	bile duct carcinoma	8	0.599553	0.024758	67	LCN2/ANXA1/ANXA2/VIM/LGALS3
82	cholangiocarcinoma	8	0.599553	0.024758	67	LCN2/ANXA1/ANXA2/VIM/LGALS3
83	atherosclerosis	22	0.423843	0.0248643	57	S100A9/S100A8/MMP8/TSPO/CCR2/HP/IL18/VIM/CFH
84	arteriosclerotic cardiovascular disease	22	0.423843	0.0248643	57	S100A9/S100A8/MMP8/TSPO/CCR2/HP/IL18/VIM/CFH
85	essential thrombocythemia	2	-0.88642	0.0250944	49	CD36
86	schizoaffective disorder	2	-0.88642	0.0250944	49	TCF7L2
87	achalasia	2	-0.88642	0.0250944	49	HLA-DQA1
88	autosomal dominant nonsyndromic deafness	2	-0.883951	0.0250944	50	SLC12A2
89	vasculitis	9	0.565208	0.0253727	66	S100A9/MEFV/IL18/SELL/VIM/CFB
90	anterior uveitis	4	0.727847	0.0254679	66	LCN2/CFH/CFB
91	intrahepatic cholangiocarcinoma	5	0.695907	0.0255196	53	LCN2/ANXA1/VIM
92	stomach carcinoma	6	0.656809	0.0269896	33	S100A8/ANXA1/IL18
93	sensory system cancer	4	-0.711454	0.0273093	63	DEK/DAPK1/AXL
94	ocular cancer	4	-0.711454	0.0273093	63	DEK/DAPK1/AXL
95	bone remodeling disease	7	-0.593201	0.0275237	45	TALDO1/CST3/PTGER4/COL1A1/ACE
96	pneumonia	8	-0.522149	0.028244	23	SFTPC/COL1A1/CD274/ACE
97	disease of metabolism	78	0.284298	0.0282685	70	S100A9/S100A8/LCN2/TSPO/MEFV/CCR2/HP/F10/RIPK3/IL18/PNP/THAP11/CTSC/GLRX/SELL/ETHE1/PLCB1/CNDP2/VIM/CFH/CFB/LGALS3/PKM
98	pulmonary alveolar proteinosis	2	-0.874074	0.0282911	54	CST3
99	bacterial pneumonia	2	-0.874074	0.0282911	54	ACE
100	leukodystrophy	2	0.876543	0.0283834	52	ANXA1/ANXA2
101	adrenoleukodystrophy	2	0.876543	0.0283834	52	ANXA1/ANXA2
102	paranasal sinus benign neoplasm	2	0.876543	0.0283834	52	ANXA1/ANXA2
103	trypanosomiasis	2	0.874074	0.0295075	53	HP/VIM
104	Chagas disease	2	0.874074	0.0295075	53	HP/VIM
105	chronic leukemia	7	-0.588679	0.0298877	53	B2M/HLA-DQA1/DAPK1/CD83/ACE
106	Fabry disease	2	-0.869136	0.0318075	56	ACE
107	renal carcinoma	16	-0.41459	0.0326167	68	ITGB1/BTG2/B2M/DAPK1/CXCL16/JUP/AXL/ACE
108	immune system disease	45	0.333898	0.0330456	57	PRTN3/S100A9/S100A8/LCN2/MEFV/CCR2/HP/IL18/PNP/CTSC/SELL/VIM/CFH
109	sarcoidosis	11	0.528545	0.033613	33	S100A9/S100A8/CCR2/HP/IL18
110	hypersensitivity reaction type IV disease	11	0.528545	0.033613	33	S100A9/S100A8/CCR2/HP/IL18
111	arteriosclerosis	26	0.394896	0.034938	58	S100A9/S100A8/MMP8/TSPO/CCR2/HP/IL18/VIM/CFH/F13A1
112	hepatobiliary disease	30	-0.325193	0.0356521	68	ITGB1/PDIA3/NR4A1/B2M/CST3/HLA-DQA1/TCF7L2/COL1A1/CXCL16/CD274/ACE/CD36
113	melanoma	40	-0.295499	0.0368229	68	ITGB1/NCL/DEK/NR4A1/NAGA/HSP90B1/B2M/CALR/SKIL/HLA-DQA1/RGS1/COL4A1/CD9/CD274/AXL/CD36
114	disease of cellular proliferation	176	-0.183734	0.0372344	71	CHFR/RAC2/ITGB1/NCL/PTMA/RPS27/PDIA3/DEK/BTG2/MALAT1/PDE4B/NR4A1/NAGA/HSP90B1/B2M/ST13/CIRBP/CCDC50/CALR/DUSP2/MEF2C/CST3/SKIL/BHLHE40/CCDC88A/DUSP5/PTGER4/HLA-DQA1/DAPK1/TCF7L2/CD74/COL1A1/LPP/RGS1/CXCL16/COL4A1/CD83/JUP/CD9/CD274/AXL/ACE/CD36/SLC12A2
115	cancer	176	-0.183734	0.0372344	71	CHFR/RAC2/ITGB1/NCL/PTMA/RPS27/PDIA3/DEK/BTG2/MALAT1/PDE4B/NR4A1/NAGA/HSP90B1/B2M/ST13/CIRBP/CCDC50/CALR/DUSP2/MEF2C/CST3/SKIL/BHLHE40/CCDC88A/DUSP5/PTGER4/HLA-DQA1/DAPK1/TCF7L2/CD74/COL1A1/LPP/RGS1/CXCL16/COL4A1/CD83/JUP/CD9/CD274/AXL/ACE/CD36/SLC12A2
116	retinal cancer	2	-0.851852	0.0375868	63	DAPK1
117	retinoblastoma	2	-0.851852	0.0375868	63	DAPK1
118	retinal cell cancer	2	-0.851852	0.0375868	63	DAPK1
119	autoimmune hepatitis	2	-0.849383	0.0375868	64	HLA-DQA1
120	esophageal carcinoma	7	0.61038	0.0379228	33	S100A9/S100A8/IL18
121	connective tissue disease	56	0.300693	0.0389049	57	PRTN3/S100A9/S100A8/LCN2/MMP8/MEFV/ANXA1/CCR2/HP/CD244/IL18/SELL/ANXA2/VIM/CFH
122	Diamond-Blackfan anemia	2	-0.846914	0.0414417	65	RPL26
123	congenital hypoplastic anemia	2	-0.846914	0.0414417	65	RPL26
124	systemic mycosis	5	0.656716	0.0415216	143	IL18/SELL/CFB/CARD9/SLPI
125	toxic shock syndrome	3	-0.774932	0.0415992	9	CD274/ACE
126	Coronavirus infectious disease	16	0.452886	0.0420032	67	S100A8/LCN2/MMP8/CCR2/HP/IL18/CFH/LGALS3
127	multiple myeloma	13	-0.4286	0.0424894	26	ITGB1/B2M/CD74/COL1A1/CD9/ACE
128	cardiovascular system disease	82	0.271457	0.0458333	67	S100A9/S100A8/VCAN/LCN2/MMP8/F11R/TSPO/MEFV/ANXA1/CCR2/HP/F10/IL18/CTSC/GLRX/STN1/SELL/PLCB1/VIM/CFH/F13A1/TMEM43/CFB/LGALS3
129	prostate adenocarcinoma	2	-0.839506	0.0459392	68	CD9
130	substance dependence	2	-0.839506	0.0459392	68	B2M
131	esophageal cancer	8	0.57843	0.0460177	33	S100A9/S100A8/IL18
132	mood disorder	11	-0.468073	0.0463422	68	ITGB1/PDE4B/HSP90B1/BHLHE40/GRK3/ACE
133	parasitic infectious disease	11	-0.465743	0.0463422	33	HLA-DQA1/COL1A1/ACE/CD36
134	parasitic protozoa infectious disease	11	-0.465743	0.0463422	33	HLA-DQA1/COL1A1/ACE/CD36
135	liver cancer	41	-0.276976	0.0464377	57	NR4A1/HSP90B1/B2M/CALR/MEF2C/CST3/HLA-DQA1/DAPK1/TCF7L2/CD74/CD274/ACE/SLC12A2
136	hepatocellular carcinoma	41	-0.276976	0.0464377	57	NR4A1/HSP90B1/B2M/CALR/MEF2C/CST3/HLA-DQA1/DAPK1/TCF7L2/CD74/CD274/ACE/SLC12A2
137	liver carcinoma	41	-0.276976	0.0464377	57	NR4A1/HSP90B1/B2M/CALR/MEF2C/CST3/HLA-DQA1/DAPK1/TCF7L2/CD74/CD274/ACE/SLC12A2
138	herpangina	2	0.866242	0.046729	4	S100A8
139	neurodegenerative disease	48	0.323006	0.0472018	57	S100A9/LCN2/TPPP3/CCR2/HP/IL18/PNP/AMPD3/GLRX/SELL/PLCB1/C19orf12/VIM/BST1/CFH
140	Plasmodium falciparum malaria	3	0.763033	0.0478821	33	HP/IL18
141	hemorrhagic disease	4	0.709293	0.0481283	52	MEFV/IL18/ANXA2
142	musculoskeletal system disease	67	0.285086	0.0481586	69	PRTN3/S100A9/S100A8/LCN2/MMP8/F11R/MEFV/ANXA1/CCR2/HP/CD244/IL18/SELL/ANXA2/VIM/CFH/TMEM43/CFB/BIN2
143	Kuhnt-Junius degeneration	2	0.864198	0.0485981	57	CCR2/CFH
144	posterior uveitis	2	0.864198	0.0485981	57	CCR2/CFH
145	retinal detachment	2	0.864198	0.0485981	57	CCR2/CFH
146	liver cirrhosis	15	-0.407123	0.0486083	76	TALDO1/ITGB1/PDIA3/B2M/HLA-DQA1/COL1A1/ACE/CD36
147	myeloid neoplasm	20	-0.361781	0.0493008	53	B2M/CALR/CD74/COL1A1/CD9/ACE/CD36
148	hypertension	39	-0.291843	0.0496761	53	B2M/CALR/CST3/HLA-DQA1/GRK3/CD74/COL1A1/COL4A1/CD274/ACE/CD36/SLC12A2

[truncated: 4 more sheets: AM P28 GO, iMON P28 GO, iMON P28 Humdis, Neutro P28 GO]
