# Supplementary material for: Lung scRNA-seq reveals chronic inflammation and emphysemous phenotype in mice with osteogenesis imperfecta
Source: Front Genet. 2026 Feb 26;17:1713393. doi: 10.3389/fgene.2026.1713393 (PMC12978693; doi:10.3389/fgene.2026.1713393)
Supplement: Supplementary file 8 [file DataSheet1.xlsx]

## Sheet: Average_expression_p5
	AF2_WT	AF2_Aga2	AF1 #1_WT	AF1 #1_Aga2	AF1 #2_WT	AF1 #2_Aga2	AF1 #3_WT	AF1 #3_Aga2	AF1 #4_WT	AF1 #4_Aga2	AF1 #5_WT	AF1 #5_Aga2	AF1 #6_WT	AF1 #6_Aga2	SCMF #1_WT	SCMF #1_Aga2	SCMF #2_WT	SCMF #2_Aga2	SCMF #3_WT	SCMF #3_Aga2	PMP_WT	PMP_Aga2	Mesothelial_WT	Mesothelial_Aga2	ASMC_WT	ASMC_Aga2	Pericyte.VSMC_WT	Pericyte.VSMC_Aga2	Pericyte #1_WT	Pericyte #1_Aga2	Pericyte #2_WT	Pericyte #2_Aga2	Pericyte #3_WT	Pericyte #3_Aga2	Ciliated.Secretory_WT	Ciliated.Secretory_Aga2	Ciliated_WT	Ciliated_Aga2	AT2 #1_WT	AT2 #1_Aga2	AT2 #2_WT	AT2 #2_Aga2	AT1.AT2_WT	AT1.AT2_Aga2	AT1 #1_WT	AT1 #1_Aga2	AT1 #2_WT	AT1 #2_Aga2	AM #1_WT
Gm42418	742601	840396	761190	821402	799006	834877	753543	819838	813791	869068	1.51336e+06	1.9795e+06	1.41263e+06	1.62917e+06	702101	791463	732485	788451	744594	734592	634503	670947	1.66267e+06	1.68535e+06	890751	978050	883372	902054	949997	972779	741658	782736	1.86599e+06	1.79407e+06	1.4604e+06	1.05494e+06	3.30189e+06	2.16855e+06	780630	857315	699550	725364	937505	944821	2.47195e+06	2.36149e+06	1.70032e+06	1.65572e+06	1.03758e+06
Malat1	270690	281393	269983	250272	321115	313201	391008	367534	245491	246407	153851	83188	354977	281038	283088	254337	205354	188837	380363	331087	210589	182177	195318	247857	366031	322207	321906	279442	293160	270271	206712	231198	261569	139111	275777	231201	212330	175739	232449	235123	168582	158726	282206	305861	590924	453735	659885	653721	92789.5
Col1a1	172030	134344	26464.2	18337.8	20600.6	14745.6	23487.4	15991.1	52606.4	39587.6	12920.1	5651.04	17832.5	12587.2	18583	13303.8	10250.1	5939.74	31350.1	19113	25377.7	18047.5	22433.4	22002.3	24204.6	18737.8	16056.3	11299.9	4314.37	3108.41	7179.18	5747.84	6890.37	4764.72	715.717	2435.81	7076.59	7068.66	391.673	180.016	888.281	214.728	2745.62	939.321	1921.57	1499.4	616.455	421.985	338.374
Col1a2	158922	168354	28113.2	28153.9	23813.7	23959.6	28136	27637	56009.1	61876.2	11672.4	7204.95	17943.7	18946.8	23276.5	20855.9	13496	11698.2	32881.5	29266.3	26129.9	25540.5	22519.5	22250.8	28687.8	27813	21638.3	20260.6	9798.72	9176.28	10757.6	10786.7	7538.33	6216.93	764.144	3075.09	7713.24	10333.3	390.635	252.862	952.011	554.172	2315.78	1194.58	2066.98	3203.61	683.588	588.519	364.16
Col3a1	151785	165405	24414.6	24131.8	19491.8	19113.1	22370.9	20873.1	41984.1	41507.4	8910.96	5445.55	13997.9	13391.7	25981.7	23067.3	14080.4	12313.5	29944.1	27642.1	21756.4	21562.8	49648.4	41964	41486.6	40832.7	10272	9718.81	14544.7	13819	11650.6	10735.3	9888.88	5619.44	850.282	4834.13	5896.67	10452.9	353.834	248.362	927.302	385.985	1718.37	1084.4	1792.18	2144.61	827.519	660.646	334.204
Sparc	119518	124475	34174.7	35278.9	28732.6	29953.8	33917.4	35107.6	62530.2	71907	16386.4	12144	24869	27035	36053.6	34195.2	20677.8	19194	42193	43535.1	29437.9	32907.1	65800.1	68129.3	43509.3	42128.1	44783.8	46407.2	42301.3	44187.9	39103.7	36765.2	31029.5	30613.6	2391.2	10479.8	10922.7	13799.1	5342.8	5096.38	7636.3	6576.67	10539.5	8656.58	22618.3	24789.4	35735.2	36643.3	480.517
Mgp	68592.7	70790.7	46599.4	48966.5	19765.7	23962.4	12853.3	17441.9	137511	122420	11901.6	13030.5	15765.8	12687.6	23172.2	22133.7	31123.8	29822.9	17752.3	22693.7	31662.6	28036.2	20879.6	30358.1	6760.14	5004.69	26681.5	25052.6	579.057	454.688	7267.42	5886.45	3507.82	3839.19	1464.96	2715.84	6056.84	6606.55	419.44	163.865	972.797	202.61	3123.74	756.659	1250.48	1515.99	402.503	595.303	334.658
Eln	60443.4	66344.1	18240.9	22374.2	11999.6	14226.9	12052.5	13897.3	101550	141958	9976.01	9813.22	15694.5	11168.3	59183.6	52151.2	16344	13325.4	86257.5	52231.5	22894.3	18808.1	78487.1	133595	62772.5	58046.3	229341	221109	3343.93	2756.55	46446.7	89535.5	9258.08	7920.51	3493.55	11939.9	23363.8	27816.1	948.35	690.072	940.966	1384.62	4671.03	2963.94	4589.4	6470.95	2649.8	1760.38	1061.2
Tpt1	55374.5	59321.4	58505.8	61080.9	53689.2	54900.2	45082.6	45743.9	57389.8	61661.4	53585	71989.5	40105.1	36228.6	45529.8	48524.1	49003.9	52585.5	44321.9	46611.6	49073.3	49137.1	41251.6	45900	33285.1	34555.7	45196.4	49035	27925.7	27317.6	30578.8	29795.1	32044.9	32287.5	22368.2	29341.9	19876.3	27583.2	51461.3	63596.1	47406.1	56694.9	48648.3	58181.8	20749.7	24002.8	19428.2	17484.4	38569.2
Rps8	40495.5	38047.5	47349.2	44531	43926.5	40607	36882.2	34986.9	45980.5	43833.3	45605.1	46708.1	30412.6	28354.5	39297	39466.7	49149.3	49394.4	32722.4	35538.8	37687.2	34646.5	29581.6	28971.9	27894.9	27202.1	43699.5	43195.9	28989.7	27022.1	31392.3	30250.7	29762.5	34931	20417.8	25514.6	18061.7	20235.3	33264.2	34648.1	34030.4	32556.8	35855.7	34982.8	20589.9	19695.6	22867.5	20605.3	33135.6
Rplp1	40391.1	38167.3	39116.6	36691.9	34971.1	32487.9	29120.4	27591.9	43242.3	41792.5	36543.6	41110.9	25691.8	21359.5	28567.7	30011.6	36399.8	38042.5	29086.3	26075.6	35901.8	34636.9	27064.4	24420.5	21831.5	22588.9	35860.5	37692	21067.8	20905.4	28759.9	29842.5	23350.7	27182	17834.9	21333.1	12938.9	16197.7	22283.7	22758.8	25754.3	25765.3	24252.5	23504.7	14205.6	17226.9	14592.2	13804.4	38366.8
mt-Co3	39888.3	44825.4	52258.5	54636.3	55489.9	58280.4	62665.7	64285.1	46586.9	49974.6	27026.2	17033.7	66458.6	63346.2	53057.7	57487.7	50286.2	57324.2	48004.3	69018.5	52291.7	53249.4	89247	86163.8	55026.6	60813.3	59459.5	62874.4	62371.2	66191.6	54525.8	64258.7	56022.2	40263.7	49806.2	52607.9	53616.3	47754.1	56002.9	62398.6	50860.2	64650.4	57096.6	66346.7	56052.5	44279.5	72356.7	71892.1	64573
Actb	37397.8	34404	50196.2	47497.4	56160.9	51138	55917.4	52443.7	38805	36861.4	73355.1	55708.6	47458.3	47523.8	55665.1	58135.2	58454.6	56397.4	55317.1	55540	53413.3	53157	29512.2	24180.5	52652.9	52593.5	52697.4	58699	62757.7	65319.5	67218.8	59453.6	56870.5	62510	25900.9	53003.7	31703.8	43271.2	22723.7	21698.1	36701.7	33976.3	38270.2	27672.7	41536.3	48213.8	43939.2	46504.9	144346
mt-Co1	37222	39586.7	55358.5	58982.7	56893.5	60681.6	63610.4	65082.9	44480	47181.2	25106.1	22424.2	70764.3	61564.2	37422.3	39417.2	34975.1	38294.8	48606.7	65041	49596.5	49123.5	77528.7	82611.3	36606.1	39270	46125.7	49310	41612.4	43838.8	37488	41931.5	42381.1	32864.4	68818.8	74574.5	64075.4	62196.9	74408.8	81557.6	62938.8	77934.8	73291.7	84666	55795.1	45289.9	74962	73533.8	71361.6
Rpl41	36599.6	30170.5	41103.5	35243.3	39050.1	32688	33218.7	28534.2	39330.7	32871.2	48399.3	43463.6	27944.4	23165.6	35683	32987.2	45071.8	40092	28814.8	28143.5	43767.9	39144.8	31269.2	25094.6	25343.1	22678.9	34760.9	32386.7	23296	20940.4	32381.5	29818.9	28812.5	27668.2	25495.6	27604.1	13324	16157.9	28096.8	25554.1	34033.8	29427.4	30207.1	24620.4	14689.8	16643.3	15525.5	12194.4	33403.1
Eef1a1	36145.2	35962.4	37248	38494.4	34264.3	35267.1	29547.4	30315.3	37227.1	39067.1	37897.1	46288	28926.3	28179	41759.4	42335.5	42529.2	45990.8	34222	36125.1	25781.5	25523	29978.6	30999.1	31594.7	31573.2	36621.4	37231.2	24664.1	23666.9	24415.4	23647.2	25309.1	30509.2	18268.9	22103.8	20351	23359.2	31295.1	36418.7	25364.3	26396.3	31407	35304.6	17179.8	19868	16425.4	16425.2	36124.8
Rpl13	35219.3	34459.8	41389.2	40362.8	38452.1	37322.6	31939.6	31307.9	40631	40448.5	44259.8	46217.5	28363.7	26625	34238.3	36865.8	44119.4	45837.9	32728.7	33524.1	32897.7	31625.2	22528.2	22813.9	24937.8	25686.9	37793.1	38833.9	26015.8	25054.3	28039.3	27210.8	29670.2	31464.5	13574.1	19939.1	11954.9	17217	23609.3	24623	25332.3	25339.6	27094.7	26371.8	16132.3	18992.9	16014	15978.2	27675.7
Tmsb4x	34744.3	34464.3	29628.3	30324.5	29817.3	30209.7	25481.8	27358.3	34442.1	32108.7	47186.9	38926	26357.6	23058.4	36991.8	38061.5	27634.9	24025.9	31276.5	33858.2	24361.5	25512.9	56023.6	34942.5	38190.7	40091.2	39271.9	50469	38735.4	40065.6	37477.2	37914	41232.3	49495.2	30563.7	44452.8	33867.3	47808.2	64664.3	60327	69195.2	67713.3	66232.9	61386.3	70564.3	85651.2	73460.6	70465	165279
Mfap4	34709.8	29883.1	91739.3	96609.5	118707	125491	159820	164002	43762.5	44448.9	55371.9	42416.1	81076.3	82634.2	4069.06	3304.68	2374.48	1294.78	62131.5	63364.3	73463.9	86750.9	2730.52	2149.03	9819.7	9481.19	5346.92	5102.68	1367.85	995.736	1475.17	3616.33	14068	11698.4	1843.63	6298.74	16095.5	22449.1	813.39	559.176	633.705	405.212	4377.17	1984.08	4520.07	4649.01	1194.53	1414.56	913.063
Rps29	33884.1	28362.3	38084	31160.5	36105.4	29512.1	31653.5	26579.3	34708.3	29882.3	43098.1	37145.7	28888.3	22334.2	31625.9	28066.5	38317.2	32682	28260.6	27011.7	32207.2	26954.4	26550	21192.8	23270.5	20413	32502.3	28014.5	25076.4	21543	28207.5	24284.5	27327.5	29361.6	16310.4	19066.3	18654.5	23570.4	26095.8	23671.4	27718.2	23698	28951.1	24009	18817.4	19632.4	17496.4	13715.9	30647.2
Rps20	33086.4	30857.9	32476.9	31638.9	30466.9	28909.9	25539.5	24333.1	35050.2	32886.5	31877.9	36275.2	25486.4	24051.2	27094.8	28113.8	32935.9	33662.6	23623.8	25085.9	30230.4	28394.9	21149.9	18875.1	18207.6	17954.4	27451.3	27349.6	16219.4	15197	20320.4	20224.6	20211.5	23228	11189	15901.9	10263.1	12178.8	19672.7	21133.7	23049.9	22994.7	21840.4	21192.5	11201.7	14311.1	11895.2	9586.98	21083.8
mt-Atp6	32140.4	35902.1	40958.2	43155.2	44673.1	47445.9	50348.7	52119	37519.1	40430.5	23860.2	18987	67630.2	61939.9	46091	50659.8	46082	52437.5	40301.2	59623.7	44379.2	45813	75472.1	70136.4	46330.6	51901.3	48833.9	51684.8	54336.6	59162.5	47914.8	54132.3	50702.9	44399.4	46621.1	46168.4	63201.5	58249.8	61704.1	66462.6	57618.2	68731	62784.1	70246.3	62248	44637.2	79170.3	74388	67223.6
Rps12	31400.7	30686.8	34164	32169.1	32354.9	30126.8	27374.3	26103.2	33215.4	31915.2	35586.2	37609	21696.4	23334.9	25771.2	26199.6	32957.9	31893.4	22839	23428.5	28441.3	26481.6	21646.1	19786.4	17030.9	16415.7	26956.6	27297.7	18457.4	17104.2	20914.9	19734	20525.4	22491.9	9681.6	15795.9	8994.73	11451	27266.1	29229.7	28030.9	28198.9	28144.7	28925.9	12582.1	14976.5	12134.7	10501.3	22211.3
mt-Co2	30109.7	33086.8	38468.8	39924.6	40849.3	42323.6	46177.1	46841.2	34155.7	36797.7	22421.7	13929.2	52383.7	50997.8	36577.8	39687.1	36059.6	40423.3	36867.1	50252.9	40381.9	40056.2	62666	61904.5	36586.3	41089.6	42127.3	44760.6	49352.8	53314.4	43684.7	49892.7	40401.7	33375.5	35046.7	36514.4	41532.9	38041.5	40686.6	43854.7	39034.7	47108	41842	46771.9	40150.1	30022.4	54914.2	53405.7	53823.2
Rps24	30103.5	28736.5	34574.1	33625.2	32022.5	30297.9	26541.2	25677.3	33571.6	31974.9	37867.1	38580.1	27294.1	20253.4	26507.7	27277.9	33686.2	34423.8	26149.2	24395.4	31594.6	28337	18982.6	18512.6	18911.8	18410.9	30084.8	30615.3	21090.1	19267.8	24004.4	23959.4	23315.7	27898.1	13635.5	18039.2	13423	16908.3	24484.7	25328.4	27311.9	26888.2	26626	26267.7	14488.5	19150	14854.6	13221.9	26570.6
Rpl23	29999.2	28368	37855.7	37050.2	34281.1	32494.7	28626.6	27445.6	35824.1	33520.3	34233.3	39057.7	24028.3	24842.9	27528	27879.8	33883.4	34077.3	27466.4	27189.2	27761.4	26028.3	24558.9	22221.8	19550.5	19215.3	31357.2	31445.5	21270.1	20015	21088.7	20641.2	23692.4	22392.4	15667.9	19166.2	14007.2	17002.8	20517.8	21345.4	20842.5	21131.7	23350.4	22296.2	13602	15803.2	12491.8	11071.6	32026.7
Lgals1	29187.4	26967.3	17528.8	15469	17906.1	16186.8	15626.3	14942.3	28137.8	25853.2	21534.4	19090.6	7182.33	10334.7	34874.4	33770.5	28726.6	25632.2	20070	21096.3	30658.9	32651.7	6324.2	13128.3	36594.9	35934.8	22683.8	25942.6	17575.4	17650.1	35306	36049.3	17667.1	23150.5	784.544	2770.73	5385.98	6387.82	397.794	188.778	1659.24	436.445	3342.26	712.173	1589.33	2794.43	886.774	995.326	5998.17
Fos	28317.8	27643.6	26177.4	25790.1	18959.1	20488.4	10443.1	11394.1	27372.9	29014	14434.1	9586.93	9014.88	7511.39	22295.9	20867.9	16867.2	14906.1	24030.7	29506.2	15778.5	16620	18626.4	31524.9	32420	31586.5	31761.1	30007.3	8169.03	9338.95	10930.1	14115.9	7520.07	4974.72	19793.9	22261.3	11349.3	14019.9	13160.9	14740.2	11183.5	11465.4	12532.6	14223	10894.5	12162.2	9670.23	11538.4	8790.38
Rps14	26747.5	25579	35548.8	34710.1	32653.5	32173.4	27126	27213.1	31671.8	31401.7	31858.8	34999.3	23843	22267.8	26434.8	27100.2	30453.4	30721.4	26406.1	27030.9	23855.1	22964.2	19517.1	20142.2	20692.4	20879.8	28342.5	28598.9	18369.2	17659	17649.2	16556.9	19586.4	23636.1	12914.8	17375.9	9294.06	14132	25768.8	28531.1	20622.8	22020.4	26353	28045.3	12398.6	15326.9	12472.2	12119.6	20851
Rpl39	25407.9	20557.8	33553.1	29496.7	31607.8	27069.7	27249.7	23467.1	29977.4	25699.3	34527	31215.9	19857.2	19712.8	24029.6	22572.2	29520.8	27236.6	20243.8	23104.6	27957.6	24909.2	17534.2	15733.5	16554.1	14826.3	26991.1	25014.9	18502.7	16024.6	19889.5	18281.7	18802	23265.5	7904.48	11079.2	11967.5	12378.4	12094.6	11281.4	14681.2	13277.6	14717.4	11988.5	8887.47	10574.5	7977.96	7058.13	19153
Jun	25371.2	25139.1	22745	26087.7	17922.6	21708.7	11467.2	13759.9	26675.7	30175	11475.1	8393.28	14800.6	14467.5	12036	11341.3	10735.7	10068.6	21098.5	16811.2	13097	14078	13521.1	28882.4	18097	17377.3	17404.9	14566.6	8726.51	10229.1	8433.72	10668.5	7879.71	6360.94	20332.4	21004.2	11731.1	13398	24104.9	28366.4	20525.9	22521.1	22613.2	27993	14628.4	14060.5	15939.8	18583	5143.15
Rps23	25365.1	23447.5	32039.4	31510.6	29724.5	28811.2	24567.4	24277.7	28519.8	28202.9	30293.6	34484.5	19617.4	17058.6	24447.7	25056.3	28320.4	28710.4	21804.7	23429.8	24476	22730.1	17416.9	16268	18656.4	18438.6	23879.3	25075.6	18008.9	16560.6	17285.8	16488.6	20073.6	24200	8796.91	12822.3	10344.3	10853.4	18104.9	19422.8	17411.1	17332	19700.9	19693.1	10769.3	12526.5	11092.3	9642.41	20788.7
Rplp0	25190.6	25058.8	23949.1	23875	21920.8	21663.6	17785.2	17852.4	27256.3	27562.9	23640.7	25894.8	17818	15832.1	24674.8	26134.3	31090.9	33542.6	22987.3	20255.3	21230	21151.2	14624.9	14018.4	15956.4	16535	22793.6	25039.9	12397.4	12366.8	16737.5	16439.7	13667.7	16140.6	8769.06	13159.3	10150.7	12160.7	16242	17575.9	16767.6	17479.9	17516.4	17905.4	8190.4	9316.43	7258.22	6872.2	19696.3
mt-Cytb	25110.7	27537.4	31210.3	32513.2	34482.1	36425.6	39727.2	40548.1	28745	31134.1	16817.8	14591.4	42856	43556.9	39340.9	42350.9	38359.8	42788.4	31598.1	46441	32208.6	34425.3	58751.1	56962.9	39045	43605.9	36749.4	38906.3	51235.2	53865.8	41150	44684.2	40445.3	33806	43350.2	47008.1	44523.7	43015.4	49602.5	53837.4	41959.3	51509.1	47829.2	55311.3	47042.9	32241.8	59279.7	57948.5	35532.3
Rps4x	25080.3	23558.9	38880.1	39580.5	37045.3	37194.3	31889.1	32127.1	29383	29772.2	37756.5	46367.5	24842.5	23409.2	20433.1	21206.8	23752.6	25173.6	26826.5	24179.3	27086.1	27258.2	14228.7	15041.5	14490.7	14672.3	22639	23802.7	14850.5	14480.9	16436.6	16089.8	17127.5	19800.7	8805.83	12826	8473.12	12759.9	12724.2	13645.1	14074.6	14262.9	14836.2	14438.8	6916.47	9442.29	7157.7	6530.87	15769.8
Rpl37a	24837.4	20822.9	31463.6	27898.5	29498.3	25803.9	25189.3	22187.2	28882.6	25887.8	32387.9	30963.9	21226.9	19797	24416.5	22645.6	27624.8	26101	22285.2	21902.6	25287	21883.6	18033.5	18260.1	17871.6	16557.6	25396.1	23718	16701.6	14250.7	19152	16973.4	21091.5	18788.9	11526.7	14554.9	12231.9	13259.3	21747.9	21246.5	18997.6	18785	24227.1	21524.4	16886.4	15648.1	18172.9	13797.3	26625.4
Rpl13a	24729.3	22995.9	26145.8	25721.2	23368.8	23000.6	19733.2	19602.5	28235.8	29114.1	24670	27922	19315.5	17165.7	19037.8	20028.5	23280.7	25072.9	19178.5	19662.1	22178.5	21832.2	13036.8	13753.2	14480.1	15076.2	21471.9	21712.8	14065.8	13552.4	15643.2	15480.6	14230.7	16326.3	8183.02	11460.5	9528.34	10499.8	17754.8	19084.6	18249.7	19048.2	18834.6	19220.2	9017.99	12215.1	9125.98	8257.73	19265
Rps27a	23646.8	23986.2	28939.8	27887.2	26693.6	25477.4	21907.2	21238.9	27391	27206.1	31232.5	30815.7	17440.6	15493.9	25197.6	26309.8	32102.4	32108.4	22208.9	21130.1	22635.8	20977.4	17577.3	17040	18533.7	19035.2	24859.2	25485.6	16836.4	16270.9	17465.2	16843.9	18671.9	22905.2	9977.19	16185.5	11824.5	14536.9	20371.7	21190.1	19499.3	19824.1	22406.5	21695	12035.8	15493.4	10278.7	9212.22	27154
Rps16	23172.5	21950.6	30700.7	30280	27982.4	27150.2	23188.5	23354.6	28666.7	28646.4	28905.5	32096.9	22455.5	19904.7	24441.3	25886.6	30089.9	31437	22250.9	25057.2	25662	25012.4	17413.8	15727.7	16878.7	17382	27616.1	28416.5	19104.8	18070.8	21763.6	21516.5	20783.5	22566.6	9502.19	14891.4	8350.52	10944.9	16632.7	17204.7	17253	17353.6	18823.1	17892.1	10185.2	10868.7	9394.81	8240.65	20649.7
Rpl27a	22795.6	21430.9	26493.5	25847.1	24993.8	23898.1	20867.5	20368.4	25209	24559.9	27239.3	30177.6	17319.2	16718.5	22826.7	23079.2	25797.4	25897.9	20412.6	20364.2	19725	18802.1	17395.8	15187	17441.8	17707.2	25025	25278.5	12313.6	11592.7	14136.3	13906.5	12699.9	15983.1	11851.2	14539.7	7970.26	11905	18758.1	20070.5	17542.8	17007.3	20549	20414.1	11969.2	12244	10986.4	9786.29	18324.4
Igfbp7	22699.5	22239.2	10616.1	10747.7	8780.53	8807.74	8982.32	8889.14	22636.6	19569.5	5596.83	4724.9	6762.28	10898.8	888.118	1006.43	1559	737.779	4818.67	5760.32	8892.48	8455.39	9765.9	10829.7	2051.48	2014.2	17214.7	18566.2	1562.92	1624.39	5480.36	6757.91	2957.65	2936.57	2330.3	2732.38	5409.34	8058.59	1649.5	1428.6	2181.35	2082.03	4148.16	3548.07	12052.8	12360.6	21764.1	22182.7	205.215
Rpl28	22444.5	19954.2	25262.9	23478.4	22564.3	20826.2	18029.5	16973.8	24726	23235.4	25436.5	23804.4	18005.9	13920.3	21025.4	20800.5	26086	25645.1	18382.8	17426.2	20801.8	19025	17133.6	18322.3	14497.9	14229.5	19439	18705.4	13954.4	12394.6	14902	13945.8	15677.1	15502	10076	13245	10215.8	11613.9	15403.6	15791.4	16012.3	16264.9	17316.6	16095.9	9680.12	9644.97	9368.31	7711.27	17458.9
Rps19	22343.2	20733	30722.8	29521.2	29158.5	27679	23915.7	23101.8	27660.5	27173.7	29014.4	30676.3	21618.1	17267	22529.9	22980.2	28754.3	29504.1	19747.9	22399.5	26401.4	25183	19552.6	17585.5	16210.8	16044	26319.6	25882.6	15438.5	14636.7	19364.1	18734.9	19030.2	22228.4	11052.1	15925.1	10153.1	13859	35380.2	38620.5	32128.8	32026.1	37500.3	40181.5	21042.1	23899	25844.6	20968.4	20261.4
Gsn	22261.3	22328.7	9762.61	11645.6	7926.81	8838.17	7646.07	8496.22	17209.9	18453.9	3471.06	3216.84	4988.88	6743.86	1061.37	960.256	731.158	624.405	5391.96	7072.58	7254.7	8704.29	705.664	1218.79	1422.95	1360.18	3785.29	3714.8	982.174	868.005	1540.31	1460.49	1194.02	1329.9	2362.19	2522.6	2052.65	2666.68	470.558	422.264	419.79	692.27	1085.31	1068.25	3674.92	4040.21	4501.35	4455.68	2136.79
Vim	22226.1	22681.4	19855.5	19339.2	19543.7	18425.3	17007.5	16494.5	16782.9	15920.5	17420.7	18393.5	15334.2	16222.2	27130.6	25921.7	20756	20832.6	23105.7	18914.9	18278.6	19296.8	15130.6	7615.71	18581.5	18963.1	18734.4	22979.3	10838.9	11096.4	17430.1	17738.9	12323.4	12375.2	1205.59	6816.09	9456.05	12670.1	416.201	300.366	1224.16	607.623	2634.01	1431.59	3730.87	5152.44	1648.2	1439.49	28259.3
Rpl32	22007.2	20160.5	27677	26971.7	25161.4	23772.2	20525.2	19374.9	25934.1	23993.9	27387.2	30368.1	17097.7	18495.9	22977.6	23719.2	29817.2	30845.5	21696	18280.9	21217.7	19932.6	14999.5	14890.2	15196.6	14878.6	22670.6	22886.7	16029.1	15231.3	17417.6	16667.8	16891.8	19377.3	10884.2	16653.4	10282.1	14606.6	19590.7	20466.5	20220.4	20335	21865.4	21481.9	10415.7	13079	10335.8	9056.78	26241.2
Gnas	21992.4	23256.9	16469.2	16375.4	16124.8	16216	15598.9	15764.1	15582.6	15995.3	14003.1	15144.4	12854.1	14086.9	15133.1	14467.6	15647.7	15658	13531.8	15414.1	16285.8	16207.2	13572	11195.2	13824	13770.6	15291	15112.5	28710	28504.5	24204.2	21298.5	24159.2	25904.3	9610.57	9519.74	10194.6	10726.4	9421.69	9021.83	11108.7	11033.8	9986.51	9250.04	8200	8971.99	9595.4	9377.54	4710.42
Rpl35a	21911.1	19704	29503.3	28220.2	26938.8	24740.3	22102.4	20908.2	26401.4	23780	28633.3	30445.2	17319.5	16499.9	20803	19966.8	25360.4	24458	19579.5	19365.1	22029.7	19842.1	16934.9	15404.1	16344.6	15441.6	23422.8	22144.7	15603.3	13276.8	16257.6	14709.1	16797.9	18201.4	10403.4	13740.3	9731.29	11663	18609.2	18181.4	18350.4	17876	20182.4	18809.3	10774.2	11672.7	10126.8	8347.39	22199.5
Rps15a	21850.5	19070.5	27756.3	26065.3	26122	24458.4	21874	20687.3	24087.4	22836	28040.1	28202.4	16485.7	16218.2	21673.8	21617.7	27216.6	27170.8	19679.1	18745.6	22244.8	20322.8	12755	10463.8	14701.3	14067.3	21490	21411.2	15251.3	13669.6	16819	15033.9	15889.1	17150.7	8595.76	11866.5	6475.12	9512.34	14891.8	14994.9	14942.9	14295.8	16743.4	14961.7	6778.92	8433.51	6061.58	5421.27	16663.3
Rps28	21653.2	17589.4	25705.4	20804.2	24092	19236.1	20658.4	16811.4	22395.8	19162.8	26581.3	21059	16527.2	11290.7	19189	17048.1	23804.7	20865.5	17015.8	18299.4	19496.5	15272.1	13883.4	12215.5	13474.1	11332.6	19555	16831	12175.8	10511.5	12597	10717.1	16280.4	13509.5	8349.03	10612.5	9367.85	11881.7	21658.9	20427.8	19781.6	16628.5	22065.8	19528.9	10067.8	10646.1	9345.26	6786.62	21967.3
Rps7	21442.5	19906.3	24855.2	24432	22340.8	21799.5	18481.2	18520.5	23368.2	23446	24787.2	25823.2	15390.8	14353.7	20035.3	21071.6	23577.1	24881.5	17857.3	20284.4	18977.9	18493.4	17706.4	15406.4	14142.3	14409.3	23555.2	24149.8	14930.5	14341.4	15494	14296.9	16010.3	20598.7	7601.92	11595.2	7551.08	9910.4	15983.7	16967.9	16121	16619.7	17451.9	17773	9162.08	10356.9	8939.57	7361.01	14923.1
Rpl17	21409.7	20440.9	25234.9	25433.3	22893.8	22746.2	18554.7	18914	24583.1	25193.7	23956	27251.1	17840.9	17015.7	22137.5	22828.5	24786.7	25777.2	20674.6	22879.5	16798.8	16072.5	14395.5	15785	16384.4	16087	22424.8	23301.2	15315.3	14672.5	14633.4	13999.2	17044.9	18317.3	9564.17	12742.4	7319.72	10748.8	18710.5	20472.1	16210.4	17341.5	19787.5	20565.3	8880.55	11038.5	9075.03	7835.59	19534
Rps10	21255.4	20108.7	25583.1	24665.4	23436.1	22336.6	19075.6	18753.6	23984.2	24055.8	25019.8	25684.9	16976.5	15328.7	19643.3	20701.4	24863.2	25358.8	15378.7	20935	19475	18743.4	15140.4	15314	14361.2	14538.9	20948.4	21824.4	15219.5	14840.1	15694.2	15550.9	15146.1	19310.4	9519.63	13920.6	7095.87	9717.78	16996	17514.1	16743.3	17184.2	18279.5	18457.5	9177.97	11888.4	9016.75	8855.85	19549.5
Bgn	20902.5	19128.5	13344.9	13567.5	11122.7	11349.6	11950.3	11974	23619.2	24501.1	7788.24	6436.03	8155.29	8058.26	13957.8	12485	9646.92	8776.28	17047.4	14124.7	12660.2	12704.5	7636.14	8860.79	17779	16437	8827.97	8561.75	7527.51	7947.43	7655.22	7486.9	4579.62	6244.7	372.013	1559.36	3667.06	4918.3	176.467	114.469	491.101	295.07	951.195	382.878	1115.57	723.082	386.39	386.481	191.424
Egr1	20688.9	23280.1	11165.4	10959.9	7490.69	7920.48	3780.59	4090.12	17662.6	18758.9	6054.08	5051.91	4685.07	6812.44	17431.5	17079.5	13148	12431.1	14376.6	13737.9	6381.09	5896.36	10083	13401.8	17977.4	19162.5	23546.2	24572.9	3730.59	4119.74	6416.13	9441.23	4302.3	3180.88	10843.6	10578.9	6409.57	8314.81	4842.88	5878.97	5620.75	4659.67	5186.11	5584.14	4949.5	5763.59	4368	4679.97	804.219
Rps3a1	20610	20312.8	24868.1	24345.7	22526.7	22301.6	18568.1	18641.6	22908.3	22978	25201	28534.4	15648.7	16490.5	20840.7	21692.8	24996.4	26265.3	19058.5	22473.7	18806.1	18130.6	16821.6	16732.7	15168.6	15547.2	22061.7	23686.1	13420.3	13234.1	15282.7	15023.4	15356.1	16844.9	8586.91	12667.5	8595.61	10185.5	15784.4	16868.4	15521.8	15578	17300.8	17184.9	7690.15	11405.1	8524.78	7240.31	16841.1
Rps9	20586.6	20065.9	25307.3	25309.5	23010.2	22969.3	19179.4	19358	22787.7	22327.8	28426.3	29028.9	16782	16453.3	23503.6	24121	27336.4	28886.7	21361.5	21155.5	18688.4	17592.9	14022.9	14286.4	17085.6	17004.3	19706.7	20278.7	14468.2	14138.1	15459.7	14938.7	15546.3	19870.9	9565.38	13008.4	9111.21	10963.1	17978.9	20362	16933.4	17416.1	20093.9	20854.1	10181.6	12476.3	8841.6	9131.53	24488.5
Rpl19	20537.8	19648.9	25224.3	25151.6	23709.6	23116.5	20073.3	19722.9	23843.2	23398.3	26231.3	28870.6	17624.6	17087.2	21436.4	22786.9	26841.3	27246.9	19610.5	20637	21483.9	20721.6	14972.9	15030	17127	17487	22452.1	22928.2	17049.9	16968.1	17924.7	18372.8	15591.6	22117.9	9652.99	14463.1	9692.23	13354.5	18992.6	20305.8	17849.6	19276.5	19790.3	20561.5	12252	12819.1	10378.9	9827.37	20287.3
Rpl34	20429.9	18255.6	25800	24654.5	23229.1	21611.6	19267.3	17719.8	23136.1	21214.9	27141.1	26153.8	16228.7	14682.6	20627.9	19419.3	24513.5	23045.7	19578.4	19539.2	18537.3	16242	13833.1	12196.8	15483.5	14541.5	19575	18944.4	15930.4	14063.8	14441.3	13565.4	18289.4	18140.6	10140.2	12009.3	7851.92	10488.3	17569.6	17569.8	15362.5	14582.9	18470.7	17198	9647.84	10058.6	9130.66	7506.79	16545.5
Fau	20371.4	19054.2	24924.6	23980	22700.3	21623.7	18916.3	18247.1	23444.3	21948.6	28125	25284.6	18851.3	17101.8	20921.8	20648	24026.4	23058.3	18519	18617.4	20854.9	19640.2	16597.6	16093.8	17003.9	16346.9	20619.4	19621.5	15306.5	14065.4	16920.1	16122.1	14646.9	19730.4	12457.7	17365.3	14016.4	14787.5	22010.9	23062.2	19224.7	18847.6	22992	23390.7	14775.9	17049.5	13309.5	12687.1	29965.4
Rpl18a	20346.1	19796.9	24294	23399.8	21459.5	20589.8	17509.6	16845.8	23948.5	23098.9	24729.5	26608.2	14751.8	15475.8	21314.1	21205.3	26585.2	26422.8	17058.2	18328.4	17877.1	17127.7	15872	16403.3	14908.3	14662.7	22617.3	22329.4	13727.2	12743.5	13879.4	12523.3	13811.4	17569.6	11123.9	13762.1	13301.7	17788	20746.8	23157.3	18261.6	18908.8	22038.1	22880.2	11303.1	13918.1	11238.6	9822.57	16904.8
Rps18	20326.9	19334.4	25868.9	25364.3	24127.6	23553.5	20573	19941.3	24147.9	23823.2	22635.6	24810.7	17623.4	14294.8	21590.9	22230.5	28186.9	29906.1	18986.7	20561.1	19071.9	18560.4	13804	12518.2	15284.5	15201.4	22335.7	22930	14362.9	13999.8	15175.6	15163.3	13476.3	15061	8675.38	12901.5	6899.34	9942.96	15924.5	16774.9	15739.7	16162	17488.5	17494.5	8165.5	9749.61	7658.51	7542.21	18216.3
Rpl21	20325	18812.1	24990.5	24660.7	23169.8	22590.3	19431.4	19257.6	22489.9	22281.5	28294.8	29294.3	16827.4	15522.7	18660.4	18634.8	23250.4	23686.2	19764.8	16865.3	22267.9	21728.3	13877.6	12666.4	13402.3	13081.1	24146.5	25106.2	16896.8	15954.2	18765.1	18465.2	19027.4	23057.9	10212.2	13628.7	10828.9	12323.2	26982.7	28801.1	24067.1	23768.2	25770.7	26695.3	10232.1	11919.5	10335.6	9294.1	10428.4
Rpl26	20043.8	16706.1	24787.1	22110.2	22975.2	19856	19180.9	16425.5	22929.9	19721.8	25559.4	22010.3	18352.6	14857.4	19533.3	16562.1	22269.5	19750.1	17585.2	12909.6	17613.3	15094.8	14842.2	10162.8	15534.4	12834.2	19868.1	15897	13634.3	11230.1	13088.3	11015.2	14962.5	16187.3	9522.49	9428.9	8198.88	7509.78	17538.3	16259.4	15358.6	13330.2	18452.1	16038.8	10258.7	10041.3	11064.6	8540.36	17482.9
Rps2	19992.2	20079.4	20959.3	21046.3	19700.5	19647.7	17048.3	17329.3	21479	21902.6	19426.7	22064.3	13570.1	11919.6	19554.6	20994.2	25135.1	27102.4	16382.3	16924.6	18320.3	18997.1	12540.9	10796.9	14387.7	14817.7	21818	23587.7	12827.6	12941.1	15336	16836.8	16414	17240.2	7324.68	11151.6	6796.8	7397.33	13241.6	13572.2	14362.4	14659.6	13876.1	13691.1	5399.94	7036.59	5610.31	5572.59	17288.4
Dcn	19730.7	24538.2	257.508	283.644	82.4423	59.6558	47.9361	26.1092	1372.07	1343.96	83.5091	73.7463	16.7947	0	116.353	113.647	94.3156	83.9533	0	783.069	708.314	752.717	7754.38	9604.17	250.951	238.695	65.2989	114.988	7.46847	25.8366	73.8432	34.8165	15.751	4.17703	43.1901	763.299	403.758	404.247	15.2559	4.889	23.4411	0	70.9944	45.7189	71.3514	21.0359	7.17933	4.51858	6.02218
Rpl6	19641.6	18141.3	23865	21622	21801.9	19721.2	18648	17138.3	22414	20648.4	25925.9	24572.5	16231.7	17088.5	21751.7	20534.8	25561.9	24321.8	20882.3	19705.3	18065	16380.9	13694.6	13243.6	15836.3	14567.7	20250	18598.7	15529.8	13691.7	14717.3	13975.9	15452.1	17527.3	8694.26	12307.9	9808.86	11601.8	16052.5	15648.2	16813.1	14936.6	17781.4	15732.3	10214.2	10866.5	11191	8800.64	17861.8
Ubb	19444.1	19665.7	17613.9	17598.7	16672.5	16536	13946.1	14633.7	17061.1	17982.7	14678.5	14558.2	12622.5	12260.2	18106.1	16978.7	15949.3	14691.1	18687.8	21332.8	17788.3	16957.8	16322.2	18148.2	18777.8	17792.4	13188.8	13489.4	15524.4	15205.8	17719.9	16762	14291.1	18076.8	15925.3	16607.2	7058.33	7789.3	11114.2	11251.4	16173.9	16439.7	11570.9	11122.9	7970.43	9027.8	9136.02	7739.63	8504.62
Rpsa	18907.2	18134.2	20491.6	19045.8	18888.5	17897.8	15696.4	14962.6	20554.1	20432.5	23718.2	22683.9	14469.3	12384.3	19781.5	20688.2	27607.4	27899.9	17486.6	16263.9	22755.7	21302.4	20158.2	20872.4	12700.4	12827.8	18032.3	18819.4	11636.7	11449.9	17143.5	16983.6	11813.3	15211.5	6704.91	13346.7	10087.1	10918	11044.3	11028.2	14518.7	14680.7	13439.9	12170.9	9294.31	10205.4	8755.97	8089.14	20230.5
Cst3	18886.2	19087.9	8948.82	9917.37	5192.31	5725.43	4712.35	4979.09	13618.2	14293.3	5734.82	3566.72	4804.38	4210.76	8531.39	7841.61	6212.64	5441.61	10113.3	10958.7	6962.48	7827.59	11292.1	9966.57	9231.23	8360.91	13310	13365.4	18287.3	18666.8	14611.2	12648	9620.91	11107.1	3126.26	4397.72	3182.15	5496.41	3298.71	3060.62	4209.97	3568.76	4031.22	3364.23	3606.25	3600.89	2273.28	2227.59	5264.45
Rps21	18792	16407.3	22183.8	19619.2	20345.6	17858.3	17849.9	15421.8	20631	18062.2	21059.9	19626.8	14258.2	11092.4	16370	14755.2	19736.4	17375.2	17168.7	14109.1	16642.8	13464.5	16459.4	13148.6	12647.5	11412	16890.9	15131.3	10276.1	8754.25	10773.8	9898.33	12390	12629.5	7862.13	10082	8102.63	8658.98	14966.7	14455.2	13359.7	12385.1	15243.3	13701.2	7356.67	7786.85	7110.24	6080.96	13892.6
Jund	18729.4	18575.3	15171.6	16839.5	13112.3	14869.8	9043.56	10895.8	16996.4	18697.6	8860.36	6834.12	9526.4	9938.87	13109.4	11888.9	9629.79	9844.18	15741	14465.2	9190.03	10535.6	14200.4	24322.9	14557.7	14064.6	12458.8	12829.1	6407.87	7052.68	6235.91	6963.75	5113.83	5227.14	11061.4	12818.8	6089.77	7622.19	13279.5	16345.8	11690.4	13077	13889.4	16810.1	8397.83	8771.98	9450.72	10122.2	4699.63
Rpl37	18478.9	15805.2	25915.3	23709.7	23844.9	21626.3	20376.8	17953.5	22388.9	19507	29079	27177.4	17937.4	15819.9	20941.1	19557.7	25095.6	23529.2	17935.4	18989	18573.1	16346.9	13410.1	10905.7	15293	13246	21468.2	18329.5	14947.8	12936.1	13597.5	11903.9	17694.1	16329.9	10646.5	10828.1	8830.62	10671.8	15782.8	15333.5	14312.6	12080.4	17836.8	15843.5	10523.7	11957.8	10940.4	8667.45	17563.7
H3f3b	18440.1	18162.8	24285.9	25168.5	22289.4	24088.5	18855.6	20347.3	20369.1	21040.9	18826.7	19435	16843.3	18111	22438	23091.3	22344.6	22751.3	19626.5	26124.6	28828.5	29979.8	17017.6	18928.4	20224	20177.7	20448	21541.1	19724.3	20357.2	26107.7	27732.2	17511.9	21921.4	32055.2	29045.3	14058.4	17693.6	18564.7	17859.3	27394.4	28472.2	19739.1	18461.5	13346.9	15311.9	14579.1	12841.2	11536
Rpl11	18142.7	16959.1	22235.9	22004.9	20704.6	20060.4	17231.8	17018.8	20025.8	19517.8	23175.8	24663.6	15056.2	14224.3	18242.2	18812.1	22944.9	22552	16033.6	17439.5	17258.7	16374.9	13024.5	13951.3	12833.8	12970.4	16420.3	17302.3	12712.7	12394.6	13196.5	12887.1	11667.3	16436.4	9271.99	12908.3	7411.56	10503.3	14647.5	15172.2	13708.9	13425.1	16222.5	15463.1	9280	10447.4	9822.07	8665.15	14624.7
Rpl24	18090.1	16683.3	24602.4	22816.6	22382.3	21083.7	18769.8	17880.5	21302.4	19969.4	24797.9	25944.9	17265.2	15079.7	19784	19623.9	24457.6	23213.5	16251.6	18167.2	20171.7	19092.8	15543.2	14040.5	14567.8	14094	19530	19683.2	15051.8	13693.1	15335.7	14115.9	19455.2	19944	9338.5	11901.2	7490.98	9661.75	14216.7	14685.6	14554.6	13674.9	16063.9	14984.5	9819.91	11218.3	9557.15	8337.09	14001.5
Tmsb10	17928	13478.6	41201.5	36405	38483	33094.5	33604.8	29880.7	24960.7	19695.5	47302.3	43503.1	28935.9	24326.3	30333.9	28561.1	35009.7	32050.4	28385	27128.4	33197.2	31483.3	16685	12444.4	11518.2	10133.2	10942.7	10486.1	27653.5	25172.6	24174.2	18326.4	29378.5	36064.8	3643.6	9386.82	8808.46	10039.8	2678.13	2177.39	5410.25	4374.09	7205.28	3616.23	10715.7	11537.3	10201.9	8411.07	12878.4
Rps5	17812.9	16999	20431.1	20069.2	18323.2	17444.2	14691.6	14448.4	18925.1	19384	19506.6	21169.3	13399	11113.8	17031.4	17722.1	20985	22099.9	15475.9	14561.2	17772.6	16453.7	12523.6	12508.5	12468.3	12696.3	17807.5	18668.5	11226.5	10446.5	13086	13085.1	11770.8	12673.3	7389.45	10134.8	7661.07	9736.49	12182.6	13374.7	13700.7	13806	13642.2	13631.5	6744.39	9740.1	7112.59	6316.56	14641.4
Junb	17666.7	18731.5	13190.8	13921.9	8505.62	9752.24	4763.59	5094.69	15714.4	15223.8	7649.64	5288.81	6595.37	8992.04	15898.4	16420.1	13629.6	14445.5	15199.9	12660.1	6390.71	6031.71	7858.9	12150	16091.3	17454.6	17994	18791.7	4727.03	5277.38	4880.27	6832.82	4135.01	3586.38	11010.2	10420.6	8301.36	11630.6	7506.88	8496.11	5596.18	5968.64	7948.88	9201.88	7316.44	6836.19	5315.38	5843.32	6731.7
Rpl38	17653.3	15480.5	18245.8	15592.3	17043.6	13993.4	14440.6	12224.2	17678.5	15140.3	19885.8	20268	13615.5	12823.5	16954.7	15061.1	19268.3	18087.7	14809.6	13520.8	12693.5	10334	12794.9	11154	12911.7	11353.6	16952.9	15045.8	10844.3	9002.31	10335	9708.15	12440.3	12881.5	10161.4	12251.6	10541.6	10766	14702	13630.5	13353.8	11181.2	15751.6	13750.6	11411.4	11263	11202.2	9095.58	17404.6
Rpl30	17612.3	17020	22903.9	21714.3	21775.3	20307.8	18624	17451.5	20101.5	19834.4	24273.5	25115	15701.3	13593.8	17533.2	17492.2	21096.8	20707.6	17487.2	16696.6	17224.7	16397	10980.7	11226.4	13217.2	13050.9	19195.1	18722.1	14386.3	13035.5	14281.8	13147.9	15118	15870	9100.53	11487.3	8213.06	9020.49	15958.8	16209.7	14848.4	14322.4	16578.8	15755	8960.7	10908.6	8113.33	6653.25	16644.2
Akap12	17598.5	16660.2	5556.49	5812.6	7276.84	7546.58	10488.8	10177.7	4392.3	4038.11	4592.05	2676.62	7039.13	7976.62	290.248	257.905	343.611	306.562	3422.36	5203.86	4950.38	5817.97	606.384	600.211	3512.56	3703.11	3203.21	3168.81	3145.51	3151.94	2266.83	1968.47	2782.76	2294.89	299.978	586.197	944.542	1177.87	62.8408	28.6487	222.558	52.1177	346.448	180.624	523.336	396.349	236.952	219.423	49.1293
Fn1	17578.7	15293.3	31251.4	35229.1	31196.6	35799.7	42261.9	46244.2	21241.9	19211.3	13232.3	8202.5	26503.3	28875.5	3226.89	3072.39	1814.5	1606.93	21193.4	24438.2	23435.8	26792.6	2023.09	2674.25	5130.7	5406.26	9114.41	8721.27	1707.77	1470.45	3639.5	5224.83	4430.03	4954.15	910.303	1894.15	4959.11	7805.82	312.695	227.254	349.504	263.139	1407.26	897.718	2102.23	2116.24	638.473	601.324	5226.07
Rps27	17564.1	14507.4	22157.6	19326.9	20125.8	17407.8	17163.5	14694.3	20630.3	17669	18712.5	19411.2	14774.8	10611.9	16275.6	14647.9	17997.1	15880.8	15836.8	14508.2	14289.9	12301.3	14010	12973.5	13033.5	11538.6	16373	14161.8	11409	9839.64	11240.4	9517.05	13402.8	15157	8377.53	10400	6954.99	10017.5	16138.4	15953.4	12529	11594.1	16521.4	15727.9	8832.75	9187.23	8692.64	6446.91	11592
Fstl1	17446.6	17849.5	6592.07	6398.02	5301	5343.75	6413.06	6143.82	14015.1	15533.2	4124.85	2714.54	5448.82	5119.86	14283.6	13906.2	8838.61	8028.08	13208.4	13716.7	6196.26	5890.65	3834.84	4324.68	25565.5	26677.8	13980.2	14226.9	6059.94	6144.75	6581.34	7743.27	5000.44	3084.77	490.923	1366.57	1951.04	2787.54	248.416	137.667	339.259	254.438	1142.62	621.861	2250.15	2193.16	2341.8	2499.79	458.4
Rpl8	17344.4	17384.2	20536.4	20367	18912.4	18749.4	16051	16124	19573.6	20143.7	18635.6	21697.3	14992.3	12111.6	17909.7	18734.9	21902.6	22840.6	16749.2	16477.7	17609.1	17555.9	11965.3	12619.7	13517.1	14416.5	17885	19350.1	13467.4	13090.6	14517.2	15031.1	11125.2	15809.6	7015.08	12444.1	7436.49	11945.7	14295.7	15085	15180.5	15246.3	15561.7	15381	7413.54	9579.24	7716.29	7603.51	14211.1
Rps13	17170.2	16182.3	20954.8	20376.7	19334	18596.4	15846.3	15444.7	19296.4	18711.8	22259.9	25314.9	15467.8	14088.7	15284.8	16195.4	20806	20442.2	13636.8	14879.8	17623.9	16724.9	10924.1	10681.8	11203.2	11282.2	16269.2	16792.9	11409.8	10783.1	11488.1	11518.7	10564.8	12784.1	7878.15	11305.8	7272.28	9403.79	11978.2	12231.3	11909.5	12593	13340.9	12726.4	7552.05	8479.59	6571.21	5994.03	15698
Rpl15	17095.5	16644.8	17524.3	17342.9	16459.2	16261.8	13778.5	13419	18641.8	18471.5	18189.6	18396.8	12369.5	10999.8	20026.7	20345.7	23281.2	23754.4	15614.9	17566	16388.7	15595.8	13634.2	13456	14603	14521.5	18436.8	18590.6	13691.4	13110.1	14856.7	14716.2	14000.1	14275.5	8180.61	11303	8016.91	10330.1	11830.1	12400.5	13767	14328.3	13750.6	12930.8	6395.37	8421.67	7293.57	6825.02	12866.5
Rpl9	17002.9	16078.5	22578.3	23125.8	20905.4	21115.9	17612.1	17711.1	20109.1	20354.1	21353.8	24421.5	13391	12986.7	16446	17194.9	19306.5	20315.9	16132.3	15645.7	16600.4	16661.9	10959.2	11291.9	13236.5	13556.8	17786.3	18880.4	11472.2	11273.3	12300.4	12700	12201.3	14274.9	7172.09	10713.8	5460.89	7745.01	13552.7	14557.3	12498.7	12050.7	14126.6	14287.1	5841.98	8023.85	5541.6	4844.69	11365.2
Meg3	16910.9	22779.9	611.218	558.585	385.629	236.016	256.541	215.34	7152.64	7162.4	756.784	404.068	856.631	258.124	3651.62	3625.48	1511.29	1340.71	4505.66	3059.39	1322.46	767.396	8252.58	10845.6	7274.48	7467.52	6518.85	5345.5	7309.02	6764.79	3645.96	3806.23	6183.1	4910.95	819.177	912.899	3793.64	2090.49	12911.5	14817.3	6163.46	8087.93	9793.12	11595.7	6154.6	4109.86	5902.35	5661.18	80.9501
Fth1	16779.8	15890.9	21120.5	22243.5	18528.4	19095.5	16111.9	17370.7	19973.9	17645.8	32468.8	24308.2	12703.7	14869.8	10124.6	10166.6	11454.4	11549.1	16057.7	13576.7	17161.8	17831.7	25301.1	20961	9171.26	9427.93	10178.4	11282.1	7657.61	8962.61	7833.39	8444.74	13189.1	14150.1	23243.1	24071	21779.8	27116.2	18166.6	17249.9	17013.9	15730.5	19547.5	17161.4	14419.2	14765.7	7981.18	7231.18	185793
Rps15	16758.8	15735.5	20988.7	19686.8	19571.4	18765	17432.5	16945.9	19862.6	19194.4	20170.6	20203.7	14070.2	13019.4	16022.7	16437.1	19923.5	19484.4	15291	15363.9	19594.9	18483	12440.1	11744	12629	12282.5	18954.6	18601.1	14105.5	12725.1	15293.5	15335.8	15165.4	16316.9	8544.97	11162.4	10326.5	11419.8	15965.2	16917.1	16380.3	16941.2	16422.7	16911.2	9910.67	12876.1	12428.4	11024.8	13604.6
Rps11	16635.9	15079.5	20468.3	19741.3	19167	18201.8	15939.1	15271.4	18221.6	17642.4	23589.9	23498.8	15036.6	11867.2	17687.1	17815.8	21699.7	21150.7	15880.1	14394.3	16712.7	16533.3	12495.9	11447.7	12794.6	12586.7	17538.9	17671.8	12909.2	12143.9	13121.7	12444.1	13563.8	15416.4	8487.19	12284.7	8332.18	10179.7	12070.2	12418.1	12458.1	11923.5	14152.1	13207.8	9613.75	9143.78	7721.85	7630.51	20290.6
Rplp2	16430.6	14995	20805.5	19442.4	19738.5	17981.6	16914.3	15669.4	19594.3	17958.5	20519.6	21219.9	14095.6	12506.7	16509.1	16249.9	20480.5	19379.8	14681.5	15427.7	18152.9	16215.8	13189	12509.1	12626.9	12747.1	16874.1	16246	12309.7	11614.4	14244.3	13746.6	13581.4	15011.5	7663.64	10377	6851.09	7713.13	14117.7	13978.3	15207.7	14889.9	15495.9	13861.4	8116.67	9537.1	7864.46	6876.75	21964.2
Rpl12	15966.4	15920.9	16529.8	15544.8	15064	14662.8	12578.1	12189.5	18312.2	18831.1	15693.2	17024.4	12081	9405.27	16647.1	17399.5	20662.2	22204.9	13518.6	14229.6	12906.9	12151.9	10277.6	11514.3	11569.1	12096.6	19114.4	19680.1	10482.9	10315.6	11167.9	12524.1	11776.6	13564.4	5968.81	9379.25	6310.13	7689.81	11511.3	12505.2	12418.1	13233.4	12686.9	12814.7	5696.43	8851.28	6219.78	5694.09	12503.4
mt-Nd1	15717.7	17033.4	24149.5	24126.1	26633.7	26388.2	28939.5	28763.9	19872.9	19780.9	11741.7	6745.56	28798	30222.5	20749.7	22797.3	22283	25654.5	20357.1	31026.9	27616.4	27803.7	35420.1	30675.2	19992.2	22257.5	19698.5	21406.8	26635.1	27942	23503.3	26641.8	20178.8	14101.8	15176.7	17344.7	23867.8	20276.4	19706.8	20217.5	20125.4	23718.9	19558.9	21420.4	21096.1	15046.9	28000	27019.5	21915
Ptma	15615.3	15617.8	25672	24734.6	24788.9	24518.5	21908.5	21646.5	20933.6	19543.3	30674.8	28788.7	21689.9	20507.8	41581.4	41020.8	51070.7	49807	30422.7	36060.4	48994.2	46251.2	30612.4	26378	34122.5	33516.9	30314.6	30103.5	34192	33399.2	52849	51633.9	37480.2	40438.5	31902.2	35516.5	15818.5	22687.1	20648.6	19008.7	58895.5	56994.5	23882.5	20156	14015.1	13674.1	13825.4	12583.4	17864.4
Gpc3	15583.8	14227.4	8995.75	8990.37	7602.61	7642.46	7898.86	7740.71	11056.9	11304.9	4045.6	2083.95	4451.98	5556.53	243.168	250.889	489.05	348.01	3821.81	4056.63	8030.5	8604.26	32947.5	31663.4	472.054	494.628	1094.95	1278.98	367.927	330.936	688.797	805.531	1867.69	1476.07	429.571	2867.62	1618.76	2529.6	862.842	828.336	1279.28	972.888	1267.96	1005.75	1621.65	1795.42	1806.94	1837.94	87.7071
Rpl10	15401.4	15659.1	16970.6	17241.6	15748.1	15521.1	13118.9	13417.2	16645.4	16427	15115.6	19574.7	9496.83	8361.73	15606.1	15315.7	16140.3	15693.9	15990.1	13084	9747.04	9340.03	9770.87	10213.3	10711.4	10316.3	15105	15538.1	8720.11	7858.87	7845.2	7829.6	10391.5	8778.48	5381.9	8062.56	3890.59	3765.22	14377.4	15722.7	10813.1	10596.1	13799.8	14464.7	4448.23	6493.28	4234.16	3947.38	11732.5
Rpl7	15340.5	14909.5	18545.3	18579.3	16957.4	16734.6	14279.3	14573.2	17207.1	18107.9	17699.8	19446	11828	12594.8	19112	20026.2	21279.1	22420.7	15145.9	20069.5	13652.2	13066.6	11604.7	12552.2	14743	14648.6	15612.9	16548.5	10525.7	10307.4	9905.29	10227	10061	12442.2	7020.83	8957.9	6509.54	8706.25	12171.2	13452.4	11469	11521.7	13060.1	13841.5	5581.04	8263.02	6620.31	5578.52	11268.7
Rpl36	15091.9	12644.6	19485	17923.4	17673.1	15726.7	14804.5	13293.7	17711.3	15705.4	20400.3	19555.9	13012.6	13031.3	14668.9	13669.1	17793.1	16322.3	12202.3	12769.4	13570.7	12265.3	12831.2	13583.7	11372.4	10560.7	14932.8	13859.5	11563	10402.2	10612.5	9812.45	15745	12952.8	8436.92	9746.86	8680.75	10545.4	13953.4	13778.1	12029.8	10709.7	15616.4	14275.9	9200.68	10253.2	10411.2	8553.82	13341.4
Nfib	15066.1	15395.8	12468.4	13157.8	12386.9	12873	12754.4	13113.4	14631.8	14581.7	8311.19	8177.32	10006.3	12603	14285	13911.7	13518.4	13830.3	13319.5	13728.6	11485.8	12094.7	6828.92	6979.95	9563.59	9425.28	7407.18	6462.2	711.493	636.775	2290.92	2637.62	2434	1770.25	1832.83	2532.07	3194.86	4189.79	1464.81	1439.47	1773.46	1755.66	2186.05	1726.38	2643.22	2872.74	2871.79	3522.9	104.834
Rpl18	14840.1	14053.3	19472.3	18954.8	17813.3	17239.1	15149.3	14836.4	17811.9	17462.4	19785	20664.5	12221.2	12763.4	16255.2	16963.1	20952.9	21593.7	16041.9	15065.1	16791.8	16649	10040.4	10012.6	11932.3	11827.3	18070.1	18628.8	11490.1	11012.9	13513.6	13418.5	12204.2	13957.9	7910.45	12159.9	8030.36	9816.37	16120.4	16643.2	15501.6	16001.9	16769.2	16413.5	7252.44	9323.41	6648.85	5849.44	12413.6
Postn	14459.6	18410.3	166.742	133.708	144.932	110.119	118.253	119.513	800.69	761.41	931.615	390.371	86.2118	205.238	1112.91	1020.62	553.677	374.119	2189.41	1223.14	1138.64	706.658	81.8923	327.52	7317.15	8224.4	9387.56	9190.67	52986.2	54765.4	33094.6	34485.1	19849.9	17376.1	270.246	813.468	1432.29	2673.05	96.7583	89.5112	1951.32	1148.42	542.674	190.011	541.711	320.395	574.606	334.728	71.5623
Rps3	14332.3	14219.6	21008.7	21679	20753.3	20725.2	18297.6	17906.1	16661.9	16702.3	18618.8	21724.5	16058.6	14130.4	15858.8	16258.6	19028.4	20080.3	15856.9	17666.1	18543.2	17900.9	11747.2	10293.9	11699.2	11772.4	16193.2	17044	9995.95	9605.89	11474.6	12304.1	9020.88	13282.6	7073.48	10156	6505.02	9258.6	12852.5	13901.6	13250.9	14680.1	13765.1	14223	6105.97	6444.02	5702.15	5614.04	14968.3
Ftl1	14312.7	14079.6	12239.5	11838.5	11872.1	11364.1	10523.8	10497.2	13274.9	12663.9	23229.5	15231.4	8203.5	6849.47	14480.4	14427.3	13686.9	13158.2	13957.3	12020.4	10587.2	10729.4	10244.2	9391.23	12712.6	12215.9	7573.3	7910.4	9794.16	9828.52	7487.64	7559.7	11973.9	11202.2	15982.4	16441.9	13118.7	15752.6	16689.2	17098.8	15296.4	14808	16928.1	16678.4	9090.49	10422.6	5703	4595.44	105121
Igfbp4	14267.8	13236.4	6846.49	6926.02	7098.09	7047.07	8572.71	8254.59	10852.3	11702.7	4072.84	4060.95	8214.78	6023.16	1292.16	1338.26	1403.46	1453.47	5368.72	5635.56	5536.67	5839.38	938.622	3423.54	4415.65	3964.03	1758.85	1607.52	1179.59	1087.36	1245.83	1244.79	2034.66	1465.39	318.809	725.561	1693.08	3214.07	112.261	70.6217	93.145	121.142	406.834	251.429	407.237	518.599	215.689	120.492	89.5256
Rpl29	13942.8	12559.3	17109.3	16808.2	15836.3	15283.6	13229.5	13094.8	16224.6	15405.5	18357	22305.8	11188.3	9538.5	13347.3	13472.5	16278.1	16272.2	11742	9961.27	14031.8	14211.4	8302.35	7891.01	9726.22	9884.24	14106.9	14563.1	10710.3	10071.8	11912.7	11196.9	10634.1	13626.9	6147.2	8620.84	11061	13393.7	10645.5	10918.5	11252.7	10324.2	11489.5	11329.7	7211.86	8977.55	6775.25	5974.26	10298.2
Serf2	13716	12153.8	7748.97	7176.79	7530.66	6916.96	6924.2	6632.84	9487.93	8837.41	9546.37	8636.18	4798.77	4689.35	12464.6	12065.4	10386.1	9638.7	11884.4	8056.03	6814.7	7049.77	5719.17	5269.84	12450.3	11448.8	12413.8	13383	7079.72	6756.36	7759.37	8499.92	7838.05	7320.99	3943.61	5541.39	3718.36	5533.06	4942.89	4412.11	5578.45	5331.88	5932.67	4805.4	4888.88	4574.05	4981.95	4474.5	10041.2
mt-Nd2	13715	15771	19262.6	20005.1	21569.9	22270	24941.2	24754.6	16325.5	17991.5	13311.6	9146.44	30801.5	24484.4	20695	22091.8	20577.7	22870.7	19126	30088.2	22242.3	22117.4	32404	31262.1	23354.1	25537.8	20180	20916.7	25496.9	28301.1	20936.5	24382.7	22663.3	20725.3	22729.4	21390.8	34701.9	41671.8	31290.4	34092.7	25077.6	32160.9	28241.1	34228.4	26090	19506.4	33510.9	31529.7	19937.2
Hsp90ab1	13633	13963.6	14986.6	14549.9	14478.9	14383.6	13936	13839.4	14656.1	14661.1	14364.1	10826.8	15953.1	11587.7	21009.6	20659.5	25187.3	24910.4	17739.9	17464.7	14259.4	13494.1	13420.7	13852.5	17083.2	16517	16402.1	17056	14678.3	14984.8	12132.5	13533	13603.3	15119.2	15381.8	15945.2	9720.64	10516.2	8015.36	8249.08	9699.62	8732.75	10360	9184.89	8986.05	10227.1	11226.6	11041.6	14877.1
Rps26	13508.1	12458.5	18033.7	15836.9	16538.2	15086.7	14430.2	13021.8	16728.5	14568.2	24534.5	25167.8	11213.8	10143.5	17283	16600.7	22856.7	22115.7	10122.7	11034.6	14614.9	13844.3	9426.98	9842.55	10384.6	9661.89	18037.8	16803	8998.77	8178.55	11595.8	10521.2	13255.4	13668.2	9347.31	9994.44	8470.01	9489.33	12567	11958.7	13612.2	12371.5	14469.6	12279.6	7381.72	7988.8	6852.89	6298.02	15149.1
Rpl23a	13178.9	12871.7	16425.2	15693	15788.8	15072.8	14104.3	13585.6	15073.3	14696.5	14820.8	16048.8	9758.78	11777.1	14743.7	15009.7	17794.8	17950.1	12174.6	12183.9	13233.8	12665.3	7069.06	7292.95	10596	11085.5	14524.7	14533.2	9533.46	8928.19	10063	9594.94	8047.67	12718.1	6008.15	6919.66	6187.2	8486.11	11813.8	12345.6	12450.8	11691.7	11759.5	12076.9	7164.51	7807.85	6164.3	5547.06	11678.7
S100a6	13088	11951.2	3598.7	2914.23	3475.3	2546.42	2699.68	2170.88	11638.3	10665.3	4493.11	3605.34	1691.02	1669.21	507.446	392.295	617.805	578.203	887.702	2118.96	2694.38	2238.01	19988.3	19048.1	418.672	527.673	6009.87	6055.68	1556.96	1606.01	2142.28	1871.11	1330.56	2311.7	20884.5	16659.2	4540.08	4406.11	428.231	247.204	490.02	637.7	2965.98	2310.45	21727.8	26760.6	26805	25453.4	1432.6
Lars2	12884.8	15531.4	13073.9	13996.6	14213	14727.1	14246.7	14950.2	14132.8	15297.2	24906.5	28973.4	21430.4	25089.3	11577.3	13176.8	12179.9	13095.1	9328.3	10826.9	11352.2	11569.5	34747.4	31701.1	15768.3	17699.2	17203.6	16735	18733.1	18647.7	12684.9	16180.3	31911.1	37671.7	30947.9	22858.3	46033.2	27571.4	13811.5	15304	12153.4	13138.7	16920.2	17766.2	55896.2	52083.3	36965.6	36443.9	13550.4
Rps17	12838.7	12216.6	15485.3	14288.5	14508	13950.1	12684.3	12190.9	14264.6	13540.6	15277.3	16650.8	9959.28	8155.97	12889.4	12988.2	15587.1	15529.8	10015.3	12758.9	15141.8	13981	9195.27	8611.86	10346.6	10177.8	12630.2	12582.7	9336.54	8802.59	11135.4	11011.1	10543.1	11991.3	7248.74	7912.25	6226.78	7329.68	11302.3	11307.4	12353.7	12522.2	11324.8	11609.8	7135.91	7070.34	6966.26	6167.47	11994.6
mt-Nd4	12791.1	14123.7	16282	17063	17043.9	18337	20322.4	20660.2	15150.2	15966	10341	7962.4	26825.6	20317.8	18401.7	19800.8	17661.8	19483.2	20604.9	25911.7	16203.8	17083.8	27100.9	28174.2	18884.8	20604	18732.3	19162.5	21772.5	23516.7	18601.3	21056.8	20518	15215.6	28183.7	27999.9	26256.3	28887.5	30996.7	34306.5	25328.8	32285.3	29300.1	35404.5	25232.8	17216.2	32658.7	31266.2	26180.6
Rpl14	12716.1	12023.4	13758.4	13887	12803.8	12345.2	10377.1	10547.8	14111.4	13960.4	13840	15162.3	8505.12	8379.89	10881.3	11255.1	13559.9	13742.2	9626.72	9595.16	12063.7	11509.9	9274.26	7950.68	9240.84	9597.78	12381.3	12725.5	7568.65	7512.9	8850.59	9137.66	8281.11	10130	4723.8	6961.49	5372.58	6472.01	9851.51	10399.6	11097.6	10306.6	10268.7	10463.9	4864.82	5536.29	4468.25	4395.12	9239.12
Col14a1	12688.3	13895.5	193.775	116.172	117.785	92.1163	132.424	95.8741	2814.66	4475.65	94.7157	92.0525	126.754	21.783	582.757	299.833	188.35	119.342	1138.16	1128.71	790.348	754.469	5915.79	5458.87	1870.26	1568	1869.56	1724.93	349.224	303.464	630.497	792.241	194.859	371.039	74.888	429.573	385.511	269.672	13.2932	9.37141	46.4756	5.42931	78.9735	71.7337	159.886	58.1634	4.29248	4.14712	13.5917
Rpl5	12392.2	12466.9	14133.1	14578.6	13338.5	13839.8	12003.4	12083.4	13605.6	14851.9	13140.3	15145	11105.7	9529.97	13382.2	14284.6	15407.9	16136.2	11758.2	12684.9	9822.77	9696.49	10974.5	11409.1	10950.1	11360	13780.7	14499.2	8726.16	8458.41	8714.45	8411.96	8924.62	9852.89	6484	7753.31	5119.35	8672.64	11424.8	12957.3	10072.5	10880.5	12001.4	12739.2	6168.61	7339.16	5635.5	5444.24	11571.5
Myl6	12369.1	11086	13764.7	12645.2	14607.2	13457.1	13191.8	12527.1	12260.7	11516.5	20236.1	16551.7	10892.7	11213.5	24207.7	24835.9	20404.3	19047.1	14740.5	18836	9994.53	9981.95	13594.2	11527	33642	34054.3	32371	36547	17380.6	17990.6	15071.5	16619.2	20178.4	20767.2	9510.37	11583.4	10309.5	12813.8	7426.3	6700.82	8700.91	7587.89	10401.2	8385.67	13166.4	16806.8	15536.4	15156.2	11999.3
Rpl10a	12258.3	11526.7	14223.1	13618.4	13184.3	12795.5	11020.7	10813.4	13802.4	12950.1	15307.1	15394.5	10241.4	9118.83	15047.8	15562.7	17882	18321.5	10853.2	12065.8	10790.9	10052.7	8716	8141.46	10446.9	10396.4	15495	14922.7	8625.98	8535.59	8979.84	8951.38	10235.5	11322.3	5854.47	8911.98	6893.35	7871.25	10385.2	11124.8	9102.88	9672.47	11430.6	11610	5448.51	6758.26	6179.6	5914.79	10614.9
Rpl3	12241.2	12301.9	14766.8	15539.6	13830.5	14483.4	11873	12164.5	13737.2	14354.3	15261.3	18067.1	10409.1	9535.36	14218.1	14664.8	16805	17926.5	11863.2	12854.3	11058.7	10982.3	8785.35	9728.53	10933	11224.5	13985	14519.2	9667.4	9554.92	9634.11	10490.2	10485.5	11987.9	5860.81	8083.79	6119.58	7675.65	12433	13563.1	11135.3	11991.1	12412	13337.5	5091.54	5858.91	5148.51	5142.93	10095.7
Ppia	12092.2	11104	15027.6	14113.5	15354.8	14718.7	14031.6	13659.3	13698.9	13248.1	19157.6	17804.3	13068.6	14357.2	16978.6	17441.6	23062	21895.3	13388.1	13383.5	26559.9	26342.5	9582.24	7100.2	13231.4	13477	16134.9	17549.7	17262.2	17573	29730.2	28903.3	20196	23496.3	14166.8	14832.3	9739.18	9708.26	10470.1	9196.92	20694.7	19547.5	11487.7	9467.02	6374.07	9427.65	7361.99	5919.93	12070.4
Tuba1a	12058.9	11445.2	6560.01	5778.6	6644.78	5645.64	6519.84	6128.82	7967.51	8083.62	7578.86	7015.23	6849.93	5787.91	10842.4	11547.5	10763.5	10601.4	8128.2	8783.79	6607.54	6256.34	3173.81	3498.69	8560.02	8586.87	5960	6385.54	12058.9	13651.6	14776.5	12759.6	10859.2	15953.3	14713	14067.8	5040.89	8327.35	281.494	209.491	922.113	431.438	1290.03	734.339	3463.56	4683.24	4105.62	3875.06	209.682
H3f3a	12022.2	11364.6	17891.5	18959	18294.5	18965.9	16405.6	17289	12860.1	13619.8	19404.5	19455.6	11912.7	14811.8	18843	18870.4	19771.7	19715.9	18336.6	19307	20751.3	21615.6	10722.3	9270.19	16774.2	17140.5	12582.8	14303.8	13120.1	13086.7	16853.6	17890.6	14210.1	16141.6	11824.1	11238.8	8328.05	11650	8817.31	8471.79	13558.1	13170.6	9948.88	8955.35	7587.37	9083.44	7249.25	6549.24	11191.5
Fbn1	11982.9	11970.6	5637.94	5531.83	5335.54	5215.92	6697.66	6284.72	8596.29	8916.24	2121.51	1565.68	5455.28	4809.11	7150.83	6717.86	4614.61	4443.17	8723.48	6706.9	5108.38	4809.89	2568.54	3673.31	5431.11	5256.07	6897.15	5790.24	6126.18	6065.47	5094.46	5911.78	3254.34	1900.18	219.955	675.831	2302.68	1677.14	78.9438	67.6081	314.431	141.298	440.998	208.22	579.131	463.054	220.649	216.563	79.9879
Col6a2	11923.5	11311.1	5753.38	5495.74	5481.61	5115.78	6600.61	6113.74	11962.9	11961.8	3109.99	2696.68	4204	3140.82	4301.02	4067.82	2906.77	2607.5	5158.21	5222.66	5851.16	5723.69	9660.32	8331.1	5966.16	5282.45	1635.94	1577.7	2786.7	2846.21	1641.88	1496.93	1987.88	848.825	246.566	1184.26	2575.02	2872.64	786.727	679.643	511.841	405.03	799.634	554.34	448.514	472.043	195.04	138.49	87.7247
Peg3	11851.9	11998.9	4355.43	4371.13	2678.94	3189.15	2801.23	3078.84	5850.39	6462.91	1704.92	1495.31	4612.36	6889.9	1391.4	1364.2	454.12	559.209	4630.17	2707.68	3030.44	3049.89	1430.48	2249.77	2267.72	2382.39	1391.6	1207.37	347.654	382.45	727.419	720.914	558.662	506.602	874.127	786.161	985.124	1117.42	250.366	212.581	400.261	360.847	385.242	448.716	840.98	1237.82	1217.8	1311.29	37.1851
Apoe	11750.3	11603.5	4834.68	6249.69	4002.45	5156.46	4091.31	5110.3	8170.14	8129.25	8684.78	2142.21	2685.2	2706.7	2642.63	3201.95	4120.38	4244.65	5486.28	4069.64	4260.23	5150.28	12179.8	11215.9	1864.24	1596.51	6877.72	7573.57	434.714	394.813	2572.79	1848.78	789.751	2192.58	1135.87	1246.79	5321.73	5154.24	4668.02	5683.78	4025.77	3998.43	4108.14	5265.2	2773.7	2528.78	422.617	564.126	5389.28
Dpt	11748.6	12783.2	13360.1	14490.8	15023.4	16029.2	19853.9	20307	7098.82	8055.41	8715.01	5451.34	9227.05	12809.2	568.776	481.208	434.559	258.691	8215.87	8847.68	10277.3	12194.9	622.939	608.063	3571.14	3829.1	641.767	747.112	129.425	229.95	380.87	453.397	1704.57	1751.94	763.673	681.552	1996.2	3369.66	131.132	71.7033	127.238	133.177	500.744	259.56	448.39	741.231	97.7984	127.472	114.535
Rack1	11539.1	11515.2	12831.8	12727.3	12082.5	11681	10305.9	10371.3	13399.3	13737.6	12630.4	14435.4	8570.36	8896.47	14609.9	15470.6	16471.6	17386.6	11260.9	11404.6	9595.8	9096.56	8071.87	9041.22	9775.51	10100.5	13186.5	13858.1	9001.19	8855.89	9207.57	8771.16	10638	10229.2	5135.95	7609.87	6817.78	7616.31	9100.25	10027.3	8976.23	8783.35	10013.7	10251.3	5288.74	6256.56	4675.15	4217.74	13761
Mfap5	11536.4	13138.6	2601.44	2212.58	553.699	581.575	181.426	262.993	6670.73	9646.7	1092.68	360.638	1041.85	737.146	1174.52	972.642	271.771	207.041	2244.25	4633.12	1595.18	1318.23	1545.31	1203.42	6618.05	6665.41	448.245	502.596	14.8436	18.3706	195.824	300.867	147.526	165.203	39.4809	138.421	810.128	521.756	31.0146	18.0802	16.7102	20.8258	105.509	41.2163	185.329	405.667	39.1808	52.6626	25.9291
Rps25	11379.3	11073	13359.6	12933.7	12622.6	12373.6	10762.9	10488.6	13089.3	13020.9	14927.1	14213	9503.05	8138.15	12328.5	12454	15574.4	15258.8	9914.33	11253.2	10862.7	10780.7	9285.27	7494.8	9107.7	9150.94	12622.3	12349.9	8662.95	8315.09	9089.35	9134.36	8757.3	11097.2	7692.07	8476.99	5491.96	7096.16	10085.1	10411.7	9708.51	9316.76	10860.7	10466.2	6127.17	7407.81	5936.05	5324.59	13966.6
Col6a1	11352.4	11339.1	5865.38	5604.34	5698.03	5646.42	7078.25	6851.16	9965.47	10102.7	3452.63	1703.39	5287.08	4454.94	3714.82	3486.92	2400.81	2372.98	5898.56	4266.16	5242.95	5389.91	10185.3	7915.33	6227.34	5947.34	1725.23	1907.53	1543.94	2006.98	1190.22	1462.55	2057.31	1268.8	346.309	1196.42	1686.2	1803.41	2356	2336.55	958.725	1020.49	1670.37	1765.05	414.268	541.132	164.255	140.228	85.4377
Fosb	11291.7	13081.3	8963.05	9469.04	6960.03	8449.3	4468.84	5494.72	10672.3	12637.7	3708.74	2146.9	3532.75	5255.63	8732.19	9113.22	7536.98	7917.53	11437.3	10798.7	6899.84	6548.17	11174.3	17665	12389.7	12972.7	11397.3	9852.15	3421.43	4727.98	5411.23	6420.31	2350.8	2419.32	6455.84	6354.5	4654.06	4839.22	5898.38	8451.38	4701.91	5871.49	5989.8	8595.3	6224.43	6805.89	7236.22	9797.77	3809.1
S100a11	11071	10100.8	8611.42	7901.18	9030.87	8799.99	8254.21	8482.85	9150.18	8151.75	11113.6	11888.1	5196.32	5914.55	8295.35	8415.09	7447.92	6891.74	6059.96	6968.25	7212.07	7650.18	12593	9220.89	5290.22	5083.32	12187.2	13211.6	10222.9	10681.7	11064.2	10534.7	9599	15152.5	18286.9	15234.7	8500.99	14020.3	4561.19	3885.83	6500.16	5905.29	5995.19	4994.62	9749.51	10995.8	9221.37	9068.53	14217.4
Eif1	11066.1	11347.5	9894.1	10180.2	9461.93	9370.86	7803.43	7956.36	10204.8	10652.7	9394.38	8888.31	8421.95	7565.94	12119.5	11840.7	11874	11914.8	10344.7	11404.7	9934.87	9947.14	10821.9	9986.1	12792.6	12531.1	9637.65	10421.7	9511.94	10135.6	10548	9963.03	8307.47	8619.84	10937.3	11537.3	6234.79	7171.06	8934.21	9653.47	10356.7	10414.7	9053.19	10082.7	6704.35	8022.3	7623.96	7112.07	8357.96
Ifitm2	10810.3	10274.4	9803.84	9874.06	8071.49	8053.4	7188.5	7330.69	10803.4	9928.11	7053.49	5774.4	6006.79	5831.59	6413.18	6500.79	7009.44	7153.6	5378.4	7293.8	6703.15	6894.55	6315.29	6173.28	5162.77	5065.72	5213.79	5251.2	8977.65	9546.4	6649.29	5612.67	7067.78	8332.42	1342.12	3062.66	2288.74	4445.82	1175.49	956.509	1664.72	1304.29	1800.84	1467.58	1689.71	2080.56	842.709	645.1	414.028
Serpinh1	10738	11646.3	5508.83	5284.96	5562.28	5352.13	6562.77	6285.72	7655.42	8095.29	2759.58	2584.22	5050.03	4235.47	8577.68	8495.27	7958.61	7862.3	9206.65	6769.55	4840.17	4891.67	9212.79	7894.79	6868.14	6505.35	6480.81	6890.06	8675.58	8576.06	6735.2	5824.06	4244.86	5164.3	723.465	1851.76	1756.88	2205.09	857.896	748.912	1262.67	1010.18	1454.18	1140.37	2116.93	2242.19	2379.72	2401.45	95.2245
Rpl27	10648.9	10099.4	14497.9	13556.5	14435	13341	12049.7	11759.6	12984.6	12094.5	15477.9	17464.4	9200.47	8768.14	13197.1	13075.9	15313.8	15308.5	12179.3	10860.3	11618.3	11317.2	7683.46	6677.13	9716.86	9457.09	11015.1	10537.7	10190	9585.32	9616.06	9035.92	12641.5	12281.9	6660.76	8441.46	4494.29	7020.02	10108	9782.32	10052.9	9779.67	10864.6	9889.23	6070.16	9369.51	6344.62	5165.66	11970.2
Actg1	10562	10243.4	12101	11881.7	12399.6	11836.3	11707.5	11439.7	10131.6	10135.9	14371.6	12719.6	11182	14379.7	15107.2	16722.6	16378.8	16529.5	12347	14457.6	13129.7	13779.1	13047.4	13719.2	11427.2	12813.3	10381.4	12567.8	11844.8	13155.3	14198.1	14815.3	12899.7	13270.5	19870.9	22467.1	12655.9	15814.7	12789.1	13024.9	16751.3	16344.3	13794.5	14615.1	12411.7	18154.9	14367.6	15208.2	34832.6
Rpl31	10541.6	10023.4	11199.8	10257.8	10361.6	9841.43	9378.62	8770.68	11022	10841	12512.6	12312.8	7767.64	8003.13	9301.11	9541.72	11304	10910.1	8231.22	7859.36	9832.05	9793.37	9015.04	7342.64	7397.16	7072.95	9737.2	9759.5	6217.9	5966.3	7460.29	7334.26	7143.81	7132.83	5807.12	6125.41	4707.22	7276.47	8973.87	9048.5	8968.11	8354.66	9338.43	9252.92	6246.25	6870.99	7238.99	6056.82	8565.16
Rrbp1	10465.5	10951	5204.27	4724.75	4679.51	4673.28	5868.85	5351.82	8872.79	8653.33	2384.47	1063.12	6661.8	4460.3	8263.51	7972.58	5838.52	5318.9	8242.59	6451.08	3989.12	4052.65	7345.61	8447.18	8517.29	8135.01	7411	7130.48	4676.01	4446.56	4393.66	4298.38	3277.74	2267.84	1918.5	2788.43	2622.69	2670.39	4546.21	3719.97	3294.91	2947.07	4443.38	4027.2	3515.72	2733.72	5204.85	4050.7	4011.28
Rps6	10243.2	10124.1	12067.3	12049.2	11046.7	11247.4	9181.96	9598.34	11865.5	12843.2	12776.8	14305.9	9269.63	9749.83	11875.7	12727	14975.8	15342.8	10027.3	10344.8	9459.99	9262.17	8207.18	7152.39	8646.57	9042.82	10677.7	11781	7780.61	7654.42	8289.34	8699.89	6373.13	10539	6005.32	7997.41	5726.48	7460.47	10355.5	11522.8	9622.39	10446.8	10648.5	11211.5	5309.64	5976.68	4727.6	4565.51	10731.8
Nedd4	10057	10171.2	10372	10628.4	10226.1	10696.1	11529	11975.2	9770.76	9840.13	8854.59	7362.96	8007.63	11453.9	10584.8	10141.9	10115.3	9936.37	10054.3	9358.6	9023.06	9696.18	6988.11	7768.26	8365.91	8283.8	9753.38	9318.11	8803.05	9208.98	8601.54	8813.27	9149.56	8894.9	4534.67	4526.78	4025.08	4677.93	3946.36	4000.51	3798.07	3948.51	4422.61	4686.11	5205.72	5035.45	6055.28	6727.44	135.923
Rpl36a	9959.32	9144.34	12840.8	11493.6	11586.2	10479.3	9623.96	8732.62	11728.1	10530.3	13659.4	13333.6	8175.93	8193.66	10102.1	9861.26	12562	12098.3	8241.67	8813.06	10783.6	9695.51	5329.55	5274.13	7132.54	6768.25	10591.8	10664.3	7160.93	6535.98	8302.69	7404.79	7831.11	8844.34	4270.4	5046.8	3339.06	3567.07	7018.83	7284.67	7606.3	7505.09	7651.05	7008.67	3453.92	3616.62	2694.42	2154.73	7689.44
AY036118	9875.5	11585.5	11481.4	12259.2	11490.2	12251.7	11767.4	12572.3	11818.4	12899.9	37565	55285.3	20264.7	23271.1	10582.5	10818.4	11301.8	12077.7	8650.05	8890.09	9632.14	9278.91	21267.1	17784.2	13414.2	15153.6	13879.3	13900.5	14421	14844.6	10804.2	12394.8	41708.1	57937.2	24015.7	14993.5	46916.8	48235.9	7611.88	8571.13	7246.82	6656.65	12817.1	11092.8	44860.4	51726.7	24603.8	25139.7	7846.8
Sptbn1	9813.69	9652.88	7039.47	7348.13	6807.97	7450.07	9308.36	9372.91	8487.69	8420.32	3603.95	3271.4	12752	12699.4	5075.24	4794.05	4075.48	3968.56	8623.76	5811.41	5667	6144.54	4657.78	4943.42	4984.97	4806.27	4715.98	4534.68	11793.4	11476.7	8519.69	8021.12	8180.94	8214.14	5418.71	5831.67	4849.86	5240.27	2193.22	2137.36	2859.72	2779.02	3764.12	3695.48	11207.9	12050.1	16398.1	17466.4	1009.14
Itm2b	9807.66	10423.2	7188.44	7735.59	6490.78	6792.4	6979.52	7198.56	8658.65	8621.95	5433.85	3796.68	6695.29	5051.29	6691.16	6586.93	6394.52	6547.51	7117.34	8580.32	5941.25	6764.42	8540.12	9711.53	6088.18	5831.17	5270.08	5449.56	7833.72	8481.41	6398.03	5945.74	6644.11	5560.28	6998.5	8376.89	5396.14	6345.87	5175.22	5270.8	4921.7	4471.28	5493.72	5239.02	3573.76	3902.01	4574.55	4301.5	10336.6
Hsp90b1	9760.55	10782.8	5211.2	4859.03	5079.21	5031.73	6505.67	6091.19	6384.23	6101.32	3313.23	2154.65	5868.68	4760.08	8743.66	9020.57	7814.78	8030.28	8848.67	7253.86	7634.12	7692.69	7994.13	6417.57	8084.31	8370.27	5401.25	5546.15	10238.5	10694.2	8936.86	8111.32	4362.17	4816.94	4446.05	5666.18	2867.06	4031.69	4741.32	3970.89	4942.02	4597.12	4551.29	3989.97	4358.53	3299.37	6488.56	7200.35	5482.43
Marcks	9652.32	9411.75	5338.49	5459.02	5192.24	5427.96	5396.75	5726.7	5764.95	6045.5	5093.02	5054.55	4806.06	5252.13	5432.26	5423.47	5422.86	5417.71	6183.36	6509.76	6592.47	6924.26	549.469	666.002	4016.14	4035.69	3492.54	3703.78	18904.5	20194	16765.7	13593	11925.2	13246.5	1380.33	2137.17	2330.64	2165.04	228.682	233.976	1248.79	737.641	992.126	555.569	1425.54	1439.59	1329.37	1388.99	366.15
Ppib	9602.69	10067.3	6952.14	6817.66	6682.43	6590.29	6902.49	6614.87	7569.67	7937.86	5566.6	3438.7	5517.35	5501.31	7825.62	8028.74	7306.4	7451.77	7694.06	8703.94	5981.8	6016.6	6044.7	6722.83	6864.14	6947.52	4864.78	5318.48	6670.69	7412.41	5434.59	5545.81	5639.47	4766.15	1943.99	3351.37	3271.04	2925.46	5557.81	5303.88	4638.47	4909.84	5110.01	4849.25	2087.21	2980.79	3108.33	3111.05	2182.18
Btg2	9452.5	8475.48	11659.8	12469.6	8169.65	9749.13	5379.41	5914.24	11306.4	11342.3	3603.52	3493.35	4916.3	5013.57	10887.7	10930.9	8680.27	8649.27	11082.5	8975.91	5489.82	5104.69	8538.51	15651.5	11586.6	11735.6	17541.3	18531	2528.67	3468.31	3847.76	4478.69	3142.22	2229.17	10915.9	10317.4	4074.82	4302	8083.42	9020.64	6159.44	6107.47	8100.99	10725.9	4832.01	5257.29	5000.6	6305.49	3169.36
Nme2	9450.25	9545.3	6885.8	6238.3	7235.01	6587.76	6744.6	6178.46	7943.58	7558.19	8739.41	8522.64	4150.88	4410.7	9082.92	9645.37	11550.5	11058.4	6248.43	5880.24	8457.32	7907.67	5159.91	5027.87	5742.3	6140.78	9909.99	9940.54	7907.78	7933.41	10503.6	9863.6	6395.36	10312.6	1844.63	3907.08	2919.84	3845.03	4046.38	3714.03	4482.47	4249	4297.63	3536.39	2372.44	4541.64	2493.88	3254.96	8481.45
Rpl7a	9434.48	9116.54	11371	11452.5	10657.9	10344.6	9150.92	9170.88	11074.4	10748.1	10699.4	11705.5	6563	7187.47	10950.8	11239.1	12969.5	12850.4	8841.11	8295.17	9828.39	9227.02	6679.11	5594.03	8211.84	8234.27	10347.9	10445.6	7801.12	7723.39	8380.8	8069.69	9297.86	9571.6	3842.2	5984.59	3808.44	5455.04	6874.23	6997.31	7423.59	6827.86	7492.14	7110.79	4494.15	5376.6	4212.33	4169.35	9042.62
Ogn	9302.05	9424.66	4437.7	4572.49	3822.87	4076.28	5438.89	5415.58	7474.23	8261.38	1772.54	1944.25	2732.51	2544.68	480.267	352.45	270.668	175.131	1270.08	1747.97	716.899	815.749	2339.25	3149.17	3118.22	3076.26	1383.21	1543.45	61.9925	48.6679	72.1266	241.824	659.685	708.086	83.4466	328.752	646.816	1128.8	27.5312	20.26	18.2341	12.1557	298.497	82.6694	332.163	471.11	103.633	53.8823	40.9214
Rpl22	9274.06	8272.76	11212.2	10547.7	10349.8	9546.53	8413.28	7976.6	10219	9478.87	12808.4	13780	7293.21	8572.07	9543.31	9343.29	11703	11266.3	7635.2	8592.64	8539.9	8047.24	6884.27	6722.37	7161.1	6680.86	9195.96	9457.06	6934.68	6513.07	6609.74	6232.12	8278.45	9402.13	3941.28	6231.85	3343.69	4588.57	8088.7	8084.95	7880.13	7436.08	8928.46	8245.62	5283.4	5427.69	6068.84	4356.82	9180.08
Col5a1	9185.43	9498.07	1122.75	1102.72	980.29	981.699	1282.17	1263.22	4282.55	4628.74	870.471	471.864	1170.27	1169.01	4707.43	4428.81	2721.18	2625.99	4090.45	3351.96	1217.21	1133.31	1827.43	1619.54	4912.69	4764.97	2222.09	2233.73	2723.44	2608.93	1788.98	1906.32	1569.17	1212.06	150.035	345.284	1568.21	1390.45	64.4242	34.4851	110.861	90.3863	254.663	93.5308	184.121	313.5	138.825	47.2519	47.992
Mdk	9159.97	8606.82	15365.6	14283.7	14853.1	13939.8	15152.5	14277.9	9222.22	8110.57	11348.5	7182.39	7340.34	9140.5	11878.9	12605.3	12274.6	12950.2	9309.95	14450.8	13542.3	12874.7	1629.92	2331.88	11305.9	11040.7	3910.81	3869.79	5599.49	6480.24	5045.11	5399.34	4305.98	4654.49	519.234	1165.16	3070.39	3626.37	196.105	117.135	742.249	254.018	1253.49	361.305	1160.55	922.851	289.68	305.868	186.165
Cd63	9154.87	9416.94	5529.03	5352.84	5480.31	5265.72	6001.27	5642.46	10061.1	10460	4445.97	3213.19	3915.55	3827.68	5888.53	5811.78	5215.96	5272.59	5123.14	5391.85	4808.59	4683.18	1675.65	2180.06	6651.78	6315.35	6453.6	6698.01	5454.02	5509.27	4313.9	4439.11	2586.7	3255.35	2125.72	2505.41	1871.32	2489.64	5205.5	4651.12	4378.54	4023.63	4552.17	4377.45	1701.54	1665.48	1779.08	1862.83	4347.53
Zfp36	8975.81	8496.36	7160.94	7376.47	4810.03	5295.24	2710.78	2832.47	8096.65	7353.96	5319.41	4171.81	3023.8	3810.01	6531.67	6599.67	5940.28	5600.37	6394.2	5838.79	3400.33	3084.1	5254.98	8534.71	6338.93	6523.34	7588.97	7811.61	1695.52	1907.56	1540.75	2839.85	2402.4	1101.72	6849.53	6595.32	5743.24	5442.87	4071.31	4620.23	3112	2466.99	3992.81	4713.66	2306.87	2731.22	1294.16	1501.62	3018
Loxl1	8823.51	8463.01	5229.66	5417.12	4225.91	4405.53	4596.71	4809.62	7533.09	7546.95	2351.43	1838.83	3551.78	3102.98	3753	3436.1	1135.33	1037.61	6370.05	4643.91	4363.14	4389.28	2576.81	2633.71	5346.61	5428.77	5540.37	5700.09	164.421	121.189	1591.32	2310.23	1134.49	1219.51	191.577	390.54	1346.77	1456.43	40.0476	33.6665	49.7712	33.7261	286.39	131.553	404.357	262.745	87.6725	43.9047	59.0299
Macf1	8661.67	5854.4	44368.5	46823	54899.9	57823.6	79366.9	79365.2	22220.4	19402.1	18888.7	13871.8	50628.4	49699.5	3208.66	3107.35	2814.61	2684.71	35126	27634.6	30188.9	31572.5	3027.85	2402.15	4934.65	4815.03	4722.04	4575.33	4417.81	4321.26	4414.99	4989.58	9330.25	7231.57	2296.49	3634.7	6928.68	8212.71	1356.68	1033.41	1483.41	1226.42	3266.68	2480.55	10045.1	7221.19	9932.55	9894.64	1973.63
Col4a1	8560.62	8750.29	6333.68	6081.84	5322.28	5365.25	6629.74	6309.34	7055.7	7254.18	4373.58	2586.61	12592	9289.42	12371.4	12001.5	8588.09	8877.5	7982.82	8717.67	5261.17	5248.56	3620.86	3948.24	16568.4	15406.5	12130.2	11802.2	51805.1	54559.2	29805.6	30183.7	19827.6	12778.2	1802.56	3691.7	7340.35	6255.47	3434.76	3286.68	5016.26	3621.28	5153.84	4646.56	6191.07	6917.61	13698.5	13171.1	254.009
Rcn3	8162.78	7951.34	2276.78	2039.45	1828.88	1731.92	1975.4	1720.37	4839.15	4868.85	1247.72	565.69	1530.01	964.519	4327.48	4034.54	3524.56	3262.25	4402.06	3120.75	1615.3	1526.82	5816.33	4440.18	3764.8	3628.09	3195.95	3196.28	1695.1	1521.53	1684.54	1380.26	883.53	914.85	74.9199	621.459	1000.76	1135.15	38.4969	28.8669	146.36	52.3912	281.218	116.6	403.544	202.997	219.404	236.226	85.0181
S100a10	8062.02	8398.94	2059.04	1894.88	2776.37	2534.29	2747.74	2774.93	3942.56	4045.68	2783.73	2513.42	2470.07	4283.29	1924.07	1639.02	1749.04	1204.09	1303.25	1084.13	3122.23	3140.43	6507.94	5449.28	1387.43	1233.44	2300.58	2782.08	1872.36	1917.24	2552.82	2300.37	1723.47	2623.17	896.047	2587.94	1014.46	2004.9	672.757	693.236	992.682	1096.68	1198.14	861.517	1083.44	1864.14	1306.71	1298.57	5208.44
Rpl35	8055.06	6705.18	9440.46	7049.05	8752.79	6832.44	7689.66	6099.92	8797.65	7203.98	9961.22	9244.33	7532.06	5450.63	8302.42	6930.61	10470.7	8390.99	7259.67	7372.59	8229.94	6055.64	5380.44	4540.19	5753.61	4924.76	8663.2	7151.04	6091.98	4604.13	6568.73	5190.76	6414.45	5632.19	3810.1	4991.47	3580.26	4138.57	6279.22	5616.48	6822.61	5661.28	7029.36	5718.55	4736.41	4852.63	4333.44	3159.73	8903.64
Zfp36l1	8046.63	7521.18	8757.82	9297.62	7251.9	7900.83	6626.58	6759.11	8447.86	8895.76	5222.54	3983.71	4627.69	6000.58	7282.18	6908.63	5009.13	4491.36	8556.96	7289.35	5516.91	5644.27	5381.94	6756.52	8001.12	7685.61	7039.1	7296.66	1996.3	2168.46	2454.41	2658.89	3599.04	2221.45	3981.93	3612.4	3360.84	4128.51	4730.27	5491.65	2493.75	2930.96	4891.12	5508.54	2723.42	3352.25	2851.17	3154.5	681.825
Timp2	8018.59	8104.53	4204.44	4332.57	4085.93	4151.59	4855.5	4953.74	6416.42	6158.03	2554.15	2123.86	3438.81	2574.46	4924.08	4498.26	3188.57	2994.5	5714.02	5168.59	3398.01	3213.85	12979	14495.8	6267.19	5468.88	3827.26	3733.99	2482.48	2439.3	2032.41	2241.54	1601.65	1148.47	507.694	1953.66	1917.15	3181.07	379.049	334.99	485.303	541.015	869.838	684.149	1799.83	2646.71	2895.51	3379.11	367.468
Id3	7966.51	7496.35	8287.24	8962.01	5970.27	6764.37	4137.87	4787.6	6660.98	5863.86	4787.51	4883.46	4012.63	4498.07	9194.9	9737.96	8345.63	8563.76	6578.67	9920.7	4218.67	4494.94	7635.37	10911.6	6060.06	6143.46	10578.1	11963.6	5159.21	5651	5029.4	5665.87	4013.23	3598.22	2073.16	3183.07	3156.54	3822.36	2959.14	2959.88	3412.67	2835.16	3237.69	3014.02	2954.11	3783.78	3396.53	4340.77	174.885
Rpl4	7948	7341.84	7482.79	7439.18	6768.43	6762.18	5743.92	5894.34	8179.53	8707.93	7644.11	7439.89	6016.28	5262.55	7599.26	7658.99	8479.58	9072.48	7077.26	6401.73	6081.36	6215.24	6709.07	6274.84	6013.36	5963.19	7944.66	7974.6	4637.77	4371.5	5712.69	5949.98	4837.68	6485.2	3814.05	4947.92	2959.43	4060.44	6002.08	6569.81	5593.06	6049.57	6292.57	6700.68	4318.9	4925.27	4587.49	4515.9	6254.23
Ahnak	7897.55	8512.87	3893.69	4038.3	3608.24	4135.8	4686.05	4977.18	6037.03	6818.81	2917.5	2379.9	5873.09	5322.24	4742.23	4537.3	3662.21	3239.14	5493.54	4740.27	3208.08	3305.3	6238.04	8712.48	5681.27	5790.59	6830.58	5834.92	4211.92	4046.7	4121.13	3892.91	4506.17	3318.01	4628.55	4964.17	3772.36	5278.43	902.814	1019.66	1507.7	1417.54	3299.34	3994.11	26978.5	29700.9	32168.9	40243	5187.15
Rbp1	7897.27	7109.7	15221.8	15430.1	15362.3	15520	14351.3	14968.3	9205.73	8412.76	13331	15349.6	8223.98	8906.52	2225.3	2140.44	2774.94	2578.49	6510.54	7028.06	10746.1	11306	2637.8	2689.01	1369.51	1231.33	1582.32	1961.67	714.202	617.475	920.463	1046.1	1762.53	1489.7	760.716	1387.23	1774.14	2358.93	192.917	114.581	259.392	130.126	789.601	299.161	633.776	551.026	203.055	246.891	85.9011
Ubc	7829.78	8354.64	7883.05	7864.03	6887.17	7120.36	5260.36	5663.92	7675.23	8286.52	7018.31	6333.64	6885.78	5264.01	6144.47	6069.41	6554.6	6334.68	5010.91	6552.93	6526.14	6376.18	9455.22	12365.6	5582.54	5370.09	5725.25	5463.46	4849.79	4792.02	4432.92	4167.74	4675.68	4968.45	15626.5	14129.4	8853.5	11187.7	8829.18	10389.9	7620.89	8963.96	8310.74	9769.12	7157.3	7060.72	7341.32	6022.09	7925.13
Cox4i1	7796.48	6944.42	11117	10813.9	11594.7	10878.4	10850	10383.6	8608.68	7882.34	10643.4	10216.5	7389.04	7826.9	9124.99	9167.79	10568.9	10037.1	8438.48	10333.9	10090.2	10063	6704.4	6391.44	7848.93	8162.65	9290.76	9776.55	8774.22	8437.47	9313.74	8684.24	7593.12	10153.2	7467.44	8459.96	5433.26	5644.6	6973.61	6654.1	6808.07	6797.11	7393.16	6639.08	5083.15	5218.23	4851.71	4668.47	10464.2
Serping1	7792.8	7924.34	5254.55	5067.34	4214.51	4386.94	4468.68	4796.61	6315.41	6138	1661.15	1378.63	2915.91	3913.95	812.228	710.628	481.184	381.24	2522.26	2968.49	3139.92	3306.19	7680.41	7807.94	643.721	639.495	1387.67	1426.79	2190.25	2077.42	1409.44	1187.82	860.162	1307.18	160.38	954.136	473.165	809.615	41.509	15.2032	105.447	78.2132	213.472	87.6787	334.106	196.453	76.2396	27.4044	31.3789
Mfap2	7781.04	7751.57	6573.97	6760.66	4941.71	4638.89	4273.53	4212	8339.5	8414.78	3656.17	2217.6	3655.92	3743.64	8289.65	7782.82	6274.04	6269.66	6765.52	6920.16	4430.56	4204.85	12561	14239.1	7085.39	6323	2275.79	2473.11	4303.07	4247.11	2829.42	2574.13	2016.73	2408.23	221.653	1913.04	1122.2	1894.48	60.0928	51.3746	343.342	144.581	574.787	174.76	558.383	752.719	200.166	180.495	76.5834
Col5a2	7758.84	9112.48	3468.75	3270.18	3283.04	3341.73	4189.32	3986.93	4448.4	3966.43	1464.39	1036.86	2398.88	2804.17	3550.4	3116.83	1912.12	1645.91	4209.19	3908.98	3381.66	3424.13	4758.93	4511.33	6313.08	6474.22	1978.9	1961.45	4059.22	3617.98	2877.59	2558.35	2606.39	1762.13	284.337	736.151	1274.4	1775.32	70.0707	39.9101	297.019	114.129	351.248	177.21	753.434	650.738	840.454	1117.47	49.5876
Cd81	7601.52	7512.51	6805.26	7593.43	6927.02	7009.84	7292.09	7799.92	7793.03	8470.2	4187.5	3260.88	4723.64	5038.89	6660.15	6052.06	6077.63	5554.03	6552.03	7330.29	6444.87	7524.73	7916.14	6783.3	7400.46	7071.12	8371.82	8984.89	11333.4	12494.3	9821.31	9495.32	6119.41	6302.24	899.891	1948.61	2140.88	2019.18	1779.25	1732.5	2676.71	2206.07	2529.28	2140.29	2276.42	1696.71	2648.48	2508.26	2237.41
Eef1b2	7599.37	7131.76	7518.15	6983.78	6943.03	6716.85	6077.9	5730.49	7923.04	7464.66	7669.16	7956.65	4627.58	4370.37	7999.96	8229.43	10342.8	10598.1	6536.32	7653.64	7810.14	7126.43	5756.84	5531.2	5297.34	5282.16	7207.43	7424.49	4149.64	4200.8	5814.22	5928.14	4654.32	5857.85	3221.83	4180.9	3297.77	3390.53	5366.71	5666.26	6334.66	6294.34	5895.44	5762.7	2551.19	3640.69	2042.72	1923.38	5763.59
Fbln5	7510.1	6438.89	6731.22	6768.6	5950.68	6281.54	8308.19	8318.62	7522.28	8336.54	2242.53	2099.27	6344.81	4850.71	353.529	318.901	278.223	125.868	5831.75	6285.09	5501.24	6323.04	1988.15	1622.58	520.812	538.836	2857.97	3776.6	380.041	327.334	706.59	1852.52	855.076	523.556	551.017	818.44	1524.16	1907.2	186.788	144.789	363.321	273.758	1137.45	828.821	5300.83	6216.1	8369.29	10036.8	68.6549
Ltbp4	7505.74	7468.8	3533.37	3637.92	3222.74	3148.06	3477.19	3514.85	5568.68	5940.25	2157.77	1269.38	2774.84	3779.2	1537.18	1322.88	983.583	855.519	2935.68	2337.69	2992.93	2869.42	5670.84	6066.07	3685.95	3653.69	1933.21	2049.44	2282.55	2012.22	1936.28	1979.48	1073.52	1305.22	82.8375	881.675	2051.22	2216.91	89.982	81.1615	194.092	97.7575	337.256	144.823	495.669	405.567	323.867	279.08	105.37
Cdh11	7178.3	6034.15	12086.6	12140.7	13399.8	13547.9	17946.4	17454.5	9824.58	9466.85	5694.9	3443.21	9738.96	11672.4	2562.11	2542.32	3584.68	3501.08	6641.75	7849.01	10185.8	9813.35	3704.82	2622.94	393.828	338.433	564.264	622.279	268.66	209.549	247.594	376.752	1401.46	1128.53	215.752	709.159	2434.69	2306.27	92.1578	42.7241	143.668	28.7219	477.865	213.489	578.91	690.518	96.7113	137.089	87.0645
Atp5e	7156.19	5821.32	8762.97	7949.15	9038.45	7792.11	7769.52	7152.51	7234	6364.91	9773.42	10233.9	5210.03	5108.69	6406.91	6062.81	7404.33	6904.11	6451.09	6072.84	8069.05	7467.83	5178.2	3640.46	5172.36	4699.5	6241.1	5802.95	6147.13	5725.92	5591.47	5122.8	7134.8	7498.96	5372	5188.16	3336.5	4165.87	5708.73	4730.29	6325.37	5359.53	5697.3	4514.68	3458.23	4548.17	3755.87	3157.63	6269.72
Naca	7145.97	6952.94	9444.13	9383.05	9047.07	8869.25	7667.38	7539.72	8631.91	7947.73	10660.8	11675.2	6153.87	6699.66	9511.41	9923.26	11411.4	12470	8053.94	9147.31	8381.49	8631.32	6372.27	6558.82	7072.37	7238.68	9423.53	10541.2	7491.23	7404.24	8032.32	8317.93	7011.02	9125.88	4929.1	6177.83	3641.23	4493.63	7244.93	8141.26	7177.61	6868.41	8015.58	8079.92	3853.93	5225.99	3899.07	3430.85	8007.94
Cygb	7145.55	7742.42	726.795	873.848	180.13	206.259	68.02	88.8712	3194.76	3143.3	311.303	387.897	296.041	207.951	2103.42	2184.87	2195.62	2388.73	1183.79	1522.17	708.675	676.983	1414.22	2482.46	1268.49	1331.41	145.606	155.953	359.59	331.783	182.206	120.978	168.903	326.886	24.1025	210.377	574.469	509.492	63.437	42.065	60.851	47.0945	124.115	80.1879	162.082	15.7533	29.5021	37.6918	10.4812
Zeb2	7120.85	6856.29	7211.91	7742.63	8684.29	8945.97	9923.23	9962.05	6370.4	6589.64	5903.14	5431.27	7212.41	8722.28	7193.28	7179.69	6596.22	6916.12	7458.1	7737.86	6612.25	7189.67	829.263	452.973	5439.94	5635.98	6835.35	5994.22	15624.7	15220.7	10002.4	9484.64	13959.8	10500.4	301.14	1103.52	2462.68	2904.79	139.907	85.5155	657.867	466.094	960.849	454.935	1197.18	1411.5	603.663	306.277	3803.82
Ifitm3	7101.66	6819.33	4035.89	3990.47	3034.78	3136.27	2401.55	2754.15	6075.36	5052.8	4128.62	3175.49	3046.24	3755.56	5209.58	5679.01	5422.58	6076.79	3886.04	4349	2638.06	2697.71	8238.62	11740.3	3415.65	3544.44	6730.02	6125.29	7602.62	7319.19	5483.06	3822.21	6335.19	5430.29	3536.66	4341.73	2901.31	4074.18	294.976	215.663	989.075	448.687	933.629	776.532	1838.28	2512.79	575.304	560.679	175.835
Fhl1	7019.07	5551.83	17000.4	18486.5	19657.9	19929.9	20797.9	21694.8	9720.33	9264.59	15343.6	18601.5	12184.9	15697.5	4104.43	4143.64	2607.21	2428.04	11201.7	9929.75	11171.7	12314.6	1436.76	824.125	3656.27	3570.81	4698.28	5358.1	1273.98	1255.97	1679.55	2065.42	4118.71	3916.63	1965.18	1765.23	4154.88	5771.69	198.943	149.447	314.383	165.614	895.466	557.655	2291.94	2518.55	1356.59	1260.74	236.423
Hmgb1	7004.02	6833.73	9255.87	8892.8	9413.01	8999.6	8524.97	8453.73	8957.37	7932.04	10176.5	8786.3	6698.36	7626.88	11164.5	11122.6	16019.7	15226.2	9498.05	8314.81	25330.2	24482.3	6517.25	5644.39	7809.88	7631.86	8374.77	8334.37	9000.74	8533.67	24859.3	23138.7	8127.61	11417.3	8913.69	9206.26	3826.18	5551.91	5804.26	5143.67	16501.1	15307.8	6678.75	5630.47	5145.25	4696.61	5204.85	4840.48	3650.72
Oaz1	6871.03	7252.82	9119.07	9190.5	8841.93	8958.78	7783.53	7849.02	7731.14	7678.63	8596.64	9099.97	5562.47	6101.66	8162.81	8504.43	9747.78	9076.84	9252.05	8138.16	10776.6	10594.1	5538.17	5550.3	8000.71	8028.01	7296.31	7995.41	7251.45	7257.04	8790.1	8471.6	5301.07	8534.96	5205.45	5972.97	3099.87	4656.8	6295.07	5767.47	7825.71	7661.95	6320.84	5793.96	3243.89	4013.41	3514.65	3648.61	5975.68
Ctsl	6858.64	7199.36	3118.66	3497.78	3033.36	3308.44	3375.96	3693.53	5161.91	6021.28	1446.96	909.567	1947.36	2634.25	4672.62	4799.05	3618.74	3535.82	5303.16	4075.22	2113.47	2475.99	4855.43	4803.91	4817.23	4679.2	2693.53	3007.79	2653.01	3080.08	1534.97	1369.36	2133.59	1967.87	804.3	1428.28	1814.04	2129.07	1048.42	1198.18	502.894	551.805	1371.35	1255.79	1489.77	1572.82	1611.17	2124.39	3783.79
Hspa5	6805.81	9764.46	6304.53	6948.6	6114.8	7280.01	7463.86	8334.34	7076.85	7817.1	3834	2073.08	6332.22	4661.19	7601.07	8508.47	7281.62	7940.87	10891	8198.67	5373.73	6030.11	9044.56	8620.52	6173.16	6603.43	5427.74	6079.28	7793.3	7871.82	5405.57	6173.76	4790.21	3014.5	4402.89	5616.04	3321.03	5082.93	4809.45	4306.95	3737.57	3280.5	4955.68	4389.85	4426.48	4850.54	6358.46	7707.38	6153.16
Limch1	6805.74	5305.71	18512.2	21038.8	20890.7	23818.3	25427	28481.5	11420	11302.2	11558.7	10490.6	16124.7	15052.7	129.772	136.496	399.033	91.5432	9563.57	10332	12385.9	14866.7	1517.4	1226.63	200.958	188.227	3333.91	3776.26	214.024	170.75	701.182	1424.65	2187.9	1669.69	973.117	1507.3	1631.73	2821.3	713.644	611.857	758.999	905.824	1891.59	1695.29	8741.26	8022.83	12006.2	12955.9	97.4659
Ddx5	6717.82	6655.73	8569.44	8606.76	8789.69	9188.45	8722.69	8902.85	7318.32	7476.08	7462.22	7225.78	8394.05	10761.2	10459.6	10296.5	10751.7	10073.8	9472.67	9037.6	7943.35	7892.74	8355.6	7835	10510.6	10449.7	9440.66	9559.87	9729.63	9517	8696.4	8579.7	9693.42	8823.74	13264.2	12234.5	8991.2	8317.19	8185.48	9339.67	7455.31	6971.54	8562.17	9459.86	8344.31	8347.46	8476.03	8957.84	8214.97
Nfix	6708.5	7149.72	4130.04	4179.98	3483.81	3580.74	2977.74	3274.29	5740.56	6705.25	2629.13	2542.91	2390.23	3420.45	6281.71	5955.71	5154.84	5000.74	6975.88	4926.22	4442.53	4678.19	3401.21	4126.74	6414.4	6072.34	3871.27	4048.11	1254.77	1322.88	2286.39	2256.32	1453.48	1059.26	1243.83	1601.13	1585.73	2340.64	2133.65	2252.28	2820.65	2562.37	2136.12	2331.64	1049.6	1803.22	1129.95	1331.19	559.08
Hspa8	6644.22	6858.01	5893.55	6364.93	5464.1	6019.54	5275.69	6052.04	6434.49	7131.54	6469.16	5307.91	7740	5907.29	8396.43	8448.03	9243.91	9881.5	5418.67	7088.16	7010.95	7377.98	7885.95	9134.02	7186.28	7427.4	6349.52	6612.02	6898.21	8050.5	7848.59	8181.35	6329.27	8069.67	6797.69	8170.46	6601.97	8086.18	6105.05	6338.43	7481.31	6304.27	6606.12	6540.49	6086.47	6786.95	5344.48	5950.65	14000.9
Sec61g	6626.23	6083.19	6153.47	5354.58	6129.6	5364.83	5478.65	4764.72	5949.33	5007.8	7455.14	6031.7	3924.35	3266.75	5852.08	5722.73	6177.53	5120.21	5252.77	4263.91	5898.38	5860.36	3996.51	3106.49	4379.21	3883.53	4148.92	3937.22	3707.86	3529.83	4058.81	4174.6	4019.98	3851.1	2693.71	2508.74	2475.23	2812.96	4142.91	3169.06	3900.93	3376.05	3771.41	2842.61	1907.67	2534.84	2052.45	1540.59	3266.65
Ptms	6520.79	5692.21	10537.6	10579.9	10318.6	10191	9366.59	9565.47	8756.23	7621.46	10632.5	9589.46	9072.05	8621.84	11055.6	10738	12218.7	11287.5	11157.1	9721.41	14346.1	15299.7	7036.04	4548.74	10052.7	9097.11	7669.53	7595.37	7760.34	7607.29	12273.5	9719.64	7225.55	7883.28	4472.2	5148.95	6025.93	5653.46	3706.28	3705.69	6779.66	7216.29	5054.08	4498.84	7914.92	7094.38	9165.82	8542.47	5911.5
Pcolce	6509.8	6309.88	1848.21	2061.77	1981.3	1990.02	2422.09	2499.37	4235.07	4091.18	1060.21	434.5	1554.9	1641.22	859.417	743.606	701.963	551.21	1597.3	2313.13	1974.26	2076.16	5695.99	5522.55	365.459	380.362	1125.83	962.372	2986.77	2880.8	1590.06	1745.71	2228.72	1191.71	305.956	872.569	498.1	662.559	59.7545	52.7509	188.371	139.538	241.328	121.383	592.742	489.913	743.185	678.182	29.7015
Klf4	6466.12	7131.64	2389.17	2728.63	1296.4	1677.38	719.58	787.872	4184.07	5211.75	1580.05	1776.24	2229.59	2744.88	2292.18	2293.79	2124.08	1674.25	2307.34	2854.56	1375.06	1355.15	3977.87	5130.8	3769.42	3340.06	3281.57	2636.94	1012.35	1077.6	892.108	1554.01	1223.88	697.988	538.443	1462.02	2377.52	2306.32	1988.57	2543.47	895.741	1168.89	2032.4	2560.86	1459.35	1745.08	1224.19	1894.1	3913.63
Eef2	6404.23	5969.34	6686.86	6889.16	5893.61	6148.22	5231.17	5615.65	6816.61	6642.81	6705.09	7064.46	5213.77	5816.18	8608.01	8488.95	7852.29	8640.62	7946.35	6283.57	4669.36	4673.17	6008.88	7082.23	7051.97	6726.75	7090.09	6598.19	5801.56	5514.18	4824.7	4757.4	4608.35	5315.53	3814.01	5139.65	4442.16	5550.23	6095.64	7211.43	4981.35	5488.97	6449.36	7434.7	5384.71	5141.87	6275.04	5778.48	7244.78
Col6a3	6346.84	6859.49	5225.45	4725.81	6138.82	5883.78	8821.69	8020.93	12095.7	12336.1	2298.89	1816.12	5856.41	3823.31	4519.76	4207.7	3461.92	3403.88	6275.63	6334.67	5695.81	5262.85	1277.73	1593.95	7402.37	7540.21	2166.13	1791.34	1012.74	1136.76	1323.79	1325.32	1174.41	1082.33	220.383	282.035	1221.23	1915.97	103.06	45.612	87.9268	88.4353	469.507	189.65	547.395	747.008	192.571	105.087	88.6485
Gas5	6268.15	5671.85	8641.63	8965.24	7517.02	7575.47	6340.44	6095.68	7619.08	7266.78	7185.53	8061.23	4403.22	4379.35	5310.55	5371.56	6692.86	7110.51	6213.94	6427.39	4929.23	4776.62	3753.42	4531.69	3379.71	3338.6	4461.38	3849.01	2938.26	2685.76	2593.81	2711.34	2681.51	3562.73	1993.88	2393.71	3016.25	3161.69	3015.82	3282.35	2710.08	2866.51	3543.75	3382.29	2261.33	2603.71	1860.99	1615.75	1259.74
Klf2	6255.07	6426.14	2591.46	2739.76	1467.55	1712.31	715.286	984.207	5410.68	5283.27	2404.85	1688.63	4879.86	2459.26	4423.91	3943.75	3780.34	3117.46	3763.05	3781.99	1703.33	1465.08	3752.45	5884.1	2798.52	2442.53	4578.5	3644.68	2708.82	3421.57	2254.29	2842.05	1643.05	2188.47	2090.13	3197.69	2183.28	2474.05	899.74	1090.24	977.945	1342.57	1122.72	1381.9	1343.36	2225.24	787.397	1103.02	1829.52
Chchd2	6199.98	6032.47	9312.58	9228.11	9506.42	9386.24	8609.2	8481.53	7061.81	6508.12	9932.68	10217.9	5667.02	6837.01	9015.18	9276.4	10148.5	10236.2	9001.26	8968.4	9056.04	9195.01	7386.51	6935.87	8148.12	7890.35	6478.08	7071.91	7291.69	7323.29	6846	6767.73	6730.66	9422.95	7665.97	8586.66	4466.15	6717	5709.91	5336.89	6362.13	5707.74	6299.35	5459.91	4436.64	3841.24	4173.12	4321.09	8115.68
Dynll1	6121.83	6404.12	5711.43	6611.73	5533.66	6120.8	5271.1	5960.32	5389.12	6338.52	6946.49	7314.76	4743.51	5839.57	7459.4	8243.26	7701.81	7532.39	9248.17	7146.06	7779.71	8915.38	5002.42	4973.89	7516.76	8117.89	6893.32	7539.73	6496.56	7311.13	8496.33	7900.68	5794.29	8872.04	12275.8	10174.5	3803.39	5873.62	2091.58	2172.51	4257.96	3733.1	2685.71	2325.41	3259.7	4181.19	3707.12	2921.68	2924.38
Calr	6105.7	7364.14	5816.92	5745.63	6127.11	6158.13	7425.7	7128.17	7135.66	6875.73	4064.31	2547.38	5680.98	5072.36	6669.56	7101.33	7054.77	7187.91	6429.28	9388.11	4322.66	4653.5	7920.25	7491.15	5688.62	5834.85	4612.86	5371.03	6614.96	6836.33	3842.92	3966.16	4546.39	3436.5	2216.45	3881.12	3267.39	3498.43	2708.32	2160.51	2142.63	1511.61	3210.62	2301.26	1924.42	3362.04	3893.01	4511.29	6465.67
Rpl22l1	6090.98	5888.44	6073.65	5930.72	5719.54	5443.81	4832.72	4607.81	6422.84	6497.24	6353.29	5627.57	3241.04	3117.72	6450.74	6544.87	7613.74	7740.64	5118.15	5469.96	5666.84	5136.61	5121.66	5341.36	4440.59	4339.83	5260.98	5163.53	4220.57	3979.63	5041.75	4880.69	2731.42	5348.27	3578.89	3748.24	2200.82	2662.99	4328.15	4441.3	4226.12	4057.27	4438.54	4486.31	1970.22	2411.31	2558.82	2455.27	2965.24
Cdkn1c	6064.95	6449.09	4660.73	4914.61	3963.49	4122.96	3445.23	3384.26	4596.69	4332.46	2237.41	3917.97	1386.3	3098.4	1749.91	1663.2	1455.91	1214.54	3593.24	3330.87	3141.2	2919.01	4202.59	4324.58	2664.13	2354.67	654.451	532.644	3073.18	4331.42	2060.56	2223.18	2720.06	4263.38	12601	13939.1	2202.8	2241.19	229.226	231.293	400.781	418.197	542.174	394.221	272.047	413.817	390.216	361.825	34.8057
Lbh	6016.63	4017.66	10571	11285.6	12067.7	12035.3	11944.7	12721.5	8357.02	7452.59	9798.89	12623.7	6908.72	11173.2	800.852	892.507	750.069	495.769	5799.6	4966.41	8129.92	8259.73	636.928	296.281	565.13	589.135	2095.55	2427.86	1160.12	1148.92	1207.59	1369.92	2559.61	2048.62	488.451	783.837	1277.02	2580.45	100.115	60.4655	96.141	66.4768	516.306	269.535	582.254	1241.12	215.557	275.454	161.012
Adamts2	5978.61	5975.84	1628.41	1833.64	1293.87	1557.64	1675.66	1896.19	3549.16	4215.92	547.001	504.402	948.863	1139.41	2660.82	2540.83	915.585	1009.08	3805.72	3428.06	1501.66	1766.03	1767.11	1944.94	2929.8	3125.15	3646.89	3551.14	429.816	401.873	1382.74	1737.09	1077.05	477.282	294.466	244.417	460.645	316.621	19.0704	17.8323	45.8992	115.158	133.89	77.5206	77.6356	207.207	68.4215	85.3575	47.6756
Eid1	5940.86	5749.03	4629.21	4935.53	4806.26	4872.3	4653.47	4972.86	5744.9	6593.93	3731.94	4799.01	3410.56	2943.95	2847.66	3042.71	2907.94	3464.43	3922.82	3285.07	3153.35	3301.13	2650.58	1809.9	2501.19	2554.84	2924.27	3173.05	4114.67	4324.31	2616.05	2376.67	3997.36	5402.66	1303.92	1965.36	1476.9	1531.29	839.19	827.852	926.119	1002.62	1182.95	905.468	1035.29	1412.58	1056.85	1262.31	594.673
Elob	5932.7	5515.06	7324.45	6543.44	6970.28	6522.28	6225.17	5821.69	6308.25	5502.95	9064.69	6684.23	4294.88	4255.53	7211	7067.53	8251.43	7406	5318.95	5992.75	8173.06	7876.07	5373.86	4698.57	6023.33	5747	5153.78	4948.92	6096.09	5531.37	6839.32	6142.87	5689.96	7456.7	3461.13	4328.98	2517.83	3774.02	2611.63	2140.74	3909.84	3474.59	3205.72	2411.87	3574.76	4120.95	3600.9	3035.02	3377.09
Dusp1	5870.63	5470.1	4644.85	5198.57	3747.94	4180	2217.73	2947.63	4658.46	5707.52	3241.05	2134.18	2393.7	3285.78	4305.64	4110.31	2825.5	2480.74	3624.45	7818.43	2527.87	2901.21	4401.03	6260	7426.57	7735.02	4811.54	4759.84	3058.52	3786.4	2264.71	3230.68	2277.61	2911.76	6119.29	5704.43	3585.48	5765.93	3410.56	3959.69	3515.86	3681.32	3445.76	4006.27	5280.89	5246.89	4490.44	4528.99	2854.32
Npm1	5858.34	5676.03	6228.84	6004.47	5777.33	5783.94	5065.27	4999.55	6418.31	6025.29	6728.17	6677.57	3807.75	3910.03	9420.76	9415.02	11812.8	12530	6426.84	7203.5	6454.96	5902.21	6090.17	6243.07	6167.18	6159.93	7058.91	6978.84	4988.85	4898.75	5458.98	6124.21	5720.49	7084.62	3204.84	4785.49	2540.04	3339.67	3386.82	3837.75	4775.3	4354.4	4252.87	4040.26	2744.47	4212.72	3057.2	2755.5	6132.42
Ier2	5840.47	6521.64	5122.5	5398.99	3430.36	3991.46	2094.2	2256.24	6486.49	6564.59	3658.54	2320.03	3322.48	2233.07	5910.78	6204.29	6001.14	5940.76	5008.98	6630.74	2249.39	2710.88	4049.41	4397.83	4763.34	5009.62	5459.17	6341.73	1510.92	1836.12	1637.44	2064.28	1936.74	2028.63	7383.52	9007.61	2992.59	4153.14	4593.7	4831.53	4134.15	4351.18	4559.17	4974.69	2039.58	2151.74	1564.17	1720.12	1649.23
Csrp1	5804.13	4193.93	14722.6	14484.2	15850.5	15383	15009.6	15306.6	7866.75	6553.56	12017	15631.5	9722.1	10316.9	6946.53	6908.74	5205.11	5074.73	11912.8	9521.4	11003.4	11758.5	900.634	1145.19	8214.89	8202.82	4947.7	5686.74	1894.56	1972.18	2708.96	2761.09	3215.21	3178.68	2015.55	2174.81	3306.08	4473.6	1631.67	1669.19	1540.06	1698	2423.97	2144.22	2718.45	2605.41	2776.71	2601.55	321.437
Ccn1	5774.26	5344.45	6428.63	6248.96	4716.3	4568.1	3369.83	3266.91	6908.33	6465.91	2595.08	2348.21	3196.76	2546.91	4845.75	5681.26	3790.47	4216.22	3688.68	6182.77	3133.02	3142.42	2138.58	2107.6	6575.94	7997.14	4841.04	5348.75	1672.65	1976.81	2411.14	2811.49	1737.02	1589.29	2829.69	3124.66	3222.29	2781.02	802.307	1081.66	1844.98	1789.05	2278.76	2699.15	8010.69	8055.73	11125.2	16933.5	104.237
Clec3b	5747.21	6829.01	4225.86	4895.15	4862.88	5420.06	5539.96	5976.86	4658.18	4864.11	2540.62	1942.17	2150.38	2271.16	26.7446	18.7852	80.505	47.5422	571.949	2484.26	2180.44	2436.62	1389.12	3197.97	37.3889	28.5813	104.614	98.1994	98.6345	84.8135	57.8732	77.1693	352.755	406.958	109.082	216.935	449.629	306.079	33.9826	19.4583	23.1089	21.1495	174.72	64.5262	72.3749	338.135	93.2333	8.80924	26.6402
Selenow	5713.12	4934.52	4259.07	4258.4	4444.09	4083.2	4012.83	3841.1	4814.85	4743.61	4743.25	6129.01	3710.72	2642.45	4803.67	4768.47	4857.18	4853.85	3272.21	4126.33	3521.11	3533.62	4869.53	3970.55	4562.24	4323.72	5829.84	6301.32	4979.45	4925.85	3951.6	4034.77	5175.68	5478.9	2158.09	2731.81	1676.45	2418.52	1556.76	1527.21	1545.72	1323.11	2069.87	1672.3	2320.03	2235.69	2601.44	2351.4	1449.04
Cox6c	5697.66	4969	11103.9	10201.5	12452.7	11346.5	12569.7	11262.7	8483.51	8234.13	11909.1	9224.82	8126.93	8289.17	9875.2	9485.04	11192.7	10237.2	7745.14	8949.02	11515.7	11010.4	5199.21	3939.43	7839.32	7508.41	7077.99	7259.9	7790.65	8084.85	7730.5	7643.87	7781.01	9175.17	7889.07	7806.08	5032.29	5411.89	6723.85	5295	7563.23	5917.19	6281.04	4947.76	4808.12	4608.92	4861.18	4468.16	5843.17
Gabarap	5696.74	5393.15	4609.98	4843.65	4551.3	4510.79	4027.15	3984.84	5051.03	4718.05	5098.88	6154.34	3255.61	3226.45	5331.88	5152.9	4635.52	4207.61	5155.53	4212.82	3680.7	3511.51	3828.09	4309.25	5088.73	4606.91	4254.97	4519.88	2959.06	3160.94	2654.18	2777.08	3252.4	2868.42	3802.36	3985.43	3374.47	3191.84	3892.56	3936.99	2587.91	2784.21	3847.21	3810.59	2460.87	3007.24	2584.89	2525.92	8526.31
Sparcl1	5604.61	4581.29	6203.2	5834.25	5099.47	5085.11	5345.6	5442.25	7862.34	7019.22	2616.6	1964.7	5799.41	5808.13	3179.69	2651.5	3023.24	2567.57	3230.7	4330.94	4000.59	4528.26	5440.52	6254.62	7159.29	6865.98	5399.3	4302.06	16784.1	16543.6	10592.3	8239.21	6691.35	6202.81	92.2055	1134.61	1762.31	2475.74	104.96	63.508	738.587	420.481	484.484	216.729	535.317	611.674	361.149	282.527	90.5694
Ybx1	5577.19	5692.55	5630.91	5229.38	5909.82	5862.78	5622.89	5538.25	5504.59	5460.87	5726.08	7495.13	7489.77	9698.74	8637.13	9239.82	11069.8	11367.9	7403.74	7073.94	9944.3	9665.42	4468.77	3310.85	7161.54	6964.29	6014.16	6908.38	5949.52	6133.01	8737.56	9137.2	5057.53	6841.3	3400.4	5461.09	3764.73	5422.18	3229.56	2802.3	5277.49	4897.65	3844.04	3103.69	3013.37	3275.62	3202.49	3382.98	9225.39
Calm1	5569.22	5809.44	9006.78	8909.5	10107	10027.6	9620.5	10076.1	6424.85	6399.06	10725.7	13328.1	8457.42	8386.86	6477.11	6555.63	7187.6	6966.64	7176.16	7098.01	9843.5	11204.7	9875.88	7683.25	7438.62	7212.78	6282.19	7562.11	11808.7	11735.3	12435.4	10614.1	11551.1	15556.3	31567.7	23115.9	8928.54	11964.9	13744.7	11487.9	11960.8	12383	11983.6	11184.7	7998.54	10065.2	8646	7805.43	15722.2
Crip1	5532.28	5330.57	811.518	674.02	883.297	671.9	714.86	620.735	2481.88	2205.55	3170.48	2023.03	3211.98	1992.65	11031.1	10127.7	7353.59	6383.92	5541.57	2833.48	2133.25	1814.88	41040.6	34006.1	7093.47	6645.3	33682.6	31500.3	12833.3	11726.8	21662.8	21884.9	10309.6	13855	10944.7	12886.3	5438.12	5843.61	1843.93	1521.79	4402.9	3505.69	2946.63	1991.33	3288.96	4348.92	2975.02	2676.43	4532.93
Acta2	5505.93	3835.77	7194.19	4860.68	7845.71	4961.5	6195.91	4380.63	6990.65	4947.75	7387.2	5016.26	4024.22	2460.5	35565.1	39048.7	20472.3	21413	18050.1	23166.4	5784.7	4918	605.972	618.128	50970.6	53707.6	63010.3	74824.2	10556.8	10722.2	23051.5	29755.2	10713.8	11429.7	557.819	1277.11	4883.84	5177.2	231.508	151.581	676.289	162.919	1803	713.992	1317.52	1596.16	645.624	528.233	222.133
Arf4	5492.91	5855.34	3743.07	3754.08	3348.43	3574.06	3133.75	3196.69	4417.25	4776.18	2413.09	2206.46	2507.24	2622.25	4707.74	4768.45	4265.7	4140.24	3706.41	4376.17	3195.43	3302.97	3052.74	3463.73	4292.72	4367.09	3228.05	3385.91	2897.17	2974.96	2778.89	2978.14	2967.19	2045.73	1896.7	2051.85	1123.65	2535.81	1648.55	1581.19	1563.87	1400.39	1821.65	1532.62	1930.8	2019.87	1895.21	2280.83	1577.5
Cebpd	5440.51	4049.3	4772.6	4985.24	3132.42	2774.4	1543.47	1364.59	5010.15	3730.84	1866.47	1389.53	2169.73	2784.02	3072.7	3272.15	2421.08	2744.82	2481.58	2042.98	1742.42	1360.02	617.502	939.535	1836.48	1872.91	2643.36	2707.67	993.587	1085.01	689.472	631.713	531.768	750.348	500.905	731.285	857.763	1764.15	2291.5	2378.98	1293.42	1455.31	1931.75	2480.29	642.281	778.105	341.979	309.837	362.176
Ifitm1	5414.8	4494.44	2644.45	2646.33	1284.39	1294.61	728.959	790.419	7386.83	5573.7	1293.41	1688.97	971.645	628.546	111.955	111.012	225.314	97.5505	1759.62	651.013	1071.99	807.373	1704.73	2668.88	235.749	262.5	1474.75	1449.2	4593.14	3892.15	2249.74	1486.91	3360.6	3254.08	1675.45	1605.8	650.837	951.761	41.3331	33.6079	226.639	150.618	298.852	198.221	113.189	357.149	144.418	87.8223	30.3595
Nid1	5384.64	5412.78	4394.05	4200.51	3912.4	3740.3	4848.28	4519.57	5297.45	5365.3	1624.98	1153.3	4406.63	2757.53	2296.88	2046.83	1865.26	1667.08	2975.43	3068.81	3090.1	3172.93	1407.14	1322.65	2323.78	2022.68	3135.6	2710.16	9899.75	9581.49	6766.87	5317.19	2968.64	3016.38	132.201	519.764	1683.91	1147.81	49.523	36.927	311.394	192.049	345.795	146.507	399.713	470.656	161.747	210.906	44.977
Ppic	5288.34	5560.86	4326.26	4294.82	4324.46	4437.01	5164.2	5128.32	5440.15	5936.51	3018	1567.37	3226.41	2920.22	5702.27	5745.57	4943.34	5243.97	4928.94	6388.44	4350.55	4492.67	5982.24	4912.55	5515.15	5441.74	4061.19	4498.12	5570.75	5600.11	5228.95	5331.89	4364.67	3179.94	1579.71	1944.5	2489.48	2470.36	2848.3	2712.4	3789.61	3408.24	3457.38	3287.27	2472.48	2876.9	3880.82	3886.65	103.188
Tceal9	5275.13	5326.27	4713.64	4311.32	4048.53	3947.09	3502.19	3303.26	4723.16	4808.55	3858.39	4867.93	3158.52	3710.62	5745.98	5639.92	5228.97	5035.39	4987.03	4284.15	5712.37	5480.07	4833.32	3277.69	5373.54	5073.33	3558.02	3463.55	3073.59	2911.26	4413.5	4338.03	2948.51	4337.5	4973.39	3558.28	3428.45	3790.29	9279.99	8470.15	12615.9	12433.6	8015.28	8386.87	3382.14	3102.36	4195.71	3517.73	563.372
Morf4l1	5234.17	4902.5	5377.29	5289.9	5504.57	5409.41	5364.23	5243	5334.17	5016.03	5973.06	4758.33	5080.96	3725	5986.02	5603.36	5736.3	5271.12	6378.27	5064.04	5929.06	5397.48	4876.5	4184.46	5764.51	5684.49	4880.95	4629.5	5469.37	5339.55	5595.5	5469.33	5369.96	4177.43	4364.11	3795.73	3352.38	3165.24	2361.52	2142.22	2972.69	2809.61	2812.82	2475.26	3029.14	2953.24	3730.44	3590.47	3700.24
Slc25a4	5161.91	5130.11	5075.55	4761.13	5115.03	4915.94	4860.45	4873.39	5300.05	5114.49	5023.16	5140.59	2879.77	3764.27	6038.08	6063.4	6754.78	6334.49	4728.44	5213.06	4862.72	4988.51	3321.03	4017.04	5143.64	5232.02	6080.3	6617.7	5076.71	5244.6	4736.71	4867.48	3005.6	4213.73	2048.78	2595.86	1445.76	2751.37	1434.93	1279.78	1775.48	1312.86	2049.81	1527.05	1990.95	1922.38	2038.98	2173.37	1560
Cald1	5128.13	4506.69	5809.78	5162.1	6155.41	5918.65	6938.71	6518.99	4777.84	3751.83	5319.51	4795.73	4866.9	5719.09	23403.5	23300.9	18983.2	18514.2	12165.2	12658.7	4832.72	4171.8	3178.39	2865.2	19330.2	18487.8	22693.1	23758.3	17684.1	17112.9	16757.1	15267.7	14514.4	12621.3	1559.37	2225.35	2954.54	4059	620.492	617.423	1139.73	726.203	1641.51	955.306	2663.48	3412.61	2711.76	3420.72	125.024
Mmp14	5084.27	4403.95	1968.15	1736.72	2030.02	1693.35	2649.23	2170.29	3870.22	3290.65	969.201	1032.1	2487.21	2987.39	3266.61	2913.5	2282.11	2076.92	2698.45	2594.89	2287.6	1778.49	1347.83	1672.49	4343.27	3900.76	2775.18	2281.87	2021	1951.34	1940.64	2184.32	1574.02	1084.52	371.988	676.294	695.99	926.794	349.164	281.987	362.476	257.714	771.11	552.868	2139.57	1491.11	3185.85	3085.36	267.37
Pbx1	5064.78	4794.78	4439.05	4570.7	4338.52	4466.67	4127.17	4456.34	5817.04	6598.85	3230.77	3376.89	3122.59	3953.79	2342.98	2126.57	1953.74	1818.47	3934.32	4280.13	3643.62	3554.51	4936.32	3866.28	3246.04	3188.32	2601.43	2452.56	1763.29	1744.3	1463.52	1481.42	1531.95	1183.86	2095.93	1861.3	1608.43	1761.73	1253.46	1296.12	1032.85	901.219	1343.59	1423.28	806.546	875.641	576.337	700.475	212.535
Plxdc2	5064.55	4830.38	7427.14	8285.98	8188.62	8656.68	10625.4	11278.8	7687.31	7323.35	3345.83	2282.97	5665.82	7308.82	272.879	238.09	190.118	304.483	4293.65	4723.95	4842.24	5208.81	4590.86	3458.56	1053.13	1095.47	1867.34	1932.75	2515.12	2200.09	1678.27	1730.07	2926.76	1654.44	165.606	682.826	1057.13	1567.24	63.4615	43.6896	148.078	110.699	289.52	158.489	328.104	205.514	52.4091	116.242	462.529
Anxa5	5038.41	5175.33	2818.39	2758.93	2795.62	2830.75	2754.44	2933.35	4058.37	4086.41	3179.22	2781.81	2045.7	1885.49	6616.61	6318.58	4524.01	4398.88	4136.07	4174.31	2617.99	2523.84	3191.52	2296.59	3920.71	3850.56	3764.41	4142.47	3975.99	4038.8	3674.09	3764.49	4056.93	3820.33	1744.19	2236.53	1764.24	2488.31	908.843	872.77	1528.74	1233.15	1617.45	1419.16	2997.15	4096.41	3562.69	3684.48	6988.88
Itgb1	5014.95	4717.58	5528.58	5057.83	5724.29	5620.09	7962.04	7207.32	5596.02	4628.54	4688.02	1825.13	9149.21	7285.75	11817.5	11289.7	10239.3	10012.5	6948.47	8589.71	5935.43	5590.67	3124.59	2601.38	11024.8	10533.3	9779.68	9236.47	19975.3	20046.7	14661.3	13780.5	9666.9	7564.32	1832.27	3352.03	4122.17	4055.6	1985.94	1860.89	3185.84	2249.63	2898.7	2473.13	5122.03	5149.25	7176.55	7705.79	3535.65
App	5010.32	4901.86	2392.35	2304.19	2127.33	2042.56	2513.71	2376.63	4162.65	4056.02	2167.95	1431.89	3441.29	4054.02	5712.91	5395.54	4017.38	4235.09	3641.91	4164.62	2381.85	2210.37	5731.2	6228.39	4572.94	4224.36	5712.27	5223.39	10220.2	10620.9	7416.9	6912.12	5614.95	4164.75	2797.6	3689.86	3462.44	4978.13	7608.9	7716.89	6671.19	6030.06	8002.38	8821.62	10543.6	9489.05	15565	16093.9	7772.62
Cox7c	5008.14	4413.68	8257.61	7116.07	9310.05	7651.01	8994.04	7785.96	5551.05	4683.41	9637.51	8104.58	4776.36	5348.4	6846.78	6479.24	7719.75	7167.42	6235.72	6017.18	10266.2	9198.98	4711.62	3927.23	6194	5691.03	6262.97	5857.74	5734.77	5508.37	7187.81	6832.37	5079.96	6952.97	5219.38	5122.03	3386.55	4385.07	4315.29	3512.3	5677.27	4674.27	4745.14	3556.9	3800.76	4035.69	4095.27	3107.08	6049.43
Pfdn5	4979.3	4590.6	7180.93	7082.1	6857.61	6601.42	5575.7	5743.42	5851.08	5558.52	7287.34	7237.66	4946.59	3908.95	4672.77	4668	4365.05	4545.75	4922.14	5391.65	4884.4	4882.93	3929.33	4274.03	4359.25	4301.05	4075.93	4139.52	4208.38	3974.05	3207.57	3063.81	4349.34	4617.89	4044.07	3892.21	2933.4	3399.55	3738.5	4088.36	2827.78	2568.2	3883.56	4337.05	2714.32	2633.06	2854.43	2702.46	3857.63
Rarres2	4941.44	4984.03	3858.54	4197.73	3922.09	4132.08	4026.54	4173.9	4952.82	5069.3	2199.03	1627.23	2385.92	2819.26	7081.06	8270.7	5142.38	5806.92	4145.11	7285.84	3049.69	3208.14	29459	35469.1	5786.57	6503.99	4877.18	5444.83	9746.2	11391.4	6503.47	6199.44	5699.68	5448.21	358.59	2722.6	849.202	1490.54	66.4168	35.1298	647.981	186.988	580.379	144.632	408.661	280.826	212.524	146.61	52.7132
Lox	4939.71	5002.5	1698.52	1632.92	1295.56	1254.55	1481.21	1392.12	4279.22	5176.11	762.742	537.437	1078.63	943.854	683.973	607.253	319.272	241.396	1324.49	1647.36	1807.33	1808.97	1073.35	1101.54	1268.84	1276.02	2187.2	2917.83	84.3579	64.6862	509.398	1265.8	346.612	267.702	70.5118	152.277	641.984	849.195	35.6538	23.551	92.8737	40.1868	189.17	159.921	1138.41	694.436	1101.84	1234.92	25.3241
Nenf	4919.17	4580.6	4976.4	5175.6	4839.65	4690.25	4542.74	4419.65	4280.91	4158.31	3439.43	2976.13	2336.81	2986.92	2714.37	2696.12	2458.2	2356.04	3490.43	3739.02	3857.55	4281.63	5633.17	4276.83	3157.39	3139.3	2503.58	2646.53	2108.58	2259.36	2262.17	2398.73	2136.38	2683.78	1112.12	1414.81	979.214	1228.15	1508.98	1349.27	1663.49	1414.78	1530.24	1378.85	853.409	1572.21	754.097	794.244	550.862
Rbm3	4916.82	4755.52	5278.07	5303.14	5476.01	5192.2	4555.53	4547.76	5328.87	5108.81	6379.48	6374.52	4188.5	5000.58	6435.48	6988.5	8657.68	9131.14	3993.2	5422.03	10398.7	10518.5	4326.46	3561.83	5071.84	5329.74	5305.85	6065.63	5157.1	5337.43	10230.3	10418.6	6385	7743.02	2562.52	4262.61	2855.49	4048.84	3297.22	3124.26	6369.04	7187.61	4005.57	3337.7	3168.93	3672.81	2467.84	2713.19	6988.82
Fmo2	4865.91	5641.9	3807.92	5498.6	3497.92	5347.81	3563.36	5448.6	2292.13	3737.44	1960.45	3711.92	2102.04	2941.52	656.92	1071.16	978.507	1764.62	2835.73	2822.32	1570.95	1967.6	1027.43	1804.16	571.62	757.893	45.8078	73.5138	31.1564	73.4	28.0941	53.4545	341.35	548.12	635.281	695.277	427.431	941.586	34.6105	42.9404	57.3661	14.3552	99.7285	100.933	269.253	222.956	53.5627	67.6425	26.1229
Laptm4a	4836.14	5040.01	3147.74	3305.27	3108.25	3240.74	3417.3	3397.7	4225.04	4764.7	1885.17	1774.97	1963.44	3171.34	4357.54	4315.24	4323.55	4529.08	4208.5	3906.48	2947.28	3113.45	5282.71	5337.76	3771.52	3610.92	3613.86	3787.61	4991.94	4987.83	3613.6	3646.26	2876.34	2420	1763.74	2128.69	2134.46	2868.01	2024.85	1930.7	2238.54	2081.53	2189.92	2167.41	2553.98	2939.49	4074.71	3811.08	1875.51
Pmepa1	4781.35	5104.84	3776.95	3777.35	2346.58	2529.03	2201.73	2261.61	7181.9	9402.73	2334.1	1329.93	2802.41	2683.16	5388.42	4760.35	3086.48	2865.75	6069.13	4462.75	3332.56	2600.11	1013.83	1466.13	7392.29	6323.72	4116.34	4235.98	696.995	587.323	1789.28	2089.86	711.986	588.004	1318.58	997.22	776.266	1689.62	927.412	795.184	865.725	846.093	951.403	806.915	464.549	455.102	596.849	424.85	1296.83
Col4a2	4749.49	4752.7	3198.95	3120.56	2814.66	2897.58	3414.24	3367.16	3389.91	3246.15	2969.86	1687.3	6156.86	6722.15	6808.17	6584.57	4748.27	4812.76	5443.69	4622.88	2926.62	2806.13	3075.2	3283.74	9519.45	9048.71	6518.46	6292.8	29196.1	29947.9	17187.7	15953	12208.2	8308.42	1069.94	2446.36	6088.38	7089.25	2442.1	2432.05	3366.87	2516.17	3519.56	3396.78	5013.36	4675.07	9032.6	9972.94	248.535
Btf3	4732.51	4624.6	6125.95	6133.43	5737.34	5902.52	5000.05	4929.47	5505.62	5327.54	6909.74	6888.93	4520.01	4180.06	5767.02	5949.88	7302.85	7275.66	4408.82	5116.96	5831.71	5889.77	3559.15	3677.79	4335.96	4266.52	4900.47	5053.63	5280.47	5094.54	5242.48	4827.21	4825.93	5677.29	3197.87	4166.79	2597.93	3422.75	3435.51	3298.99	3474.34	3305.79	3890.74	3756.16	2709.37	3219.37	2568.25	2454.3	5027.28
Ccdc80	4703.16	5086.91	2234.58	1817.57	1769.88	1648.49	2147.31	2113.9	2323	2033.17	738.846	786.5	1688.89	1787.59	360.08	244.402	351.027	232.702	986.277	1413.1	1522.72	1433.25	5865.33	8548.24	1465.89	1544.76	2397.51	2298.36	2033.21	1648.71	2105.08	1742.47	1217.74	1418.12	151.033	622.367	388.009	441.735	38.0654	20.1661	100.731	91.8825	164.873	94.1179	298.296	312.509	170.708	124.173	539.777
Uqcrh	4688.8	4284.14	6267.47	5890.84	5845.03	5661.01	5110.92	4835.39	5166.02	4982.28	6428.06	6298.18	4072.04	3446.15	6006.71	5837.74	6576.39	6299.56	5417.89	5288.04	4756.58	4756.76	3964.77	4052.19	5039.49	5063.13	5414.27	5223.25	4729.94	4371.65	4287.08	3811.39	4512.4	5525.76	4330.84	4057.12	1931.97	2779.86	3944.96	3969.59	4198.8	3684.46	4031.85	4009.29	3014.33	2982.99	2740.04	2404.23	3585.36
Hint1	4666.05	4220.06	5498.72	5308.07	5503.24	5287.57	4949.22	4773.88	4956.28	4584.87	5873.48	7254.08	5737.91	3913.91	4946.91	5072.43	6597.85	6510.99	3592	4709.09	9897.82	9847.72	3480.24	2705.09	4003.52	4094.25	4125.39	4574.13	3764.13	3641.94	6672.36	6858.83	4577.93	5163.72	4778.45	5207.5	2409.5	3792.29	2437.59	2158.65	4945.57	5001.83	2971.36	2424.04	1725.11	2383.46	2112.57	1754.68	4289.95
Atp5l	4610.25	4028.26	6651.12	5998.17	6708.33	6152.86	5892.53	5708.91	5200.34	4676.36	6774.8	8129.71	3997.28	3858.95	5909.72	5914.14	6653.78	6167.11	5518.73	5918.13	6388.82	6291.36	3761.77	3593.4	5120.38	4983.01	5213.7	5312.56	5014.86	4903.39	5080.51	4802.18	6475.7	7350.37	4255.1	4181.92	3137.69	4294.21	4190	3857.08	4477.05	3634.97	4313.23	3720.19	3279.43	3617.58	2761.72	2578.85	6164.34
Snhg18	4609.55	3765.85	3181.9	2868.17	2876.27	2556.46	2472.25	2310.06	3609.4	3475.23	2295.06	2522.05	1880.95	1875.87	1660.19	1455.19	1599.59	1222.32	2126.96	1676.34	1893.02	1900.98	2195.85	1702.99	1293.54	1167.95	3252.06	3277.62	1103.3	1090.44	1030.76	1368.17	1168.29	1622.12	267.695	272.865	686.133	646.12	654.25	606.37	748.505	601.22	780.312	582.527	479.623	397.389	732.919	613.444	39.1074
Fbln1	4595.93	4766.58	1450.2	1517.62	1124.64	981.476	930.255	818.732	3840.47	4335.53	772.64	459.002	580.505	791.291	1835.69	1863.85	2269.86	2448.64	954.41	1439.61	2410.44	2350.13	1649.06	1499.3	986.681	844.107	270.159	279.331	933.369	927.09	1422.22	1253.66	694.499	339.613	58.6806	187.038	671.858	474.291	31.3011	22.4545	231.637	65.3748	136.909	53.9098	47.2868	236.794	30.1804	41.1083	11.6668
Hnrnpa2b1	4541.15	4373.82	5569.49	5515.8	6051.02	6083.22	6251.29	6127.13	5036.21	5078.16	5921.57	5269.36	5790.46	6516.34	6298.36	6451.18	7680.14	7825.09	4872.52	5733.56	8808.75	8360.34	5088.28	4544.95	5692.8	5679.38	5922.58	5636.6	6705.99	6303.27	9021.98	9064.82	6621.57	8179.73	4027.02	4927.47	5220.88	6113.65	4023.46	3794.95	6950.94	6096.88	4976.61	4432.78	5855.99	4962.68	5633.91	6040.7	5394.66
Sec61b	4531.18	4498.65	4365.42	4439.83	4848.89	4646.4	4580.29	4354.72	3731.37	3833.2	4886.49	5885.35	2852.74	2770.07	4294.07	4193.44	4388.7	3849.89	4605.85	3951.15	3291.25	3520.75	2702.61	1674.54	2928.49	2954.93	2836.88	2954.47	2846.04	2790.08	2640.69	2304.08	2667.57	3541.35	2322.67	2699.35	1469.03	2155.59	3561.43	2893.86	2211.06	2118.93	3075.51	2518.57	1540.8	1797.7	1194.67	1243.27	2590.34
Cfl1	4523.52	4424.26	5732.86	5380.88	6176.29	5737.95	5554.98	5344.54	4326.87	4132.33	7874.15	6895.98	6419.84	5812.58	8890.14	8986.52	9757.62	9491.41	5850.91	5977.38	6555.98	6684.46	3923.3	2790.53	6434.4	6370.86	6372.24	7248.84	7853.66	7948.46	8618.32	7771.7	7791.13	9664.93	3688.39	4878.89	3852.01	6823.31	2609.17	2534.19	3800.8	3272.52	3881.41	2932.09	3990.36	5206.96	3923.59	3980.56	10985.7
Tpm1	4514.91	3596.37	7487.53	7227.19	7163.47	6791.53	6583.2	6655.72	6881.86	5756.88	7244.14	8126.05	5117.88	4320.71	17002.1	18614.6	14309.4	14480.1	10987.8	12012.7	4756.48	4711.5	4349.05	3641.63	15987.4	17008.9	18259	20415.1	5853.69	5690.51	6719.31	7632.75	4948.3	5612.72	3945.98	3590.07	3545.04	3786.71	4081.81	4207.41	4169.09	3877.03	4887.26	4813.9	6462.37	5934.97	7808.68	8094.36	190.938
Olfml3	4510.08	3652.59	4887.9	5131.37	3903.62	4112.73	4019.12	4027.42	5852.39	5183.21	1892.83	716.541	1915.61	2944.7	926.547	844.548	1032.71	971.679	2421.06	2342.58	3516.69	3674.36	240.553	288.374	522.743	444.938	364.15	404.575	1844.73	1977.33	1940.27	1518.77	1272.21	1586.23	78.4341	261.16	645.343	882.84	41.7379	27.3915	107.013	80.831	211.265	76.416	140.489	32.0108	101.838	108.9	54.5077
Cox8a	4502.07	4120.4	8524.69	7801.21	9193.44	8592.49	9010.45	8346.64	5621.06	5166.23	7401.59	7962.89	5713.79	5957.09	5716.17	5581.12	6903.21	6319.4	7462.16	5365.18	9231.19	9616.11	5050.29	3644.22	5593.97	5672.54	6441.4	6540.48	8318.61	8393.43	8246.23	7675.55	7702.79	9748.53	5819.36	5464.53	2993.23	4108.96	5697.33	4964.7	7717	6660.21	5604.97	4729.98	3322.65	3885.43	3238.01	2633.66	6114.27
Sem1	4488.94	3773.71	5529.95	5230.52	5720.18	5321.39	5114.61	5018.56	4734.6	4623.21	6389.93	6320.03	4157.57	3887.7	5647.52	5434.22	5916.06	5711.71	4664.66	4472.82	5509.22	5190.99	3379.19	2794.11	5071.99	4878.49	3971.92	4164.04	4283.97	4079.4	4194.86	3853.13	5079.61	4459.18	6263.66	5588.97	4004.19	4087.35	2723.97	2434.47	3184.27	3129.47	3214.1	2650.22	3413.84	3785.01	3002.44	2872.04	6366.03
Rbm39	4484.56	4510.38	5586.48	5521.11	5748.17	5929.49	5745.36	5652.61	4884.8	4700.78	4410.69	2557.47	4532.65	4477.34	5855.84	5500.58	5783.93	5513.49	5669.77	6098.45	5682.62	5077.25	4274.23	4206.84	5088.88	4977.34	4883.97	4627.03	5131.99	4674.43	4451.26	5041.57	4181.08	3413.85	5531.04	4536.67	3434.24	3209.59	3855.05	3707.41	4402.87	3898.6	4359.17	4119.26	4945.98	4521.19	5881.06	5194.58	2914.95
Timp3	4480.81	4555.58	1770.14	1978.52	1283.03	1569.9	1384.11	1598.51	3510.92	4082.22	941.786	741.865	2611.1	3559.5	2500.94	2783.7	2020.24	1972.16	2487.55	3787.88	1658.5	2121.61	1350.03	1554.18	5329.13	5391.53	1831.2	2174.65	945.031	1254.4	1500.8	1591.85	2022.6	1806.23	4421.45	4542.17	2784.86	2403.15	3041.7	3755.18	3612.91	3666.09	3998.83	5146.75	7711.89	8740.34	12115.4	15835	56.0916
Sec62	4405.73	4196.33	3874.29	3639.93	3670.67	3536.22	4280.78	3853.35	4288.1	4190.95	2252	1995.98	2982.79	3599.28	3925.76	3523.89	3561.03	3350.27	4026.38	3595.31	4044.55	3640.08	2848.32	2329.3	3798.76	3567.9	2729.9	2482.63	3814.85	3709.21	3304.59	3095.57	3393.81	2350.54	2806.34	2853.6	1966.74	1440.64	2189.53	2052.72	2408.65	2330.19	2294.66	2159.67	2111.06	1978.5	2772.32	2722.25	1809.38
Hmgn1	4396.71	4116.24	6420.34	6250.33	6691.31	6524.67	6085.84	5854.29	5355.93	4615.44	6254.96	6900.11	3777.05	6864.73	6094.56	6165.77	6547.74	6912.58	5679.04	5842.8	9714.45	10193.5	4848.91	3640.23	5058.93	4995.31	5290.64	5606.75	3893.95	3930.03	6567.58	6702.58	4187.57	4869.37	3006.48	2952.28	2313.51	4233.04	3483.76	3157.14	6637.86	5666.35	4091.02	3558.21	4114.81	3909.53	5395.79	4791.95	1802.67
Gnai2	4388.86	4229.84	4008.31	4059.81	3869.53	3796.14	3772.02	3642.57	4812.09	4630.19	3513.03	4076.29	5709.64	4983.02	4627.79	4651.19	4907.38	4670.3	5511.49	4138.33	3992.52	3913.26	2732.54	2599.65	4473.63	4420.05	4169.8	4221.39	6984.88	6697.27	6471.41	5426.12	4609.04	3801.89	1799.22	3683.81	3221.47	4235.38	1367.48	1356.2	1987.86	2094.53	1959.64	1704.3	2289.38	2997.18	2058.3	2143.96	7754.29
Hmcn1	4375.62	4410.59	4498.19	4134.64	3645.62	3790.12	4374.44	3826.25	6334.66	4904.69	1763.46	939.999	4830.05	3108.34	9598.16	7591.52	3108.69	2166.95	9862.9	8993.43	3358.58	2787.5	4113.1	3794.54	15953.7	15550.4	2387.89	1545.31	258.937	203.297	859.424	1079.1	648.682	508.421	216.256	916.274	1016.19	392.183	53.5734	34.8353	107.257	14.8517	350.452	148.854	266.886	275.294	320.477	307.165	40.2148
Vegfd	4374.76	3081.43	4886.52	4966.65	4693.32	4756.4	5392.7	5090.42	3574.94	3221.63	2431.57	2198.98	3092.3	3206.54	39.5773	37.6149	167.134	69.9812	2949.06	2630.06	3411.14	3539.56	330.125	52.642	49.9555	33.1442	295.624	287.155	79.2194	44.218	198.188	169.142	389.223	692.534	161.207	213.67	808.314	1261.84	49.6069	19.3403	17.8788	19.3245	216.089	65.1708	164.404	36.3742	22.1649	28.3031	45.7889
Plpp3	4352.83	5064.7	1557.43	1951.81	1245.66	1408.56	1414.65	1461.57	4306.29	6276.85	552.444	638.736	1564.75	1184.83	1184.79	960.594	487.15	466.598	2275.36	2908.03	1271.23	1507.35	344.149	1771.18	5705.92	5407.71	1342.01	1240.52	1017.35	1188.83	703.011	748.039	434.876	416.656	565.191	784.004	828.122	602.202	41.6144	28.6284	129.961	47.4443	144.567	77.1995	56.0436	197.477	82.3073	92.6067	236.819
Calm2	4343.96	4392.75	4882.71	4719.02	5133.47	5211.78	4616.8	4897.22	5141.36	4709.86	5466.44	4069.2	3663.45	3999.77	11728.9	10924	8899.07	7765.11	8380.15	7089.92	9226.03	9044.32	4027.3	4682.98	8404	7902.41	6141.35	5842.98	8115.12	8069.68	14748.4	12777.4	7591.89	7577.99	5290	5378.51	3881.56	5864.03	4047.72	3891.85	8381.99	8633.28	4592.28	4232.06	6032.32	5177.21	6687.62	6318.55	3996.04
Pfn1	4326.65	4239.4	4146.83	3994.04	4316.48	4161.31	4082.12	4055.34	3720.89	3677.46	6454.86	4947.9	3764.63	4767.61	6469.19	7220.91	8259.08	8858.96	4822.34	4441.92	5586.54	5454.13	3853.24	3190.87	5017.92	5111.93	5675.99	6670.44	7986.6	9007.85	9301.29	9120.6	7677.72	9795.78	3288.24	5827.79	2150.98	4223.24	3044.32	2758.15	4545.05	4580.64	4275.81	3433.25	4190.08	4927.42	4394.79	4785.54	15056.4
Cav1	4296.62	4082.78	824.142	942.611	538.593	618.427	430.004	495.642	2990.16	2850.92	479.457	648.128	3356.02	3413.35	888.66	697.05	504.257	197.66	794.285	945.358	613.869	804.772	11042.6	7788.78	1969.4	1956.53	5134.99	5394.7	198.546	220.821	1165.38	1992.75	497.86	627.276	128.306	1732.03	916.447	1243.44	76.2181	57.8548	60.5547	75.8498	448.903	295.228	1698.08	2572.68	3067.76	3197.11	199.528
Son	4291.06	4282.37	5431.86	5295.33	6154.88	5673.11	6911.76	6290.65	4700.18	4670.03	3236.44	2074.08	5859.13	4756.31	5061.27	4715.75	4743.39	4257.32	5165.52	5499.6	5014.18	4442.37	4094.07	4253.47	5364.89	5253.57	5995.96	5105.63	6206.56	5681.84	5481.02	5028.31	6377.04	3497.16	4686.93	3977.5	3970.75	3435.59	4346.68	4232.82	4018.36	3373.37	5168.69	5138.41	8866.65	7982.7	10621.8	10638.5	3025.39
Rhoa	4276.9	4285.58	3669.77	3851.06	3774.02	3949.84	3568.9	3786.28	4161.33	3850.83	4660.5	4745.79	4137.64	3616.17	4320.18	4287.35	4061.61	4275.32	4864.13	4502.59	4135.86	4903.04	5279.83	4272.05	3916.63	3853.89	3861.09	4125.16	5348.14	5649.09	5524.84	5131.86	6789.77	6238.54	2514.67	3913.39	2917.39	3706.77	2579.78	2490.2	3481.64	3350.35	3048.47	2912.7	5568.72	6293.3	5845.78	5957.43	6444.72
Nr2f2	4268.53	3874.41	4099.19	4532.74	4500.89	4671.79	4699.25	5093.32	4071.92	3838.73	3529.43	3023.47	3416.79	3913.03	2203.15	2096.58	2506.36	2845.06	4100.54	4006.65	4184.32	3882.35	1347.3	1260.06	1406.78	1364.55	3318.11	2808.95	6577.56	5927.57	4851.71	3859.7	4823.23	2318.06	569.61	891.346	938.437	1332.02	404.749	405.936	521.23	507.571	651.821	402.844	400.389	347.053	334.685	356.3	46.3069
Sh3bgrl	4261.45	3696.13	9517.14	9978.05	11315.2	12294.1	13361.3	13558.7	5528.45	5097.31	10941.6	14905.3	6980.33	10146.7	2969.44	2886.39	3210.12	2872.07	5011	4968.69	7712.72	8424.49	1338.76	866.506	2511.25	2472.41	4354.33	4602.98	4470.95	4233.65	4466.04	4363.86	4596.52	5784.13	846.345	1394.38	2898.17	3580.63	933.133	820.515	1144.33	981.414	1374.88	1019.93	1593.24	1502.9	1039.08	1096.45	5955.64
Pmp22	4252.85	3968.28	3355.92	3372.19	3301.51	3340.78	3976.75	3760.99	4060.81	3966.55	1948.13	1165.49	3916.16	3276.65	3101.69	2862.72	2499.23	2397.27	3153.37	3067.25	3414.15	3791.78	2643.94	1937.54	1901.59	1842.31	1000.28	1172.18	1351.78	1401.84	2437.65	2729.04	1295.53	1140.89	279.441	978.382	1228.21	1832.04	149.437	113.02	555.484	390.309	720.21	583.459	4055.14	3964.95	5732.81	6149.02	156.163
Sftpc	4251.42	4279.44	5021.71	5074.93	4815.39	4090.03	4592.71	3968.39	4259.89	3628.37	23649.3	25568.2	20483.5	6272.11	5199.34	3589.12	7162.03	4616.22	4571.89	2992.44	4019.82	3386.73	9203.31	5109.4	4749.68	3723.01	5880.88	4576.26	6148.8	4762.33	5200.27	4031.15	22235.7	25668.9	30696.9	41507.1	126822	113722	1.94957e+06	1.92614e+06	1.58686e+06	1.67749e+06	1.44806e+06	1.57849e+06	28065.2	21601.6	12846.3	8241.11	4533
Atp5h	4239.95	3999.55	5525.18	5208.69	5534.46	5358.69	4811.13	4722.68	4718.09	4525.5	6819.21	7789.02	4124.67	4113.41	4895.4	4965.76	5627.05	5227.14	4054.94	3790.5	5719.18	5297.87	3624.43	2906.39	4430.41	4279.6	4200.27	4420.74	4510.91	4217.16	4803	4256.15	4536.3	5709.83	4358.04	3885.52	2875.15	2887.12	3978.75	3618.68	4695.03	4244.56	3982.15	3625.21	2969.16	3306.05	2885.15	2911.4	4050.84
P4hb	4224.81	4552.12	2720.24	2750.09	2684.13	2591	3107.81	2897.25	3827.37	3478.89	2561.92	1066.14	2424.17	2496.86	4376.27	4365.89	3766.37	3997.32	3317.29	3459.61	3051.33	3255.18	3844.51	3845.11	3726.07	3888.85	2863.02	2816.24	2719.31	2760.38	2904.72	3097.34	2564.76	1438.19	1856.24	2349.48	2008.72	2517.56	2918.15	2521.68	2119.77	2639.95	2724.46	2606.7	2945.4	3475.03	5252.7	5146.09	2280.37
Ckap4	4220.54	4281.23	2405.51	2164.11	2158.62	1963.71	2450.72	2189.9	3233.36	3148.93	1494.34	1284.47	1467.68	2013.66	2897.95	3116.03	3022.53	2911.66	2954.4	2231.81	4174.1	3911.38	1547.26	1199.39	2804.89	2721.79	2489.62	2415.06	1621.22	1892.54	3359.92	3989.7	1196.07	880.344	441.808	695.628	1356.13	1152.23	647.21	506.873	2219.86	1872.01	880.05	717.696	772.411	969.036	1518.34	1499.34	138.218
Arf5	4217.97	3820.89	3769.37	3632.49	3749.91	3556.98	3512.64	3498.69	3943.09	3707.09	2660.73	2695.81	2650.14	2951.32	3791.07	3633.75	3379.42	3488.41	3545.43	3912.72	3832.55	3791.31	3047.45	2452.41	2721.24	2769.93	2239.72	2031.53	2231.64	2153.67	1998.2	2210.21	1890.57	2195.13	2265.51	2489.44	932.627	1720.47	1930.1	1780.75	2076.31	2140.75	2075.6	1804.83	1752.38	1593.61	1848.23	1749.11	2800.84
Nfia	4207	3828.12	2355.05	2404.55	2324.25	2328.87	2355.65	2460.76	2893.31	3046.63	2357.09	2114.2	1544.61	3134.7	3090.02	2847.23	2273.39	2259.33	3253.03	2161.73	2442.2	2156.75	2189.26	2189.28	2994.24	2842.94	5020.66	4724.25	3749.76	3179.78	4182.43	3359.12	2593.53	2084.95	682.904	1199.34	869.252	1473.58	882.875	860.726	1088.35	973.859	1124.51	849.41	738.182	1048.34	937.808	807.647	229.144
Mtch1	4202.02	4180.61	4004.94	3888.72	3547.94	3405.36	3364.69	3414.14	4755.02	5389.49	3091.69	3572.07	3365.5	2518.89	3623.18	3312.28	2629.69	2568.06	4269.21	3081.58	4396.9	4484.24	1981.61	1882.99	4036.37	3816.77	2026.7	1925.08	1648.53	1624.69	1808.88	1902.19	1791.92	1936.04	1255.12	1669.66	1390.49	2134.13	3588.66	3604.45	2917.76	2926.17	3178.56	3040.01	1522.86	1426.93	1502.66	1744.8	937.05
Ncl	4199.77	4117.69	4824.26	4486.65	4916.48	4807.35	5053.43	4806.7	4905.77	4495.76	5859.91	4013.93	4868.9	3905.14	5752.45	5847.03	7595.57	8031.3	4780.61	4276.43	6751.78	6328.28	4687.5	5494.29	5180.66	5246.86	6411.66	6347.39	5675.49	5285.81	6683.28	7346.17	5815.38	6097.45	4547.44	5578.09	3690.63	4745.23	3359.95	3230.75	5513.92	4951.36	3931.49	3638.72	4013.01	4110.46	4399.06	4116.53	5383.29
Tubb5	4196.37	3971.05	4218.08	3887.55	4340.33	4050.95	4098.67	4087.09	3676.42	4002.65	5121.54	5761.25	4861.03	4039.38	5978.63	6052.46	7403.38	7620.62	4017.35	4364.74	14406.4	14194.3	3215.35	3668.61	4221.22	4314.22	2798.85	3436.23	4655.21	4997.65	16312.5	16085.1	4930.38	5584.08	961.982	3155.02	3034.49	4387.71	1390.89	1136.72	13657.2	15132.4	2400.6	1563.13	2423.93	2533.61	2515.9	2540.17	3801.22
Dstn	4196.24	4028.84	5298.34	4927.71	5618.66	5157.28	5219.43	5000.73	4668.96	4230.68	6191.16	4775.38	4151.47	2872.02	8665.71	8455.96	6816.77	6605.02	6122.58	5972.26	4439.96	4840.02	3684.31	2575.63	14141.9	13609.6	9401.45	11129.1	5097.18	5079.36	5417.2	6245.47	6846.38	6889.98	10996.8	7749.14	5174.62	5543.85	8001.41	8255.02	8624.74	7985.2	8414.87	8538.21	6604.63	6769.54	8362.03	9323.33	10001.2
Selenom	4193.78	4445.54	822.955	705.071	594.631	507.255	561.943	480.799	2568.12	3021.66	741.381	755.322	617.57	450.985	3151.85	3124.69	2627.5	2397.13	2172.54	1757.12	691.544	745.425	4742.45	4409.57	2883.79	2746.8	2498.77	2493.49	2483.63	2475.66	1623.79	1443.43	1157.79	1945.56	171.224	626.09	385.574	825.615	35.3063	17.5535	140.197	53.6907	203.024	78.1852	303.141	274.159	143.135	106.879	33.9018
Pdia3	4174.36	4832.83	3408.25	3142.2	3362.85	3438.52	4278.71	4014.07	4342.92	4110.63	2221.24	1056.64	3131.12	3250.3	3752.58	3955.07	3714.5	3876.78	3560.36	4125.82	3219.97	3156.07	5013.51	4359.24	3599.89	3619.49	2910.78	3240.04	4449.9	4371.49	3467.19	3275.61	1809.44	1858.13	2089.66	3200.05	2321.43	2392.14	2228.47	1911.1	1847.92	1628.93	2451.92	1924.07	2636.13	2850.61	3615.47	3916.14	3058.89
Maged2	4131.49	4169.66	2360.29	2215.9	2564.76	2147.49	2481.03	2279.06	2769.73	2624.11	2307.95	1710.8	1795.57	1199.97	3400.98	3261.27	3622.74	2997.96	2704.56	2579.14	1659.62	1576	1298.58	1199.67	1887.79	1659.75	3832.11	3873.8	9808.89	9742.18	5441.06	4454.05	7988.81	9020.7	595.122	982.975	693.007	1227.55	338.092	308.945	803.055	400.626	502.043	408.847	628.566	640.807	410.993	293.735	37.1305
Tagln2	4119.6	3763.81	8146.77	8495.93	8478.92	8415.47	7448.74	8005.08	5628.98	4612.82	7407.56	8751.24	5154.61	6093.49	4270.44	4124.55	3298.81	3086.02	4778.43	4501.18	9401.88	10552	1800.29	1499.95	2043.26	1992.06	2629.28	3124.78	695.368	898.891	3026.97	3896.41	2045.19	2022.03	6427.19	6044.7	4023.38	5382.48	2925.39	2693.77	5172.01	5814.6	3207.29	3010.04	2895.77	3332.8	2609.3	2693.49	8123.15
Aspn	4112.88	5161.52	553.873	899.441	391.841	485.315	353.579	389.784	3790.64	4752.08	1230.4	323.668	103.184	466.601	3385.79	3317.47	779.418	245.415	11777.6	16411.7	308.872	237.115	30.5153	582.331	53553.7	59802.4	4495.2	4210.79	2322.31	2460.9	1180.89	1406.39	1546.51	985.665	61.8556	679.845	834.891	1494.32	63.6075	29.6728	121.428	109.472	372.096	93.7726	116.112	222.667	178.618	78.2504	35.3361
Sfr1	4096.78	4225.64	2461.38	2552.94	2262.54	2382.45	1968.95	2151.89	3647.28	3592.02	2424.26	1712.6	1284.26	1296.74	3378.55	3336.78	3328.84	3404.61	3490.21	3184.65	2673.7	2362.79	2421.96	2426.52	3280.91	3091.92	2350.17	2594.78	2243	2234.52	2073.32	1960.02	2715.16	3261.93	1643.56	1625.89	1248.54	1270.12	972.494	965.799	1333.54	1189.59	1190.72	1128.68	1453.19	1288.7	1250.92	1064.11	1593.87
Atpif1	4096.57	3616.1	5814.67	5285.03	6240.32	5361.6	5697.49	5192.56	3983.4	3612.02	6616.15	7345.85	4147.23	3177.47	6906.5	6747.65	8626.91	8458.49	4942.58	5029.1	7289.25	7091.36	5019.27	4020.5	4960.33	4592.53	4781.15	5011.32	5835.39	5701.07	7111.22	6162.93	4639.32	7277.8	8076.21	6448.68	4035.29	4087.72	2802.07	2362.29	4331.61	3623.78	3183.9	2392.88	2540.91	2819.35	2971.06	2310.13	3489.64
Selenof	4086.66	3753.26	4246.92	4182.68	4628.12	4543	5128.21	4916.15	4112.19	3737.05	3452.83	2231.54	2836.42	4574.92	4934.83	5122.86	4720.81	4856.71	5067.71	4496.2	4302.45	4689.42	3001.52	2198.24	3900.55	3916.01	3468.14	3590.81	4369.3	4843.69	3684.73	3964.52	3052.32	3006.22	1997.25	2344.8	2081.18	2456.52	2425.95	2135.53	2721.98	2453.76	2742.98	2359.26	2641.74	2860.5	3385.13	2751.82	1746.69
Slc38a2	4058.67	4530.63	2627.2	2945.41	2304.32	2591.6	2043.4	2202.88	3312.41	3849.86	1927.02	1211.82	2926.03	2293.16	3077.13	3082.19	2591.78	2674.68	2933.4	4599.85	2686.73	2960.23	4339.66	6190.56	4135.87	4483.95	3723.02	3626.24	2074.97	2150.13	2052.84	2133.29	1487.1	1599.5	4356.18	3373.2	2572.15	3194.04	4560.29	4987.94	4016.72	4805.94	5350.89	5588.62	4539.6	4117.89	7474.3	6740.72	1278.12
Adamts1	4030	3691.11	5742	5572.76	4949.2	5077.81	5522.72	4778.92	3618.99	2940.66	1984.62	888.607	4966.96	2542.76	995.292	695.53	978.772	771.221	5035.12	2703.74	2722.45	2429.53	1324.81	2185.83	3943.29	3414.21	6731.86	5917.77	1209.32	1153.67	1453.03	1280.11	1278.1	655.929	138.84	477.012	1368.47	1207.99	2793.42	3191.52	1699.81	1825.5	2067.62	2395.12	558.771	382.362	138.474	154.169	60.1458
2025-09-07	4012.52	3827.26	3364.96	3372.44	3769.35	3744.56	4135.69	4135.49	3415.04	3412.63	3396.65	4293.86	2656.42	3236.25	3396.53	3416.75	3522.56	3248.32	2961.02	3018.63	4961.02	4753.3	1939.22	1590.99	2819.65	2945.46	6367.95	6428.64	14488.7	13883	12235.4	10194.7	9065.89	12030.5	1273.46	1949.96	1673	1963.64	1453.62	1412.9	2341.24	1677.64	1711.45	1502.72	2819.1	2816.81	2055.02	2537.59	1701.34
Anxa2	4002.57	4449.19	2177.24	2056.59	2236.57	2003.73	2152.21	2064.73	2880.82	2538.2	3197.97	3071.2	2420.72	2297.63	2551.86	2503.87	2240.8	2044.21	2610.86	1983.48	2082.78	2110.32	3195.98	3559.17	1786.52	1880.11	2183.95	2383.9	3203.59	3306.22	2891.35	2743.98	3975.57	4044.61	6752.51	6882.88	4767.03	4280.59	2280.29	2087.87	3319.89	3259.3	2658.45	2201.63	4149.61	5360.01	4438.25	4566.31	12344.2
Ptn	3991.48	5432.17	95.0465	64.768	27.1252	27.1522	18.8314	29.4977	1651.23	1366.96	68.2421	0	514.68	0	12.561	9.88825	223.295	12.3338	0	0	701.228	824.653	2828.94	3087.88	141.439	142.716	52.3741	52.9092	2.09245	43.0187	211.577	61.7136	427.986	13.5125	977.698	1014.51	192.391	124.276	8.22265	9.0362	9.35553	27.788	103.095	30.2258	67.3525	354.33	252.548	412.496	0.647466
Hnrnpa0	3987.84	3538.6	4720.01	4800.67	4621.26	4877.59	4467.68	4612.84	4057.44	4055.72	3717.91	5071.37	3724.19	5325.57	5045.81	5596.89	5904.09	6348.7	4012.89	5426.99	6667.86	6898.54	3750.15	3673.37	4650.42	4872.45	4163.29	4388.99	4494.86	5032.57	6383.05	6285.51	4548.53	4084.16	3026.8	3575.62	3283.63	3208.38	2383.87	2405.78	3642.35	3567.21	2720.71	2626.4	2159.7	2397.74	2677.66	2469.63	2887.74
Colec12	3983.68	3572.46	5572.05	5993.17	5261.51	5518.42	6641.99	6605.75	6186.5	5923.5	1877.45	1627.22	3996.02	4287.95	352.745	388.102	436.762	464.713	3092.21	2981.74	4955.33	5733.45	1587.6	2343.6	364.332	302.657	182.911	236.395	153.603	72.8463	123.485	152.811	755.828	591.245	179.151	325.205	681.336	1069.36	47.2311	24.0457	20.5819	4.57916	176.253	85.5953	251.931	175.158	69.037	24.5746	493.409
Adh1	3964.47	2787.08	13142.3	12468	13892.3	13050	13422.8	12473.2	8425.4	7964.13	10640.6	8408.01	7345.83	7838.73	210.854	206.603	453.611	477.379	5229.44	6933.07	10497.5	9660.63	707.212	519.107	158.099	120.564	112.531	163.173	170.696	147.57	82.6109	177.934	1864.72	1160.51	434.509	629.581	1854.64	3243.19	124.031	66.62	83.1321	65.2142	540.037	190.495	680.943	736.373	124.079	174.614	118.475
Hsp90aa1	3963.68	4331.31	3924.96	3862.9	3611.8	3828.79	3246.34	3397.41	3960.49	4348.65	3080.69	2244.91	2989.26	2345.44	6093.66	6363.01	6654.4	7319.29	4969.91	5493.47	7489.82	7663.3	5304.15	6210.49	5921.56	5963.27	6029.42	6020.75	3833.22	4538.97	7554.24	9914.86	3684.13	3865.48	16172.9	15881.6	5463.66	7129.04	3354.86	3666.65	6797.25	7002.74	4106.24	4070.06	4009.01	5416.4	4441.56	4517.18	3601.14
Myh10	3955.61	3173.86	6273.62	6002.09	7035.66	7183.91	9975.24	9687.42	5618.14	5132.91	3004.56	2388.69	5798.39	6419.08	6096.22	6010.98	4649.01	4592.05	6595.02	6836.74	7732.78	8039.85	4373.96	4337.03	6495.23	6900.49	6038.55	5361.99	2159.29	2220.37	3694.79	4509.05	2227.96	2006.59	324.138	1229.93	1274.1	2033.62	140.112	111.591	471.782	390.633	570.106	348.201	879.476	801.475	624.967	533.131	79.0117
Vcan	3858.02	4212.54	4269.97	3597.84	5457.36	5098.07	8386.9	7147.84	2551.14	3008.71	2476.04	1337.18	4543.02	3656.02	1699.35	1304.23	1148.46	1057.7	5614.39	3894.29	3989.56	3864.61	410.835	133.004	6202.36	5883.55	654.781	600.886	407.815	303.079	492.665	406.173	778.7	539.581	95.5503	322.931	1050.32	1351.07	51.9857	32.081	83.6764	33.9607	262.868	129.961	304.703	561.595	71.0625	61.4401	43.0962
Bsg	3858.01	4053.67	4323.99	4204.39	4580.86	4414.19	4834.81	4744.38	4096	3824.31	2963.42	2495.19	3047.1	3072.42	3907.43	3846.62	4176.22	4054.76	3185.32	4458.05	4412.85	4648.19	14353.3	12356.1	3327.39	3129.43	2592.59	2994.72	2871.7	3065.63	2903.41	2489.36	3179.86	2544.16	5041.25	6062.65	3044.63	3441.98	5650.27	5000.79	5655.33	5214.8	5818.63	5589.75	6163.74	7916.32	9227.05	9837.45	2017.37
Lrp1	3851.02	3327.55	3097.57	3201.03	2728.37	2749.48	3178.41	3151.83	3933.77	3917	1793.47	524.457	2102.93	1787.2	2490.38	2394.35	1803.12	1866.62	2849.08	2131.94	2010.28	2107.15	1761.46	2199.38	2213.05	2165.02	1798.33	1871.26	3764.94	3590.46	1890.61	1711.39	1530.5	1046.73	283.809	493.12	1525.17	1364.37	68.3433	56.4284	152.086	124.319	293.143	204.929	496.042	703.265	219.313	135.345	3570.14
Myl12a	3846.83	3444.28	3494.7	3479	3720.71	3450.59	3517.09	3339.53	3709.62	3716.26	4084.95	4375.2	3118.75	3283.22	6154.61	6380.97	5016.82	4827.58	4583.67	4270.54	3275.19	3371.75	3808.3	3918.32	4847.09	5368.43	5598.94	6314.37	7823.2	7898.35	6999.66	6948.39	8319.11	10593.4	2106.53	3121.22	2878.56	3902.04	2457.94	2460.29	2821.68	2722.21	3392.98	3093.82	5775.68	6207.7	6885.72	6727.6	4294.6
Nr4a1	3825.87	3196.19	4984.93	4146.3	2578.97	2342.14	1219.66	1110.54	3501.05	3427.61	3556.19	1769.1	2555.45	2040.81	4376.04	4254.28	3958.26	4058.61	6228.32	5824.92	2303.85	1917.3	3000.24	3386.82	5003.2	5053.2	8403.71	8571.06	1159.93	1440.66	2078.78	2833.51	1023.94	1855.02	3269.96	2971.66	4696.32	3801.11	2253.38	2665.59	2523.47	2224.44	2484.08	3072.59	2042.51	2281.78	1335.56	1428.47	1239.82
Serbp1	3817.45	3544.1	4709.82	4591.9	4565.77	4750.99	4728.19	4630.11	4572.65	4161.12	4808.28	4619.24	3877.08	5019.5	5273.25	5243.41	6835.08	6702.02	5113.11	3999.56	6559.2	6179.92	3110.7	2923.43	4568.82	4562.02	4985.05	5054.85	4463.97	4627.72	6067.04	5858.77	3360.86	5087.99	3801.22	4362.28	3444.38	3842.51	3063.33	2962.41	4202.88	4249.41	3729.63	3324.13	3043.09	3806.54	3227.8	3525.46	5029.79
Pdlim2	3785.04	3261.43	3679.4	3639.54	3348.52	3340.86	3166.43	3180.62	4352.65	4178.94	2523.41	2666.92	1290.15	1440.83	1126.59	1046.36	845.275	615.133	2782.93	2115.05	2834.69	2871.07	470.887	415.258	733.302	617.285	1344.62	1523.36	2063.95	1746.27	1221.12	932.431	2108.48	2068.6	368.735	584.347	463.418	721.538	241.103	232.669	223.37	287.256	544.631	363.535	912.286	1211.5	931.272	885.793	152.651
Tpm4	3779.82	3201.4	5545.3	5151.54	6093.46	5569.87	6105.5	5803.18	4429.32	3901.07	6279.27	7969.02	4942.64	4838.26	8816.21	8577.38	7283.27	7154.02	6472.34	5321.14	6573.24	6630.33	2296.44	2801.48	5835.95	5767.85	6331.76	7028.04	11335.2	11699.1	11724.3	11111.4	10588.7	13560.5	2282.15	2884.32	4186.93	4035.13	1672.99	1630.42	3708.27	3391.62	2482.42	2063.21	3088.09	3454.04	3509.33	3042.3	1206.6
mt-Nd5	3753.9	4211.98	5793.23	5601.45	5686.69	5796.99	6330.71	6377.93	4993.14	4468.08	2351.92	2651.44	8291.08	5576.7	4550.89	4655	4652.62	4892.97	5164.36	8142.77	5160.47	4940.39	8426.83	8955.12	4425.44	4511.08	5078.12	5060.92	5939.65	6228.79	5294.12	5264.14	5202.33	3091.45	10483.6	11522.2	7972.28	9784.71	15065.2	15526.7	10496.5	13962.4	12776.7	15074.2	8271.39	6430.36	10473.7	10614.9	5821.28
Ndufa13	3751.57	3617.53	4465.01	4170.24	4548.86	4255.59	4633.13	4354.46	3714.82	3452.32	4068.32	3130.29	3079.61	2880.96	3525.08	3408.73	3875.86	3645.44	3347.88	3849.45	3542.15	3373.07	3463.8	3223.49	3350.23	3299.66	3551.83	3612.51	4649.84	4259.69	3495.23	2924.43	2853.11	4635.19	3070.14	3015.42	1276.84	2048.04	3113.61	2869.6	2897.39	2760.34	3290.36	2664.89	2375.56	2832.09	3238.71	2829.75	2746.16
Sub1	3737.61	3613.77	6331.9	6879.07	6386.38	7143.38	5749.8	6324.71	4319.94	4097.13	5943.75	8439.2	4448.8	4850.24	3689.29	3704.9	4155.99	4256.05	3023.17	4736.08	5285.87	5756.22	2370.21	2741.46	2980.41	3006.81	2765.47	2900.86	3383.75	3623.63	2754.71	2390.79	3874.19	4471.9	3214.29	3426.23	2753.83	3672.59	3482.8	3564.18	3879.25	3304.44	3295.84	3379.57	2358.89	2496.02	1652.05	1992.77	2737.78
Klf6	3726.73	4210.44	1210.03	1382.98	1085.09	1371.18	1000.36	1213.51	2691.54	2509.98	2154.14	1117.81	1559.08	1741.15	2119.27	2119.74	1578.95	1348.43	2169.42	2197.27	1515.36	1381.32	2355.89	3849.55	2956.21	3103.75	2644.38	2415.99	1607.7	1685.45	1776.89	2102.62	995.137	1762.14	7906.5	7642.89	4196.78	3488.51	5136.45	6568.24	4346.23	4652.34	5279.31	7139	5903.43	6854.53	7246.68	8726.61	3723.67
Mmp2	3725.54	3764.09	5384.48	5758.65	4438.51	4559.15	5204.22	4936.35	6461.19	7590.15	2303.73	1741.39	5377.6	3751.39	2406.97	2245.4	1852.15	1947.21	3357.32	3771.65	3865.39	3964.11	618.593	1105.98	2798.54	2505.79	490.663	465.155	504.883	393.981	308.611	303.403	772.641	573.196	170.852	239.726	1233.13	1466.1	70.1507	38.8143	92.8562	26.5805	254.75	115.947	325.004	369.447	136.602	107.741	78.513
Phlda1	3723.5	3688.17	4920.95	5669.17	4948.59	5459.15	4462.22	5382.13	4173.36	4242.22	2520.21	4536.44	2769.15	3476.29	2576.03	3092.81	3701.78	4012.45	2474.96	3329.36	3872.58	4445.05	256.54	290.414	570.533	494.406	776.072	851.957	2415.85	2465.14	1879.04	2230.54	1469.29	1561.99	1076.91	1210.55	1087.49	2150.43	2032.44	2037.42	2264.03	2358.98	2470.7	2583.78	656.94	679.71	624.617	711.083	999.068
Calu	3702.11	4016.34	2368.65	2017.99	2226.75	2145.16	2881.11	2626.43	3152.98	3307.49	1176.36	752.885	2156.88	1738.65	4684.05	4581.63	3865.2	3953.72	4063.51	2711.91	2378.05	2290.22	2128.19	1848.25	4604.03	4636.42	3127.94	2899.03	3734.13	3566.37	3497.04	3247.19	1762.5	2438.63	386.602	776.146	1188.42	1525.17	720.747	613.573	740.433	607.57	962.489	712.565	1278.39	1866.58	2128.78	2561.19	693.924
Eef1g	3700.52	3818.16	4291.82	4082.78	4221.21	4155.61	3806.64	3831.29	4274.72	4625.89	3905.36	3722.33	3235.96	2535.38	4456.31	4579.45	5470.87	5468.83	2969.55	4908.19	3953.72	4038.68	2690.19	3121.64	3772.95	3974.35	3968.16	4161.77	2727.19	2884.51	3253.79	3118.08	3128.28	3649.93	1724.19	2099.94	2454.91	1563.89	2746.26	2768.09	2930.85	2912.24	2752.97	2672.47	1040.65	1708.66	1260.63	1312.31	2213.52
Cped1	3666.53	3166.93	3670.17	4027.23	3645.02	4131.53	4362.08	4652.67	3523.81	3768.88	2231.28	1899.57	1911.43	2882.74	34.359	42.849	110.56	60.2727	1587.62	2104.99	2840.62	3151.9	109.999	182.468	134.426	139.261	388.517	595.952	46.0663	68.6384	126.803	254.001	291.184	323.016	16.567	162.397	403.175	471.975	20.1526	11.0545	0	58.1806	196.525	138.957	1582.97	1086.04	1514.67	1594.08	135.513
Zbtb20	3646.22	4115.55	3079.55	3538.19	3312.35	3382.24	3483.15	3621.32	3769.45	5028.84	1550.92	2156.26	3781.99	4385.35	2604.45	2387.62	2074.81	2103.28	4205.9	3061.94	2522.85	2431.12	2229.56	2826.08	3334.45	3131.84	3496.96	3386.67	3975.62	3530.54	3063.68	2933.28	3266.23	969.005	1496.91	1606.63	1277.13	1794.81	1307.16	1357.79	935.312	1003.12	1326.09	1505.42	1399.97	1115.26	1982.8	2073.54	367.488
Socs3	3634.1	3840.84	3280.41	3665.11	2377.95	2582.61	1265.88	1384.01	3597.22	3234.67	1925.66	1397.39	2293.99	3309.3	3196.32	2887.9	2649.01	2524.14	2897.78	4040.34	2184.13	2149.58	3030.96	3411.76	2562.38	2301.19	4651.43	4065.47	1253.06	1445.79	1644.05	1482.93	1098.21	1028.1	1482.25	1511.63	1902.33	1813.34	1366.58	1338.55	694.637	614.623	1413.79	1455.19	912.619	607.694	660.134	451.208	216.244
B2m	3628.27	3279.49	3357.37	3098.9	2938.77	2554.23	2646.6	2379.39	3941.98	2964.44	4940.25	2661.25	5373.82	3191.24	2504	2535.06	2631.88	2477	2537.22	2246.82	2727.48	2760.1	4076.32	3684.31	2308.35	2167.02	2905.83	2217.78	2937.16	2560.94	2526.91	2231.22	4172.26	2253.43	2125.27	2940.79	6735.44	9241.63	1608.05	1075.96	1301.14	1554.25	2375.79	1750.82	4458.8	2902.82	1910.52	1363.05	18715.4
Mylk	3586.3	2558.71	7961.49	8397.8	8643.8	9106.6	10099.7	10767.9	6037.67	5761.12	5232.63	3761.73	7933.91	7240.81	7820.84	8234.4	7005.08	7379.74	8170.11	9148.24	4770.05	5270.95	614.866	351.356	12934.1	12803.4	7567.21	7061.82	5825.17	5874.64	5757.92	4814.2	5952.1	4411.75	238.868	688.065	1647.22	2903.24	203.252	132.418	532.534	353.297	777.459	389.669	568.351	309.146	223.17	235.427	84.6516
Atp5j	3576.92	3335.27	4168.69	4212.26	4344.61	4072.39	3755.55	3684.48	3644.65	3577.13	4099.23	5350.29	2500.13	2317.06	4120.28	3949.45	4613.11	4359.66	3505.74	3636.54	4996.61	4959.9	3336.92	2429.63	3284.89	3285.72	3143.99	3200.58	3457.31	3317.91	3909	3707.21	2924.49	4480.27	3620.5	3646.83	1858.01	3067.84	2689.28	2370.52	3862.69	3266.31	2742.12	2313.24	1858.87	2238.89	2068.99	1722.79	2882.23
Atf3	3573.58	4243.83	978.431	1201.65	579.114	764.393	272.842	346.327	1662.93	2137.88	1168.83	655.125	671.073	812.071	1175.45	1346.18	1103.56	951.745	589.746	2230.99	530.33	716.603	10414.1	17159.6	2230.1	2145.69	4642.44	4307.6	595.496	533.11	760.03	1853.77	650.23	1251.46	10208	10690.4	3245.12	4048.26	7522.39	9573.51	6155.09	6678.73	6838.23	10512.9	3558.1	4386.65	3541.47	4193.42	2018.57
Atp5j2	3564.96	2975.96	5117.29	4673.42	5437.91	4799	5116.84	4596.37	3845.93	3359.55	5940.21	4773	3127.79	4353.06	4298.06	4139.9	5035.8	4720.77	4012.25	5387.6	5588.48	5334.53	2985.81	2248.73	3670.55	3475.32	3706.95	3721.86	3911.84	3644.82	4342.18	3683.41	3155.36	5087.31	3215	3176.35	2124.79	3094.38	3266.95	2626.5	4177.44	3702.82	3395.79	2582.42	2774.62	3153.96	2822.56	2152.44	3396.47
Eif2s2	3556.26	3561.93	3493.83	3293.82	3410.41	3362.72	3312.11	3153.92	3507.21	3329.56	4201.72	3871.04	2358.61	2083.52	4659.74	4720.43	5218.02	5415.23	3528.18	3389.34	4233.08	4313.94	2861.37	2465.29	3838.5	3577.17	3739.36	3894.47	4055.91	3840.61	4439.94	4305.03	4129.38	4073.83	2404.09	2412.72	1654.78	1865.53	2032.72	1822.55	2663.96	2558.29	2263.51	2112.33	2840.72	2990.24	2906.55	2535.99	3716.53
Ssr2	3542.43	3494.1	2750.88	2692.45	2638.32	2610.82	2660.2	2580.13	2751.13	2554.58	2296.66	960.46	1377.83	1250.02	2987.48	3030.87	2742.74	2682.05	2727.47	2951.33	2840.13	2759.01	2411.11	1809.67	2748.8	2799.49	2008.57	2032.12	2029.1	1864.38	2099.83	1863.1	1001.03	1328.45	1144.43	1545.31	630.623	1309.77	2470.61	2037.58	2067.13	1907.62	2186.64	1923.89	1347.47	1246.21	1743.48	1783.81	750.076
Prdx1	3511.55	3728.51	3730.64	3591.89	3730.09	3770.55	3412.13	3405.62	3529.06	3582.69	5267.03	5019.97	3001.07	2830.38	3916.76	4097.28	4981.82	5012.04	3693.36	3783.69	5213.78	5626.72	3757.83	3790.49	3070.02	3201.32	3382.75	3545.81	3764.26	3755.72	4724.96	4542.22	4604.17	4378.68	4736.28	5298.79	3601.53	4445.87	5800.98	5123.81	6781.12	6665.01	5189.05	4484.35	2636.67	2998.98	2470.15	2471.08	14079
Hdlbp	3508.82	3651.68	2144.56	2209.06	2180.83	2244.62	2331.17	2283.21	2910.63	2868.64	1489.6	1946.06	2136.19	1632.69	2828.69	2633.07	2335.39	2333.44	3677.24	2573.31	2095.18	2103.17	2582.08	2970.39	2608.39	2617.11	2305.5	2329.88	1657.73	1503.17	1652.88	1712.88	2171.49	2791.57	1624.69	1620.55	1131.64	1698.61	1690.47	1602.96	1180.6	1111.26	1695.98	1536.94	2426.78	2121.46	2650.65	2733.18	1280.99
Nap1l1	3505.2	3678.59	4691.89	4678.69	5380.87	5477.08	5478.97	5734.89	3348.19	2966.18	5740.15	6252.45	3000.75	3469.22	3178.31	3205.61	4409.73	4185.34	4200.17	3455.99	7140.5	7312.39	1767.02	1640.46	2331.75	2498.83	3406.86	3505.37	2504.17	2658.6	5024.31	5747.17	3004.58	3307.01	2077.87	2200.65	1281.99	2749.76	1128.85	1028.12	2946.85	2635.96	1610.08	1328.58	1809.26	1559.25	1620.64	1759.99	3296.57
Dnaja1	3503.73	3759.46	5511.75	5201.02	6044.45	6172.08	6262.92	6428.75	3380.18	3594.92	4502.9	4975.19	4392.43	3292.74	4254.57	4277.24	4287.09	4402.91	4554.66	3966.89	4244.03	4244.63	3258.47	4009.61	3997.29	3957.36	3484.86	3522.05	3224.33	3133.32	3717.09	3673.16	3576.9	3745.32	2814.63	3165.29	2200.38	2721.9	2792.23	2915.86	2643.53	1955.22	2875.46	2755.54	2163.29	1867.17	1562.66	1837.95	1460.06
Celf2	3493.01	3262.74	3105.19	3104.87	3601.74	3581.28	3883.7	3639.2	3094.3	3023.76	2398.21	2621.13	2233.22	2191.07	4868.37	4439.21	3039.66	3040.85	5715.73	4920.04	2531.39	2424.51	2317.51	1835.54	4797.36	4851.82	2585.36	2289.58	258.25	165.674	719.083	831.19	475.616	595.637	560.696	729.27	1401.57	1776.55	392.451	373.718	403.302	404.33	814.828	626.021	1574.05	1612.34	1648.16	2464.43	2375.38
mt-Nd3	3492.65	3648.49	4627.52	4199.59	4653.88	4369.83	5384.26	5069.11	4064.19	4064.38	2442.79	1399.49	7038.52	5147.16	5371.54	5141.23	4913.33	5053.52	5255.96	5977.26	4531.87	4386.18	8629.38	7686.64	5826.81	5836.69	5977	5087.39	5772.91	5570.29	5242.75	5043.99	4793.03	2435.15	3142.14	3334.6	4398.07	2747.2	4008.14	4166.34	3928.61	4350.64	4140.78	4538.73	3847.45	2905.93	6113.46	5613.24	6078.91
Rpl36al	3491.76	3661.3	4181.67	4227.43	4154.42	3992.14	3644.66	3749.14	3537.46	3576.85	4893.85	5290.41	3181.42	3715.73	4053.21	4051.52	5035.8	5197.67	3890.2	3527.84	3919.04	3929.58	3514.82	2565.56	3429.29	3492.53	4325.56	4680.29	3674.94	3659.97	3680.8	3859.54	2916.83	5307.41	3235.99	3335.43	1651.29	2602.21	6264.36	5869.07	4539.06	4309.22	5432.28	5410.53	3202.75	3133.66	3360.63	2816.96	4729.46
Ptprd	3478.52	2957.8	6085.41	6166.5	6717.42	7111.46	9026.2	8731.05	4048.72	3597.99	2339.97	1803.37	4972.67	5194.82	442.233	411.632	516.694	395.532	3887.08	3706.68	3963.24	4242.23	3511.29	3393.78	632.542	741.846	437.941	426.933	679.332	544.471	429.647	476.712	856.463	1181.27	133.361	512.884	907.106	697.615	36.052	14.5918	48.4898	46.2888	247.068	108.674	393.769	244.376	120.809	126.369	43.7304
Pcolce2	3476.73	3123.83	3888.12	4415.7	3630	4100.13	4049.45	4520.34	4327.67	4742.36	1524.39	818.593	2560.87	2824.63	158.187	98.5764	156.977	174.933	1797.47	2510.91	3135.55	3893.19	247.537	266.11	165.603	167.434	331.061	363.905	79.308	53.293	119.739	239.528	432.416	380.338	11.9655	168.757	451.954	327.31	12.5539	11.6786	52.2876	6.252	111.299	47.4079	230.101	163.686	46.8097	11.3834	14.4918
Nisch	3464.62	3398.09	4801.82	4728.54	5494.4	5275.01	6316.46	5919.85	4562.13	4029.84	4212.92	3327.04	5242.42	3957.4	2917.19	2765.61	2618.29	2572.21	3930.92	4320.75	3666.22	3704.14	2401.15	2235.93	2808.03	2784.49	2596.92	2239.76	3010.07	2773.89	1995.3	2011.43	2783.4	1850.55	1535.21	1673.75	1998.89	2254.55	985.273	962.826	855.597	809.31	1474.56	1310.9	3417.44	3535.92	3995.79	4312.28	627.486
Hnrnpa3	3443.27	3312.61	5032.51	4590.68	5353.4	5162.95	5491.69	5210.11	4374.51	3791.79	5957.59	5852.3	5832.53	4215.28	4885.15	5000.43	6098.27	6108.43	3372.73	3604.78	7821.16	7704.9	2964.47	2652.76	3897.5	3776.38	4165.45	3963.42	4892.2	4543.2	8065.45	6967.03	5003.34	5053.59	3831.85	3598.38	3443.93	2763.33	3413.72	2884.23	5752.3	5423.71	3901.22	3254.42	2820.98	2881.82	2979.14	2932.3	3612.67
Fus	3441.06	3539.37	3621.47	3734.18	3883.23	3971.94	3975.19	3910.18	3355.86	3457.05	2766.05	2360.24	4640.28	3457.16	4129.19	4230.77	4304.56	4530.33	3774.92	4719.11	4841.32	4342.47	2648.16	3295.37	3528.22	3986.98	3994.64	3663.81	4142.56	4191.66	4501.43	5527.16	4452.54	3927.56	2809.77	2926.18	3207.3	3435.19	2584.22	2778.18	3085.49	3314.5	3137.18	3121.47	3373.97	3497.33	3669.01	4211.31	2968.26
Fibin	3438.44	3342.76	3222.84	3442.59	3681.14	3929.57	4539.19	5047.51	2607.66	2734.29	1306.49	1919.48	2030.98	1798.8	1805.55	1914.27	776.595	923.509	3682.14	2633.27	2074.55	2496.3	940.069	772.438	3399.74	3456.03	1759.66	1741.77	138.643	194.64	609.321	692.128	735.535	362.852	34.4846	309.313	603.682	747.848	40.9688	15.3671	57.0479	21.4631	213.44	69.6704	269.942	162.559	48.4905	50.5165	23.4791
Lmna	3433.48	3575.21	2227.09	2128.33	1888.94	1891.13	1565.02	1701.66	3560.24	3751.39	1877.1	1902.59	777.96	2367.84	4340.05	4167.75	3819.86	3430.82	4152.49	3776	4067.36	4032.07	2919.5	4866.92	5547.11	5080.31	3775.37	4012.2	1359.22	1473.02	4361.36	3931.74	1246.02	1955.12	1448.22	1704.68	1769.74	1997.24	610.885	772.541	1036.87	1118.33	1084.66	1043.06	1494.79	1247.07	1320.26	1442.76	4661.38
Thbs1	3425.16	2432.35	3018.65	2819.34	1878.56	1778.58	1418.53	1263.37	3437.61	2004.79	2164.49	1648.68	722.161	1079.07	7025.5	7251.65	2486.08	2063.13	5900.29	5864.21	1799.35	974.808	710.332	1349.53	12650.4	16087.9	3690.78	4149.64	337.047	595.296	1102.74	2024.42	534.275	523.026	1925.35	2810.6	2534.88	3049.01	1299.75	1831.91	817.622	1408.87	1942.5	3134.62	3173.78	4241.77	2061.41	3599.23	142.6
Hnrnpk	3421.83	3434.18	4083.78	4247.23	4238.87	4364.8	4185.32	4316.03	3796.26	3740.13	4581.43	5459.93	4312.31	5435.63	4674.57	4908.56	5320.24	5357.66	4395.99	3605.2	5034.58	5114.01	3961.94	3475.26	4167.98	4231.53	4450.34	4693.85	4745.37	4817.22	5085.09	5509.96	5353.58	4913.94	3263.23	3600.85	4557.22	3304.36	2699.93	2516.51	3458.27	3617.66	3151.52	2883.87	3208.85	3429.31	3443.61	3600.04	3523.99
Cdc42	3416.38	3469.27	3663.36	3701.43	4027.38	4068.11	3887.4	3936.31	3344.77	3341.76	4453	6195.22	3386.04	3151.25	3804.47	3741.49	3802.57	3693.1	3303.69	3858.66	3196.31	3934.73	2768.21	2237.44	3490.58	3423.69	3140.45	3511.47	4503.69	4556.74	4270.01	3405.28	5022.59	6642.26	2550.56	3041.47	3082.75	3954.22	1822.64	1740.85	2305.92	2184.37	2460.71	2062.09	3374.13	3633.24	3242.19	2877.66	6583.63
Itm2a	3412.85	5089.64	1537.57	1670.95	1267.97	1328.46	1195.17	1237.92	1601.38	1741.59	473.727	320.798	678.152	773.651	111.28	96.2806	127.557	42.0638	414.539	454.489	1273.95	1284.51	2109.79	1698.49	217.342	241.546	584.484	469.589	14477.7	14862.9	9191.22	6911.59	6504.71	6329.15	195.479	605.545	416.669	688.911	234.925	166.922	883.557	364.9	325.649	188.625	394.276	320.56	525.747	334.587	25.4303
Gadd45b	3408.83	2953.73	3705.39	4337.92	2494.77	3030.57	1647.02	1869.26	2824.78	2653.93	1423.79	2430.64	755.583	2659.15	2544.74	3138.94	1923.93	2016.61	2583.86	4253.69	2068.62	1896.91	1466.46	2344.24	3045.2	3333.18	4166.08	4548.8	283.012	286.36	829.337	1402.93	164.059	447.441	981.342	1028.26	1069.23	1062.39	927.184	1030.68	640.409	613.383	1185.17	1185.03	1838.76	1765.97	1869.67	1733.64	320.093
Npnt	3403.35	1899.26	14181.5	15980	16897.3	18457	23990.9	25912.4	7171.19	6991.98	6396.2	3838.19	14308	14900.8	167.85	139.947	301.079	144.283	8804.15	8861.76	11683.8	12946.2	7240.74	3587.47	260.887	223.742	430.914	563.337	2433.12	2456.99	1088.83	1252.84	3165.92	2922.32	1388.43	1885.4	2882.02	3784.78	1016.53	843.456	1017.24	1490.94	2454.54	2087.16	7884.83	8300.27	12185.9	13105.5	144.925
Pebp1	3384.67	3034.9	3483.27	3578.56	3635.43	3598.96	3272.06	3251.1	3402.21	3211.63	3177.27	4117.13	2015.91	2203.85	3302.39	3316.39	3961.69	3754.98	3118.81	3151.47	3110.91	3086.99	2103.51	2061.64	3206.26	2998.44	2646.18	2831.17	2719.15	2598.1	2364.14	2501.3	2025.24	2481.08	3583.32	3881.04	1594.86	2408.64	1325.76	1200.85	1450.39	1375.06	1528.03	1185.71	814.58	688.739	1122.92	1030.93	1339.26
Tcf4	3379.8	3332.43	4466.02	4833.72	4992.17	5153.65	5316.6	5402.9	4755.44	4980.46	3404.95	2972.61	5585.12	6650.51	4565	4131.63	3899.35	4128.46	4410.46	4541.89	3885.68	3972.31	492.497	444.464	2747.9	2539.65	2101.22	1762.85	6620.75	5918.83	4426.79	3952.9	4252.77	3882.16	921.579	1153.5	2089.36	2077.1	599.683	551.243	777.785	758.556	861.884	654.764	666.437	936.8	473.866	699.564	317.291
Rap2a	3378.97	2566.67	7578.14	7389.02	6798.93	6653.37	6380.5	5978.44	5116.91	4242.49	4816.84	4833.34	3789.91	4774.3	576.409	544.324	638.021	795.331	2861.11	4133.78	4814.83	4858.26	545.757	586.994	390.303	356.899	1200.11	1036.81	4014.48	4020.4	2698.91	2118.1	2988.9	3700.57	628.959	730.431	485.357	912.542	324.877	312.141	600.175	425.158	613.352	449.469	784.99	1100.89	755.588	1023.21	374.1
Prdx2	3370.15	3217.04	4874.4	4666.79	5079.7	4808.46	4570.56	4606.06	3607.23	3315.07	5109.19	4437.83	3376.1	4593.53	5826.98	5704.57	6254.96	6053.05	4696.94	3540.42	4285.29	4257.01	2780.4	1841.37	4540.27	4363.3	3482.66	3201.02	3719.43	3466.19	3171.69	2785.42	3359.89	3699	2104.5	2678.13	1421.98	1718.18	1776.42	1603.01	2200.07	1911.89	2250.54	1722.73	1090.05	1583.5	1415.11	1329.73	1529.53
Gpx4	3366.48	2945.32	3819.76	3662.63	3934.46	3794.29	3626.87	3689.18	3048.15	3115.24	3715	3817.34	2399.06	3278.49	2508.44	2493.29	3174.97	3145.15	3366.12	3289.02	4652.64	4690.98	3031.46	2949.11	2092.94	2019	2965.18	3417.88	2754.86	2754.15	3162.14	3569.96	2481.32	3754.62	6106.11	5198.22	2730.17	3071.94	4186.34	3984.51	4711.4	4624.46	4314.46	4216.45	4266.94	5202.76	5567.77	5495.31	6090.12
Snrpg	3357.8	3079.46	4229.87	3904.95	4087.83	3696.6	3589.76	3181.39	3637.95	3067.49	4805.84	4109.91	2447.98	2302.11	4036.02	3953.28	5333.12	4870.16	3092.72	3032.35	6078.37	5969.75	2960.69	2310.83	3270.55	3019.93	3457.56	3370.15	3106.98	2863.07	5241.38	4688.6	2886.06	3905.53	2398.08	2707.24	2534.37	1746.04	2062.99	1861.73	4053.28	3418.94	2391.72	1845.6	1555.83	1337.82	1468.07	1034.67	2377.2
Atp5b	3350.82	3224.57	3732.25	3575.13	3784.59	3829.78	3752.19	3734.49	3354.48	3255.14	4717.37	3867.05	4033.8	3753.11	4581.83	4783.99	5842.05	5512.99	5364.65	4112.51	4904.57	5049.37	3942.95	3292.83	4053.39	4118.81	4438.29	4588.65	5548.94	5415.88	6156.34	5743.73	6432.91	4953.49	4581.33	4783.47	4091.23	4874.48	3292.67	2933.36	5297.16	4145.43	3462.97	2949.26	3103.99	3675.82	3495.48	3413.5	5282.79
Dad1	3349.16	3509.59	3915.12	3939.61	3705.71	3715.9	3648.36	3879.68	3150.43	3122.07	2683.51	2626.47	2487	3368.7	3315.53	3350.81	3185.72	3240.47	3327.01	3637.07	3037.01	3064.97	3190.1	2992.55	2705.71	2718.15	2590.52	3077.83	3196.67	3368.36	3027.8	2869.08	2498.79	2262.74	2820.83	3203.75	1554.31	1941.3	2162.5	1784.89	1811.38	1610.06	2164.55	1805.35	1630.24	1267.02	2101.87	1725.42	1875.1
Gng5	3345.45	3279.01	3753.19	3503.39	3442.13	3373.39	2929.81	2927.31	3203.01	3311.26	4701.57	4433.99	3350.34	2730.25	5845.72	5573.42	6056.94	5772.29	4028.04	4041.48	3827.28	3984.53	4923.3	4843.13	4055.61	3913.07	3843.53	4104.42	4885.43	4753.42	5374.86	5189.15	4113.68	6372.93	5702.41	6138.54	2839.73	5071.08	4347	4005.34	4854.62	4354.88	4826.7	4234.32	5036.83	6385.51	5942.42	5447.13	6182.94
Krtcap2	3327.98	3221.07	2205.05	2179.71	2047.55	2020.78	1933.23	2063.37	2690.35	2710.32	2214.92	1178.67	1512	1599.92	2408.93	2479.73	2452.55	2334.85	1732.33	1862.31	2263.37	2529.19	1614.53	1343.42	1975.91	2016.71	1955.77	2170.31	1823.27	1856.5	2107.5	2432.32	1374.69	2213.72	924.047	1321.93	786.526	1297.27	2148.44	1978.63	2246.73	2098.39	1961.52	1752.93	982.589	1317.03	1374.99	1175.35	1467.6
Prss35	3320.97	2455.42	735.009	438.758	186.052	203.76	134.424	104.955	1427.93	1087.82	314.722	245.114	331.409	223.79	8393.57	8768.41	2664.88	2795.36	5850.03	6119.52	649.651	255.899	86.3304	78.1902	7574.09	9298.35	1659.75	1595.67	53.1177	74.895	558.909	532.43	168.781	3.09411	45.803	138.581	555.005	1116.79	34.5796	30.4817	142.489	12.2609	192.157	65.5731	163.65	124.718	177.307	75.0341	26.5384
Atp2b1	3319.65	3056.48	1829.62	1944.71	2233.54	2233.75	2664.87	2665.92	2542.34	2183.12	1551.79	943.651	2424.53	2647.19	6693.22	6745.85	6794.16	6905.73	2656.82	5959.49	2182.61	2192.6	2623.63	1961.16	3478.66	3564.26	1501.48	1342.57	3303.22	3316.85	2635.88	2369.31	1334.52	1153.5	2188.86	2276.1	2588.53	2303.36	1517.23	1515.38	1595.64	1475.86	1930.1	1905.68	2493.65	3143.78	3587.63	3631.56	1728.56
Pam	3313.47	3337.07	765.1	787.612	634.872	673.16	846.806	865.878	3197.14	3852.83	1243.13	778.388	1465.36	604.245	2413.25	2252.45	1856.53	1569.4	4280.2	2282.08	1043.96	902.128	1352.35	1091.93	3181.58	2957.24	2050.41	2032.42	2364.38	2284.79	1597.53	1848.91	1188.98	1384.85	422.943	803.774	792.945	609.274	80.6321	77.5606	222.776	149.013	339.533	145.368	398.297	429.101	574.402	906.385	93.9253
Ndufa4	3276.75	2611.05	7216.45	6090.47	7175.25	6254.5	6820.26	5821.89	4203.5	3510.02	7928.49	4987.94	5184.31	4539.03	5742.86	5726.07	7080.66	7013.39	4850.44	6501.29	7395	7006.74	3788.84	2835.62	4280.19	3976.9	3096.28	3119.8	218.027	167.712	1405.76	1634.26	1642.93	856.266	4854.96	4279.08	1952.22	2818.57	3389.99	2760.29	4481.46	3736.06	3573.25	2608.37	2294.41	2462.38	2401.37	2191.93	2919.09
Mrfap1	3262.22	3223.18	3300.75	3411.45	3258.57	3356.66	2947.65	3062.26	3319.69	3449.27	3109.04	3491.47	2196.85	3704.83	3471.24	3531.51	3683.16	3669.61	3122.92	3659.52	4089.13	4266.15	2155.59	1829.43	3387.76	3460.6	2713.48	2736.2	2411.93	2629.56	2937.84	2933.01	2120.24	3157.93	1842.6	2390.82	1696.84	1825.88	1432.22	1328.96	2321.6	2074.35	1673.56	1345.71	1071.25	1292.6	1268.96	1104.42	1652.6
Antxr1	3255.18	3047.99	1741.04	1933.88	1831.64	1952.56	2380.01	2283.44	2618.04	2456.74	851.052	444.836	1394.47	1338.59	2016.98	1909.74	1098.27	1070.45	1712.44	2667.95	1395.73	1482.54	1083.55	1035.76	2913.39	3254.93	2857.5	2604.3	944.693	1101.9	1306.84	1608.3	1302.8	556.583	68.549	276.765	457.527	722.155	285.113	285.114	251.619	245.627	418.556	381.58	325.388	270.687	156.019	104.206	35.4517
Gnb2	3248.85	3065.37	3141.82	3010.66	3041.78	2758.04	2745.27	2592.35	3003.28	2977.55	3328.49	3148.02	2357.61	2602.5	3654.76	3365.52	3413.17	3450.47	4920.02	3261.1	3782.94	3960.83	2655.66	2183.21	3125.67	2985.69	2802.44	2851.51	3383.62	3633.03	4052.24	3914.33	3461.54	4049.23	3220.07	3882.81	1998.07	2906.95	2142.87	2046.61	2772.81	2760.49	2461.55	2083.61	2328.57	2723.89	2061.27	2193.37	3620.81
Cox6b1	3241.3	2888.81	5185.55	4721.83	5724.4	5130.42	5380.46	4908.93	3539.29	3009.27	5761.32	5446.71	3632.2	3524.5	4579.12	4505.37	5512.25	4854.27	3510.35	4099.19	5143.38	4995.83	3131.8	2647.96	3676.86	3513.6	3820.14	4024.73	3924.36	3853.37	4391.15	4111.33	3963.17	5098.07	4000.94	4026.71	2488.43	2849.2	3261.23	2843.03	3943.51	3731.21	3397.26	2805.41	2400.08	3714.54	2638.85	2601.85	5416.66
Emp1	3232.37	3313.52	1778.49	1856.63	1560.27	1774.89	2042.58	2111.82	4111.51	4010.1	1023.86	610.317	2485.84	2849.48	354.703	254.309	464.017	379.93	540.902	1312.37	2818.04	2841.52	701.514	856.055	449.432	377.987	252.057	240.468	134.551	194.849	407.394	478.499	425.275	301.542	485.124	1145.91	960.14	1233.73	82.4307	69.1095	187.189	278.033	312.49	162.85	340.464	464.824	373.026	515.543	423.903
Nfic	3232.29	3341.21	1743.35	1885.45	1536.14	1737.46	1531.07	1633.28	2849.53	3561.56	1148.93	1171.13	2152.52	1433.31	2766.59	2745.23	2329.04	2490.89	2826.34	2292.14	2869.72	2754.69	2459.56	2367.05	2716.95	2851.81	2376.86	2725.04	1622.01	1587.47	2523.67	2486.44	916.216	1314.33	520.053	892.004	989.314	1462.79	719.242	722.665	1024.66	1263.79	892.694	845.093	746.484	983.434	721.889	851.483	831.719
Eif4g2	3229.02	3062.58	3125.75	3370.81	3431.99	3514.43	3629.64	3648	3142.08	3132.25	3877.65	4627.38	4360.76	3461.83	5142.17	5031.82	5266.54	5131.32	2893.42	3850.93	3581.55	3674.35	3488.59	3169.59	5234.1	5268.02	4498.52	4364.22	5753.82	5966.44	5928.13	5314.59	6776.32	6283.12	2897.14	3454.86	3276.02	4505.21	2252.24	2099.39	2759.28	2451.71	2591.16	2192.95	3063.06	3101.84	3449.7	3332.62	4078.66
Pabpc1	3218.55	3594.75	2851.71	3331.3	2562.48	2975.98	2262.72	2501.72	3419.78	3672.92	3192.12	3692.11	2646	2246.66	3624.14	4168.13	4252.51	5097.68	3710.06	3708.21	3147.89	3116.71	3009.46	4194.6	3104.73	3401.81	4382.37	4410.06	2717.84	2930.41	3665.88	3712.77	1721.75	3367.17	2527.84	2702.07	2733.07	3446.13	2391.82	2681.14	2291.76	2775.22	2936.82	3022.27	2792.42	3483.8	3003.34	2964.12	6986.02
Eif5a	3218.16	3113.49	3800.57	3408.28	3466.93	3419.54	3087.4	3001.71	3327.63	3116.07	4309.69	4428.74	2603.96	2678.4	3968.82	4021.98	5383.69	5299.52	3120.73	3347.31	3910.1	4081.68	3331.9	2999.67	3121.83	3006.33	3542.4	3941.78	2924.04	3031.59	3164.22	3352.79	3512.05	4339.94	2117.71	2783.95	2856.7	3222.81	2483.51	2082.12	2725.84	2170.33	2885.41	2230.6	2672.97	2430.78	2391.23	1949.78	7097.28
Ssr4	3210	3633.76	1812.54	1731.05	1820.94	1663.48	1625.93	1573.92	2597.29	2510.38	2021.59	1483.5	1076.22	1363.28	2311.71	2329.25	2351.61	2289.55	2285.72	1454.98	1702.04	1786.97	3894.97	2961.15	2195.15	2092.1	1937.96	2073.58	1365.32	1508.98	1751.28	1765.21	1221.87	1119.89	1483.79	1716.3	679.002	1196.77	1902.26	1694.49	1989.46	1858.59	1933.72	1665.67	899.367	1402.12	1218.02	974.404	2420.83
Tcf21	3208.5	2518.6	6363.15	7917.22	6979.14	8147.01	6956.17	8493.37	4888.79	4697.25	5320.51	7272.54	2697.5	4016.05	108.544	118.142	172.799	75.0455	2383.54	3521.33	4702.5	5888.18	116.364	32.2061	55.6294	35.1852	523.926	542.4	1303.65	1474.17	1044.67	1119.69	1506.98	1598.68	87.7733	207.914	436.306	623.679	37.7675	15.8377	48.0077	17.5425	256.714	70.0323	208.21	240.888	53.4618	75.4352	33.0118
Sumo2	3206.13	3183.19	3882.85	3943.77	3804.78	4086.96	3434.61	3543.6	3460.31	3496.18	3739.84	4562.67	2973.71	3313.39	4617.88	4669.35	5231.75	5193.76	3611.64	4045.38	5946.65	5876.46	1976.13	1922.6	3713.86	3816.47	3281.91	3751.83	4022.14	4067.08	5643.1	5764.27	4756.66	3493.6	2502.65	2802.94	2076.56	2017.88	1901.58	1721.1	3530.39	3468.47	2248.96	1942.51	1990.74	1721.06	1718.43	1734.62	1941.14
Serpinf1	3200.86	4245.58	95.4314	80.2246	51.6412	40.5617	40.4976	37.642	815.869	1579.8	103.062	136.071	0	19.3919	23.9562	26.8437	36.9288	35.9526	75.9682	0	161.639	242.55	187.104	520.498	21.3021	25.1555	19.2244	21.5756	5.20523	4.94193	17.4541	36.1628	0	183.951	24.9669	55.6273	138.365	144.073	459.528	514.765	251.726	387.281	325.402	410.039	0	7.08863	22.6788	25.1496	4.70225
Prrx1	3200.58	3188.6	743.758	746.769	593.886	585.31	542.438	554.891	1658.75	1789.33	164.082	1245.44	316.088	255.386	134.636	74.5953	72.0185	70.4888	397.493	868.089	1088.69	1025.21	0	166.447	365.654	345.464	2133.58	2248.09	317.74	421.686	1412.47	1648.37	146.264	255.519	11.9655	77.278	69.6418	156.964	10.2068	2.87204	27.2074	0	43.2394	23.2085	32.7396	24.6887	16.6644	0	5.83731
Eif3f	3198.51	3138.25	3976.6	4146.34	3850.59	3814.53	3146.34	3205.82	3625.86	3499.86	3610.71	4363.99	2959.58	3782.39	3617.21	3619.34	3703.1	3727.34	2215.42	3386.22	2750.94	2850.35	2185.08	2158.76	2760.77	2685.31	3063.33	3130.62	2331.92	2086.19	2523.02	1962.21	2364.2	2773.08	1900.92	2250.51	1747.14	2225.95	2529.69	2783.75	1957.37	2156.21	2724.33	2783.05	1280.62	1647.4	1553.71	1308.07	2688.62
Cebpb	3178.31	2381.04	12264.1	12724.6	10813.9	11407.5	9252.64	9720.34	4949.19	4247.18	10087.3	7926.08	4313.2	7440.19	1272.84	1524.22	1768.3	1611.74	5073.65	3466.55	7120.99	7756.97	4233.81	4317.63	1148.37	1261.02	2975.17	3630.63	840.001	1051.5	701.864	1101.59	1079.52	1637.49	2400.49	3229.53	2625.92	3837.62	1079.39	1055.22	1109.81	1022.98	2014.96	1941.22	3095.18	3299.2	962.996	901.268	13475.1
Srrm2	3177.88	3223.86	3521.85	3464.25	3625.23	3728.4	3818.06	3680.23	3198.26	3327.85	2748.41	2980.53	3095.14	3704.65	4013.73	3787.7	4032.28	3879.22	4030.02	4371.54	4225.49	3920.27	2681.12	3866.53	4033.61	4066.61	4041.92	4184.99	3975.22	3891.62	4107.49	4182.55	2475.22	1580.41	4670.42	4629.27	4104.16	3437.51	3623.55	3559.89	4069.43	3384.07	4531.79	4582	9247.64	6316.67	8085.06	8491.24	2709.15
Mcl1	3171.04	3233.55	2478.64	2577.05	2013.31	2287.97	1675.5	1715.83	3002.74	2838.77	2723.11	1870.07	1513.86	2794.74	4018.64	3902.15	3292.33	3456.98	2894.65	3261.75	2202.86	2015.25	1732.56	2205.18	3249	3482.98	3492.54	3586.7	2037.98	2250.17	2063.42	2401.8	2788.97	1870.5	2879.76	3175.06	2815.79	4058.77	2361.71	2826.78	2262.82	2248.58	3105.05	3683.77	4171.52	4432.3	4701.86	5061.1	5945.49
Tmed9	3161.42	3187.48	2441.13	2396.85	2392.15	2324.36	2531.93	2436.54	3053.42	3155.08	1881.66	871.624	2652.2	1794.94	3739.61	3855.65	3368.27	3536.97	3683.33	4558.24	2339.87	2507.11	2174.09	1221.33	3558.21	3607.59	2490.48	2686.8	2278.81	2356.61	2318.19	2539.82	1430.79	1372.99	904.738	1532.78	1677.14	1911.74	1522.31	1233.51	1632.54	1305.14	1602.68	1308.08	1613.21	1149.8	1742	1685.6	1512.56
Fndc1	3155.55	3498.48	250.091	171.186	114.438	106.86	92.5097	75.8808	957.558	1199.64	398.976	111.643	45.9084	181.825	4220.2	4042.24	3366.41	3701.47	2375.68	2597.39	413.178	313.101	1113.94	2718.17	4799.47	5276.95	586.834	469.003	38.8022	35.9945	197.82	196.119	274.488	115.875	199.016	183.38	663.71	547.187	20.623	18.6474	122.232	11.88	132.819	43.9092	142.565	334.399	97.7029	25.7218	23.1213
Mbnl2	3154.53	2628.47	5783.17	5274.55	5849.24	5535.72	6038.53	5677.33	3866	3177.84	3337.03	4295.31	5353.51	4645.71	2341.41	2153.73	2099.96	1897.68	3433.32	3620.79	4041.42	4286.77	1901.56	1912.41	2507.39	2410.52	2049.01	2010.84	2547.31	2513.67	2073.43	1786.31	2486.32	1652.71	1972.38	1999.81	2203.32	1906.57	1563.17	1610.53	1275.1	1229.43	1787.92	1874.39	1785.24	1090.48	1895.23	2242.49	814.75
Tmem176a	3151.81	2051.4	5050.04	5797.16	4475.97	5021.02	4473.29	4915.92	5637.54	4323.51	2551.42	1184.86	2793.86	3233.12	1451.53	1339.66	1809.84	1760.91	2211.77	4008.28	3841.5	4442.48	2465.49	2164.13	1396.73	1325.49	829.614	712.148	968.452	1135.38	1144.71	772.57	1029.23	1124.37	2921.94	3301.49	1314.78	1647.71	1278.41	1148.46	1357.9	1228.17	1388.4	1181.39	1144.36	1528.21	1613.88	1622.89	50.4155
Tmem176b	3147.8	2591.66	4981.76	5540.54	4431.74	4909.18	4274.64	4546.08	5324.68	4399.55	3255.54	2051.04	3543.68	4206.8	3676.92	3512.53	3892.5	4055.82	3728.49	4434.88	3548.1	3730.08	4718.76	4018.73	3978.03	3611.17	2078.86	1913.45	2074.74	2212.83	1863.28	1694.67	2344.77	1555.09	4175.52	4574.66	2317.74	2564.42	1864.08	1655.95	1773	1506.35	2035.81	1872.94	2218.1	2085.04	2775.45	3073.14	86.8312
Lmo4	3141.19	3056.02	4005.72	4072.47	4337.05	4326.66	4152.05	4079.59	2825.41	2771.51	3143.11	3215.7	1578.53	2422.39	1645.6	1685.44	1349.48	1395.87	3083.96	2665.82	3204.79	3291.94	2985.35	2014.04	1890.41	1797.97	872.362	903.288	770.075	794.06	901.489	814.439	1035.69	1343.88	1694.75	1559.91	1518.66	2783.61	2493.15	2585.4	1922.93	1753.88	2539.82	2597.42	1482.73	1002.86	1214.16	973.88	7124.48
Psap	3122.63	2883.39	1996.25	2017.38	1929.99	1893.38	2214.35	2060.8	2773.4	2498.07	3561.61	2103.58	2357.01	1808.06	2250.38	2099.7	1950.96	1729.54	2854.97	1825.24	2047.2	2021.25	4854.41	2795.31	2876.07	2756.24	2252.47	2254.24	2195.42	2251.14	2052.24	1946.61	1981.12	2117.21	2119.11	2928.35	8448.09	8194.01	661.334	581.645	719.122	568.063	1604.46	1271.25	3746.35	4071.74	2079.97	1852.57	49896.5
Aebp1	3112.53	3446.44	374.043	392.547	340.141	342.505	478.816	440.353	2244.04	2633.57	97.1361	193.32	373.631	348.376	1151.36	1029.13	1111.86	1046.52	1024.94	393.603	843.051	699.924	10502.9	11743.1	759.062	665.521	1210.67	1340.26	675.267	656.169	730.151	910.178	322.613	382.564	1856.06	1819.46	456.845	604.549	568.477	703.202	515.821	554.789	535.239	663.774	51.5452	191.119	46.4945	54.2355	13.1858
Rabac1	3102.77	3162.68	1923.37	2139.61	1756.14	1806.58	1729.11	1746.36	2687.77	2853.46	1498.35	1389.28	1466.48	1295.46	2214.61	2195.63	1894.01	1776.63	1779.17	1798.22	1279.15	1160.87	3340.25	4046.12	2528.08	2551.41	2076.17	2430.38	2400.85	2666.75	1740.72	1778.07	1463.38	1421.82	2329.63	2568.2	1218.22	792.486	2024.87	2161.42	1632.68	1752.66	2096.32	2191.59	1643.92	2219.65	2459.12	2487.88	1394.27
Flna	3096.31	2817.66	5565.07	5381.09	6322.15	5712.79	7782.12	7237.05	3972.45	3487.56	4190.92	2661.6	5889.62	5294.04	6794.4	6550.9	5282.07	5443.32	5942.45	5486.26	4715.62	4390.29	2680.41	2003.53	10546	10149.1	10096.2	10374	7085.94	7422.38	6248.85	7558.84	7455.57	5015.92	1127.61	1371.97	3532.88	4044.7	577.834	480.303	992.23	785.535	1445.9	990.187	1961.93	2724.39	1919.52	1808.85	4806.15
Epb41l2	3091.82	2914.14	1443.9	1429.85	1316.49	1262.27	1550.03	1491.94	2434.99	2342.43	1036.59	574.631	1646.71	4789.57	2167	2114.82	2423.34	2599.09	3012.81	1337.14	1573.15	1630.86	964.427	801.341	1047.55	1037.55	1647.88	1364.27	7565.86	7268.38	5073.5	4395.66	6868.76	4962.02	389.529	477.546	1360.41	1176.78	98.3644	97.3377	471.059	393.332	408.411	216.574	577.336	431.792	544.084	582.671	1177.98
Ndufa2	3082.16	2748.17	4061.92	3808.69	4163.23	3821.53	3677.69	3528.33	3466.64	3166.82	4911.27	3941.23	2311.7	3062.62	3304.67	3201.56	3934.3	3487.69	2755.07	2972.95	4964.8	4619.73	3273.73	2506.53	2937.65	2850.95	3085.45	3009.1	3265.06	3068.19	4033.45	3531.29	2853	3259	3095.74	2543.39	1543.15	2236.95	2953.28	2638.92	3734.13	3521.1	2917.51	2451.06	1837.69	1672.05	1962.97	1488.08	3008.18
Pdia6	3075.76	3808.63	2438.32	2515.68	2525.76	2540.68	2843.64	2776.67	3210.29	3146.72	1507.46	812.756	2873.88	1566.76	3381.96	3515.25	3739.85	3449.01	2289.19	2876.95	2595.53	2717.64	3391.22	2858.29	2512.17	2684.41	1934.19	2168.37	3248.07	3326.9	2760.18	2688.08	1370.35	1819.45	1019.47	1746.33	1917.59	1857.58	2639.55	2181.23	2003.82	1793.8	2237.22	2067.6	661.517	1103.89	1260.2	1562.98	1543.54
Maged1	3074.2	2929.36	3275.64	3025.37	3298.47	3052.04	3396.87	3371.1	2802.97	2755.73	1736.59	2094.43	2224.07	2284.72	2700.76	2675.45	2347.45	2481.46	3051.63	3265.63	2693.53	2423.64	3267.11	3693.6	2355.36	2307.16	2372.39	2049.1	1663.27	1634.71	1481.24	1587.57	1357.94	1047.89	1149.72	1049.55	865.563	1415.55	1155.1	1086.73	1149.31	928.668	1302.13	1218.66	1578.51	590.734	1108.07	1232.56	183.644
Atxn7l3b	3072.48	3030.87	3501.66	3504.19	3464.04	3605.01	3249.57	3474.35	3222.84	3467.52	3009.08	2747.3	2501.32	2628.87	2562.89	2590.98	2617.34	2455.04	3120.07	2708.66	3011.56	2862.65	2333.79	2454.47	2866.12	2935.16	2072.92	2020.96	2864.06	3205.82	2059.46	1843.54	2425.25	2266.65	1916.7	1976.79	834.784	904.768	1747.69	1632.23	1860.86	1663.89	1880.13	1878.94	2270.75	2591.97	2523.1	2745.12	838.376
Rdx	3069.11	2945.63	2875.68	2902.92	2792.69	2842.85	3029.99	2868.47	3322.8	3193.84	2432.95	2105.06	3698.14	3872.8	2788.68	2843.77	2966.04	3173.19	2854.28	2920.23	4264.39	4389.96	2311.56	1949.13	2786.35	2598.1	2422.02	2440.72	2628.54	2573.68	3632.41	3631.45	2536.4	3522.41	1917.72	2333.92	1687.6	1871.86	1911.03	1839.64	2427.57	2272.2	1875	1665.86	1297.01	1562.23	1657.03	1685.27	1188.48
Prdx5	3063.46	2555.23	4943.11	5020.16	5167.6	5042.57	4920.72	5003.93	3345	3236.24	4655.24	5888.47	2462.38	2827.91	2858.51	2927.48	2377.22	2157.16	3640.21	3846.68	3288.14	3726.21	1569.23	1468.66	1935.61	2038.4	2709.42	3002.78	3678.5	3778.93	3001.07	2711.42	3358.12	5891.93	5295.33	4131.65	2077.46	3017.25	1640.88	1467.09	1579.33	1249.13	1753.78	1747.38	2711.92	3141.94	1546.53	1333.38	4975.63
Nfkbia	3062.51	2590.72	1530.24	1463.6	1070.08	1046.74	724.105	631.289	1917.99	1798.93	2781.76	1082.34	1521.81	1152.93	4930.66	5770.94	4009.21	4058.45	5443.91	4223.55	1092.47	967.051	6099.78	9367.1	5103.41	6539.36	4242.78	4398.71	1074.06	1206.3	1476.37	2647.46	550.91	1578.7	3657.54	3197.3	2566.99	3763.69	2236.61	1983.6	1581.9	1990.78	2741.01	2258.47	3515.63	3212.45	2517.29	1842.7	3050.89
Capns1	3049.99	2605.22	2943.52	2949.09	2904.09	2780.59	2675.74	2792.23	2896.66	2790.19	3085.01	4542	2301.77	3002.61	2836.57	2907.04	2648.49	2816.68	2612.41	3351.81	2700.58	2681.96	3969.31	3161.94	2767.78	2666.76	2588.11	2679.57	3234.17	3220.33	2467.26	2462.93	3770.62	3792.29	1037.25	1689.21	2247.19	3360.06	1069.58	1041.07	1051.98	908.331	1394.03	1196.87	1715.87	1390.56	1896.68	1738.12	3592.02
Srsf5	3049.68	3217.4	3583.06	3644.53	3498.9	3771.75	3300.16	3442.61	3373.31	3301.98	2844	2743.3	3676.39	2985.76	4183.93	4371.76	4348.36	4045.57	4321.08	4950.03	3208.16	3342.67	2738.73	3555.35	3837.37	4002.38	3434.32	3772.22	3150.85	3028.21	2588.06	2985.77	3564.13	3112.24	3549.49	3214.08	3591.8	3609.29	3072.49	3155.02	2956.17	2846.07	3287.71	3427.34	4301.52	4050.45	4549.3	4265.53	3416.97
Ywhaz	3047.02	2901.38	3346.43	3238.38	3207.75	3259.86	3187.01	3142.5	3357.03	3129.95	3003.77	2951.5	2933.06	2769.76	4069.25	3947.43	4052.33	3863.99	3904.06	4739.52	3120.75	3120.39	2766.94	2904.53	3557.48	3470.87	3394.6	3535.65	4572.59	4282.3	4003.41	3897.05	4009.8	3199.5	4166.39	4106.27	3079.56	3763.07	2294.73	2108.98	2978.13	2490.83	2685.59	2416.61	3395.09	3169.77	3629.62	3816.07	4537.7
Id2	3030.84	3366.49	1607.05	1908.95	1084.94	1330.21	678.208	932.4	1650.3	1601.9	1313.46	994.989	756.242	825.39	1824.97	2061.66	1833.23	2197.43	2578.73	3148.59	1118.09	1234.61	2865.47	2421.99	5328.2	6023.42	3598.31	3692.05	464.015	591.33	846.606	1492.61	810.693	577.363	1331.73	1686.31	1548.66	1537.34	5969.19	5807.98	6023.89	6200.86	4791.99	4898.65	1343.53	1465.58	1129.35	1334.49	2733.06
Xist	3027.11	5282.23	3205.29	5638.43	4356.67	6672.27	3955.56	8452.17	3065.04	6266.49	596.194	1013.88	3465.46	8685.44	1210.42	5385.33	1003.98	4721.16	0	13729.4	4784.85	7459.21	1382.46	6140.1	1963.94	6307.34	1987.04	6122.9	2310.37	4893.03	3345.53	8567.72	617.01	1836.57	1354.04	4873.46	1301.03	2474.42	1383.57	3005.71	227.092	6538.93	1266.42	3601.99	2560.39	2905.76	3289.2	5154.82	1901.98
Zyx	3024.65	1959.94	5528.77	6155.9	6440.02	6487.22	6399.5	6564.61	3128.63	2799.69	5206.09	4855.87	4426.66	5557.72	1966.71	1960.14	1235.45	1196.68	4234.56	4444.03	4249.34	4839.55	1275.3	1053.74	2693.26	2747.32	2494.62	2871.87	499.639	481.681	809.456	1239.44	1117.12	990.361	419.434	615.767	1419.17	2005.5	245.316	246.821	246.361	227.053	603.513	481.866	748.986	1079.79	520.094	449.791	1553.02
Nsa2	3019.42	2785.02	3335.72	3401.19	3114.15	3076.47	2689.57	2788.26	3273.52	3153.36	3843.64	4025.1	2592.22	2937.23	3052.38	3021.48	3151.76	3220.87	2752.25	2252.96	2561.54	2728.56	2074.34	2472.92	2477.43	2429.33	3327.9	3038.98	2273.19	2115.28	2207.59	2120.04	2633.97	2159.37	1250.93	1683.44	1625.27	2214.85	1819.35	1904.75	1605.37	1634.28	2163.23	2002.87	1706.79	1896.06	1827.73	1707.37	3357.09
Atp5g1	3015.97	2907.17	3619.88	3500.6	3746.14	3678.6	3652.58	3564.41	2935.49	2801.73	4255.53	4426.43	2462.04	2225.25	3037.75	3225.69	3968.31	3895.74	2191.56	2564.9	3852.21	3793	2495.3	2193.3	2532.93	2547.51	2938.73	3208.74	2562.09	2711.49	2850.11	2614.42	2529.67	3178.4	1880.01	2750.98	2424.41	2697.36	1824.19	1525.05	2385.07	1884.81	2086.56	1554.73	1300.45	1639.1	1668.99	1322.14	3774.81
Svil	3012.4	3051.38	1207.77	1430.35	885.68	986.368	840.042	992.347	2467.15	2771.15	978.681	641.987	1140.92	713.595	1995.32	1821.8	1448	1411.38	3246.18	2086.49	1106.75	1104.32	1745.1	1683.32	5113.56	4895.94	1373.58	1186.64	946.941	936.05	832.857	856.478	1067.73	379.464	940.559	828.927	645.881	1094.25	729.522	781.001	927.632	870.043	894.809	1063.76	2752.97	2138.02	3359.99	3627.73	1777.25
Myl9	3004.74	2489.18	3156.53	2696.01	3075.54	2279.19	2383.25	2159.29	3656.8	3325.95	3416.13	2781.15	1774.98	1767.29	7219.43	8128.65	4581.31	4639.6	4346.7	4741.33	2042.92	1984.8	246.391	123.396	13837.5	13676.2	16000.2	18372.2	8756.07	9384.53	9577.78	10504.6	9267.56	10541.3	334.573	635.604	2147.54	2874.79	89.9751	62.674	239.079	286.254	661.238	274.852	432.246	826.988	299.102	275.761	66.161
Cavin3	2990.45	2934.65	1177.95	1394.6	1377.72	1318.44	1224.15	1294.95	2273.47	2159.68	1490.91	1747.06	622.187	1135.39	1205	1284.06	1044.42	1247.56	1007.26	1212.07	2146.35	2488.64	3081.17	3352.36	1703.25	1781.16	2917.95	3569.81	1181.93	1050.35	2351.29	2497.6	1061.05	951.389	70.1016	356.732	741.893	618.366	53.7614	36.0457	234.441	93.7957	278.332	157.188	753.544	572.259	912.476	981.284	29.0139
Gas1	2986.74	3090.63	1378.88	1490.61	797.294	832.788	610.555	667.409	2026.59	2508.02	539.11	356.436	490.684	628.289	145.999	154.791	201.562	156.647	1091.81	1059.43	1067.79	984.711	3302.25	2560.43	758.584	692.989	388.941	424.157	368.006	218.773	556.908	458.034	223.388	158.867	0	281.265	165.031	92.5839	4.09532	6.15923	21.8955	13.4966	41.2401	19.9761	83.1885	28.9902	15.8911	24.081	16.3844
Tuba1b	2983.1	2928.99	3373.99	3694.78	3463.84	3610.93	3029.54	3418.17	3276.94	3408.73	4598.87	4508.56	3274.2	3015.73	2014.59	2410.64	3347.65	3770.39	2614.86	1683.11	14519.9	14512.5	3818.72	3552.3	1652.68	1778.95	2228.49	2652.44	2313.41	2688.39	12308.2	12453.1	2039.25	5004.18	5476.38	4906.38	3919.64	6500.82	1445.01	1364.84	10027.7	11098.1	1951.43	1609.59	1993.84	2663	2811.38	2884.65	3512.05
Mxra8	2978.71	2370.08	4968.33	4947.28	5402.48	5477.35	6830.11	6461.54	4829.49	4361.53	1908.02	1427.82	4000.16	3131.98	2715.86	2402.55	2499.52	2530.27	3495.38	3642.27	3773.4	3861.78	1903.28	1524.72	1577.49	1469.99	1599.14	1535.76	4273.91	4066.46	1995.34	1758.24	1632.06	1977.1	548.192	978.487	1123.45	1380.2	76.484	56.3376	375.382	113.282	310.451	157.151	154.044	249.079	202.525	274.13	62.9718
Nrp1	2961.74	2987.52	1111.22	1287.88	1077.84	1058.1	1342.36	1374.19	2977.84	2945.12	616.934	522.557	2290.63	2868.33	1273.95	1102.1	1208.83	1209.13	1150.45	932.02	1187.8	1467.1	172.373	515.502	796.193	818.536	3424.57	2695.72	1851.59	1960.27	2181.86	2074.33	853.72	803.668	183.698	598.31	1258.11	901.847	2664.83	2809.5	2036.97	2014.33	2437.58	2776.55	668.838	1561.35	2081.25	1915.6	386.835
Nktr	2939.03	2992.85	3080.99	3094.01	3296.25	3310.29	3472.29	3280.14	3057.71	3190.4	1625.13	1652.39	3075.14	2592.36	2611.45	2721.71	2528.03	2408.65	2754.23	2946.4	2731.75	2488.01	1698.7	1576.15	2313.95	2212.98	2296.75	2180.57	2132.78	2086.32	1834.99	2275.38	939.901	1306.82	1352.77	1436.14	1197.02	1634.91	1436.05	1374.56	1302.17	1132.94	1750.54	1629.36	2471.19	2220.71	2936.6	3578.43	1460.66
Atp5g2	2938.73	2572.98	4201.1	4086.21	4492.43	4049.53	3762.01	3619.8	3644.55	3087.22	5059.46	4529.23	3171.13	2620.05	4667.15	4351.53	5120.57	5521.22	3221.98	3872.29	5623.84	5374.66	3284.33	2519.79	3456.54	3375.68	4179.44	4102.08	3159.11	3072.91	4385.59	4556.16	3580.17	4038.29	3339.7	3740.24	2632.65	3678.43	3339.72	3102.51	4923.38	5270.05	3600.69	3070.91	2018.1	1751.38	2089.24	1865.14	4870.46
Emp3	2931.19	2932.96	1872.91	2030.65	1811.81	1923.54	1902.04	1978.99	2699.18	2974.65	1717.66	1075.02	1214.12	1414.49	2538.68	2352.76	2923.5	2754.34	1906.85	2489.19	3244.46	3564.15	4002.15	3227.65	2239.84	2117.56	2566.12	2673.31	4078.83	3865.87	6001.62	5147.25	2101.07	3335.76	512.492	882.394	1224.09	1340.85	94.4063	49.6607	361.548	176.852	449.704	235.539	883.407	687.544	191.261	110.985	3209.39
Eva1b	2926.8	2577.02	3530.94	3494.81	3540.77	3533.89	3519.98	3438.99	3704.12	4138.86	2704.9	2911.99	2280.66	2666.25	2985.65	3124.23	3427.91	3592.06	2817.76	3539.15	2414.53	2579.32	959.938	840.818	1344.47	1377.54	2096.99	2331.42	6691.83	7418.16	3757.38	2944.37	3809.29	6016.75	205.068	581.558	891.365	698.722	483.719	528.878	610.898	571.208	847.591	591.161	1164.14	1014.24	1006.63	1201.03	192.485
Rtn4	2914.22	2702.61	2740.52	2734.4	2973.1	3034.82	3582.63	3373.55	2905.4	3125.41	2626.94	1399.39	2176.59	2717.22	3520.56	3375.89	3010.17	2950.46	3356.86	4298.23	2655.14	2855.17	2147.87	1953.39	3654.06	3607.04	3392.47	3238.47	2726.19	2833.78	2547.23	2734.63	2400.28	1840.05	1255.93	1722.82	2022.35	2384.83	705.941	673.283	782.856	754.086	1058.25	847.882	1551.27	2365.43	2030.8	2256.94	1888.85
Auts2	2912	2991.3	1823.12	1809.57	1666.57	1661.35	1800.85	1607.1	2859	3196.92	731.128	661.778	1102.34	1110.48	1360.14	1137.44	888.316	707.264	2243.44	2577.69	1823.9	1655.29	1310.04	1585.03	4072.02	4246.44	2207.11	2230.41	1670.31	1728.68	1359.33	1754.16	958.893	936.141	354.307	319.275	450.401	326.072	534.482	627.687	544.63	648.205	620.907	642.045	164.137	180.699	271.193	145.462	16.0011
Ywhae	2911.53	2786.5	3821.47	3688.32	4035.1	3898.13	3853.65	3873.28	3218.98	3068.05	4836.73	4981.43	3729.92	4229.3	4775.54	4601.07	5614.82	5191.58	3319.55	2657.04	4792.84	4973.57	3989.57	3084.22	3232.68	3092.32	3633.79	3205.4	4594.49	4598.15	5401.32	4557.17	2687.23	4771.24	4998.3	4785.01	2773.12	3918.29	2653	2434.38	3945.72	3208.16	3182.22	2763.63	3794.33	4554.25	4422.4	4667.99	3815.62
Atp5a1	2911.24	2714.55	3280.89	3300.09	3353.64	3259.27	3138.11	3158.77	3192.74	2742.28	3541.25	2621.71	2669.1	3676.98	3337.23	3342.99	3804.24	3873.14	3823.83	3098.97	3265.6	3339.74	2738.44	2260.21	3021.4	3155.23	3079.93	3101.7	3301.29	3514.49	3200.5	3140.26	2651.23	3618.21	2757.37	3105.17	2160.51	2968.72	2854.54	2600.71	3194.55	2896.82	2826.49	2508.11	1956.68	2432.84	2029.61	1703.8	4138.17
Nrep	2906.81	3198.68	8375.72	9204.08	10472.7	10867	10923.2	12153.4	4809.19	4809.73	11365	13234.2	8087.85	8763.38	13257.6	13180.6	13244.2	13930.5	11135.1	11172.4	6356.05	6606.77	8323.44	8601.05	15475.4	14666.9	2937.95	2652.12	4241.21	4501.77	2966.51	2530.33	6001.46	5647.48	2106.22	1999.22	4204.69	6638.97	1268.16	1305.59	1321.7	944.761	2106.5	1689.85	1871.12	2702.44	2037.94	1990.48	188.607
Btg1	2893.54	3085.42	3726.54	4181.61	3404.15	4102.32	2993.88	3303.82	3027.42	2948.85	4603.24	1864.08	2620.89	2567.1	4139.28	4272.76	3851.08	3750.27	3615.43	4207.4	2863.93	2741.07	1553.83	1643.89	4932.47	5906.12	4661.25	4656.6	2561.2	2775.05	2387.47	2777.68	2558.45	2139.02	3197.42	4151.45	2853.44	5297.77	4043.93	4082.9	3059.57	3055.86	4526.98	4427.66	3946.15	2751.09	1858.59	1910.22	6149.56
Col16a1	2886.53	2915.77	1029.12	990.345	778.868	713.951	746.066	675.639	1941.48	1797.82	478.249	264.541	627.124	614.065	1450.09	1410.97	798.516	851.448	2017.06	1584.4	1170.95	1133.81	662.76	1123.63	1930.39	1875.05	861.064	671.503	1197.35	1199.61	1123.07	1073.85	1139.24	466.093	53.4349	109.046	426.787	1036.53	85.5992	86.3875	241.188	142.471	184.403	106.761	142.096	20.0918	28.6328	40.3925	27.4277
Tmem59	2881.93	2929.13	2686.08	2814.15	2285.21	2426.82	2443.99	2548.61	2769.87	2847.68	1587.35	936.352	1710.42	1743.64	3717.31	3730.43	3249.48	3258.2	2787.81	3832.79	2300.17	2442.93	2006.23	1917.02	3929.14	3871.56	2025.86	2183.97	2772	2794.13	2035.17	1999.11	1443.85	1207.29	2044.94	2635.04	1956.2	1933.97	3007.56	3073.39	2605.62	2268.9	2789.52	2959.24	1780.19	2045.16	2521.08	2844.3	1231.39
Plagl1	2880.6	2511.34	921.957	790.557	436.01	378.85	275.866	276.726	2302.06	1978.03	314.437	222.126	264.398	684.462	1201.12	1308.35	1226.08	1533.21	2625.98	844.995	806.255	679.958	1339.84	1392.63	1839.91	1609.28	555.7	603.392	927.502	876.129	1021.23	868.918	1040.15	669.228	419.837	591.091	510.274	541.172	228.917	230.454	208.529	206.72	287.936	256.978	625.44	399.255	699.02	1051.35	12.8148
Pcbp2	2875.55	2786.9	3355.2	3368.61	3275.9	3164.47	2894.63	2822.4	3026.75	3133.68	3225.8	3395.48	2438.65	3291.51	3548.81	3533.15	3593.17	3659.21	2796.32	2964.93	4199.52	4392.28	2891.76	3193.29	3207.7	3117.71	2827.31	2879.35	2647.71	2671.15	3659.46	3560.67	2726.9	2796.77	3210.33	2746.95	2828.64	3096.02	2405.45	2586.13	3416.23	3247.64	2576.15	2904.86	2733.63	2821.97	2557.62	2425.75	4099.19
Csnk1a1	2864.43	2772.57	4200.05	4137.25	4416.26	4629.27	4585.31	4655.66	3631.05	3364.89	4110.33	3992.02	3825.16	5028.32	5635.63	5742	5038.51	5467.44	5262.5	5785	3973.52	4054.26	2186.22	2511.6	5308.36	5281.52	3900.52	3455.68	4141.82	4375.69	3891.71	3708.38	3378.23	3406.44	2650.04	2697.66	2028.1	2482.2	2009.15	1911.67	2159.13	1877.17	2358.3	2154.51	2276.89	2496.4	2103.06	2474.1	2107.58
Atp5d	2859.2	2835.32	3581.82	3489.13	3647.69	3520.66	3346.05	3139.34	3176.27	3160.73	4544.02	4490.74	3160.82	1994.75	3272.36	3360.38	3805.75	3529.37	2573.66	2741	3414.61	3531.03	2682.02	2929.99	3163.15	3024.17	3262.55	3488.15	2850.2	2994.8	2925.71	2848.79	3055.5	3657.28	2143.5	2440.2	2468.63	3229.45	3289.89	3198.67	3680.88	3350.99	3304.86	3107.86	1920.77	2390.63	2524.39	2223.23	2656.69
Eif3e	2851.09	2764.54	4162.72	4365.8	3866.18	4204.97	3445.37	3708.03	3443.93	3109.72	3794.37	3875.49	2096.65	3204.78	2999.91	3007.19	3222.07	3276.95	3203.41	3033.94	3060.82	3267.8	2020.64	1695.4	2350.28	2514.33	2601.69	2750.42	2183.05	2021.2	2073.12	1942.9	3003.25	3466.79	1225.92	1616.51	1161.53	1375.66	1598.76	1928.23	1380.4	1430.49	1888.54	2060.35	1628.9	1748.53	1143.31	1305.46	2236.88
Lhfp	2849.88	2530.08	1740.04	1813.08	1802.43	1865.05	1907.42	2034.38	2237.27	2232.2	1562.41	1407.68	1283.55	1695.37	4359.63	4309.83	3180.43	3149.34	3356.09	2846.45	1767.88	1629.88	787.065	964.904	2743.14	2775.25	3897.73	4496.68	11660.4	12644.5	8072.06	7606.45	7388.04	6959.7	219.116	469.053	849.043	1373.19	64.8619	38.5403	689.331	284.523	395.927	107.292	226.458	422.111	386.231	363.582	47.0845
Cd47	2848.55	2832.7	2274.11	2287.13	2141.47	2135.22	2230.56	2164.17	3193.38	3318.76	1618.53	861.944	2655.19	2674.57	1257.56	1289.65	1063.77	1246.92	2411.72	1581.49	1791.52	1846.97	1430.74	1156.65	1644.55	1723.81	801.13	929.737	3553.04	4174.53	2225.35	2104.64	2557.32	2474.63	1683.65	2274.44	1677.49	1923.59	1371.74	1314.34	1410.26	1126.46	1523.05	1473.31	1759.54	2107.95	1708.45	2100.49	8325.63
Rbms3	2848.53	2781.02	2416.76	2364.78	2417.99	2541.93	2861.63	2746.84	2852.98	2906.45	2043.15	2148.99	2239.31	2001.24	3329.45	3177.29	2350.16	2448.61	3441.32	2338.79	1801.21	2037.34	1603.93	1091.1	4400.28	4375.6	2193.96	2157.15	2419.89	2483.56	1945.49	1923.11	1757.6	2047.27	246.037	564.283	801.85	1157.32	1032.18	1098.38	767.534	798.125	976.393	966.059	1358.37	1170.58	1388.4	1658.71	34.767
Prrc2c	2832.07	3159.45	3066.82	3057.27	3205.48	3321.18	3701.61	3775.6	3125.04	3135.6	2367.5	1471.55	4103.7	3389.98	3141.21	3022.2	3372.15	3279.54	2883.43	3481.13	3736.82	4021.8	3306.41	3765.6	3923.05	3658.45	3568.79	3459.38	4070.62	4118.69	4032.16	3826.52	4393.87	2620.46	2941.58	3126.71	3739.88	2533.28	2666.7	2541.2	2805.02	2678.67	3173.9	3065.42	4322.09	3933.18	4631.51	4869.22	1935.22
Arl1	2824.12	2780.02	1892.44	1909.99	1756.03	1806.48	1920.16	1767.78	2283.55	2442.46	1737.14	1455.81	1552.01	1494.93	2310.81	2295.76	2023.66	1857.69	2057.82	1735.18	1676.6	1803.11	2154.77	1991.9	2044.2	2144.72	1997.37	1926.05	1708.51	1689.72	1534.17	1667.46	1421.04	1334.77	877.383	1063.15	1144.27	1417.72	1242.86	1165.68	1047.04	1036	1297.54	1048.88	1041.84	787.456	1193.38	1441.79	1392.4
Pdap1	2815.56	2569.54	2978.56	2842.75	3250.59	2970.48	2859.05	2660.17	2759.4	2709.78	2672.49	3164.72	3203.57	3096.71	3751.22	3731.23	4404.16	4242.79	2706.56	2777.73	4343.51	4064.3	2312.05	2175.03	3293.55	2978.61	2675.82	2805.5	3034.83	2916.19	3442.69	3547.02	2666.2	3241.08	2040.68	1936.18	1376.39	1331.5	1500.87	1184.35	2473.24	2120.41	1758.21	1376.91	1821.83	1825.83	2297.1	1908.55	1462.22
Arpc2	2803.49	2854.09	2553.2	2476.08	2550.45	2422.64	2315.27	2436.43	2493.95	2482.77	3540.52	2968.63	3009.88	2520.05	3178.24	3135.5	3214.85	3113.95	4067.53	2083.35	2718.93	2459.83	2561.33	2019.57	2661.14	2576.73	3267.46	3769.45	3443.91	3308.84	3684.93	3669.7	1433.79	3778.82	1953.32	2864.07	2741.12	3059.77	1727.68	1633.18	2421.05	1898.99	2213.4	1895.74	2786.32	3280.28	2859.61	2382.13	11400.7
Dync1i2	2799.62	2704.18	3161.31	3160.8	3222.6	3138.22	3410.43	3276.32	2682.56	2520.99	2438.38	2230.8	3094.78	3056.87	3896.94	3722.78	3944.06	3424	3392.6	3073.27	2964.11	3218.56	3723.3	2626.32	3463.19	3578.34	3068.62	2983.53	6303.5	6634.81	5673.86	4276.61	4742.54	5830.51	3061.89	2838.75	2430.67	2671.51	1264.92	1219.01	1891.95	1489.44	1855.64	1485.61	3500.07	3617.6	3355.94	3028.74	2514.11
Lamp1	2789.76	2660.05	2476.13	2563.84	2573.27	2595.01	2888.82	3010.67	2823.6	2756.19	2652.54	1520.87	2918.3	2354.75	2658.57	2782.47	2502.85	2381.81	2697.49	3223.18	2815.3	2842.57	2556.41	1866.69	3077.65	2974.48	2056.68	2140.44	3997.67	4753.33	3069.13	3013.44	2056.42	2443.95	2024.17	2780.16	2195.04	3083.53	3487.58	3279.76	3109.39	2908.09	3181.82	3168.87	2926.74	3361.38	4201.31	4531.87	8966
Tns1	2777.82	2247.01	6089.88	6951.55	6842.32	7111.86	7930.88	8589.73	3935.35	4125.13	3834.28	3335.25	5691.61	7930.49	1337.47	1259.15	1094.3	1055.27	4523.82	4042.79	4280.64	5010.94	1532.69	1835.76	2603.95	2319.83	5196.58	4405.43	7777.93	7414.62	5377.54	4941.5	6318.35	6566.64	722.439	880.492	1832.84	2171.4	862.983	769.373	902.786	1006.92	1371.01	1347.87	4226.87	5430.3	6096.45	6473.19	666.594
Arf1	2755.94	2567.56	2313.25	2390.64	2313.83	2422.81	2420.92	2393.74	2305.41	2394.23	2332.66	1693.32	2080.81	1993.02	3063.53	3049.23	2701.13	3045.24	3358.34	2359.29	2585.62	2565	2828.62	2051.54	2739.14	2736.61	2351.95	2586.91	2660.07	3156.25	2927.77	2942.55	1572.29	2764.12	2441.71	2718.61	1199.97	2779.46	2276.22	2024.71	2423.3	2260.09	2275.9	2143.94	2793.33	2614.37	3430.47	3119.08	2918.84
Selenok	2754.55	2987.45	2637.74	2734.99	2480.94	2640.13	2519.69	2696.36	2574.64	2852.66	1888.88	1354	2444.29	2032.79	3396.06	3503.71	3236.36	3005.29	3655.85	3178.04	2295.13	2482.47	2064.28	2325.27	3027.41	3135.62	2120.29	2270.91	3261.66	3453.88	2538.77	2526.37	2962.54	2638.07	2018.07	2372.81	1708.18	1799.76	1441.51	1461.06	1098.22	1150.67	1556.9	1323.45	1526.8	1674.64	1876.76	1835.64	1451.26
Bicc1	2754.44	3049.07	1421.2	1303.23	1124.68	1228.56	1136.63	1184.11	1522.97	1675.82	584.175	760.027	448.262	822.292	600.394	583.35	606.149	793.552	1065.22	878.915	1318.79	1271.89	3761.04	4796.62	635.049	574.076	234.114	224.368	313.429	289.055	367.756	443.828	404.043	357.788	364.871	774.668	169.216	533.126	336.444	314.334	542.775	536.145	362.276	402.39	261.043	84.6385	158.498	211.428	11.3129
Rab2a	2746.82	2819.27	2381.58	2282.54	2309.17	2291.83	2315.24	2290.73	2509.2	2366.12	2023.68	2148.42	1960.47	2126.6	2817.42	2761.91	2528.59	2573.55	2258.7	2621.16	2160.56	1991.25	2626.45	2409.11	2436.05	2616.11	2078.07	2085.85	2211.03	2240.44	1990.67	1889.91	1657.22	2206.28	1753.24	1564.29	745.129	1490.03	1279.95	1156.98	1271.06	1124.86	1444.65	1300.33	1373.44	1545.21	1983.92	1734.67	1843.43
Tmed3	2741.96	2925.56	981.653	1058.81	906.06	913.522	871.647	858.631	1727.86	1889.59	557.312	387.355	680.393	790.842	1144.92	1094.98	805.273	809.128	1408.99	1086.75	990.297	925.902	2455.14	2207.38	1283.38	1379.91	829.812	935.818	598.036	594.278	670.4	815.918	463.908	332.535	272.8	860.014	406.113	382.696	707.31	688.565	544.171	609.273	615.815	544.561	350.487	528.369	353.114	364.24	704.452
Nedd8	2731.11	2490.71	3100.6	3184.21	3070.53	2982.5	2700.05	2824.41	2884.12	2813.23	3469.62	3891.57	2340.19	2164.91	3460.11	3645.03	4015.08	3813.84	2663.13	2855.31	3792.14	3681.98	2403.66	2148.37	3222.41	3232.02	2734.61	3216.62	3154.82	3191.62	3404.16	3258.72	3803.39	2905.02	2076.06	2763.71	1217.64	2055.41	1706.1	1648.42	2161.87	1934.49	2075.65	1758.64	2500.3	2682.76	1788.54	2127.56	2530.71
Fkbp1a	2728.49	2451.07	2397.79	2194.03	2436.03	2257.22	2270.02	2183.89	2257.22	2438.35	2683.83	3378.73	4031.22	4307.8	3015.71	2952.33	3168.74	3125.8	2534.27	2421.18	2148.75	2447.5	1710.93	1116.84	2673.24	2471.29	2517.29	2725.03	2316.96	2458.53	2236.94	2197.47	3122.87	3203.28	1499.28	2578.43	2932.68	2697.44	1026.15	933.785	1291.41	1154.79	1441.84	1098.43	1389.9	1684.63	1823.19	1669.72	1524.07
Eif4a1	2726.73	2972.72	3212.06	3190.4	3240.26	3294.3	2982.34	2973.02	2816.88	2928.05	3833.95	3432.66	2651.29	4923.54	4418.3	4446.48	5912.63	6280.46	2701.6	3810.32	4600.41	4612.6	2762.86	3490.48	3174.48	3276.59	3685	3916.9	3867.13	4018.2	5076.98	4961.69	3884.56	4564.09	2218.81	3012.77	2314.35	2624.66	2580.83	2544.32	3793.6	3427.3	3256.81	2670.1	2205.18	2706.26	2938.66	2942.32	5298.58
Tns3	2704.23	2036.85	5639.66	5867.78	6159.61	6330.72	6478.1	6744.85	3586.94	3176.22	2990.94	3802.11	4286.52	5175.23	415.001	405.029	389.984	323.212	3685.09	2332.56	4291.05	4738.81	1696.92	1576.28	468.927	400.503	820.17	712.928	1279.93	1320.35	1091.24	987.604	2162.21	1884.81	1760.14	1797.17	1223.68	1328.28	256.901	250.41	400.686	340.442	494.702	362.829	1335.25	1261.38	1296.85	1455.9	156.102
Map1lc3b	2692.42	2640.44	4003.94	4151.92	3691.14	3824.61	3381.3	3419.69	3222.01	2989.91	3596.7	4492.03	2779.45	3680.54	3134.94	2969.52	2759.46	2920	4755.69	3228.73	2631.04	2557.29	2653.62	2751.66	3042.61	2786.31	2387.57	2347.49	2742.62	2488.09	1717.4	1498.47	4215.65	2115.54	2479.81	2560.57	1682.32	2359.46	2156.99	2288.21	1659.75	1775.54	2440.23	2273.94	1728.55	1848.95	1653.25	1424.38	3520.9
Ostc	2676.9	2716.32	2244.85	2228.12	2283.18	2296.59	2453.61	2348.11	2151.73	2265.63	1848.07	984.644	1336.77	1148.44	2354.88	2487.42	2481.03	2390.67	2436.29	2603.01	2256.57	2492.45	1265.56	804.336	1773.68	1786.95	1341.43	1477.4	2611.11	2793	2324.8	1946.59	2091.1	2446.53	403.744	1058.62	863.939	926.648	1190.56	911.031	1216.65	951.25	1111.22	804.872	737.035	546.211	507.981	523.595	908.166
Map1lc3a	2672.68	2395.2	2752.91	2709.28	2549.74	2475.11	2246.71	2184.98	3168.82	3165.6	2265.62	2242.86	1847.42	1703.83	4132.08	3873.59	3210.98	3339.16	4184.18	3580.32	2021	2058.66	1920.07	2036.08	5506.73	5828.9	2618.49	2611.74	2826.02	2988.38	2028.18	1845.78	3083.79	2639.21	2340.4	2265.24	1576.03	1895.72	2154.9	2115.44	1683.52	1700.1	2125.57	2044.99	838.481	625.588	954.923	950.383	788.118
Igfbp5	2656.4	2914.02	128.311	101.809	89.1055	84.1714	63.6353	61.1686	765.557	1201.3	365.962	428.452	117.065	97.8097	5852.37	4108.63	1654.76	941.059	2992.58	1569.72	161.222	86.7964	48931.7	42656.3	2711.86	1909.47	21166.7	17114.7	127.404	75.3786	3871.05	3421.71	487.571	113.635	8782.7	11368.2	2088.05	2527.44	95.7648	68.1146	59.5472	52.2366	316.507	306.45	157.945	221.848	49.3022	121.456	42.2791
Txn1	2655.53	3046.93	2900.06	2761.74	3091.54	2800.44	2642.65	2632.26	2863.43	2560.47	4120	3613.75	3582.21	2808.94	4085.77	4238.4	6719.95	6632.52	2638.77	2907.61	5512.35	5601.96	3379.17	2126.25	2337.19	2513.06	3285.61	3694.37	6176.25	6160.89	8169.85	7376.56	5660.93	8071.11	6726.98	6581.62	4038.13	4337.47	5453.29	5187.63	7730.57	7449.11	5306.48	4458.9	2880.53	2310.23	2891.43	2475.43	11203.2
Hnrnpu	2645.13	2651	3097.64	3069.2	3276.96	3575.25	3598.31	3805.17	2962.35	3001.13	3499.41	3322.59	3622.03	4718.76	3631.51	3671.47	4411.11	4835.14	3216.25	3618.16	4846.48	5102.47	3556.06	3646.19	3118.45	3128.55	3707.7	3558.33	3646.6	3692.28	5013.52	5252.14	2699.35	3226.62	3428.61	3395.7	3039.16	2928.89	2022.66	2191.84	3178.98	3114.04	2563.38	2666.24	3556.87	3191.88	3179.94	4107	3240.66
Fermt2	2641.12	2246.67	4341.04	4077.35	4451.2	4391.95	4380.95	4228.74	2684.51	2529.46	2815.01	3454.61	4467.56	3033.17	3947.14	3892.89	3909.07	3825.1	3932.63	4197.06	3365.32	3577.77	1499.55	1128.47	5079.5	5220.7	4581.76	4658.71	21533.6	21183.9	15948.1	12734.5	13163.9	13045.3	778.61	1648.35	1533.49	1545.71	1408.13	1319.02	2146.01	1576.46	1829.58	1514.23	2800.41	2811.43	3125.48	3141.09	48.4586
Gyg	2639.1	1454.55	12018.9	13497.7	13562.5	15625.1	14762.9	17016.8	4757.45	3959.16	8990.97	14086.4	7173.47	10212.3	451.44	411.478	423.127	275.32	7614.84	5923.81	8815.83	10587.4	581.11	251.69	358.713	310.331	562.637	651.971	534.135	526.769	433.864	535.837	1251.48	1638.27	487.95	926.746	1347.9	3073.92	213.739	187.814	272.135	209.677	639.91	397.892	884.402	926.867	174.543	169.824	1563.97
Sh3glb1	2636.94	2716.69	3415.15	3262.39	4022.59	3858.26	4507.13	4231.45	2859.47	2661.05	3823.03	3442.92	4671.12	2936.87	2673.2	2621.44	2648.53	2484.82	3185.71	3400.96	3199.7	3927.3	2368.17	1474.01	2242.91	2292.52	1973.26	2041.89	2612.94	2691.97	2825.47	2618.9	2383.83	2887.6	1749.44	2303.54	1427.51	2236.73	795.725	735.43	962.799	831.119	1141.04	970.203	2005.42	3118.92	1965.97	1857.96	5475.26
H2afz	2632.7	2823.72	4611.82	4337.09	4357.89	4538.11	3774.33	4128.27	3316.36	3317.4	5420.63	5294.36	3261.21	3614.48	4011.46	4002.72	9027.08	9575.28	5150.07	4373.04	32019.7	33228.1	4814.69	2308.94	3285.35	3068.42	3217.05	3539.17	3145.29	3328.13	23560.1	23504.8	3747.62	6541.68	4358.48	5780.88	3938.88	5740.34	3384.77	2698.59	22280.2	22773.6	4258.34	3037.98	2450.5	3211.77	1785.5	1507.08	6372.19
Rps27l	2632.66	2443.35	3517.93	3392.74	3752.39	3603.91	3495.2	3386.6	2958.46	2846.5	4464.16	4359.57	2314.22	2778.4	3474.3	3707.34	4276.57	4128.97	2806.91	2488.61	4371.88	4558.21	2122.92	2124.01	3027.15	3105.07	2970.08	3138	3025.71	3036.18	3285.17	3026.43	2717.42	3774.3	3001.08	3003.35	1498.07	2195.89	2024.27	1728.01	2514.99	2124.03	2295.81	1772.7	1865.76	1943.7	1799.64	1438.26	3698.67
Vcp	2631.46	2634.1	2489.6	2507.16	2602.7	2648.72	2595.83	2621.55	2372.95	2529.89	2662.99	1696.97	2739.1	2199.54	3025.37	3033.96	3372.12	3501.99	1825.29	2958.2	3142	2932.62	2492.3	2948.18	2791.97	2738.41	2354.09	2527.13	2951.52	2824.19	2771.48	2514.7	2405.85	2190.09	2136.17	2867.57	2034.96	2373.68	1890.01	1717.83	1944.15	1738.74	2062.84	1729.58	2215.06	2194.97	2594.12	2710.62	2798.2
Kdelr2	2628.88	2703.54	1261.29	1211.89	1193.49	1071.3	1286.63	1220.35	1805.8	1967.9	913.226	788.128	1251.88	932.262	1980.23	2032.52	1780.71	1748.45	2052.16	1386.85	1653.9	1636.77	1359.35	1261.51	1585.26	1616.53	1452.73	1446.54	1250.41	1402.04	1893.62	1775.61	1155.32	1334.55	477.696	929.097	969.144	717.638	784.784	646.045	1105.21	910.273	864.249	609.899	728.148	632.326	617.137	656.958	651.701
Dbi	2622.96	3067.6	2229.97	2206.83	2921.48	2734.26	3180.33	3051.78	2399.69	2281.52	3203.79	3855.85	1879.8	1812.89	2256.32	2264.76	3076.03	2753.14	2291.09	1788.83	3277.12	3202.95	2355.74	2042.66	1398.11	1422.84	3478.1	3488.9	3757.16	3394.71	3793.51	3343.55	4497.17	4459.12	2011.14	2627.79	1551.3	2233	4208.11	3330.54	4695.96	4038.77	3276.99	2528.02	1257.04	1554.01	1098.26	1042.51	4893.87
Ywhab	2621.85	2569.46	3605.12	3975.36	4277.99	4316.38	4532.42	4679.58	2767.43	2779.06	4834.1	2852.84	4144.9	4568.26	3063.46	2895	3282.8	3212.64	2949.76	3003.23	3870.2	4262.93	1923.15	2056.53	2756.54	2755.02	2781.75	2738.69	4498.18	4489.24	4462.03	3877.57	4136.22	4479.96	1682.79	1680.32	1379.25	2240.84	1415.43	1271.37	1779.49	1492.54	1668.21	1382.33	2169.96	2623.25	2528.57	2788.9	4260.82
Npc2	2616.92	2466.25	2608.66	2575.34	2632.55	2526.39	2672.49	2550.21	2564.28	2046.05	3207.4	2436.41	2514.75	3036.54	3067.47	2904.13	3154.42	3012.11	2683.85	2351.04	2401.98	2268.68	11310.4	10533.5	2316.22	2061.05	1218.54	1257.81	1555.47	1635.99	1328.42	1245.28	836.167	2591.21	4898.05	5408.86	4858.64	4652.46	33244.1	33933.9	20207.4	19921.9	24876.3	29205.2	2288.34	2600.74	2147.5	2208.71	6580.17
Ccnd2	2610.68	2829.84	3574.42	3295.75	3481.33	3587.01	3969.84	3851.3	3602.98	4189.84	2510.94	3589.77	3421.54	3179.55	5306.61	4994.22	5504.66	4906.48	3315.78	3760.46	1213.22	1385.23	1032.64	1249.52	2055.74	2009.92	5247.7	4873.84	6037.38	7662.42	2212.61	2972.12	4845.93	6959.54	5297.99	4544.48	2104.43	2407.51	580.339	613.085	490.187	365.67	953.468	842.491	2154.7	2604.68	2727.29	3471.34	4851.28
Srsf3	2610.24	2682.78	3425.04	3143.81	3792.67	3612.14	3557.32	3418.7	3027.28	3017.16	3432.19	3623.76	3380.48	3071.62	4159.98	4508.9	5341.36	5353.59	3559.91	3172.9	6269.52	6159.02	2812.79	2309.18	3280.42	3472.65	3818.3	3701.99	3422.59	3697.02	5884.06	6366.43	4534.64	3563.93	2020.37	2684.4	2326.49	3350.65	2890.81	2799.58	4895.25	4638.49	3405.48	2880.84	3414.38	3229.85	3547.54	3639.86	2644.56
Uqcrb	2606.24	2504.53	4050.52	3825.2	4538.83	4163.7	4086.42	4011.4	3101.37	2942.81	4749.5	4290.54	3136.13	3039.96	3425.91	3284.23	3811.86	3718.4	3123.01	3649.62	4040.75	4238.53	2372.39	1384.14	2887.61	2860.86	2932.17	3102.96	3206.26	3154.31	2971.83	3316.35	4173.5	4428.64	2367.35	2469.96	1852.96	2055.84	2420.33	2030.68	2958.48	2788.89	2507.86	1960.61	1427.67	1546.23	1466.63	1311.02	3213.14
Cavin1	2594.54	2257.31	1804.98	1859.23	1834.75	1854.39	1809.99	2022.18	2397.61	2445.12	2138.19	2561.75	2662.7	5118.47	1403.76	1414.05	1048.34	807.264	1642.59	1715.71	1664.21	1725.38	6056.44	7132.25	1885.45	1946.41	3244.87	3339.64	652.794	632.926	1090.51	1434.51	1317.59	978.673	712.518	1848.88	1462.15	1603.22	359.122	368.126	570.886	653.829	857.061	796.449	3149.98	4049.32	4709.45	5226.66	69.0328
Eif3h	2585.24	2463	3280	3405.98	3116.06	3293.24	2619.22	2696.58	2908.6	2748.18	2764.19	3452.81	2393.37	2780.5	3209.07	3180.86	3118.14	3252.75	2967.83	2953.35	2482.52	2846.65	2496.5	1903.35	2577.25	2525.6	2400.33	2358.18	2083.43	1896.95	2105.45	1818.24	2135.69	1843.71	1400.66	1780.47	1530.83	2304.95	2173.1	2305.46	2049.84	2072.69	2377.25	2551.25	1765.82	1876.19	1983.28	1994.68	2367.87
Ddah2	2582.71	2656.13	1100.28	1187.08	1129	1048.26	990.288	947.339	1568.26	1636.81	1459.25	1629.41	2008.16	1774.48	3031.63	3056.2	2694.57	2491.9	1921	1368.98	2266.11	2193.26	1033.13	1009.75	2776.18	2776.68	1734.53	1921.87	2396.48	2512.32	3445.57	2904.63	2241.42	2877.51	496.018	1191.03	609.484	976.858	604.725	650.54	1296.01	1263.57	857.025	674.926	485.026	338.757	680.693	631.41	45.661
Top1	2579.42	2502.97	3347.2	3282.65	3410.64	3556.29	3378.55	3293.44	2760.99	2347.8	3190.46	2396.42	4082.23	3078.35	3495.72	3352.64	4065.36	4258.56	3504.13	3529.55	3298.51	3112.11	2889.71	2794.28	3328.21	3215.36	3155.82	2618.03	3129.57	3103.14	2849.25	2824.68	1786.86	3216.22	2202.74	2199.63	1867.11	1688.34	2745.6	2754.73	2679.38	2272.55	2975.2	2861.01	1688.13	2038.88	2352.48	2389.12	2393.62
Slc25a3	2577.04	2799.49	3453.64	3489.15	3481.62	3584.32	3243.78	3354.61	2967.59	3015.42	4140.13	3691.45	2994.14	3103.42	4253.47	4437.63	4458.29	4865.04	3295.89	3501.79	3375.57	3320.92	3258.23	3407.42	3515	3695.9	3660.98	3938.22	3679.69	3506.05	3214.61	3410.27	3436.48	3202.21	3600.99	3696.19	2760.37	3544.35	3371.34	3233.79	4063.39	3868.64	3360.64	3358.78	2707.57	2886.88	2693.14	2730.86	4067.55
Tsc22d1	2571.86	2814.37	2663.54	3200.45	2630.68	3037.36	2970.79	3274.2	1969.92	2521.57	2363.9	2433.91	2733.83	3573.71	3617.66	3154.12	2872.63	2803.72	2449.84	3462.96	2141.63	2126.28	3236.61	3247.97	6131.86	5545.99	3467.01	3412.83	3275.63	3636.48	2627.33	2445.93	3234.16	2655.6	3847.07	4449.88	2149.83	3084.72	3236.11	3784.07	2628.18	2886.06	3206.27	3706.12	1611.92	2178.59	2130.74	2393.22	367.894
Atp5f1	2571.78	2611.15	3276.99	3249.16	3422.46	3335.66	3097.56	3162.27	2645.19	2759.66	2933.28	3021.07	1870.07	2338.57	3376.74	3244.81	3747.78	3715.32	2920.48	3662.96	4061.41	3790.62	2174.74	1788.7	2583.96	2618.53	2646.57	2719.82	3173.19	3116.22	3438.39	3078.43	3343.57	3099.06	2361.1	2372.05	1481.26	2318.07	3131.29	2620.91	3300.77	3114.74	2822.9	2460.06	1656.57	2045.43	1537.35	1497.34	3117.91
Ube2d3	2568.41	2595.42	2520.81	2727.46	2671.7	2718.04	2447.27	2520.7	2569.19	2692.7	1638.18	2727.39	3585.35	3414.64	2787.01	2996.9	2987.5	2902.56	2570.48	2610.96	2559.31	2659.9	2578.32	2874.42	2818.19	2846.75	2728.7	2606.72	2668.87	2393.38	2317.69	2352.26	2731.59	2510.9	2130.62	2606.56	2563.33	3213.68	2442.39	2367.05	2435.79	2296.41	2646.68	2735.33	3128.41	3015.29	3102.58	3811.41	4019.23
Mxd4	2554.69	2188.68	2677.83	2657.63	2795.34	2670.37	3113.5	3044.89	2642.51	2454.48	2474.99	1737.8	2672.84	2391.22	2598.62	2582.78	2563.42	2491.92	3039.89	2532.27	1463.72	1344.91	1850.09	1831.48	2135.63	2075.79	2167.57	2080.66	3241.47	3375.46	1457.77	1188.85	3057.19	3467.99	2027.56	1679.59	1192.21	1126.34	1111.19	1110.47	573.703	476.34	1296.93	1230.95	1370.54	1470.92	2084.09	2061.05	597.774
Ndufa7	2553.81	2249.84	3842.55	3445.13	3933.99	3680.02	3615.93	3361.17	2798.8	2532.24	4061.36	3494.84	2260.26	2238.71	2893.23	2917.46	3139.37	2909.59	2567.02	2693.56	3251.43	3147.79	2136.26	1661.96	2531.28	2325.43	2762	2855.03	2805.17	2750.69	2564.36	2229.22	2935.92	3861.41	2868.31	2972.37	1676.08	2043.31	2936.7	2495.79	2619.44	2470.66	2694.57	2334.01	1560.68	2419.82	1483.33	1420.84	2066.22
Thbs2	2552.87	2633.46	34.3181	34.4437	30.1726	21.8319	17.3365	12.7238	382.495	474.252	118.565	53.3749	30.9693	25.2105	719.34	794.049	266.688	341.871	453.934	795.281	223.513	135.093	65.3159	305.803	1245.83	1392.68	1264.75	1319.66	5.59279	13.1896	410.355	561.971	117.974	61.6002	28.853	16.4091	56.8854	236.726	5.29841	4.35494	8.62969	0	40.5228	15.9211	31.1784	7.75247	11.2193	47.1594	13.7451
Swi5	2546.92	2888.99	2609.56	2720.08	2779.85	2693.83	2478.83	2541.15	2430.44	2490.85	3297.23	3727.09	1763.69	1983.99	2846.33	2929.34	2915.85	3049.61	2137.81	2264.67	3234.81	3452.85	2441.98	2110.57	2481.38	2519.56	2270.34	2580.87	2125.52	2150.26	2555.8	2339.43	1913.28	3229.95	4160.81	3183.39	1917.76	2340.48	1394.55	1277.1	1707.48	1825.37	1471.06	1257.05	1082.1	1476.21	1109.67	1169.62	1431.46
Ndufb9	2544.48	2401.43	3741.12	3404.13	4080.75	3640.6	3975.59	3777.8	2532.57	2518.26	3479.53	2744.78	2277.39	3180.7	3028.07	3117.14	3408.41	3166.6	2339.9	3512.76	4175.52	3801.1	2383.35	1504.55	3002.1	3214.63	2815.4	3034.32	2713.13	2853.23	2970.91	2499.77	2269.32	3421.56	2637.39	2490.06	1197.84	1485.26	1910.75	1689.77	2455.86	2329.98	1941.49	1602.68	1633.82	1661.91	1603.98	1364.92	2059.02
Tmed2	2514.62	2635.52	1853.59	1961.84	1845.96	1888.59	1796.95	1908.82	2291.82	2351.77	1734.11	1580.98	1568.39	1790.75	2539.21	2375.44	2334.01	2468.28	2696.84	1694.45	2575.88	2594.16	1629.69	2123.63	2241.2	2312.74	1702.88	1849.12	1523.48	1741.18	2135.48	2026.75	1241.85	1386.85	1519.37	1496.64	873.844	1160.96	1547.06	1345.97	1584.06	1471.65	1553.98	1221.85	1762.17	1594.68	1742.11	1808.56	1911.55
Luc7l2	2510.51	2560.55	2709.82	2611.12	2991	3010.43	3201.45	3052.38	2385.26	2467.89	1591.05	1404.64	2935.38	2563.11	2731.85	2748.51	2550.54	2432.62	2064.56	2562.03	3018.53	2760.51	1315.73	1200.41	3071.54	3098.37	2772.86	2724.13	2445.56	2213.95	2489.67	2594.53	2606.71	2055.37	1627.72	2139.55	1491.6	1884.05	2282.01	2130.6	2106.43	2212.96	2566.88	2550.72	3361.65	2123.59	3089.5	3324.14	1954.98
Smdt1	2502.93	2234.56	2772.19	2726.89	2879.01	2774.67	2661.53	2724.37	2456.85	2486.47	2701.96	1931.98	2496.73	2232.61	2643.69	2713.92	2860.85	2782.25	1822.76	2460.66	3328.36	3413.83	2381.78	2629.35	2397.16	2447.55	2039.69	2344.91	2361.03	2346.09	2544.11	2365.57	1351.35	2013.05	2954.98	2628.33	1602.2	2012.84	1860.18	1557.82	2190.1	2441.41	1964.53	1727.89	1707.44	2038.05	1789.44	1860.21	2510.2
Purb	2499.01	2299.36	3792.49	3664.55	3645.46	3619.9	3633.91	3507.12	3212.29	3285.4	3300.87	3128.83	3498.79	3772.61	3799.15	3714.38	3581.25	3709.82	3172.87	3263.97	3954.92	4337.1	1812.93	2168.18	4338.58	4306.61	3757.53	3767.54	3811.54	3830.42	4540.41	4475.01	2821.43	3994.93	2144.96	2212.29	1937.6	1834.48	1931.63	1843.38	2436.14	2236.96	2283.1	1948.59	2306.18	2303.18	2679.03	2644.17	2423.49
Abi3bp	2495.21	2400.32	1656.09	1761.83	1471.54	1598.48	1738.8	1870.97	2065.14	1929.46	245.472	184.651	1221.27	735.584	297.198	371.283	598.908	546.772	1751.41	756.77	875.495	838.792	3142.31	3991.94	308.327	270.019	1112.2	1100.27	313.39	322.898	401.631	297.989	273.403	251.703	29.9995	257.388	300.668	268.323	10.6432	9.66818	28.8631	0	60.3714	32.176	53.1129	91.8143	27.9725	27.0757	9.35255
Cox7a2	2495.16	2420.88	3932.08	3644.51	4163.41	3849.61	3832.62	3638.71	2586.73	2443.42	5000.58	3633.02	2529.29	2535.29	3366.67	3211.2	4179.55	4001	2961.75	3091.78	6185.42	6578.26	3183.34	2141.2	3019.31	2828.31	3213.83	3286	3665.68	3404.1	5261.41	5235.46	4267	3704.7	3258.87	3136.16	1911.26	3071.28	3308.64	2682.55	5262.63	4599.8	3211.82	2696.36	1943.67	2540.16	2000.19	1819.12	3571.95
Eif3a	2494.45	2486.08	2378.81	2369.7	2284.11	2537.41	2903.5	2863.41	2740.17	2761.31	1981.84	1674.47	3878.24	3198.63	3270.93	3432.66	3525.81	3597.66	3194.94	2732.32	2916.82	2950.15	2984.39	2523.67	3310.11	3104.59	3848.73	4039.86	2977.82	2736.2	3466.95	3344.37	3124.15	3620.64	2295.1	2622.46	1956.2	2741.52	2017.58	1987.74	2333.66	2084.91	2334.19	2330.18	2503.18	2358.12	3307.76	3365.37	4298.44
Akr1a1	2494.16	2404.36	3032.79	2797.85	2999.43	2777.69	2609.38	2540.05	2643.2	2396.89	3127.14	2969.3	2533.09	2347.65	3459.64	3395.06	3442.48	3553.08	2528.84	3370.48	2708.51	2688.47	2215.62	1778.89	2659.25	2655.91	2365.88	2503.12	2560.06	2707.74	2530.35	2358.91	2579.04	3490.21	2409.78	2570.95	2343.63	2512.6	2711.67	2413.38	2084.26	2118.11	2702.41	2278.5	2031.39	2352.05	2270.4	1804.56	6590.67
Cox5b	2488.69	2380.18	3529.47	3273.26	3785.85	3421.36	3532.39	3169.95	2860.53	2482.23	4374.92	3336.5	2476.49	1941.43	3061.09	2841.15	3767.76	3336.33	3692.14	3033.68	4003.44	4110.73	2781.29	2137.91	2845.36	2788.05	3000.81	2971.65	2869.12	2920.95	3282.39	3019.71	3368.96	2883.14	2296	2549.83	1842.19	1860.75	1968.51	1647.7	2694.22	2593.64	2107.7	1636.51	1680.32	2166.73	1698.23	1382.68	2900.66
Tmed10	2488	2818.17	1856.24	1924.67	1742.19	1918.94	1981.97	1943.02	2319.83	2246.75	1757.71	1034.78	1824.62	1174.95	2321.45	2436.62	2454.06	2133.23	2590.27	2296.04	2265.26	2339.59	2033.46	2102.96	2225.03	2264.29	1803.9	1876.59	2286.21	2306.99	2456.85	2277.45	1579.33	902.594	2368.45	2421.24	2114.03	1946.92	2231.18	2000.37	2153.6	1897.76	2164.72	1907.39	1307.81	1851.11	1895.79	2103.49	3700.99
Tle5	2481.79	2151.94	2433.37	2709.64	2678.13	2603.77	2396.04	2497.72	2635.62	2750.65	2661.36	2511.8	2033.42	3349.62	2154.85	2198.56	2097.55	2113.4	2785.6	2961.11	3079.58	3364.31	3544.49	3360.82	2249.37	2111.06	1720.26	1792.18	1409.03	1525.65	1461.36	1607.63	1339.77	2212.98	1212.33	2377.07	2116.34	2371.79	3073.31	2826.56	3728.18	3794.24	3019.18	2882.01	1602.56	2701.35	2774.42	2458.81	1156.81
Cpxm1	2481.44	2408.55	1632.7	1422.06	1364.86	1413.75	1762.89	1660.47	1803.75	1465.38	604.374	206.683	810.124	1064.03	295.033	229.085	303.275	216.267	863.126	621.468	1055.64	937.457	2558.39	2680.41	364.413	319.614	134.145	125.604	57.9459	70.9208	88.3671	58.4726	380.482	166.954	34.8002	247.67	186.017	130.535	11.0554	8.28821	9.94149	25.5031	102.354	26.4951	321.8	84.5453	42.0847	18.6109	10.4066
Set	2472.51	2332.35	2946.73	2693.91	3078.13	2824.99	3127.81	2913.59	2692.02	2690.93	3184.93	3640.3	2563.93	2124.94	4296.69	4323.39	5917.14	5847.3	3394.52	2854.77	4761.62	4527.23	2230.61	2049.2	3436.41	3270.57	3668.45	3372.6	3579.55	3284	4732.92	5188.13	3934.82	3811.16	2249.52	2648.4	1424.09	1920.58	1891.26	1622.49	3982.72	3368.21	2339.35	1773.73	1976.15	2051.36	2316.32	2110.36	2476.79
Tln1	2472.2	2206.79	3527.7	3692.31	3780.28	3948.76	4289.73	4334.43	3031.37	2794.42	3506.53	2115.34	3254.81	3780.2	4621.59	4662	3786.53	3650.82	4688.54	3062.25	3126.05	3144.97	2048.25	2030.56	4037.07	4256.1	5181.06	5593.62	8121.63	8511.22	6426.09	5707.08	5052.58	4654.03	630.141	1406.16	1904.6	1135.89	741.336	685.506	1145.23	884.554	1411.83	1194.58	3086.27	3368.11	3320.57	3796.82	1630.95
Tpm2	2470.7	2031.36	2803.16	2263.47	3261.59	2555.71	2804.49	2564.65	2563.5	2336.55	3799.03	2538.08	2148.48	1777.8	7349.83	8099.14	5897.98	5872.18	3656.02	4586.96	4473.24	4533.35	706.124	664.194	15766.4	15676.6	14649.1	17520.4	5548.03	6119.77	9968.89	11438.7	4836.13	5722.28	227.747	493.612	1353.43	2116.11	93.6628	55.141	388.39	153.076	612.594	254.86	389.14	472.324	236.586	264.852	83.9123
Lamp2	2469.28	2354.1	2380.17	2523.87	2416.19	2485.95	2924.09	2929.55	2548.99	2272.98	2416.75	850.515	2813.41	2417.54	1843.87	1685.75	1447.24	1506.77	2805.01	2269.41	1882.01	2062.11	2085.64	1939.87	2188.21	2020.84	1398.21	1229.99	2177.42	2053.43	1336.4	1270.57	1115.38	1383.72	1983.01	1671.16	1488.65	2148.15	2237.37	2291.3	1583.86	1622.07	2209.61	2228.55	1637.17	1794.9	2273.51	1906.39	2973.72
Morf4l2	2465.02	2689.04	1973.78	1863.79	1960.73	1919.35	1847.45	1795.24	2231.59	2217.22	1681.52	2002.81	2031.84	1472.35	3002.17	2789.16	2923.79	2899.5	2443.96	1575.89	2582.33	2677.6	2202.27	1624.41	2348.81	2378.45	2019.11	2048.16	1782.98	1745.79	2352.95	2269.07	2029.1	3056.41	1860.27	1826.1	1773.93	1763.58	936.78	846.583	1323.23	1019.04	1141.41	1020.91	1685.87	1747.61	1531.72	1619.61	1104.97
Rhob	2460.91	3020.5	2418.52	2755.82	1922.69	2338.84	1551.03	1840.89	1969.6	2116.73	2339.73	1750.26	2482.43	1736.21	4464	4587.97	3807.81	3407.44	3756.99	4188.21	1422.77	1453.61	2290.95	2796.9	3392.42	3279.6	3597.93	3769.87	2986.84	3273.22	2274.77	2721.44	2477.26	2419.44	1154.11	1288.38	2137.89	2753.16	2082.68	2276.37	1612.72	1354.34	1815.86	2242	931.375	1309.64	914.611	1411.55	1727.09
Il11ra1	2454.86	2851.69	671.131	771.994	555.334	598.292	561.996	628.587	1810.71	2511.23	430.485	101.719	238.797	377.411	636.408	622.091	531.2	516.246	582.478	779.626	773.28	637.193	980.797	1538.08	753.828	717.829	857.663	890.678	117.372	150.192	321.942	336.249	299.481	286.288	257.522	259.633	11.0261	376.266	175.869	162.345	173.062	88.3042	204.614	190.825	167.186	185.571	135.6	119.073	492.632
Fkbp9	2450.08	2423.24	1892.12	1864.83	2039.88	2028.88	2368.01	2491.3	1785.05	1998.58	1422.39	760.651	1578.37	1560.82	1299.85	1304.99	1025.24	1060.38	2150.4	1466.45	1455.08	1717.62	1662.69	1377.07	1354.21	1295.79	1188.52	1104.77	940.603	973.132	904.81	906.927	733.39	331.894	305.373	337.62	601.838	671.321	274.806	272.337	308.065	285.56	372.365	343.505	368.441	784.714	617.445	733.6	58.0284
Clta	2425.03	2483.28	2453.14	2430.06	2185.03	2310.49	2015.37	2053.51	2642.51	2445.09	2591.47	2755.75	1650.34	3522.61	3047.52	2886.18	2885.86	3072.53	4092.44	2796.66	2156.58	2148.39	2229.96	2204.06	2562.3	2508.81	2211.56	2167.16	2535.58	2450.96	2212.77	2152.89	2259.49	2765.27	1559.98	2129.08	1969.64	1977.68	1562.84	1660.37	1542.55	1453.68	1792.76	1794.35	1280.27	1782.09	1313.33	1498.27	5266.12
Atp5k	2419.37	1990.61	3745.61	2964.85	3838.52	3082.32	3649.44	3062.67	2756.08	2237.13	4611.64	4323.11	2987.11	2176.42	2946.56	2671.7	3658.26	2876.42	2674.61	2897.1	4559.91	3864.82	2039.97	1374.31	2775.39	2298.98	2597.08	2302.2	2821.11	2380.67	2844.21	2865.08	2554.79	2531.72	2234.82	1972.24	1919.09	1975.13	1917.95	1398.03	2947.57	2187.53	2039.78	1452.74	2017.57	2351.55	1844.62	1507.34	2384.67
Mrpl52	2419.03	1920.47	3292.53	2713.38	3095.7	2852.23	2592.53	2360.57	2653.82	2252.51	3567.75	3642.41	1534.33	1658.54	2533.36	2372.98	3169.46	2736.26	1804.02	2403.99	2579.68	2652.96	2045.11	1616.3	1912.35	1691.35	2294.6	2175.92	2059.73	1742.9	2338.09	2129.53	1769.88	2893.2	1885.58	1639.64	1224.62	1342.87	2128.93	1841.73	2130.48	2127.24	2151.2	1847.63	1080.38	1174.35	1210.91	1048.76	1392.84
Vkorc1	2415.95	2665.6	1086.51	1115.53	908.547	977.893	946.985	895.774	1511.07	1607.22	776.375	554.345	719.728	642.56	1083.95	1139.46	928.092	1019.45	1317.61	1114.16	1123.88	1026.3	1673.35	1159.93	974.533	1020.62	1069.19	1144.11	664.162	682.599	890.619	1037.94	281.421	807.086	167.56	340.057	612.179	561.259	440.482	478.697	492.885	532.121	465.232	432.608	235.641	384.876	345.376	223.588	369.47
Erp29	2410.31	2546.21	1508.87	1556.63	1409.15	1462.45	1459.95	1456.15	1958.64	1844.87	1583.47	1232.46	1336.59	1542.66	1830.32	1896.26	1755.36	1810.41	1280.68	2056.95	1553.62	1648.23	1520.54	1477.63	1907.9	1792.99	1384.44	1567.06	1475.53	1481.36	1537.28	1506.79	964.448	1669.55	443.075	935.84	509.367	1313.27	1048.52	1036.13	1260.31	1156.84	1089.86	1088.19	1311.68	1232.06	893.317	806.941	2322.67
Gm10076	2406.85	1401.69	2785.34	1431.49	2484.18	1422.94	2146.02	1331.39	2218.59	1690.03	3823.3	1585.05	1143.81	960.983	2204.26	1558.63	2822.85	1826.87	1751.93	1669.86	2753.02	1631.1	2151.88	1335.25	1434.01	1085.71	2130.84	1658.51	1377.83	972.773	2000.65	1448.06	1416.6	1293.52	1621.54	1729.22	1160.69	1462.42	1601.56	1272.17	2183.76	1552.09	1913.82	1222.88	686.982	1127.59	1050.41	781.285	1838.13
Eif3k	2401.7	2545.26	3159.93	3074.28	2810.82	2845.71	2417.03	2413.26	2729.87	2619.85	3240.85	3045.55	1808.55	1962.91	2653.79	2616.9	2796.34	2859.15	3148.15	2520.17	2629.33	2828.3	2115.9	1653.22	2316.02	2343.16	2563.37	2561.86	2132.6	2104.04	2317.03	2147.21	1543.33	2187.67	1197.37	1945.11	895.204	2039.72	2143.02	2272.52	2224.08	2407.88	2200.4	2420.3	1640.81	1494.28	1286.97	1289.16	2784.52
Cox7a2l	2399.18	2382.23	3289.34	3373.16	2925.6	3069.81	2514.25	2558.01	2846.74	2732.28	3275.82	3553.44	3116.29	1585.44	3077.81	2947.6	2954.35	3154.59	3559.56	2629.93	2411.75	2458.04	2397.77	2692.31	2569.62	2308.92	2571.68	2683.63	2225.85	2164.01	2081.75	1833.03	2090.12	2499.31	1581.07	2178.62	1331.51	1841.49	2896.73	3373.84	2059.93	2302.87	2996.52	3417.86	1740.85	2369.36	1827.84	1626.64	2987.87
Cbx3	2391.05	2404.63	2205.26	2277.68	2285.99	2241.4	2159.51	2261.49	2273.65	2229.13	2946.9	2800.22	3331.06	2181.84	3181.76	3249.2	3809.88	3872.14	2833.02	2397.36	4479.54	4323.96	2130.38	1300.28	2634.58	2844.58	2358.85	2279.17	2891.37	3388.8	5702.07	5641.12	3139.43	2995.64	1435.4	2196.93	1320.12	1652.09	1080.02	977.468	2596.2	2626.47	1512.66	1138.16	1395.88	1662.87	1721.33	1248.1	867.143
Anxa6	2377.24	2030.78	2989.52	3031.79	3319.59	3212.78	3256.58	3344.85	2660.3	2449.95	2817.36	2479.44	1851.7	2829.45	3981.23	3906.19	3479.61	3381.65	3394.45	3619.44	2502.39	2342.1	1007.75	1186.46	3899.25	3889.92	2231.79	2099.29	3378.55	3460.26	2383.25	2216.07	2893.8	1582.48	807.393	1203	1940.91	2513.66	1146.46	1041.16	1067.65	901.376	1313.95	1120.73	1053.71	638	1042.15	1034.24	442.789
Nexn	2374.79	1677.51	5666.34	5466.95	6593.54	6554.48	7370.64	7439.68	4059.83	3455.02	3411.46	2876.61	4475.56	3810.48	3752.14	4166.11	2558.73	2411.26	5245.79	6217.94	5710.74	6033.98	235.294	309.922	4328.69	4442.6	4049.84	4809.8	721.227	674.013	1397.7	2016.75	589.529	1500.65	234.762	360.157	554.907	1356.32	54.2967	44.5916	83.5204	28.7099	371.827	166.788	553.887	437.865	206.785	162.891	36.1875
Ctsb	2368.51	2426.54	1727.76	1741.46	1751.6	1630.47	1944.5	1943.63	2368.11	2073.73	2847.95	1411.87	1928.9	1907.45	2052.39	2074.53	1845.95	1963.97	2189.52	2544.13	1646.94	1539.57	3410.24	3546.23	2328.55	2343.83	1670.35	1520.39	1759.61	1590.51	1445.74	1381.66	1481.48	1446.58	1511.02	1861.82	3383.12	3972.06	2696.95	2512.76	2106.44	1950.59	2577.86	2489	2051.14	2137.9	1701.78	1775.58	14815.4
Eif3c	2368.37	2191.64	2367.6	2306.46	2407.54	2345.39	2485.38	2325.37	2226.21	2351.08	1962.86	1259.91	2444.16	2769.69	2902.87	2769.81	2960.22	3062.99	2912.73	2570.99	2552.18	2722.61	2443.24	2227.23	2511.42	2516.12	2648.61	2643.96	3066.59	2905.55	2840.27	2680.93	2576.06	1731.56	2794.77	3051.07	1642.42	2444.57	1629.5	1412.01	1855.4	1548.2	1915.28	1567.68	2784.52	1522.96	2658.77	2604.91	2861.86
Hnrnpa1	2365.38	2221.59	3501.61	3351.93	3153.66	3260.27	2735.35	2832.03	2800.13	2554.33	3999.1	4324.72	2487.69	2605.32	4867.89	4964.81	6081.57	6648.48	3220.86	3301.88	4475.41	4390.47	2482.71	1592.62	2891.47	3033.82	3825.3	3636.17	2531.6	2389.73	3943	3444.73	2086.19	2372.91	1771.07	2070.71	2405.38	3091	2041.82	2061.72	2859.09	2483.99	2621.66	2206.27	1975.95	1304.98	1939.98	1627.25	1935.36
Ost4	2359.67	2311.06	1871.29	1871.55	1762.7	1828.7	1545.41	1617.24	2081.17	2011.74	2006.39	1950.83	1758.34	991.236	2007.42	2044.71	2103.71	2022.41	2261.57	1046.62	1647.78	1807.13	2112.65	1108.38	1797.64	1787.92	1938.53	2013.96	1634.52	1587.58	1498.28	1602.36	1818.26	1638.66	1697.47	1416.01	852.695	1527.07	1130.19	1017.18	1137.78	1108.43	1194.09	1031.85	1065.64	1045.54	850.662	925.138	1866.18
Smarca2	2354.06	2253.93	2060.39	2131.64	1955.28	1977.68	2078.52	2170.7	2153.06	2208.1	1298.94	1358.14	3388.72	3473.72	1094.7	966.598	1009.77	1016.87	1541.41	1569.64	1848.43	1931.12	819.655	1108.74	983.176	877.762	1435.73	1384.83	741.286	742.682	571.343	744.18	736.614	708.094	512.092	707.993	1096.91	986.531	647.517	602.757	489.339	418.19	798.687	733.359	993.462	1293.14	1239.48	1229.39	390.852
Cnpy2	2353.7	2453.16	2506.15	2560.24	2423.28	2386.19	2314.17	2315.14	2492.98	2463.5	1551.21	1244.69	1198.83	1849.5	2055.35	2133.3	1930.17	2059.87	2010.09	1771.37	2058.81	2116.39	2421.85	1550.21	1892.72	1851.2	1430.67	1483.34	1231.91	1446.93	1187.56	1227.21	758.9	1159.17	942.613	1229.24	837.796	866.835	1373.52	1235.34	1260.16	1099.33	1324.78	1106.57	656.323	797.569	653.864	577.315	705.761
Pnrc1	2352.22	2273.78	2997.77	2969.87	2524.8	2683.71	1926.9	2122.29	2299.39	2243.03	2547.38	2084.63	2314.37	3190.21	2776.07	2668.08	2290.03	2414.96	3903.85	2287.95	1692.63	1407.61	3551.31	5516.05	2461.3	2388.36	1826.57	1686.97	1596.69	1535.4	1024.06	783.177	2595.88	1057.29	1760.54	2236.16	1767.83	2055.01	2744.16	2993.06	1974.1	1703.68	2866.03	3464.29	2412.6	3086.69	2730.86	2469.01	1407.62
Fxyd1	2347.86	2529.82	2323.92	2552.52	2401.77	2589.72	2212.81	2456.46	2145.52	2032.7	1874.79	1748.43	825.844	1914.16	1032.2	1004.26	779.209	655.51	2185.79	1196.28	1558.46	1870.18	4528.02	3409.6	1894.53	1816.01	3739.03	3934.04	910.912	921.962	1208.11	1587.03	897.75	300.743	33.7616	256.192	419.905	663.622	35.3251	19.6759	38.6736	63.6677	164.164	69.1556	70.3504	67.1875	45.0085	66.8608	26.8797
Micos10	2345.94	2397.33	2822.22	2614.83	2823.02	2634.81	2565.74	2460.61	3588.55	3301.66	4183.85	2770.83	2544.02	2059.18	5091.92	5085.38	6761.07	6739.81	2837.08	3831.81	3666.57	3457.3	2517.8	2056.57	3319.28	3225.88	2138.68	2259.84	2650.16	2695.62	3349.54	2700.38	3324.84	2820.47	2984.22	2420.05	1168.51	1915.97	1862.05	1527.74	2820.18	2205.41	2117.01	1519.54	1712.93	1820.58	2125.17	1949.56	1883.37
Grb10	2344.06	2172.17	1598.12	1576.57	1550.07	1550.87	1680.01	1578.35	2483.77	2260.11	981.076	1223.09	1509.5	1715.45	4984.66	4586.47	3707.3	3585.5	3122.98	2866.84	1651.66	1480.52	1232.59	1627.8	4112.37	4015.16	1779.81	1453.33	1169.19	1121.16	1063.68	1027.42	1303.57	1054.15	328.206	508.204	867.579	1194.85	375.452	368.852	621.65	343.893	600.514	516.319	982.519	811.824	1077.76	1011.43	38.3971
Tpm3	2332.37	2478.9	2004.71	1885.81	1861.94	1857.9	1869.41	1750.05	2365.94	2266.66	2049.76	1747.35	2249.26	2026.12	2180.39	2155.39	2558.03	2315.01	2173.78	2294.46	2565.46	2604.15	1789.99	1995.56	1513.94	1443.83	1856.19	1724.28	1702.26	1911.17	2466.58	2378.91	1637.34	1730.39	2145.57	2671.74	2086.62	1646.46	1962.83	1742.02	2471.47	2060.83	2280.84	2096.69	4502.36	4228.19	5611.77	5229.15	3356.78
Psmb1	2330.07	2556.81	2827.43	2774.78	2919.11	2803.44	2497.19	2471.24	2462.77	2410.32	3061.17	2412.56	2237.2	1572.32	3022.73	2904.76	3266.57	3230.77	1781.63	2207.28	2822.64	3025.38	1787.24	1681.07	2437.08	2371.78	2251.05	2320.1	2510.73	2507.09	2647.18	2535.15	2518.03	1953.79	1660.5	1971.35	1547.56	1828.29	1733.69	1506.43	1887.68	1976.09	1790.13	1609.89	1432.2	1494.06	1261.49	1207.1	2148.12
Tax1bp1	2324.74	2121.78	2400.9	2193.87	2378.68	2464.53	2804.71	2681.37	2571.19	2448.06	1587.9	2471.54	2833.01	2136.26	2280.2	2241.91	2266.28	2199.27	1865.73	2428.2	2630.24	2769.34	2969.37	2565.28	2135.44	2102.18	2087.92	2067.33	2573.51	2632.53	2897.59	2248.54	1157.57	1483.17	2553.31	2706.66	1719.04	1387.05	1310.44	1236.65	1546.56	1394.46	1495.58	1417.51	2247.23	2249.65	1990.03	2028.35	2567.89
Oat	2321.16	2506.88	1330.09	1516.87	1224.27	1308.08	1081.62	1283.71	2061.41	2325.56	829.305	1292.88	719.693	657.497	1086.42	1135.43	1003.18	1019.35	1187.39	1899.18	1475.35	1660.62	1420.34	1535.42	1226.83	1372.11	1319.55	1722.49	963.61	1012.26	1375.94	1591.85	2068.24	1649.02	990.926	934.941	814.591	704.137	2651.02	2704.5	2652.6	2728.29	2109.28	2588.27	352.663	195.891	288.027	310.441	367.991
Pid1	2318.78	2510.97	427.093	555.513	300.535	366.658	292.887	340.534	1911.46	2406.48	105.947	2.52715	132.688	185.496	15.6627	25.5747	11.1922	12.009	286.488	358.832	460.599	360.118	0	220.821	105.429	96.6859	57.127	85.2569	898.551	1070.08	502.098	378.559	861.742	794.343	0	24.7355	333.017	132.762	8.06608	7.30747	26.5436	23.434	54.8599	35.7348	159.966	107.317	16.4157	48.4971	371.983
Tmem256	2309.61	1917.06	2630.67	2135.27	2617.15	2065.43	2126.86	2019.75	2492.49	2102.76	2883.19	2373.94	1767.41	1807.44	1750.51	1721.61	2076.03	1757.08	1607.51	1699.78	2768.18	2528.11	1532.45	1253.23	1862.78	1613.08	1492.16	1269.08	1486.58	1291.63	1619.04	1479.91	1597.87	1199.22	617.613	1062.88	475.507	1104.35	1573.79	1300.63	2015.26	1716.37	1585.78	1177.6	890.476	1171.22	853.438	723.47	2192.99
Sox4	2305.06	2218.56	5349.56	5656.49	5873.75	5991.86	6098.09	6314.24	2855.54	2741.94	4851.39	5092.04	5571.63	4706.65	8437.41	8011.51	6293.09	6320.91	7377.04	8062.79	3897.96	4294.94	1663.83	2353.19	8844.05	8808.78	2987.61	2445.25	4028.26	4291.35	2708.71	3054.91	4558.85	4041.12	2119.12	1965.7	2589.35	2773.27	2349.5	2639.19	1809.98	1355.72	2923.4	2874.32	3191.67	3376.01	4215.52	3534.89	228.227
Rbx1	2301.62	2308.21	2492.95	2476.39	2722.98	2567.68	2468.85	2370.49	2334.28	2130.04	3054.57	3347.7	2014.43	2346.67	2639.21	2727.57	2868.11	2912.8	2593.45	3239.44	2687.12	2987.17	1837.48	1644.61	2371.81	2301.24	1976.44	2210.56	2505.28	2693	2798.67	2734.84	3141.99	2729.35	2772.96	2487.16	938.975	1795.55	1804.25	1591.94	2398.78	2367.18	1899.38	1642.18	1709.24	1769.72	1798.48	1880.19	2238.16
Atrx	2294.06	2182.75	2614.37	2518.21	2834.24	2921.88	3443.1	3336.99	2479.66	2460	1815.19	2266.96	4278.27	3236.64	3190.72	2953.16	3498.17	3309.13	3201.84	2301.62	3060.9	3066.86	2204.87	2318.9	3639.21	3422.67	3624.41	3226.55	3840.62	3244.39	3395.76	3231.65	3860.32	2775.59	2153.46	2219.72	3077.89	1754.94	2580.86	2413.59	2607.37	2335.1	2993.51	2865.18	3383.12	2810.21	3504.96	3814.09	1476.08
Ssr3	2279.51	2278.86	1722.68	1478.95	1697.04	1601.28	2084.07	1813.66	2083.93	1853.02	1208.34	1106.72	1284.94	1113.88	2257.56	2126.69	2105.32	2035.31	1782.06	1987.93	1869.6	1974.35	2132.24	1451.31	1855.39	1814.35	2493.44	2318.83	3796.59	3950.87	3612.31	3442.34	2295.54	2434.94	950.256	1098.23	802.96	2058.45	1032.22	970.644	1231.73	762.54	1124.82	910.749	1181.53	952.07	1636.12	1592.96	1058.97
Igf1	2277.42	2630.02	2820.92	2324.48	1436.4	1367.22	1345.26	1239.3	4665.9	3892.59	1387.12	641.342	1079.41	1131.39	7800.84	7044.75	2912	2252.57	6316.82	5440.02	1377.34	1230.51	1425.77	1475.97	11532.9	10965.8	367.18	155.514	45.8026	71.3117	94.3809	66.8885	344.198	314.231	151.292	372.349	612.736	1125.96	31.2707	15.5061	133.86	10.8032	253.812	82.0591	145.311	144.535	82.8258	69.6902	299.233
Copz2	2276.71	2047.43	1177.81	1215.03	1208.74	1138.77	1116.45	1087.43	1551.53	1718.14	922.974	1172.03	634.951	836.227	1477.32	1401.65	1133.72	1144.17	1615.21	883.658	1135.65	1074.44	534.511	569.939	1211.2	1268.25	1034.54	1191.29	725.243	727.57	972.681	804.56	752.675	842.563	82.4801	345.451	508.776	466.363	200.872	184.932	127.565	67.7118	259.232	185.991	120.842	91.8089	128.437	191.193	74.3659
Eef1d	2272.39	2430.36	2411.76	2460.26	2049.61	2222.59	1777.25	1882.52	2406.7	2519.96	2257.65	2076.37	1692.73	2334.65	2339.99	2411.28	2772.2	2922.99	2190.39	2191.74	2469.71	2299.38	2404.38	2057.54	2086.36	2201.8	2369.12	2529.21	2079.42	2017.08	2305.03	2321.3	1848.52	1809.7	1401.37	1687.57	1251.93	1575	1287.94	1490.6	1612.35	1642.42	1504.2	1683.19	1017.92	1866.97	1406.49	1157.52	1929.65
Myadm	2269	2250.26	1422.04	1569.84	1494.75	1551.01	1594.12	1651.45	2233.27	2254.91	899.59	521.02	2174.04	1653.43	2380.27	2412.44	1572.25	1725.3	2186.83	2248.56	1211.01	1397.06	963.513	1356.68	1965.99	2043.99	2269.32	2181.99	3623.09	3837.83	2747.69	2588.02	1957.99	801.369	528.332	820.393	1406.87	1127.55	341.392	350.13	553.725	395.313	648.75	497.806	908.995	995.638	1193.1	1230.83	1671.58
Rhoc	2267.87	2094.32	1298.07	1145.28	1384.73	1297	1260.14	1244.04	1431.96	1323.68	1777	1402.1	1769.77	1100.24	2416.57	2478.91	2150.84	2353.02	1674.15	1721.26	1850.17	1810.98	838.983	1181.71	2625.96	2482.72	2349.73	2731.59	2943.09	3027.06	3167.83	3313.9	2805.19	2623.92	249.916	664.78	932.508	520.358	244.932	208.818	309.869	221.351	478.922	283.388	471.41	375.901	518.818	537.682	750.497
Nupr1	2251.46	2350.83	1192.4	1130.53	951.383	997.206	706.806	841.268	1908.73	2087.17	1139.49	1130.94	532.808	664.268	2196	1909.54	1201.28	1157.13	1591.88	2156	465.971	568.891	7646.12	9124.42	2734.07	2359.18	2318.81	3128.54	146.184	119.337	303.704	1198.82	323.814	588.605	5493.14	5875.3	2030	3095.02	5289.36	6918.17	1706.15	2352.1	2636.89	4722.55	356.721	532.563	86.2907	107.975	359.48
Rcn1	2245.98	2276.21	1139.49	1091.08	1066.25	1054.92	1175.73	1087.3	1414.54	1504.41	395.111	597.846	912.056	608.834	1872.49	1901.65	1701.88	1664.61	1913.67	1532.41	867.908	825.47	1022.53	835.358	1430.89	1380.63	979.168	881.378	792.854	846.945	629.524	625.281	1085.07	370.349	375.364	247.752	342.395	644.675	123.874	99.244	139.761	81.0671	187.94	145.885	184.682	157.596	198.891	211.81	26.3382
Tcf25	2245.7	1950.04	1863.54	1773.66	1964.24	1882.68	1830.22	1834.52	1825.61	1652.46	1741.9	1424.34	1774.76	1152.81	2121.58	1963.57	1906.36	1773.86	1740.74	2051	1621.18	1475.17	1922.25	2054.57	2217.46	2083.36	1713.15	1686.96	1715.73	1705.49	1303.79	1562.58	2149.83	2031.89	1880.99	1706.91	1249.35	1482.84	1261.35	1171.61	1074.67	1101.17	1467.87	1415.84	2666.63	2005.97	2667.25	2026.96	2046.8
Ptov1	2240.29	1993.08	2352.74	2362.72	2195.65	2137.01	1935.48	1963.66	2186.5	2170.9	2305.88	1612.61	1368.57	1847.8	2385.6	2307.6	2476.9	2403.05	2114.34	2257.43	2221.47	2150.33	1723.57	2345.01	2054.71	1937.64	1724.71	1619.74	1846.05	1707.72	1782.55	1454.5	1993.93	1487.79	1245.96	1448.98	1228.24	1667.92	1066	985.555	1157.3	997.886	1364.45	1141.23	1265.66	1575	1867.05	1788.48	314.317
Pafah1b1	2238.78	2371.89	2315.6	2231.69	2458.41	2434.39	2593.64	2476.05	2340.3	2296.59	2147.58	2183.36	2399.92	2374.23	2852.93	2742.74	2597.1	2650.64	2816.17	2744.45	2341.54	2376.97	2096.41	2733.72	3012.52	2981.96	2707.72	2534.19	3569.45	3432.78	3245.5	3017.63	2733.09	2933.87	2049.11	2186.59	1535.44	1569.95	1381.59	1360.45	1637.21	2037.87	1668.15	1588.85	2939.88	2642.8	2971.85	2739.75	1836.87
Cox7b	2231.43	2399.92	3296.29	3088.49	3663.5	3394.37	3513.33	3307.37	2542.85	2305.5	3320.89	3511.11	2260.94	2154.64	3368.22	3171.78	4024.69	3711.2	3139.74	3063.87	3014.56	3049.72	1988.96	1329.88	2709.56	2693.51	2796.17	2708.4	2033.19	1980.8	2022.91	2089.63	2585.19	2581.84	2323.27	2495.61	1325.19	2165.14	2927.95	2396.35	2883.02	2317.51	2693.26	2097.88	1855.7	1525.91	1791.99	1460.82	3236.25
Chd3	2229.77	2229.07	2430.75	2401.61	2424.09	2268.39	2373.69	2339.05	2339.76	2175.09	1422.9	1845.38	2444.65	1554.55	1584.36	1489.32	1523.57	1255.38	1606.5	1794.04	1544.49	1466.35	1546.01	1371.92	2763.98	2619.22	1576.98	1268.37	1690.05	1492.75	1118.49	992.772	2526.99	2566.72	847.687	923.878	1822.26	1277.64	1636.68	1609.42	1418.8	1056.63	1728.53	1875.59	1667.05	1950.28	2085.79	2033.89	75.6273
Snrpd2	2229.39	2065.78	3242.91	2942.74	3247.01	2986.95	2805.36	2655.49	2500.36	2306.55	2595.92	3737.63	1809.27	1600.52	2879.96	2824.87	3774.01	3747.96	1747.66	2858.82	4263.81	4048.87	1631.2	1115.79	2501.85	2495.97	2409.19	2743.29	2472.47	2380.12	3177.19	2954.95	2380.78	3102.06	1776.56	2165.25	1143.02	1777.55	1540.84	1425.05	2433.48	2020.6	1810.26	1412.11	865.176	1339.32	1017.58	994.684	1457.92
Rac1	2226.43	1963.68	1999.11	2050.05	1978.58	2008.3	1998.71	1923.4	1905.65	1985.45	2865.59	2125.59	2218.66	2279.16	2102.65	2166.7	2299.71	2389.57	2356.55	1469.54	2368.98	2481.84	2373.41	1927.43	1895.2	1901.97	1873.85	1807.98	2938.65	2873.89	2900.05	2743.39	2778.97	3249.13	1675.24	2025.69	1233.13	2240.91	1002.5	954.565	1315.98	1267.14	1316.84	1191.65	2051.98	2059.21	1977.64	1628.34	4426.52
Atp6v0c	2222.38	2037.43	2396.13	2330.8	2276.88	2254.56	2352.42	2268.61	2264.48	2302.29	2940.68	1667.94	1933.49	2056.6	2388.77	2362.06	2479.81	2548.13	2452.78	2633.05	2571.72	2260.18	2648.05	2365.38	2554.51	2355.75	2000.4	2075.9	2423.23	2613.17	2418.51	2033.05	886.772	2615.27	2096.57	2669.32	2541.68	3021.84	3235.26	3032.46	2625.98	2600.65	2969.78	2587.59	1947.36	2386.93	1874.8	1449.81	11018.7
Kctd12	2221.11	2346.39	175.523	152.894	303.019	309.265	454.65	486.477	523.573	667.264	379.152	511.405	464.29	487.984	118.289	99.0594	158.821	231.994	205.133	267.548	350.6	428.52	138.267	177.195	129.473	152.049	162.313	157.786	164.721	120.487	121.532	182.798	687.993	597.482	524.412	682.626	706.285	1652.43	61.8179	91.5287	37.5326	70.6012	171.348	131.518	417.293	492.784	157.81	135.895	933.341
Ndufb11	2216.27	2233.55	3576.34	3488.72	3754.59	3664.43	3697.09	3542.96	2840.01	2644.75	2943.35	2312.42	2355.37	2129.53	2524.6	2494.74	2746.48	2785.57	2748.59	2624.91	3898.64	4079.38	2005.36	1566.64	2197.71	2248.99	2359.64	2398.11	2414.41	2428.2	2911.57	2844.21	2244.26	2292.76	1888.89	2005.96	878.227	1676.47	2743.16	2653.78	3145.79	3179.74	2736.16	2356.16	1480.02	1773.6	1189.02	1144.02	1348.74
Sptan1	2209.62	2178.41	1628.95	1579.05	1565.48	1779.79	1960.69	1949.49	1779.62	1882.39	1694.79	1210.27	2624.67	2529.16	2156.89	2113.79	1938.25	1853.53	2010.71	2264.42	1443.43	1679.33	1695.03	1867.79	1923.29	1894.2	1729.82	1436.8	2366.66	2299.94	1905.25	1732.44	1066.97	1663.06	2178.83	2066.35	2040.39	1939.34	652.815	687.005	739.783	783.046	1119.16	977.191	4345.95	4067.01	4803.65	5178.55	645.652
Eif5b	2208.07	2148.75	2319.92	2206.18	2393.12	2286.59	2554.93	2534.57	2516.12	2311.99	2712.38	1408.99	2059.53	2168.13	2997.1	2960.3	3216.87	3004.97	2935.81	2284.05	2351.7	2517.82	2408.01	2505.65	2906.66	2739.35	2638.97	2501.4	2727.78	2523.88	1987.26	2332.93	3206.96	2025.17	1738.03	2011.73	1504.68	2111.85	1541.8	1423.99	1640.41	1458.97	1932.26	1630.17	2391.62	2640.19	3414.87	2560.57	3529.08
Lamc1	2207.86	2364.26	2526.56	2580.95	2720.32	2912.97	3736.42	3865.51	3300.59	3211.49	862.28	715.203	2833.48	4388.71	3021.9	3212.56	2600.54	2650.66	2845.7	2911.69	2361.17	2902.83	2814.54	2852.22	2745.56	2914.76	2201.81	1889.8	4608.74	4231.94	2810.11	2594.23	2909.36	1623.16	277.21	650.687	1024.72	1863.57	503.841	498.596	802.221	694.816	980.207	813.086	2039.29	2269.08	3491.94	4761.06	115.496
Ppp1r14a	2206.14	1441.35	6943.23	7140.35	7919.92	7657.98	6966.41	6769.67	4174.86	3975.23	6071.4	7166.38	4409.25	4454.71	1317.75	1308.63	908.21	1015.03	4254.3	3049.05	4659.06	4426.44	183.834	79.5035	1012.49	943.569	6336.53	6765.35	11886.5	11881.4	6678.61	6283.93	12385.4	12775.3	120.675	513.339	728.854	1217.25	70.5407	44.3528	616.224	255.384	384.123	177.634	393.549	544.01	276.097	272.401	40.0822
Tagln	2205.98	1788.94	3691.93	2982.06	4769.93	4079.82	4253.37	4441.23	3312.49	2757.48	6453.84	3817.35	2565.88	1892.81	42348.3	47128.7	20813	20609.4	16053.9	29451.5	1780.91	1626.53	428.496	52.4521	48612.8	51162.5	45924.5	53488.1	7286.58	8862.52	12240.4	16386.8	5873.46	11088.5	572.777	959.314	2358.08	3653.13	153.418	77.6087	555.476	220.733	1543.89	479.232	500.892	917.926	423.702	367.079	97.4297
Ttc3	2200.12	2305.04	1644.69	1486.18	1651.55	1613.69	1875.25	1769.48	1948.71	2062.52	1334.79	908.167	1446.27	1916.34	3231.27	2899.17	2714.77	2519.5	2410.39	2663.51	1179.24	1132.71	1383.57	1947.74	2583.4	2504.89	1932.72	1818.38	2312.94	2156.06	1396.52	1254.15	1513.29	875.083	1175.68	1126.08	1543.4	735.712	819.032	847.888	726.568	669.594	1028.93	1035.51	1483	1589.47	1518.32	1604.84	327.847
Thra	2196.23	2299.21	2378.83	2309.34	2366.58	2311.61	2487.94	2419.67	2188.87	2225.29	2258.8	2144.69	1812.37	1852.26	1922.8	1695.53	1432.64	1455.95	1913.52	2967.18	1772.31	1584.78	1293.83	1486.9	2343.92	2212.62	3054.13	2771.15	1852.46	1533.52	1488.24	1664.95	2544.98	1163.07	532.238	878.69	1071.89	1398.74	474.966	408.774	611.927	400.775	648.268	521.877	1038	1079.51	1231.54	1376.71	172.758
Atp5o	2195.94	2312.23	2820.02	2655.74	3011.32	2915.15	2876.65	2703.81	2504.01	2302.55	3470.74	3150.76	1985.17	2245.19	3077.32	3155.77	3607.78	3537.81	2495.76	2876.91	4071.3	4277.2	2730.17	1962.55	2491.74	2563.79	2052.88	2209.6	2375.92	2365.14	2924.88	3081.82	2642.99	2887.82	2084.23	2177.55	1577.26	1495.9	2284.52	2025.4	3331.94	3379.95	2133.65	1835.51	1237.19	1938.33	1849.04	1311.11	2036.19
Cxcl12	2193.61	2838.76	439.228	426.233	244.666	199.442	142.67	134.676	507.024	866.918	403.562	54.3032	1466.24	930.438	82.4891	51.4439	171.53	272.903	149.638	199.847	318.018	220.586	151.253	858.003	168.303	210.87	5308.54	4713.78	77.9953	117.624	1122.57	1376.2	43.2595	27.5301	26.3636	96.7769	634.019	392.545	28.7536	17.8417	0	11.8644	74.9992	64.3319	185.452	333.941	65.148	272.894	16.4129
Ppp1ca	2188.36	2024.1	2257.47	2106.39	2258.12	2186.14	2145.27	2009.39	2257.53	1977.09	2602.09	3156.1	1820.5	2468.67	2776.58	2599.17	3078.72	3022.44	3171.52	2367.35	2767.48	2773.72	2057.21	1500.89	1993.73	1984.29	1974.46	2038.62	2563.82	2799.24	2926.75	2706.26	2795.6	2249.65	1520.72	2114.18	1808.35	1729.18	1599.46	1362.57	2087.01	2034.77	1813.77	1501.14	1285.25	1366.63	1659.49	1559.02	3074.3
Kif5b	2185.98	2037.68	2150.75	2214.69	2436.11	2286.9	2683.42	2489.93	1869.31	2182.97	2016.84	1484.06	2230.43	2230.28	2864.98	2760.73	2566.61	2608.16	2983.99	2163.99	2528.53	2742.91	1660.41	1159.33	3360.11	3392.04	3098.51	2991.61	2534.13	2632.14	2792.5	3099.82	2920.09	1659.9	3123.49	2303.29	955.292	1706.43	1537.67	1574.3	2028.18	1474.28	1772.44	1682.94	2415.53	2713.68	3204.57	3408.49	1702.16
Ndufa11	2184.82	1929.66	2706.13	2552.11	2783.76	2710.73	2729.79	2716.03	2361.63	2315.69	3102.18	2378.63	2316.47	1617.32	3684.08	3772.42	3901.01	3395.18	2308.15	3169.26	3456.75	3197.51	1538.62	1354.31	4544.85	4264.99	1943.14	2098.75	2791.52	2906.84	2875.13	2619.95	3165.01	3695.1	1718.15	1706.62	1134.68	1678.26	1360.23	1149.9	2019.03	1408.76	1496.98	1127.75	1381.22	1269.3	1301.93	1059.83	1387.19
Spcs1	2184.72	1953.08	2085.87	1998.16	2061.15	1917.59	2083.83	1967.74	2041.36	1890.82	1858.95	1009.3	1196.36	1055.36	2446.69	2436.83	2451.17	2147.86	2217.31	1485.08	2000.8	2279	1326.65	1188.72	2004.37	1852.44	1769.26	1788.12	1821.87	1996.14	1907.97	1981.58	2136.95	1002.92	1409.67	1485.69	1107.6	1287.07	999.174	803.39	1193.73	1225.78	1037.83	774.002	690.5	913.075	941.014	751.724	1311.86
Clic1	2182.4	2365.34	1561.52	1595.44	1476.95	1488.41	1489.5	1464.26	1833.99	1546.35	1885.07	941.89	2673.69	2373	2666.92	2578.3	2472.94	2350.93	2080.94	1932.05	3472.84	3952.11	3544.25	3251.14	2414.34	2367.77	2369.47	2479.35	2875.13	2923.39	5597.8	5300.73	3414.72	3196.34	2775.28	4053.75	2177.51	2806.75	1463	1334.5	2809.87	2846.27	1529.61	1356.75	1329.82	1281.84	899.343	902.932	3947.8
Cnbp	2177.76	1970.43	2490.87	2724.05	2461.62	2630.86	2208.68	2313.2	2219.97	2516.6	2332.03	2777.74	1679.85	1479.35	2338.5	2459.39	3037.07	3257.67	2870.44	3145.4	3119.03	3120.51	2353.7	2395.29	2271.14	2257.72	2620.48	2909.82	2442.63	2617.7	2755.36	2691.82	2509.64	3489.9	1328.63	1969.44	1723.92	2351.81	1863.52	1725.47	2340.84	2590.42	1862.53	1670.43	1105.52	1982.75	1246.46	1319.09	1901.36
Ywhaq	2177.58	1998.86	4230.72	4271.58	4622.57	4904.58	4776	4877.21	2775.56	2494.32	4009.91	4153.03	3181.06	3315.62	2823.48	2947.8	3068.08	3228.86	3105.52	3023.08	4862.66	5648.77	1769.77	1631.73	2707.47	2669.24	2251.26	2529.47	2993.73	2841.5	3304.57	3216.47	3214.29	3801.41	1986.09	2303.86	2742.62	2677.47	1324.8	1226.39	2180.65	2174.27	1488.61	1308.23	1238.76	1615.94	1295.37	1629.56	1181.36
Cd34	2174.18	2232.58	1187.16	1356.68	1378.23	1485.7	1950.55	1808.67	1733.26	2105.84	1425.24	1155.52	2627.26	2758.15	2000.56	2126.97	4148.98	4040.98	1541.32	2150.96	1476.31	1669.36	858.786	693.065	98.2566	58.3593	82.1053	59.7325	187.426	189.835	116.308	95.477	249.282	248.176	244.167	626.914	889.712	970.982	48.1126	29.5084	98.796	11.3349	256.629	87.5841	261.29	340.603	204.121	263.75	39.5878
Cnn3	2172.02	1828.73	1702.05	1445.43	1728.57	1434.86	1663.26	1481.78	1936.61	1693.77	2136.72	1085.96	2130.46	1396.3	4561.35	4560.63	3407.18	3572.27	3334.56	2647.85	1359.52	1354.09	390.95	758.509	3767.85	4311.04	3189.31	3356.67	2612.04	2630.5	2359.5	2230.7	2777.82	2055.7	372.053	741.519	681.229	988.372	43.0185	26.1651	178.387	59.7808	310.388	99.4108	418.63	221.146	143.043	216.042	50.6198
Csde1	2168.18	2009.53	2375.38	2468.18	2664.06	2620.34	2798.97	2813.66	2312.11	2325.35	2241.05	3349.85	2329.55	3139.13	3074	3076.71	2957.37	3057.65	3396.89	2764.52	2698.89	2760.65	2018.95	1842.41	3065.75	3285.22	2773.64	2510.68	2633.37	2738.15	2559.34	2449.14	2491.17	2124.5	2066.78	1746.95	2295.34	2468.34	1651.65	1680.26	1847.73	1740.9	1881.12	1830.22	2232.43	2335.96	2190.01	2703.71	3307.65
Maf	2167.88	1838.18	7501.26	8215.93	8302.56	9135.19	8936.97	9538.48	3329.02	2956.3	4737.28	4904.3	4858.91	5968.22	51.0813	70.6327	184.522	84.6096	4252.83	3528.82	5160.25	5695.25	2456.97	3112.2	106.544	123.806	79.1766	129.86	109.845	82.268	46.122	157.158	886.621	733.326	182.624	518.687	1183.26	808.886	174.234	142.943	88.1137	93.2397	422.53	266.736	513.503	224.297	93.2276	88.2562	52.5966
Prdx4	2167.01	2135.63	1519.86	1498.16	1475.73	1355.43	1299.78	1180.76	1901.97	1704.3	1242.84	928.475	909.739	894.021	1886.25	1983.19	2398.22	2517.39	1070.94	1775.38	4878.73	4956.21	1271.62	896.079	1862.17	1934.51	1373.19	1556.27	1562.62	1337.92	4256.56	4375.68	1373.53	735.142	602.455	1140.03	578.884	888.171	794.235	721.152	2484.18	2273.13	874.689	718.448	351.512	209.952	436.234	370.373	343.216
Psma7	2158.56	2341.45	2033.23	2015.48	2140.12	2077.41	1979.68	1987.05	2120.73	1975.32	1961.6	2638.4	2331.64	2545.87	3536.29	3660.59	3943.64	3771.64	2291.44	3388.07	2371.01	2292.72	2293.13	2464.53	3162.89	3222.39	2443.53	2611.31	2738.48	2730.94	2420.38	2660.27	2379.08	3164.08	2223.26	2545.85	1303.61	1876.1	1579.37	1341.95	1914.48	1833.14	1894.56	1387.98	2372.16	2163.11	2020.42	1974	2606.82
Snrpb	2158.46	1875.88	2466.55	2464.91	2299.46	2306.84	1959.49	1936.07	2259.17	2309.01	2372.51	2430.65	1854.74	1347.69	2437.32	2670.46	3082.82	2999.33	1530.46	2309.2	3673.01	3906.5	1935.83	1930.32	2184.91	2238.85	2328.31	2487.71	2860.19	2855.86	3793.73	3824.68	2987.68	3145.68	2152.98	2050.15	1502.89	2359.19	1396.04	1219.64	2321.7	2623.51	1603.51	1387	1359.87	1645.6	1780.62	1428.78	2059.87
Cbx5	2156.15	1940.95	1791.12	1834.1	1797.82	1890.32	1753.95	1831.83	2556	2656.86	1350.55	1762.16	905.184	1253.58	917.139	927.024	1080.13	1000.2	1323.08	1047.45	2840.77	3076.86	1414.8	1629.61	1003.56	992.825	1290.21	1220	1294.74	1324.92	2267.75	2574.51	1353.86	1434.59	1085.96	928.22	559.672	975.233	792.42	713.658	1847.55	1804.58	844.033	760.986	598.754	885.462	810.575	1178.08	228.486
Cryab	2149.56	1842.28	2366.93	2529.94	2724.64	2768.63	2507.82	2687.05	2038.39	2008.19	2809.47	3223.59	1412.52	1250	1826.88	1831.48	1256.69	997.123	1915.05	1255.85	1765.04	2169.16	2944.71	2219.32	1397.87	1243.83	3317.14	3236.24	6518.26	6858.96	4800.5	4125.68	4636.3	7121.99	249.502	585.894	572.605	798.923	179.037	142.393	676.415	282.079	729.2	546.568	2557.95	4324.88	3461.14	3930.36	42.8165
Lamb1	2148.87	2491.43	2409.34	2516.02	2339.48	2445.86	3313.32	3217.49	3334.67	3370.5	1076.44	689.845	2078.97	1993.42	2432.64	2462.65	2084.62	2091	2890.9	1974.44	2107.81	2291.45	1175.97	1075.82	880.339	781.214	1861.04	1541.63	6836.79	6416.12	4531.79	3805.83	3157.56	1818.04	640.175	670.624	639.693	1481.01	440.643	452.498	706.917	441.163	548.112	534.203	175.403	178.867	115.559	88.2349	28.9865
St13	2146.85	1825.42	2105.54	1981.67	2128.75	2093.95	2081.51	2011.91	2018.82	1821.44	1775.34	2048.56	1987.16	1605.84	2435.8	2115.78	2568.35	2267.77	1654.49	1725.75	2416.68	2062.82	1520.55	1626.25	2129.58	1918.15	1705.74	1640.88	2136.11	2167.12	2030.82	1904.16	1654.56	1931.87	1611.08	1999.64	1109.06	1506.51	1182.6	1139.04	1318.08	1274.28	1526.43	1187.41	1463.42	1351.22	1691.91	1172.93	2391.59
Tma7	2131.68	2133.34	2199.29	2148.08	2297.01	2092.98	2078.93	1965.59	2321.91	2095.01	2073.03	2253.54	1411.62	1602.9	3157.46	3236.51	3608.4	3392.49	2388.25	2288.99	2681.27	2745.9	1928.1	1716.07	2814	2701.53	2410.66	2388.63	2856.19	2761.83	3079.61	2621.82	3228.67	2871.16	1797.01	2083.74	1306.45	2044.91	1568.23	1345.23	2854.44	2228.24	1787.91	1457.61	1566.91	1507.23	1735.06	1457.69	3488.45
Ppp1r15a	2128.28	2393.41	1643.65	1610.73	1205.25	1346.12	759.907	918.405	1743.63	2012.3	1174.82	614.897	2398.13	1173.56	1846.02	1967.05	1777.02	1609.99	1558.77	2245.6	826.363	948.087	1525.22	2102.17	1719.16	1696.23	3066.87	2992.95	957.069	1034.09	1003.43	1031.46	1020.2	900.177	610.711	981.354	1200.1	1370.14	1209.76	1411.13	916.988	1106.21	1440.88	1650.13	1720.76	1609.73	1920.37	1655.29	555.832
Hsbp1	2126.37	1973.14	2882.96	2905.74	3049.82	2829.15	2848.09	2742.28	2251.59	2064.46	3924.78	3972.01	1954.33	1461.14	2520.5	2385.49	2628.11	2493.25	2505.73	2480.42	2510.1	2634.61	2017.48	1821.06	2218.84	2097.12	1909.04	1882.19	2178.94	1972.42	1961.38	2008.65	3126.9	3108.26	2499.71	2390.84	1665.68	1505.73	1262.73	1145.12	1439.66	1377.72	1522.53	1155.61	1378.89	1844.06	1438.32	1240.51	1256.31
Pltp	2117.59	1771.12	2992.96	2742.55	2860.43	2694.4	2988.36	2685.77	3178.48	3088.68	1307.93	835.101	2788.37	2486.3	1218.68	1178.56	1369.09	1462.28	2051.25	2410.04	2405.31	2446.15	2090.56	1406.8	775.72	665.279	239.143	270.557	874.041	841.376	528.306	607.197	392.515	1074.86	2477.69	2285.57	1044.96	1017.1	51.0377	48.4908	97.0769	38.5664	252.049	137.471	246.197	276.575	156.786	67.5091	1141.11
Dynlrb1	2117	1931.28	1853.29	1971.97	2087.23	1930.91	1853.49	1759.64	2358.23	2145.27	2414.86	2349.47	998.594	1535.77	2721.81	2481.13	2676.13	2526.57	2894.64	2812	2109.21	2062.29	1615.13	1166.94	4365.07	4339.92	1944.57	2113.83	2337.68	2216.47	2175.61	1973.03	2307.09	2273.55	1713.91	1726.58	1210.91	1905.31	1318.04	1176.31	1451.11	1418.83	1498.11	1174.08	1448.79	1251.48	1433.46	1274.43	1677.13
Tmem167	2113.14	2127.83	1363.58	1322.23	1407.46	1330.14	1476.94	1394.88	1633.38	1788.68	1422.43	1121.46	2070.28	772.338	1766.87	1627.8	1577.71	1581.43	1477.23	1338.58	1759.12	1840.41	765.864	627.862	1680.08	1642.8	1128.29	1037.1	1145.45	1190.69	1475.99	1594.2	1220.16	1146.87	410.957	744.33	1303.38	696.466	595.531	565.303	811.216	738.521	644.552	524.977	517.126	838.975	647.356	712.608	1194.53
Scarf2	2110.31	1576.22	2375.8	2530.24	2452.65	2188.43	2749.71	2732.12	2755.15	2581.61	1654.05	1041.62	1424.29	1437.52	933.758	999.578	756.292	740.496	1593.05	1670.74	2412.67	2306.73	985.862	1144.04	873.938	961.846	698.136	670.429	1084.53	1164.39	848.329	832.733	914.525	986.58	62.3165	336.619	634.003	788.676	302.762	326.072	278.203	294.124	449.617	348.392	243.657	171.665	271.223	269.59	59.4888
Uqcr10	2108.3	2044.73	4208.23	3757.68	4208.95	3776.18	3869.97	3577.08	2698.58	2477	4293.72	4538.55	2615.19	2092.28	3317.32	3236.78	4158.03	3626.81	3770.74	2981.36	5063.42	4905.91	2539.35	2036.04	3004.38	2925.87	2204.04	2400.44	2470.93	2264.23	3042.92	2583.45	1393.87	2575.49	2445.58	2739.52	1345.35	1871.69	1960.26	1578.87	2477.42	2248.52	2073.84	1551.04	1611.52	1488.55	1564.5	1266.81	2549.76
Romo1	2105.24	1732.29	2769.9	2410.48	3008.22	2635.35	2984.36	2578.03	2072.21	1821.25	3749.01	3316.56	1926.32	1066.97	2892.49	2849.57	3242.5	3119.63	2471.41	2732.92	2660.97	2485.57	1421.75	1083.44	2461.73	2326.5	2155.03	2012.28	2252.56	2303.11	2179.4	2085.92	1995.28	2715.34	1911.08	1769.84	1559.1	1854.2	1670.02	1403.7	1800.04	1269.31	1655.71	1376.47	1173.58	1165.23	1203.8	1090.35	1889.36
Cnn2	2103.78	1391.21	4770.48	5038.07	5969.13	5836.58	6002.76	5945.49	3099.3	2900.74	4747.09	5965	3900.93	2691.01	2989.05	3383.32	3024.09	3017.55	4260.93	2792.5	3750.78	4678.92	1047.34	687.224	2428.77	2542.69	3453.28	3725.46	5088.62	5592.09	4196.48	3922.9	4575.1	5591.23	906.819	1058.11	1888.54	3089.49	1506.92	1381.25	1999.51	1792.12	2082.05	2001.76	4356.04	5025.59	5225.81	5621.3	338.385
Picalm	2102.61	1940.39	2493.81	2209.06	2798.16	2305.3	2853.29	2519.21	2597.12	2261.59	2583.72	2460.95	2742.62	2583.77	3417.99	3612.27	2288.38	2077.86	2861.41	2165.15	2064.94	1876.55	708.156	565.538	3577.94	4217.44	2358.16	2199.75	1814.92	1873.39	1942.23	1788.83	1801.89	1874.48	710.724	929.012	1921.51	2207.92	947.687	963.678	934.504	741.45	1123.89	1037.76	1236.57	1412.09	1078.46	1183.86	3433.3
Ndfip1	2101.45	2029.76	2062.38	2067.13	2073.64	2208.91	2280.45	2313.59	1883.83	1782.74	1873.04	815.574	1672.85	2101.88	2105.51	2135.11	1907.3	2027.01	2707.81	2930.64	1601.39	1536.63	1477.82	1961.59	1990	2000.62	1524.56	1648.32	2033.55	2195.53	1454.04	1213.19	2207.62	2032.46	1328.46	1506.47	1379.45	1458.91	1371.39	1351.28	1512.87	1479.12	1517.93	1453.78	1365.72	1680.55	1749.88	2036.67	1090.3
Bzw1	2099.76	2011.73	1749.5	1708.4	1762.92	1803.93	1744.8	1731.13	1945.32	1926.14	1787.61	2240.63	1392.74	1490.44	2605.88	2665.93	2990.02	2885.28	2513.28	2248.96	2460.29	2267.73	1816.51	1825.35	2014.42	2106.03	1847.24	2104.69	2332.64	2368.96	2613.37	2585.78	1712.87	2347.55	1347.46	1442.35	1874.59	1446.88	1058.69	950.239	1269.7	1233.46	1228.05	1001.91	1315.86	1254.04	1137.6	1410.76	1804.66
Ctdsp2	2094.63	2022.03	1994.53	1941.52	1729.05	1749.11	1542.68	1611.62	2023.38	2169.67	1415.06	1707.39	1010.91	1430.78	1590.92	1459.35	1297.86	1269.87	1380.1	2036.45	1861.22	1731.42	2055.76	1359.73	1663.26	1590.05	1510.58	1463.21	1393.6	1413.69	1155.33	1070.39	1332.3	672.584	799.933	822.15	1122.61	1917	619.558	644.346	539.982	684.677	814.792	731.937	1189.89	1619.95	1530.06	1569.19	416.838
Atp5c1	2085.32	2018.46	2508.24	2531.08	2560.48	2475.37	2294.21	2419.46	2212.5	2208.07	2611.77	2422.57	1528.12	1986.75	2953.62	3025.14	3382.66	3385.17	1630.24	2869.19	2912.46	2889.24	1551.68	1386.53	2500.33	2470.46	2294.36	2471	2537.58	2650.61	2702.87	2366.76	1973.11	3246.66	2106.95	2031.8	1139.31	1969.98	1898.53	1784.15	2380.05	1849.31	1853.75	1774.19	1100.99	1196.66	1197.8	1159.68	2695.35
Rab14	2083.13	1905.16	2373.5	2399.6	2598.43	2470.16	2671.37	2623.35	1987.77	2077.74	1881.1	2000.65	1989.16	2538.23	2650.65	2511.95	2597.81	2433.51	1951.84	2771.23	2263.22	2239.18	1305.68	1163.45	2354.88	2303.26	2276.07	2401.44	3054.04	3183.39	2618.27	2347.93	2360.94	2600.43	1898.25	1859.02	1977.33	1974.11	1743.26	1724.35	2327.37	1892.61	1869.42	1771.93	2017.13	2536.29	2486.53	3054.77	3173.58
Ssb	2078.39	2042	2343.71	2220.24	2330.26	2344.14	2372.28	2319.9	2190.26	2067.88	2668.21	2885.76	1763.02	2311.33	2829.04	2933.28	3302.76	3508.56	2393.89	1877.69	3409.7	3424	1620.09	1315.77	2411.9	2575.42	2294.08	2430.82	3304.31	3065.4	3921.82	3951.32	2292.88	3601.41	1834.15	2107.57	1351.04	1770.73	1139.65	961.432	2018.25	1864.46	1337.24	1030.47	1193.22	963.371	1279.45	1272.95	1930.14
Fcgrt	2077.39	2044.67	1155.39	1162.27	955.813	976.982	859.897	862.93	1678.2	1869.17	853.125	529.502	876.335	430.025	1136.31	1112.71	966.134	949.222	1443.6	1256.18	804.545	674.379	1504.5	1553.96	1037.34	965.647	795.046	755.138	1150.29	1261.56	730.597	540.814	930.108	680.128	229.151	470.451	930.808	591.878	204.174	214.638	174.307	145.995	354.976	242.259	399.185	393.506	211.663	214.292	2173.93
Serpinb6a	2076.01	2207.21	1227.42	1241.89	1166.44	1180.3	1162.91	1196.75	1527.48	1389.48	1016.64	937.373	874.472	754.145	1206.52	1163.85	1115.54	1040.95	909.155	785.737	949.372	1064.49	2133.31	2080.58	1147.26	1060.9	1253.06	1387.3	1066.13	1091.24	963.22	1106.26	1347.72	1029.88	898.562	919.78	592.264	694.633	288.479	315.01	359.064	401.526	496.571	471.465	1186.67	1128.61	1326.23	1141.5	1137.18
Atf4	2075.67	2449.58	1727.48	1706.73	1470.91	1594.39	1133.03	1197.56	1826.22	2155.65	1963.04	1841.54	1206.53	1908.44	1915.77	2164.22	1784.73	1975.19	2211.76	2106.24	1322.06	1209.47	1647.4	2705.45	1910.38	2174.61	1451.95	1577.82	1045.71	1453.77	1172.04	1429.63	1108.09	1020.49	1102.27	1262.04	1448.98	2553.8	1656.56	1907.82	1579.33	1808.38	1705.97	1974.19	1920.07	1951.9	1893.22	1531.05	1757
Creb3l1	2075.53	2012.7	1038.37	852.194	886.771	767.62	892.476	862.05	1026.82	1131.2	633.056	637.166	299.042	286.763	111.347	100.936	132.95	137.776	605.992	611.286	799.359	701.104	1655.61	1502.28	213.14	186.526	275.969	245.757	90.7394	111.012	63.452	80.1235	299.728	98.8789	74.9006	268.403	173.169	290.683	336.465	312.509	164.562	158.13	271.027	249.629	36.504	79.3962	11.5312	13.836	49.1923
Park7	2074.15	2052.96	2868.3	2794.53	2772.37	2802.91	2354.64	2517.93	2247.59	2126.05	2709.52	2413.78	1512.26	2581.16	2558.52	2563.44	2927.12	2954.79	2141.89	2175.9	2985.84	2725.18	2311.63	1509.75	2127.23	2218.83	2168.37	2278.74	2108.59	2229.09	2450.83	2086.09	2833.72	2477.9	1671.24	2296.6	1109.44	1505.53	1335.87	1194.47	1783.94	1388.73	1596.26	1275.94	1131.45	1128.8	1170.51	1305.79	892.155
Ccnl1	2072.33	2432.12	1833.09	1841.06	1525.14	1574.85	1163.55	1104.51	1743.02	1807.46	1081.89	876.444	1261.9	2353.58	2313.71	2465.1	2285.46	2164.26	2893.53	2294.3	1346.84	1198.3	1429.51	2761.25	1642.73	1670.78	2784.77	2744.54	1311.23	1385.27	1325.19	1313.61	519.422	549.247	1558.68	1276.77	1799.76	1215.31	1746.36	1802.05	1685.63	1485.49	1871.28	2113.68	1925.66	1801.97	1822	2209.59	2099.64
Ech1	2066.63	1746.51	2554.94	2680.72	2637.69	2489.82	2202.58	2189.62	2040.83	1768.56	2181.48	3099.3	1227.82	1370.75	1317.99	1453.84	1267.82	1274.73	1389.09	2154.79	2039.12	2080.01	557.794	555.488	1129.81	1170.7	1892.01	2025.35	1428.92	1535.51	1100.34	1122.66	1311.46	1271.7	919.801	1291.57	996.214	1119.85	716.028	737.564	535.418	530.062	723.503	641.955	373.864	637.333	420.396	471.417	1767.42
Chd4	2061.79	2082.78	2255.89	2074.2	2329.3	2250.28	2667.82	2568.85	2324.87	2229.22	1921.09	1552.01	3016.98	3456.76	3842.32	3589.86	3558.02	3644.94	3869.71	2720.77	3066.44	3129.58	3058.14	2345.08	3504.69	3055.01	3960.11	3575.63	3371.79	3162.3	3734.1	3113.97	2137.47	1533.71	3631.05	3491.6	2400.92	2424.48	1757.48	1611.59	2286.11	1931.15	2203.18	1957.19	2810.16	1835.97	2967.5	3073.53	3095.89
Spats2l	2057.29	1736.16	2282.57	2205.28	1587.6	1708.39	1453.47	1476.73	2453.65	2207.81	1081.48	772.751	959.4	1162	438.324	386.631	462.592	430.935	1339.71	1112.87	1560.7	1380.74	550.106	649.971	525.285	549.921	760.749	858.421	491.28	370.209	341.718	467.755	1040.42	351.206	340.08	282.96	288.756	299.305	69.4605	60.7544	141.361	71.5179	241.96	170.346	1027.41	916.818	1459.22	1242.44	14.8609
Tnxb	2050.27	2623.92	29.5708	20.6992	11.1697	14.4062	3.19368	10.9186	242.974	408.463	197.661	0	17.9348	0	152.252	140.785	46.0702	23.3778	134.956	40.431	76.9738	33.3177	1359.78	1654.09	121.17	114.713	2111.56	1847.66	31.6659	86.667	491.015	600.796	41.6651	12.3275	24.2154	80.7123	103.543	169.67	3.43542	6.13293	69.5221	11.256	31.6073	19.7678	32.0591	20.6732	29.531	8.91611	3.31209
Hbb-bs	2049.72	550.424	108.003	210.985	86.8138	284.111	112.983	287.526	906.941	207.65	417.354	6137.22	156.555	174.586	250.632	130.825	214.872	197.118	182.335	97.5572	81.6512	134.506	629.887	144.329	1033.14	1411.06	131.507	198.763	117.631	181.151	146.59	157.303	1630.54	2137.3	422.865	304.188	3313.32	5126	89.0676	970.636	102.522	119.509	1254.79	466.845	951.425	10308	203.772	238.698	95.2886
Clic4	2049.69	1784.43	3179.47	3529.39	3192.28	3487.13	3326.32	3713.22	2784.38	2608.52	2307.16	2771	3312.91	4746.79	2240.35	2243.79	2141.19	2293.37	3756.52	2609.29	3627.11	4016.76	2655.57	3714.35	3234.6	3365.44	3599.5	3563.31	1890.54	1928.49	2848.56	3230.4	2207.33	1245.48	847.89	1232.98	1727.22	2559.89	730.078	779.646	744.14	827.661	792.72	929.941	380.954	600.433	440.058	347.586	3141.59
Rock2	2044.17	1859.46	2264.13	2002.1	2370.67	2113.26	2607.72	2323.91	2077.77	1878.03	1006.53	1858.95	3151.91	2716.54	1568.48	1601.76	1567.74	1772.46	1788.72	1863.13	2574.98	2265.18	1615.91	2006.16	1379.79	1433.47	3647.59	3800.32	4794.55	4734.65	4398.03	5031.06	4109.51	3005.16	1359.81	1611.78	1401.4	1691.17	1250.46	1184	1674.63	1538.92	1431.06	1417.58	1492.74	1475.04	2259.31	1819.14	2142.72
Rian	2040.51	2648.83	65.3341	37.3863	43.8568	25.8371	27.647	44.4233	651.291	717.888	84.5925	152.375	242.416	21.7507	400.277	427.628	195.76	188.619	607.81	562.477	142.578	79.1656	1133.68	1775.89	729.815	771.074	883.637	808.652	1138.6	1066.54	738.012	647.056	838.616	1240.53	90.8241	94.3326	690.145	674.552	1575.17	1780.86	731.21	1317.66	1242.59	1255.38	1096.93	602.562	1316.41	1006.79	12.7674
Gpx3	2039.12	1624.22	1519.84	1436.34	1396.7	1321.23	1439.37	1446	1975.25	1615.04	785.081	842.3	721.964	601.507	323.436	279.451	476.203	386.915	1222.06	511.495	956.7	902.9	411.933	227.958	96.884	81.6315	412.558	409.416	427.936	406.516	216.483	226.278	576.453	282.44	100.153	200.976	622.288	709.735	18.097	15.6263	27.6001	24.3208	93.8346	35.9	151.943	128.109	30.4574	61.5013	98.2753
Meox2	2036.72	1749.14	4113.69	4592.74	4775.52	5514.3	5468.14	6039.44	2030.18	1868.35	4881.76	5045.31	2542.57	3942.91	29.7728	23.7984	63.9876	21.0587	2295.98	2527.08	3120.14	3704.7	184.554	147.636	24.2307	25.6907	80.1999	85.3585	170.692	169.903	147.066	168.996	574.505	860.084	30.7845	261.033	709.507	719.868	21.0452	9.46126	0	14.5594	142.557	95.9064	99.7047	123.256	24.2932	64.0975	20.8488
Lama4	2034.07	2424.15	1950.95	1899.51	1677.61	1706.22	1939.1	1789.26	2777.84	2706.21	480.035	269.096	1450.53	1486.69	1668.68	1742.65	1461.35	1166.78	1716.43	1394.51	1626.8	1599.25	283.574	1002.5	2007.16	1934.1	1059.84	847.46	4401.07	4222.51	2517.36	2347.17	1666.2	1373.2	178.119	274.309	556.957	689.429	26.3838	21.5367	205.085	72.6119	154.528	61.9205	238.255	91.3521	68.3381	102.295	28.5866
Sf3b1	2033.12	2113.73	2359.19	2480.06	2495.39	2641.16	2460.04	2590.23	2263.06	2232.38	1552.68	1359.6	2271.63	2000.31	2783.93	2682.77	2945.79	2823.35	2580.33	2879.15	2780.27	2636.27	2226.59	2334.88	2543.02	2499.75	2616.65	2578.6	2742.32	2753.34	2858.07	3050.96	1720.35	2194.26	1504.21	1882.56	2114.03	1336.49	1505.32	1412.37	1815.68	1647.78	1782.09	1591.76	2563.79	1874.32	1892.14	2147.67	2262.98
1110004F10Rik	2032.22	1660.36	2221.74	2118.52	2235.14	2124.46	2126.41	2034.87	1965.07	1832.59	2927.78	2538.59	1671.34	1230	2205.72	2053.57	2371.71	2220.17	2122.94	2650.66	2727.96	2587.07	2181.64	1149.71	1976.52	1915.59	1707.06	1617.95	2200.17	1827.82	2500.73	1818.66	2050.48	2172.33	1287.39	1087.08	925.983	1294.38	879.018	743.627	1207.01	1192.16	1066.76	843.029	1029.61	1350.95	1328.44	1089.28	1242.47
Nfkbiz	2029.43	2122.31	3428.01	3102.65	2567.53	2436.37	1831.85	1671.72	2051.81	1685.73	1358.26	1050.56	1559.76	1246.87	1368.95	1582.83	1290.18	1528.64	2334.6	1915.8	1396.39	1233.98	3978.83	4353.64	1094.88	1182.83	3117.98	3288.42	464.879	396.433	619.137	787.954	526.72	606.684	398.734	468.016	1730.62	1718.05	1526.57	1220.9	911.554	798.476	1514.35	1406.12	591.715	709.572	315.323	358.262	464.905
H2afv	2027.79	1743.51	2478.03	2431.98	2317.73	2267.52	2054.53	2005.53	2089.94	2075.61	2655.59	2151.92	1685.37	1775.6	2353.55	2274.17	3183.19	3176.15	2021.99	1952.97	9984.32	10036.1	1456.73	927.876	2106.89	2236.32	1796.04	1859.58	1528.86	1296.84	6569.26	6364.49	1912.84	2184.99	1321.72	1381.61	848.864	1492.01	1329.96	1302.69	5217.96	5684.51	1628.07	1344.44	960.096	937.75	968.549	787.053	553.773
Selenop	2023.71	2055.63	1670.37	1868.5	1662.91	1818.62	1831.74	1982.03	1346.59	1519.33	1971.47	1070.95	1785.99	1942.01	375.129	453.602	643.523	610.052	1039.95	1056.5	993.765	1038.65	1398.42	2366.39	190.337	168.734	349.501	410.213	601.725	649.336	367.841	407.6	965.106	827.987	381.752	730.552	1119.24	1771.07	3859.38	4144.35	2702.39	2878.92	2809.28	3486.61	854.23	779.405	596.363	615.953	1652.17
Tpr	2022.3	1988.95	2103.83	2089.29	2226.08	2258.58	2616.01	2556.54	2162.21	2043.45	1760.51	1474.64	2505.65	2939.63	2371.01	2416.22	2536.16	2445.62	2768.63	1895.69	3306.13	3547.16	1930.84	2249.84	2451.33	2375.38	2660.84	2563.94	3061.97	2951.72	4070.31	3688.81	2692.03	2887.98	2096.41	2640.54	1697.92	2165.96	1540.15	1481.97	2198.35	1985.87	1907.73	1772.03	2943.41	2785.52	2977.86	3080.15	2260.76
Map4k4	2019.72	1859.91	1720.41	1673.26	1822.53	1806.37	1971.75	2000.48	1735.19	1817.97	1032.91	1377	3102.87	3117.35	2340.85	2239.64	2440.01	2194.19	2236.4	2023.51	2030.01	1874.53	1270.32	990.123	2125.36	2177.2	3230.78	3247.21	1943.31	1866.71	1898.76	2289.66	2391.17	1339.96	558.915	960.923	1477.55	1045.17	574.807	571.543	1116.02	926.955	880.928	766.244	1324.28	775.16	1437.85	1153.18	856.196
mt-Nd4l	2019.66	2241.94	2583.23	2464.01	2539.14	2607.73	2966.54	2888.95	2301.12	2368.38	1821.56	1700.49	4045.45	2597.3	2867.44	2983.62	2866.1	2994.04	1974.37	4094.63	2521.7	2504.71	4509.65	4549.77	3270.69	3323.7	2771.88	2530.48	3523.69	3535.51	2869.5	2875.97	2563.28	2462.25	5186.37	4239.61	4326.38	6613.03	6121.81	6635.61	4936.25	5256.14	5501.82	6561.96	5161.06	4430.93	5866.56	5976.32	2761.14
Cox6a1	2017.27	2069.09	3143.83	2835.12	3578.2	3275.15	4024.44	3660.36	2014.61	1957.56	3251.8	2423.15	2567.89	1915.98	2736.22	2710.51	2928.94	2796.86	2318.98	2428.48	3531.24	3451.51	2292.33	1714.8	2547.74	2431.3	3035.83	3064.58	2729.62	2767.54	3370.67	3269.46	2937.78	3352.12	2009.71	2416.39	2016.82	2567.08	2164.06	1733.94	2726.5	2440.24	2212.38	1710.06	1814.32	3067.32	2063.99	1983.34	3048.16
Ift20	2016.78	1921.66	1559.44	1570.01	1584.86	1613.56	1464.46	1410.82	1669.59	1760.58	1487.11	1582.11	1716.79	1194.68	1852.87	1867.83	1830.25	1939.03	1504.67	1925.06	1155.73	1215.37	1366.9	1478.71	1681.33	1727.37	1458.31	1462.17	1424.23	1347.9	1028.25	1070.17	1247.98	1388.79	2136.22	2000.21	889.211	1357.75	1985.99	1721.91	1319.01	1036.34	1561.34	1486.43	618.024	587.267	785.358	626.014	561.899
Selenos	2008.15	1917.02	1484.01	1483.78	1503.74	1430.24	1640.28	1577.09	1876.79	1722.67	893.125	463.72	930.035	780.688	1960.21	1907.91	1773.77	1567.28	1611.09	1975.86	1247.81	1155.85	1107.25	1120.6	1599.56	1601.73	1190.55	1345.75	1545.17	1620.68	1115.25	1205.98	762.627	468.256	2687.96	2748.02	1524.76	1056.1	2094.31	1878.54	1349.2	1189.7	1801.17	1780.04	991.461	534.823	1305.71	1200.83	1407.48
Eprs	2005.38	2191.41	1823.82	1548.88	1479.92	1439.96	1356.16	1467.27	1591.92	1651.09	1002.06	1100.06	1362.81	1583.92	1758.16	1782.64	1773.06	1830.15	1911.55	1490.21	1625.77	1385.34	1369.77	1233.8	1524.8	1649.05	2212.38	2058.21	1300.59	1301.47	1472.08	1544.63	857.294	1460.41	970.877	868.983	810.263	1010.9	758.204	632.66	658.569	640.368	806.626	742.199	1498.33	1432.98	1268.04	1312.68	1151.67
Ubl5	2004.54	1894.44	2917.85	2866.77	3053.68	2873.15	2744.45	2616.14	2438.1	2137.96	3168.18	3219.53	1989.52	2338.28	2379.19	2180.6	2452.11	2231.09	2233.52	2489.54	2867.26	2982.7	2281.7	2034.18	2237.42	2112.35	1954.79	1888.21	1794.85	1890.42	2066.01	1930.57	2449.05	2298.41	3189.27	2558.64	1957.42	1974.02	2437.42	2113.92	2520.4	2254.51	2212.67	2017.04	1555.33	2579.23	1946.6	1426.42	2793.42
Atp5g3	2001.67	1913.25	2726.98	2619.43	2784.27	2713	2626.18	2685.29	2189.74	1945.37	2724.78	2934.82	1735.38	1250.51	2621.2	2657.97	2962.85	2902.81	2500.23	2939.49	3160.24	2950.6	3279.86	2875.27	2320.62	2151.96	2178.22	2341.08	2462.86	2437.5	2470.4	2690.54	3053.89	2348.25	2592.97	2440.09	1512.33	2439.28	2151.95	1861.48	2853.41	2860.4	1997.57	1804.02	1322.09	1810.69	1810.36	1435.77	3494.2
Ndufa3	1999.45	1543.53	2734.82	2260.17	2805.34	2290.86	2692.46	2274.68	1943.99	1494.73	3600.77	2831.65	2002.18	1151.56	1892.76	1639.73	2219.63	1918.14	1046.22	1397.69	3116.82	2498.3	2039.76	1637.36	1648.75	1519.18	1764.82	1773.72	1805.7	1751.7	2313.72	2167.68	1349.67	2823.94	1389.59	1524.67	1897.82	1883.17	1854.12	1473.88	2189.44	1596.24	1888.33	1438.54	1632.76	1733.58	1860.7	1690.31	2068.69
Vldlr	1997.32	1794.04	2570.97	3052.07	2371.64	2788.78	2672.22	2865.1	2421.68	2734.66	527.14	860.765	1617.37	1718.7	172.449	169.522	147.965	84.3746	1613.42	1632.16	1553.15	1928.41	225.476	172.987	283.717	237.213	1032.61	969.888	442.703	565.879	394.226	416.525	237.653	397.991	68.262	140.996	208.6	444.021	556.07	522.734	233.083	216.962	460.579	454.926	336.51	206.618	556.461	511.202	16.5411
Lpp	1996.1	1830.24	2215.4	2107.59	2451.29	2455.87	2731.07	2760.67	1944	1787.33	1654.81	1571.56	1799.25	2306.67	4260.66	4068.07	2772.72	2782.93	4067.46	4992.88	1364.81	1607.35	1143.81	913.45	7619.9	7476.41	6331.07	6057.85	3448.85	3170.27	3135.32	3317.33	2547.11	1651.59	676.269	817.385	784.953	1398.06	1221.08	1149.53	1029.67	899.028	1284.31	1288.88	1641.86	1615.67	1954.03	2061.53	1052.13
Kdelr1	1992.92	1938.9	1258.19	1317.95	1181.87	1195.52	1260.75	1208.41	1609.29	1571.83	1076.89	706.558	1143.36	1504.37	1611.57	1541.5	1399.1	1317.17	1591.02	1712.63	1263.22	1352.47	1059.65	1236.01	1346.25	1303.73	1353.56	1287.75	1260.15	1116.51	1384.19	1342.6	1078.02	955.026	1134.25	870.554	624.375	727.364	908.144	846	979.651	790.263	880.434	877.835	738.663	864.701	727.219	1019.69	981.692
Vcam1	1991.93	1751.75	2144.98	1919.94	2192.26	1933.83	2752.68	2493.96	1571.65	1188.45	806.328	369.265	1459.72	1446.23	41.6981	20.1918	62.0154	18.4704	736.143	1163.94	1412.97	1400.25	99.3497	77.8072	34.3569	28.3189	485.556	329.982	31.6984	36.5869	212.32	212.482	210.573	122.158	103.458	120.378	75.6521	457.03	16.0473	9.83024	14.2708	4.57916	73.6462	32.9904	29.2696	92.2334	14.3978	35.7948	17.8203
Mpc2	1991.2	1909.35	2516.99	2744.16	2572.48	2660.39	2552.23	2529.16	1999.09	2051.78	2533.17	2344.93	1473.76	1496.17	2125.45	2112.24	2105.26	2019.25	1905.62	2485.25	2505.48	2564.68	931.408	761.084	2572.1	2668.77	1732.06	2114.76	1468.37	1601.81	1518.39	1472.16	949.152	1362.42	966.969	1332.94	833.104	1412.99	1935.55	1823.31	1640.25	1790.25	1706.21	1569.88	766.336	1360.34	1020.43	970.094	2577.44
Mprip	1989.75	1958.83	2927.32	3032.48	3133.95	3195.91	3904.44	3922.12	2423.11	2537.18	2678.58	1241.12	3242.65	4029.11	2891.28	2659.29	2375.27	2426.22	3101.24	3421.1	3147.29	3292.94	2299.38	2035.44	3132.9	2830.34	4098.92	3955.41	5266.35	5291.77	4443.64	4206.81	3307.14	5790.84	2405.53	2425.11	1132.36	2008.84	720.783	668.542	1037.71	949.604	1229.37	1116.19	3155.06	2400.08	3806.24	4093.22	332.833
Spag9	1988.11	2085.09	1568.43	1530.47	1669.81	1611.82	2011.72	1717.86	1634.14	1627.5	1087.96	1014.16	2251.82	1987.24	2176.82	2012.31	1700.53	1524.93	2132.37	2510.38	1654.02	1472.03	1811.82	1923.89	2445.55	2410.03	2447.81	2114.03	2262.3	2289.82	2226.41	2294.26	1528.67	1254.49	1701.14	1179.84	1865.9	1130.01	1407.94	1327.89	1296.72	1347.24	1720.8	1661.65	2662.81	2470.15	3237.05	2495.46	1579.5
Ptp4a2	1987.6	2066.34	1552.57	1633.7	1519.39	1486.16	1530.7	1395.07	1750.46	1922.67	1537.87	2341.03	2120.24	3430.92	2548.42	2567.75	2362.79	2536.04	2361.14	1599.38	2048.04	1975.15	2630.92	2739.1	2443.87	2460.75	1847.91	1920.1	1650.01	1614.67	2222.63	2214.17	1405.15	1255.68	1716.34	2097.02	1992.09	1867.91	1701.29	1452.28	1995.49	1886.97	1841.63	1785.4	3076.11	1935.12	2527.37	2403.95	3187.01
Gtf2h5	1987.55	1753.23	2903.47	2883.69	3107.41	2963.43	3004.08	2965.87	1860.24	1826.37	2668.48	3612.19	1335.05	2240.83	2095.34	2158.04	2357.26	2187.26	2572.37	2204.11	3051.59	2963.17	1056.88	804.005	1737.13	1739.67	1688.57	1769.68	1610.53	1553.98	1710.07	1894.29	1966.81	1399.1	836.97	1228.41	906.908	1131.83	843.845	752	1008.92	1143.23	1105.34	856.374	756.053	952.099	801.686	891.616	1030.33
Aplp2	1987.35	1849.59	2693.21	2775.26	2871.15	3118.58	3753.91	3662.19	2615.74	2585.77	1686.21	1201.14	4454.79	3740.68	2528.15	2549.12	2798.86	3209.53	2815.63	3318.95	2836.08	2862.19	3346.08	3713.41	2339.21	2284.26	2484.6	2436.47	4226.18	4473.08	3542.77	3080.21	2505.03	1780.92	4067.42	4193.54	2364.93	2781.17	4439.28	4244.48	3857.25	3792.6	4855.31	5027.68	5060.16	4700.93	9272.62	9323.49	5315.04
Serf1	1986.61	1907.17	1472.36	1388.35	1451.24	1346.89	1363.76	1268.18	1341.71	1377.03	1275.07	1590.21	1207.76	929.587	2143.01	1899.54	1803.66	1743.4	1940.37	1400.16	1019.7	1037.59	1115.06	1144.71	1583.6	1483.98	1119.92	1018.51	989.315	917.484	830.266	686.857	640.938	572.733	725.49	706.088	301.954	763.481	365.502	374.548	742.062	466.921	488.397	369.28	290.247	266.415	359.433	325.823	333.25
Ctsd	1986.32	1891.35	1581.21	1479.69	1268.75	1317.22	1364.72	1357.98	1966.45	1925.57	3388.67	2044.8	1128.86	1290.6	2546.55	2605.39	1920.34	1693.7	2517.38	2454.61	1241.3	1064.5	5094.38	3313.83	3227.64	3068.98	1722.86	1684.62	2191.08	2485.1	1496.61	1460.48	3033.57	2407.53	2953.85	2722.99	8581.22	7034.84	1319.02	1263.31	1132.55	1040.78	2483.71	1698.66	1789.84	2642.62	1941.48	1798.75	63173.5
Tomm6	1979.87	1830.48	2838	2816.8	2889.68	2933.71	2555.08	2553.87	2183.02	1990.48	3156.46	3500.47	1891.24	2299.53	2139.32	2160.85	2582.26	2493.67	2434.96	1813.14	2325.63	2251.38	1647.17	1747.46	1785.41	1808.74	1859.16	1804.51	1747.64	1706.06	1881.51	1793.57	2010.89	2347.53	1658.74	1852.78	1283.93	1694.64	2045.2	1751.02	1825.39	1744.69	1923.89	1636.41	1389.3	1069.76	1085.63	893.403	2911.1
Bri3	1978.4	1945.99	1594.67	1692.28	1612.11	1521.68	1421.95	1420.16	1722.21	1853.74	1872.59	1758.9	1788.23	1036.45	2845.85	2818.03	2431.87	2243.66	2391.58	1952.49	1467.2	1474.6	2788.93	2218.76	3821.77	3901.09	2657.71	2837.02	2070.12	2061.76	1718.72	1713.16	1595.06	2026.91	4513.08	4015.31	1506.82	2863.3	5087.4	5439.71	5534.4	5817.42	4711.48	5225.6	1801.99	2107.66	2110.64	2016.32	3505.05
Pcbp1	1977.91	1959.66	1625.02	1624.35	1637.12	1694.43	1540.35	1519.79	1835.88	1863.27	1799.28	2457.76	2025.25	2875.8	2558.38	2497.67	2917.93	2595.32	1535.51	1920.31	1837	1867.65	2085.77	2244.24	2087.28	2089.58	1995.5	1801.54	2216.43	2294.78	2314.96	2181.44	1134.35	1760.64	1791.66	1997.26	1637.37	1476.63	1245.62	1278.97	1803.46	1766.4	1544.33	1333.38	1382.74	2309.44	1947.58	1815.11	2301.21
Atox1	1973.69	1812.9	2473.16	2304.05	2496.09	2245.09	2228.75	2169.13	1956.54	1632.02	3167.99	3275.33	1993.7	1990.48	1945.84	1898.84	2178.23	1942.32	2073.18	1737.33	2106.14	2205.61	1682.82	1305.88	1751.35	1484.5	1650.96	1555.87	1660.77	1685	1348.91	1249.95	2319.63	1644.3	1694.07	2177.15	909.437	1342.26	2936.82	2473.34	2493.47	1932.09	2849.19	2357.77	1912.47	1747.97	1499.66	1353.26	3403.67
Ndufb1-ps	1973.13	1676.48	3240.61	2597.89	3437.07	2766.68	3175.6	2738.74	2368.5	1874.63	4629.76	3596.5	2634.32	1682.74	2744.28	2499.6	3265.28	2753.62	2450.91	2513.61	3610.13	3288.54	2621.92	1623.73	2557.6	2266.12	2335	2173.89	2734.89	2542.84	3147.99	2808.09	3052.8	3400.56	2336.71	2451.89	2108.71	2173.12	2244.12	1652.83	3062	2027.94	2411.64	1691.27	2373.91	2392.91	2008.27	1713.47	4475.12
Fgfr1	1972.89	2008.77	1172.61	1303.93	1270.71	1285.27	1754.61	1683.74	1670.21	1775.07	561.312	393.335	666.566	837.632	1148.39	1133.69	1010.26	943.515	1413.69	1963.08	1315.49	1340.27	274.11	457.803	1905.31	2196.01	958.113	921.292	100.785	124.838	298.981	404.807	124.889	346.958	185.996	175.399	380.358	569.671	61.1095	49.8379	66.4714	49.4944	115.125	83.6594	94.5162	200.971	80.6995	73.7469	17.7212
Ilk	1968.62	1691.99	1483.67	1497.61	1448.4	1390.92	1385.1	1371.68	1548.84	1647.24	1454.07	1322.99	1008.25	943.876	2787.36	2890.45	2299.69	2209.98	1481.12	2256.95	1388.27	1409.72	1046.28	840.015	2661.37	2699.98	3137.61	3032.96	2388.87	2386.45	2617.68	2382.93	1384.66	2742.77	671.93	855.506	1160.54	986.298	381.633	367.914	647.473	591.173	613.413	462.139	1013.24	998.382	1128.36	831.562	977.561
Sf3b2	1968.51	1924.53	2269.43	2182.15	2157.86	2219.4	2186.29	2201.97	2091.31	2167.01	1654.15	2112.03	1981.28	1963.23	2469.11	2479.42	2529.06	2451.63	2221.54	2462.23	2916.82	2675.58	2262.16	1660.59	2475.83	2437.86	2046.6	2073.89	2640.71	2378.7	2869.16	2453.32	1868.37	2455.81	3551.73	3039.68	1048.84	1861.48	1144.93	1114.23	1850.5	1670.64	1485.51	1281.81	1581.59	1541.86	1747.26	1435.45	2061.6
Kdelr3	1965.23	2246.37	695.959	799.155	673.471	699.551	816.215	859.849	1236.29	1572.02	342.43	226.292	491.466	823.123	1364.86	1441.35	1029.21	1150.89	793.461	1267.13	568.181	645.52	421.842	193.638	1212.43	1225.72	874.567	809.353	468.926	569.003	568.923	595.563	409.753	149.772	103.954	117.591	237.027	216.889	66.409	62.854	82.228	53.5117	154.325	76.4061	183.06	45.3751	142.312	118.367	9.58037
Gng11	1961.4	1359.51	5213.07	5041.09	4210.63	3962.99	3386.12	3128.72	4286.11	3667.09	3747.8	4065.42	3545.8	3724.82	836.692	790.191	1057.49	942.253	1752.32	2561.99	3681.55	3457.88	515.525	285.235	636.013	651.256	1664.22	1592.99	13181.1	13170.4	8242.62	6149.75	10135.5	12253.2	270.91	1047.22	1427.18	1193.65	74.3706	49.6039	508.013	203.892	390.692	109.059	393.546	429.09	391.755	269.287	57.4718
Tomm7	1955.72	1765.28	3154.47	2690.83	2956.29	2651.32	2713.01	2315.24	2326.95	1971.7	2626.6	3016.74	1711.75	1609.92	2758.09	2406.47	3096.24	2511.67	1939	1983.45	2933.88	2579.06	1686.97	1220.6	2310.93	2110.63	2483.95	2241.06	2266.05	2303.92	2337.5	2023.7	2859.88	2458.27	4113.47	3978.36	1322	2096.8	1750.26	1490.5	1858.26	1761.3	1783.1	1547.78	1315.93	1378.84	1226.96	1037.7	2524.95
Rnase4	1954.87	2076.15	943.736	887.961	727.736	671.197	690.225	635.611	1284.26	1254.55	372.195	238.229	321.377	382.029	948.846	921.636	730.096	672.103	1076.96	811.914	525.882	541.572	8229.86	8660.27	659.397	630.673	555.352	548.262	364.528	344.878	375.749	258.221	57.3294	379.951	1639.13	2199.68	1493.64	1873.29	6230.23	7174.08	3134.14	3284.05	4219.49	5587.53	1416.71	1124.88	1600.91	2032.42	468.866
Reep5	1953.79	2046.98	1337.08	1269.13	1358.5	1300.05	1407.21	1361.74	1704.59	1812	1485.31	1205.35	1609.22	1336	1392.83	1453.24	1442.07	1423.86	2210.59	1845.11	1816.19	1829.46	1853.15	1486.77	1378.02	1404.8	1474.14	1716.59	1598.87	1577.93	2142.3	1974.16	1336.01	1285.9	1342.14	1781.74	1357.69	1457.96	1481.18	1393.59	1721.31	1545.88	1453.69	1342.28	1037.79	1536.07	1348.24	1223.95	7247.29
Csrp2	1952.71	2331.45	300.133	212.85	238.913	216.356	184.762	173.104	692.266	895.612	425.693	471.646	1040.74	778.288	3474.64	3328.42	1897.7	1605.09	2153.21	1557.21	1142.72	862.341	3101.92	4202.42	3403.96	3422.04	4005.9	6191.84	379.837	362.48	1707.13	3149.45	792.114	904.951	4167.9	2924.1	1007.21	1265.53	117.216	124.097	518.173	428.333	338.708	214.092	131.897	421.73	212.352	221.003	46.5845
Gdi2	1951.96	1809.05	1685.74	1601.66	1753.02	1737.45	1706.01	1763.86	1773.18	1777.64	1825.23	1946.74	1197.98	1370.41	2073.79	2035.36	2084.75	1985.46	2003.51	1567.68	1947.05	2072.83	1702.49	1607.67	1744.42	1716.21	1563.47	1549.69	1802.44	1719.65	2078.03	1948.53	1783.45	1112.99	1509.07	1654.64	1869.26	1902.75	1073.11	1057.38	1268.42	1288.86	1362.08	1121.6	1232.75	1652.54	1439.92	1445.34	3877.52
Mcrip1	1951.73	1798.68	1396.88	1379.18	1314.51	1261.53	1190.49	1226.54	1566	1723.7	1361.1	1503.54	1064.23	576.721	1547.47	1488.55	1416.1	1434.63	1924.12	1695.91	1155	1305.95	1626.76	1155.71	1424.21	1483.8	1166.86	1165.51	1197.86	1314.94	1054.49	1000.4	1212.91	1440.94	859.967	1081.3	455.925	1049.06	813.079	761.326	684.915	753.876	813.467	864.902	671.043	1087.55	951.35	904.054	874.215
Daam1	1950.76	1781.68	913.416	901.226	928.741	976.546	1034.79	1120.31	949.558	881.788	566.296	182.504	1220.49	1189.02	957.117	791.143	536.051	448.339	737.564	1037.7	702.258	577.17	1381.84	1103.03	799.386	899.809	3901.37	3799.2	271.718	319.359	775.929	1145.69	189.208	221.572	452.119	525.834	345.709	610.788	656.627	645.631	791.186	580.812	746.177	704.202	536.117	655.531	736.232	771.732	400.996
Colgalt1	1949	1716.93	852.423	852.909	832.885	779.37	958.735	931.615	1372.33	1388.52	608.213	585.551	719.124	481.554	1336.25	1283.41	1171.76	1037.19	1438.15	1436.36	951.415	973.701	509.019	876.978	1482.87	1627.63	1075	1034.43	844.051	891.274	917.062	1027.44	1000.36	270.019	550.717	560.755	597.375	1136.44	284.758	301.929	400.934	367.936	456.808	445.444	852.873	809.618	1493.98	1406	4023.66
Kcnq1ot1	1945.01	2337.29	1570.16	1286.52	1884.7	1557.05	1883.38	1830.33	1967.54	2291.03	1181.06	300.491	2123.74	1342.34	1902.84	1977.94	1886.12	1917.52	817.45	2347.15	1693.63	1466.59	1784.43	2038.98	2191.14	1804.55	1808.86	1580.11	2277.42	2408.79	1096.49	1648.75	2558.06	1194.55	5006.82	3180.54	1701.22	1528.57	1271.95	1148.65	1382.63	956.292	1503.05	1647.25	1244.72	1026.1	2242.82	2373.44	2465.23
Tgfbr2	1943.76	1685.35	1650.99	1628.42	1410.48	1497.02	1621.37	1689.82	2807.2	2687.99	513.811	625.553	2502.77	1631.84	813.85	802.063	709.349	738.383	1755.23	1686.89	1361.29	1418.45	683.464	1065.04	789.732	778.509	767.616	850.25	990.662	1058.09	517.216	688.05	633.61	834.785	899.718	1074.91	699.26	1285.73	521.049	467.362	502.529	459.357	660.275	551.012	1827.15	1776.11	1445.73	1474.19	1883.01
Rtraf	1942.35	1805.91	2245.49	2205.57	2139.59	2189.85	1903.65	1918.4	2073.47	1873.75	2905.06	2109.72	1488.22	1697.29	2388.14	2448.95	2485.51	2440.17	1920.54	1631.67	1942.45	2015.89	1993.04	1573.36	1856.65	1938.92	1880.09	1894.61	1505.48	1510.42	1618.99	1569.88	1068.41	1363.73	769.557	1295.77	750.139	1659.76	1002.11	1070.49	1084.76	954.28	1210.19	1034.31	722.662	1113.97	863.732	820.469	1611.61
Copb2	1940.32	1893.41	1208.44	1355.71	1275.59	1242.15	1316.8	1297.9	1553.77	1528.08	1196.04	1281.32	1035.88	743.764	1883.12	1843.85	1567.83	1511.54	2300.86	1173.05	1119.98	1256.57	871.59	991.538	1550.55	1612.8	1254.19	1477.77	1238.71	1187.87	1135.46	1009.49	1056.78	788.349	646.122	854.014	472.649	372.739	782.113	660.696	783.993	645.119	734.408	660.144	555.76	402.501	687.178	632.149	891.055
Srsf2	1939.43	2179.8	2155.74	2205.96	2271.57	2360.8	2038.38	2175.14	2108.46	2210.78	2120.67	2349.76	1695.66	1926.6	2458.61	2670.76	3081.07	3271.7	1828.46	2370.56	3941.52	3924.49	1725.4	1276.36	2218.28	2276.58	2123.69	2110.09	2154.71	2159.5	3912.88	4033.43	2464.79	1722.42	1748.36	1767.34	3018.1	2742.78	1932.1	1926.54	2947.52	3232.53	2188.89	1914.03	1893.78	2104.94	2119.76	2039.59	2087.01
Uqcrq	1938.96	1739.57	2747.1	2526.98	3086.91	2740.34	2993.43	2657.69	2104.79	2068.18	3212.53	3245.42	1868.29	3072.97	3060.69	3144.18	3652.94	3422.34	1622.08	3184.96	3341.55	3248.32	1933.4	1787.6	2589.33	2487.34	2609.02	2508.5	2886.78	2844.57	3150.95	2917.62	2720.43	3158.11	2450.87	2590.66	1729.06	2027.68	2310.27	1722.56	2720.23	2232.73	2265.98	1693.3	1708.35	2107.66	1904.5	1520.17	3560.61
Myl12b	1938.87	1850.46	1564.77	1658.57	1555.58	1680.73	1427.36	1541.77	1765.35	1749.17	2286.16	2358.92	2553.84	1858.59	3932.32	4031.51	3204.34	3295.88	1929.95	2885.4	1477.38	1531.72	2457.33	2034.55	1840.93	1905.33	1516.73	1599.2	2692.64	3064.37	2486.56	2351.06	3383.55	4230.87	2116.76	2663.74	2031.58	2628.37	1484.54	1437.73	1914.88	1560.75	2052.12	1849.94	2434.88	3461.64	3111.58	3395.72	3749
Aldh2	1936.07	1695.1	3937.99	4272.18	4336.26	4740.61	4684.91	5028.97	2880.14	2929.6	2559.47	3807.76	3186.66	3876.97	2935.12	3365.94	4846.41	5511.07	2318.81	4717.86	2684.42	2882.54	1578.39	1924.43	1290.97	1187.6	1146.54	1101.14	3304.66	3333.74	1900.39	1588.87	2727.16	2974	3917.97	3588.07	1800.38	2868.76	3073.65	3233.67	2665.2	2452.8	2825.77	2836.58	1207.15	1018.46	1115.76	862.194	943.096
Tm9sf3	1924.16	2002.39	1634.95	1645.67	1751.44	1821.94	2186.99	2196.72	1879.55	1838.75	854.867	1081.25	1870.05	2228.6	2054.3	2048.5	1986.53	1914.52	2319.71	2578.51	1631	1702.82	1593.68	1649.54	2077.23	2185.31	2202.16	2044.08	2903.26	2899.97	2724.45	2068.57	1643.31	1855.41	1742.65	1856.54	1165.77	1895.15	1527.45	1504.23	1568.67	1310.7	1661.5	1542.07	2880.75	3268.2	3536.02	4027.57	1772.81
Arhgdia	1923.89	1897.19	1837.55	1937.32	2030.75	1836.42	1784.67	1760.32	1791.8	1749.36	2565.27	2470.35	2028.83	1770.99	1826.16	1961.86	1971.44	1998.75	2108	1844.83	2474.61	2549.92	2079.04	1939.04	1718.7	1766.8	1578.24	1820.92	2305.97	2570.5	2649.22	2500.23	2819.35	2635.16	1209.6	1870.29	2522.05	2209.24	1260.37	1244.31	1649.13	1743.58	1631.73	1464.88	2875.73	3013.77	3500.3	3397.75	4306.38
Ddx3x	1920.66	2047.23	2380.11	2359.11	2280.97	2277.67	2040.58	2202.26	2191.52	2180.75	2056.21	1733.63	1857.19	2803.51	1979.25	2184.72	1903.29	2198.79	2099.31	2472.11	2155.99	2152.97	2088.38	2995.14	1983.2	2189.28	2023.53	2289.01	1857.17	2018.08	1706.05	2115.26	1492.4	1916.14	2201.41	2162.74	1883.78	2419.64	2079.37	2413.25	1281.78	1591.18	1968.21	2611.54	2537.76	2494.02	2105.89	2447.16	2814.1
Atp5md	1917.59	1630.56	2721.05	2348.93	2787.57	2440.6	2658.17	2147.55	2071.9	1460.6	3896.64	2991.99	1420.03	1547.17	2818.68	2520.1	3452.47	2832.84	2157.15	1956.41	2664.17	2482.2	1657.59	1260.44	2349.59	2093.88	2197.34	2182.94	2577	2614.59	2690.62	2223.85	2777.16	4498.66	3233.11	3039.02	2048.83	2287.52	1804.65	1400.97	2172.52	1639.12	1870.09	1436.55	1437.32	2220.32	1559.38	1481.14	2151.52
Man2a1	1915.89	1688.57	868.724	783.455	755.838	719.615	895.536	836.331	1639.42	1507.49	457.704	462.007	984.985	1454.03	559.606	487.329	455.914	542.928	430.884	643.235	782.829	866.077	834.231	541.389	602.542	624.022	613.209	600.273	910.879	804.91	1202.24	930.055	667.908	618.528	134.057	254.895	302.582	485.838	447.753	410.317	359.41	361.571	479.64	417.942	569.851	584.277	424.047	448.742	1314.51
Nr3c1	1913.36	1927.03	2006.69	2156.49	2245.3	2421.28	2655	2592.72	2466.93	2783.12	1500.58	1885.3	2155.47	1792.24	1850.02	1818.55	1994.68	2024.58	2302.99	2389.46	1875.54	1994.7	1256.99	1098.63	1971.76	1828.58	1625.97	1661.96	2178.63	2129.04	2056.55	1984.45	1299.82	1040.84	509.964	693.581	894.646	708.405	818.03	790.316	975.691	897.748	878.496	893.32	1303.58	1265.19	1311.53	1645.31	797.325
Arpc1b	1911.53	2240.86	1009.53	1030.51	853.83	886.235	772.385	771.569	1221.21	1097.54	1968.94	1066.42	1853.26	912.926	2095.91	2047.84	2533.56	2893.33	1455.65	980.137	1155.06	1122.69	2224.41	2154.3	1210.12	1173.2	1950.83	1862.54	1651.24	1711.72	1849.26	1667.45	1944.03	1186.03	732.401	1423.58	2587.78	3304.12	1214.18	1196.73	1029.4	1040.85	1478.55	1280.71	1951.62	1846.17	772.264	784.598	8526.03
Ctnnb1	1910.99	1972.43	1879.4	1943.88	1912.93	2016.04	1962.91	2122.47	1978.92	1985.72	1411.36	1915.32	2127.59	2168.6	1879.56	1832.83	1871.52	1987.32	1671.27	2054.77	2187.61	2218.69	1730.04	1777.63	2064.36	2122.14	2096.82	2057.55	1996.74	1952.33	2090.71	2465.37	2112.54	2015.98	4291.37	3624.18	2316.4	2943.6	3360.76	3698.92	3312.64	3276.97	3254	3763.46	2909.65	2992.16	3418.46	3656.06	2900.25
Pls3	1908.73	1839.79	1622.15	1786.93	1709.7	1787.89	2087.42	1989.18	1982.75	1957.04	1340.56	1654.53	1254.55	1804.72	1509.13	1633.17	1112.27	1125.61	1603.97	1601.2	1762.7	2058.44	511.774	568.139	2176.93	2307.81	3722.96	4237.85	1398.62	1310.8	1672.22	2127.61	1145.81	2376.77	1576.47	1462	772.239	1202.17	550.622	530.785	686.307	502.713	786.555	747.668	1348.53	1676.28	1244.61	1874.4	61.5716
Ybx3	1903.74	1978.21	1173.98	1245.12	1111.93	1172.71	1045.72	1115.49	1389.51	1644.57	1609.06	1283.4	897.981	922.116	2757.12	2529.75	2533.32	2360.43	2351.4	2060.23	1503.29	1449.59	1291.68	1148.23	2857.3	2737.52	1389.3	1597.81	1145.48	1235.78	1617.38	1569.99	1141.67	1521.46	734.061	1117.96	306.145	1046.58	554.844	489.101	962.382	710.114	740.335	615.379	900.761	791.182	884.308	850.24	963.172
Lman1	1903.68	2087.7	1436.22	1394	1484.93	1579.22	1772.52	1670.15	1760.16	1858.22	530.583	420.851	921.592	1050.65	2099.32	2088.46	1771.11	1827.98	1915.85	2043.17	1502.79	1361.88	1135.3	471.084	1777.18	1898.23	1217.55	1329.05	1690.26	1545.26	1442.18	1488.96	916.167	683.392	429.481	681.499	391.834	573.508	847.594	784.943	900.536	583.199	851.36	706.5	921.985	473.377	825.774	946.296	540.487
Sfpq	1903.49	2005.05	2324.85	2435.49	2516.29	2679.36	2581.72	2677.56	2143.2	2054.71	1671.48	1821.13	3255.3	3203.7	3131.94	3207.48	3767.84	3790.95	2431.99	2525.04	3593.13	3884.81	2425.89	2029.85	2666.42	2538.75	2699.77	2475.25	2801.32	2749.41	3809.54	3776.64	2863.79	2033.89	1608.81	1983.05	1794.33	2398.56	1702.05	1722.81	2486.69	2522.68	2074.71	2145.93	2254.64	1938.8	2379.91	2650.93	2028.09
Psma3	1903.43	1972.45	2190.47	2047.21	2238.47	2237.3	2117.65	2087.2	1938.99	2087.46	2124.89	2347.62	1977.83	1966.19	2705.38	2857.09	2997.51	2933.59	2267.96	2676.54	2589.68	2745.16	1589.65	1257.4	2201.76	2189.04	1960.03	2106.21	2832.63	2884.73	2662.02	2380.05	3287.17	2908.96	2222.85	2181.95	1497.44	1372.47	1369.02	1219.76	1658.87	1612.78	1448.54	1272.34	1154.7	1198.98	1221.06	1228.99	2022.15
Psmb6	1900.94	1722.4	2366.47	2258.87	2502.36	2350.1	2175	2159.41	1911.4	1946.33	2165.17	2341.63	1604.84	1828.07	2390.89	2434.19	2852.27	2699.57	1929.85	2021.32	2808.13	2730.6	1785.66	1532.61	2134.61	2124.68	2003.85	2221.61	2123.97	1952.31	2451.59	2176.44	1495.55	1855.54	2385.59	2185.1	2184.11	1464.8	1420.01	1173.46	1927.05	1801.24	1571.48	1207.44	1170.37	964.09	1244.9	1099.85	1936.7
Mtdh	1900.68	1870.23	1910.84	1798.62	1978.67	1956.91	2231.06	2127.55	1921.23	1940.93	1295.91	667.984	1595.77	2207.42	2227.56	2302.52	2397.68	2418.78	2187.56	2258.31	1845.32	1952.33	1304.93	1614.06	2239.86	2365	2336.84	2566.01	2582.71	2550.81	2001.5	2225.36	1543.83	1682.89	1403.98	1373.79	1052.53	1543.52	1425.48	1405.1	1291.23	1142.21	1582.1	1565.28	2305.15	2103.07	2359.79	2474.63	2804.02
Tra2b	1899.14	1974.43	2218.52	1984.93	2095.29	2120.12	1869.52	1809.58	1998.58	1983.11	1912.63	1415.78	2390.53	1789.06	2827.55	2761.26	3163.11	3035.89	2114.97	2523.01	3314.52	2971.2	2483.24	2312.23	2180.78	2213.66	2434.12	2348.98	2070.6	2200.02	2993.98	2886.04	1818.6	1416.78	1893.53	1805.83	1759.59	1415.8	1964.76	1891.13	2866.46	2795.26	2246.65	2119.29	1721.22	1584.97	1582.68	2016.03	2029.03
Eif4ebp1	1897.36	1560.55	2540.29	2664.99	2695.42	2665.03	2534.01	2714.04	1844.11	1517.25	2211.35	2280.1	1030.8	1489.86	752.648	838.953	773.504	946.781	1429.06	1475.63	2039.86	2148.09	564.471	536.737	591.513	587.312	973.637	1189.95	765.832	770.051	589.628	702.045	995.578	1557.06	115.937	373.672	795.636	964.485	199.499	181.4	149.263	218.503	327.154	219.937	485.903	379.536	135.882	146.21	878.998
Sh3pxd2a	1890.55	1929.74	1273.33	1214.84	1346.54	1412.41	1682.56	1726.75	1433.09	1442.74	1455.97	1128.22	1584.64	1619.78	3036.52	2597.75	1774.29	1530.61	2952.89	1888.83	1310.81	1286.19	614.245	1179.25	4075.39	3824.6	1755.56	1623.26	974.428	777.922	925.157	1112.89	548.532	710.396	71.5869	275.255	701.949	671.547	279.4	298.971	319.916	246.404	411.483	341.718	385.943	503.698	550.695	350.865	59.0695
Txndc17	1889.97	1780.02	1827.9	1875.75	1963.39	1921.72	1705.73	1667.32	1673.94	1737.95	2405.86	1600.55	1441.56	884.104	2131.39	2061.71	2139.34	2061.4	1818.16	1519.4	1563.75	1701.4	1592.46	1344.36	1817.18	1805.8	1569.65	1811.35	1898.34	1992.48	1546.89	1445.95	1791.75	2036.61	947.533	1066.14	666.996	993.418	777.077	816.552	900.705	854.204	1062.94	848.744	567.268	1268.74	942.389	926.477	1777.62
Fndc3b	1889.82	1942.38	1141.74	1025.24	1097.72	1192.2	1292.11	1255.61	1560.88	1550.22	1153.3	477.273	934.294	869.649	2493.5	2471.96	1595.55	1488.93	3020.54	2479.89	1068.12	922.928	648.397	964.429	3453.29	3398.8	1780.52	1692.11	1136.96	1180.93	1343.58	1292.25	1160.54	957.543	103.768	359.163	826.907	522.959	631.574	627.72	507.693	515.143	742.493	648.003	1405.6	1843.68	2095.69	2546.08	905.729
P3h3	1886.96	1800.03	669.107	668.508	632.015	627.762	736.684	689.847	1368.18	1600.98	495.435	364.355	576.236	505.397	1374.91	1335.38	1194.58	1224.26	1000.25	1362.2	894.858	803.73	387.367	395.627	1548.73	1566.76	836.155	758.486	1486.19	1381.67	1174.39	1389.51	743.246	431.235	17.6767	235.51	204.111	230.636	25.2024	18.5922	58.0336	36.7065	94.1435	35.3173	130.486	38.6358	67.6752	69.1051	31.8311
Smap1	1885.73	1841.41	1798.35	1757.91	1784.99	1768.34	1725.08	1642.58	1881.6	1748.45	1811.22	1748.64	1685.4	1475.9	2338.49	2343.71	2058.55	2137.91	1431.24	2057.93	1751.49	1818.66	1283.02	1096.57	2215.88	2173.3	1619.44	1582.51	2225.73	2225.03	2031.12	1936.27	1507.22	1377.54	994.194	995.786	960.958	695.076	889.13	836.666	952.847	939.982	1005.27	946.249	948.723	1095.87	967.525	1088.76	1295.72
Copa	1883.37	1907.21	1362.92	1382.08	1472.3	1425.56	1608.15	1532.54	1492.27	1605.69	1216.38	851.564	1001.57	1433.12	1874.38	1812.42	1431.67	1606.75	1650.95	1541.56	1198.07	1302.5	1502.59	1271.78	1655.71	1684.33	1601.29	1389.16	1341.11	1414.51	1136.06	1266.89	1861.39	766.795	965.647	802.304	1140.52	868.955	756.148	740.584	619.995	626.659	968.064	809.332	1257.73	1251.95	1630.62	1600.89	1236.82
Ebf1	1879.14	2175.02	28.4774	40.5702	16.6878	16.2746	18.7738	29.0878	149.566	261.465	11.6189	54.83	155.593	81.2008	33.3316	14.781	150.027	148.067	99.7675	0	250.597	61.2557	0	0	13.1067	14.7274	4172.51	3591.28	11878.3	11143.5	7649.09	6748.31	4969.95	5919.05	0	266.731	510.211	284.421	23.3843	12.2306	385.206	216.112	151.674	58.247	61.7753	100.061	58.7622	81.8003	25.7736
Canx	1879.05	2321.73	1954.56	2040.96	2144.5	2218.93	2899.34	2829.07	2238.06	2389.13	1422.75	1091.79	2512.12	2345.18	2315.8	2422.11	2454.76	2688.84	3123.11	1727.45	2272.23	2559.08	3108.27	2184.73	2281.76	2347.47	2534.33	2373.92	3679.6	3579.7	3233.54	3295.58	2755.71	2776.19	1789.77	2030.23	2680.06	2383.04	1842.25	1602.66	1806.84	1663.86	1781.43	1719.74	2169.36	2752.76	3373.83	3522.26	4104.92
2410006H16Rik	1878.87	2032.28	2775.54	2764.11	2293.87	2405.54	1809.19	1781.75	2557.64	2226.74	2904.29	2530.41	1401.21	1508.52	2411.65	2333.16	2964.73	3319.1	1883.63	1888.73	2343.88	2080.97	1134.17	928.948	1560.85	1346.79	1849.23	1609.27	1503.48	1229.24	1469.14	1340.16	2033.92	1432.58	743.644	858.839	857.974	1740.45	1218.98	1495.46	1138.96	1165.15	1506.49	1522.22	1095.44	690.161	429.051	467.488	1344.9
Rbms1	1878.11	1807.78	1756.22	1657.09	1788.8	1713.63	1719.85	1717.62	2045.12	2174.37	1752.7	1462.07	2558.38	1570.95	2310.92	2293.36	1989.94	2044.26	2209.73	1302.28	1942.11	2107.25	2116.54	2134.24	1538.3	1570.29	1792.75	1478.05	4959.29	5056.64	4529.69	3985.77	3958.88	2222.77	1853.52	1523.32	1496.39	1329.76	1328.45	1217.1	1406.1	1294.05	1507.81	1385.91	3606.13	3548.97	3471.14	4476.52	2690.32
Nucks1	1877.69	2017.85	2381.98	2210.52	2428.97	2250.83	2346.44	2345.28	2354.02	2231.99	2940.47	1857.29	1959.28	4409.68	2041.89	2125.94	3414.24	3285.08	1964.27	2257.9	9730.09	9598.45	2099.23	1094.33	2027.2	2106.81	2098.72	2273.54	2277.71	2157.23	10644.7	9462.9	3280.26	3040.16	1343.62	1635.39	1243.42	1701.27	1258.58	1049.05	5846.96	5304.18	1527.44	1113.47	1818.35	1967.37	1273.37	1401.77	1308.26
Ddx50	1876.14	2188.44	1798.43	1682.87	1856.31	1841.22	1654.22	1693.51	1968.47	1920.08	1233.59	1333.2	1293.51	794.385	1923.17	1867.27	1670.79	1806.9	1335.66	1881.14	1593.63	1788.47	1396.17	2089.61	1723.9	1654.32	1384.6	1502.8	1346.84	1379.99	1259.97	1423.24	1142.72	1083.95	1013.58	917.974	670.692	894.555	613.282	599.043	674.788	591.574	797.602	674.079	1214.45	819.278	1254.7	1238.31	619.078
Calm3	1873.76	1770.75	1729.24	1565.32	1668.43	1682.07	1666.24	1624.08	1747.23	1654.12	2597.01	1490.74	1365.06	2477.85	1113.79	1109.29	1378.79	1421.24	1514.39	1015.78	2741.03	2899.02	1240.83	791.592	1076.1	1067.02	1801.7	1716.44	2348.94	2354.18	3463.59	3176.78	3386.18	3504.03	1715.28	1803.28	1182.7	1235.76	570.65	476.124	1408.61	1497.02	811.544	635.456	633.232	1214.1	852.533	1069.88	2630.16
Ptch1	1869.93	1701.22	2384	2404.05	2319.02	2298.47	2413.42	2456	3283.59	3364.19	1959.89	744.696	1515.13	1885.79	2151.46	2274.7	2428.61	2545.68	2135.11	1994.35	2021.87	1987.47	1132.8	912.044	2671.39	2712.75	570.47	439.359	1186.62	1044.39	907.447	766.08	499.763	1296.79	393.134	364.402	1191.96	873.188	256.213	264.701	299.188	222.395	495.09	319.686	830.436	711.55	989.838	1228.38	90.9992
Rsrp1	1868.91	1903.81	2539.99	2743.48	2626	3010.93	2785.78	3185.38	1874.78	1844.68	1200.22	1463.71	2900.93	1845.08	1651.1	1548.19	1519.97	1566.81	2631.49	2147.03	1633.05	1697.43	1409.95	1378.24	1880.54	1736.16	1414.3	1105.18	1492.1	1551.76	957.584	1077.56	958.957	1506.46	1407.29	1114.72	2148.76	2566.11	1883.72	2188.74	1566.35	1732.13	2211.46	2408.12	2428.7	2706.97	2684.53	2801.16	817.507
Rbm25	1860.92	1725.23	2225.43	2233.4	2416.16	2389	2519.62	2391.63	2091.31	1899.67	2275.57	1903.29	3172.13	3057.68	2683.91	2595.07	2956.27	2704.57	3443.36	2220.84	3029.08	2617.85	2025.74	1882.5	2645.29	2418.73	2620.09	2362.91	2556.32	2288.84	2524.46	2727.05	2922.25	1831.71	3437.71	2210.13	1899.92	1773.24	2042.68	1842.33	2386.34	2160.76	2298.73	2128.57	3624.32	2449.08	3300.7	3564.59	2056.17
Ptprs	1859.73	1818.23	2318.6	2178.44	2647.25	2709.46	3159.35	3162.17	1868.41	1996.37	1191	1064.41	2263.02	2806.44	1796.8	1608.29	1488.16	1555.24	2020.6	2226.2	2181.49	2439.4	643.476	956.753	1914.93	1876.93	1549.32	1295.94	1737.48	1827.31	1541.18	1715.61	1312.79	633.963	189.446	342.894	856.577	976.657	160.894	154.975	361.325	281.924	326.332	247.656	437.809	245.366	468.827	421.332	172.959
Psma4	1858.92	1904.02	1905.09	1798.76	1983.68	1890.47	1818.95	1775.91	1752.75	1730.49	1829.96	1670.95	1233.03	2070.35	2341.14	2414.08	2650.59	2699.71	2024.23	2194.28	2057.95	2174.92	1698.71	931.473	2108.52	2229.21	1839.62	1789.41	1958.67	1920.09	1815.21	1846.02	1804.68	2183.79	1525.3	1576.82	888.244	1172.03	917.289	861.313	1211.25	1225.27	1140.19	943.375	659.653	1097.53	887.027	851.139	2020.69
Psmb4	1857.7	1900	2113.7	2069.2	2156.74	2054.57	1859.83	1907.56	2066.79	1955.08	2415.96	2395.16	1747.99	1493.95	2404.67	2572.27	2656.44	2617.51	1929.57	2376.02	2434.81	2654.72	1958.96	1932.37	2001.59	1897.2	1752.36	1840.9	2062.79	2173.58	2216.11	2080.67	2354.46	2771.71	1554.07	1545.38	1179.52	1821.11	1291.47	1088.63	1693.68	1559.78	1433.88	1092.98	1210.13	1607.31	1190.97	1093.57	1703.74
C1s1	1857.4	1980.91	369.415	334.496	226.499	222.723	248.703	223.432	1114.24	957.663	141.365	54.2918	111.625	119.968	13.078	10.9282	60.5691	7.20299	135.764	356.869	200.965	240.978	2804.14	3439.37	14.9234	14.0579	673.721	651.52	1405.42	1253.57	661.941	613.367	356.613	478.91	3.87591	238.813	269.025	301.368	5.80179	4.59213	57.4137	58.9569	28.1235	25.0068	32.9707	5.17561	27.8705	40.5044	6.60493
Txndc5	1856.91	1917.33	1207.09	1201.99	1248.57	1249.89	1516.52	1514.51	1525.28	1665.37	730.016	519.853	1448.69	1463.05	1156.88	1251.49	967.804	1066.33	789.075	1651.22	1053.52	1186.14	1785.11	1207.05	1280.64	1287.78	849.239	908.469	732.269	779.299	785.804	836.17	589.788	989.167	650.519	707.237	381.461	790.382	728.413	616.506	529.594	731.092	675.216	627.683	520.916	566.684	951.217	901.34	343.921
Prkar1a	1856.54	1764.6	2653.19	2514.24	2693.26	2649.32	2681.9	2653.9	2168.37	1964.91	2705.87	1676.26	2593.05	2051.08	2524.59	2487.64	2702.24	2578.5	2619.72	2909.21	2351.32	2416.85	1578.61	1789.72	2187.09	2183.77	3024.1	2883.64	2872.38	2959.14	2935.43	2503.56	2263.84	3238.75	2073.91	1847	1714.12	1690.5	1038.04	912.061	1216.93	1001.92	1291.35	1123.63	1672.25	1598.11	2052.39	1757.76	1389.86
Slit3	1852.6	1678.47	1180.03	1365.96	1315.39	1412.8	1659.24	1695.46	1071.69	1095.79	429.741	275.058	1075.48	767.096	57.9046	57.2382	26.6671	12.7096	894.724	1038.9	1093.9	1338.36	145.256	402.654	156.553	152.666	2904.76	2749.49	57.2521	57.8584	780.981	974.237	102.171	87.4017	15.9732	92.6749	105.403	227.909	309.875	328.76	309.047	255.607	271.008	245.83	39.4848	118.926	18.0947	33.0364	8.53974
Anapc5	1851.62	1652.79	1510.76	1497.6	1474.41	1415.45	1572.81	1508.96	1577.51	1601.57	1055.59	1195.84	1392.62	1359.72	1440.8	1423.76	1545.09	1406.53	1589.53	1188.27	2750.59	2619.32	1534.13	1178.41	1558.99	1546.27	1601.52	1562.37	1251.35	1157.9	2062.1	2432.75	1038.95	1142.24	955.979	898.444	637.243	1175.39	637.301	590.063	1355.44	1308.08	669.419	617.922	879.789	882.937	953.216	1137.35	702.671
Gapdh	1844.81	2096.84	1450.15	1374.75	1439.8	1427.35	1314.89	1453.25	1724.09	1847.76	2094.55	2701.9	1506.43	1277.05	3351.36	3543.92	4816.92	4771	2467.04	2404.38	2603.03	2760	4412.46	3639.9	2390.63	2416.24	3266.02	3662.09	2512.78	2748.97	4356.41	4570.45	2370.24	4275.72	3599.94	4631.69	2870.66	4849.91	3469.71	2924.65	4830.17	4651.64	3451.23	3019.22	2253.97	3176.93	2354.83	2069.68	14970.4
Hnrnpdl	1844.2	1532.83	2054.95	1723.07	2059.74	1845.24	1968.87	1697.44	2147.83	1924.57	1727.15	1211.08	2417.92	1782.83	2149.34	2121.33	2486.16	2283.74	1780.05	1963.27	2820.18	2452.11	882.96	1400.63	1854.92	1677.58	1975.49	2001.52	1708.71	1434.31	2234.51	2269.05	2527.09	1560.58	818.933	979.023	2018.36	1639.94	1356.47	1158.14	1568.64	1434.58	1533.06	1349.09	1836.44	1063.97	1706.72	1727.4	1221.65
Paip2	1842.56	1857.18	2136.84	2184.97	2218.14	2216.34	1862.31	1986.22	1761.72	1685.3	2576.75	3090.89	1535.61	1599.84	2548.13	2427.91	2486.58	2387.84	2381.41	2364.81	1782.51	1798.43	1621.61	1246.54	2285.51	2237.83	1591.3	1562.61	2360.09	2560.25	2354.72	2052.45	2834.82	2440.6	2607.51	2692.1	2031.78	1800.27	1928.33	1993.97	1635.06	1416.39	1857.13	2011.91	2026.56	1752.8	1585.34	1419.07	909.176
Gpx8	1840.88	1917.02	982.008	946.493	924.142	924.689	965.365	912.658	1249.93	1303.47	536.951	798.873	806.003	847.308	1290.73	1209.84	1066.26	1028.09	617.731	1275.36	902.305	1063.95	1855.04	1622.97	1226.5	1183.8	1019.82	1287.08	1618.65	1607.86	1351.45	1213.41	584.633	705.345	1788.06	1702.65	333.81	1098.87	529.426	470.83	610.245	452.311	613.003	477.023	604.344	531.878	488.321	515.313	18.1038
Cyth3	1839.68	1876.98	700.787	694.524	667.68	671.162	634.939	675.822	1361.1	1166.01	968.56	371.891	1510.7	2640.41	2224.74	2091.03	3097.43	2752.81	806.004	1298.11	881.776	650.789	361.875	372.211	854.646	692.673	1389.54	1207.94	2303.08	2226.8	1905.57	1512.96	1239.03	1344.67	213.078	403.354	971.296	829.938	278.534	260.492	315.32	302.866	424.467	355.253	654.56	530.774	706.096	666.212	1287.03
Rbpj	1837.64	1676.77	1427.45	1418.97	1481.72	1609.37	1462.59	1483.05	1135.99	1141.02	1494.37	1325.33	1398.52	1432.08	1540.11	1412.49	1062.2	1001.13	1318.49	1115.88	1343.54	1263.95	816.693	625.698	1553.43	1448.59	1357.75	1223.54	1239.18	921.301	1107.97	1271.82	350.215	371.594	547.302	707.987	856.072	389.011	369.401	379.316	477.628	428.679	562.579	521.955	795.828	522.512	897.69	698.737	668.909
Dek	1832.8	1656.74	2264.24	2138.75	2074.78	2037.08	1916.71	1893.47	2003.18	2224.07	1962.63	2051.57	2276.99	1566	1942.17	1935.29	2499.37	2645.52	1819.5	2276.62	8320.71	8230.77	2143.25	2332.92	2272.47	2279.34	2542.26	2690.35	2134.61	2027.17	8229.88	9804.77	2813.21	2661.06	1899.44	1925.79	1121.3	1537.37	1781.77	1666.02	6656.45	7226.16	2011.89	1743.86	1254.03	1356.17	1572.53	1012.92	1868.27
Tspan3	1831.28	1796.62	1990.68	1955.11	1945.28	1951.2	2340.52	2236.25	2200	1884.16	1285.83	739.835	1783.92	1275.69	1790.98	1824.28	1631.75	1900.01	1710.33	2008.78	1882.47	1888.75	1234.73	933.355	2037.13	1878.05	1521.53	1598.07	1411.12	1618.11	1364.66	1315.11	883.076	825.676	1272.57	971.31	595.355	933.35	267.273	235.282	424.079	457.416	366.101	291.466	386.781	635.664	390.174	343.926	91.6376
Hspe1	1831.06	1876.52	2058.76	1978.72	2108.37	2036.8	1921.06	1898.95	1974.73	1998.75	2379.09	2268.03	1075.35	866.996	2651.02	2831.32	3365.84	3577.28	2380.77	2015.26	2039.42	2100.05	1447.87	1086.3	1811.46	1923.68	2316.97	2417.71	1815.14	2023.26	1650.69	1994.31	1759.4	2415.82	819.435	1416.56	633.611	1305.51	1380.05	1312.2	1519.16	1300.14	1440.07	1186.3	921.033	800.988	571.697	489.926	2074.44
Pbrm1	1828.5	1802.1	1779.21	1896.48	1867.9	1891.04	2106.45	2019.16	1595.29	1640.98	1424.93	1520.26	1699.68	1989.26	2208.3	2201.22	2030.21	1727.67	1954.65	1296.98	2401.06	2479.38	1103.31	993.638	2458.01	2426.33	2194.37	2063.27	2317.14	2373.92	3051.7	2768.95	3025.39	907.256	1154.8	1253.36	1419.34	1070.77	1275.42	1253.53	1889.1	1868.68	1257.57	1271.05	1525.15	1220.84	1883.18	1719.06	1107
Hnrnpab	1827.34	1703.03	2112.39	2011.06	2227.08	2150.56	2243.74	2180.9	1686.27	1697.96	2595.52	2295.75	2133.81	1967.41	3133.19	3175.7	4016.52	4090.32	2744.65	1796.06	4499.88	4396.3	2581.69	1904.19	2519.76	2500.36	2418.75	2419.01	2583.08	2660.14	4816.47	5036.49	2877.44	2673.68	1530.93	2175.85	1621.69	2224.99	1946.85	1797.18	3971.98	3494.65	2087.07	1902.74	1315.73	1976.35	1982.03	2199.98	2510.37
Gata6	1821.3	2045.37	211.757	180.491	111.536	111.244	84.0389	85.6952	279.454	428.166	97.2173	88.8738	238.745	218.245	144.503	160.684	86.9947	30.089	197.931	179.452	198.725	222.297	2222.13	2449.89	443.502	393.435	1945.26	2215.07	8.97785	26.7992	325.393	663.959	0	184.967	529.484	496.932	487.941	372.518	1047.72	1242.52	877.812	1014.78	1241.66	1293.73	1715.13	1693.06	2515.77	2891.73	13.4069
Scgb1a1	1814.93	2339.37	2053.21	2321.44	1903.99	2272.35	1740.31	2036.7	2395.42	3051.88	7883.17	16615.5	2353.08	4764.98	1885.5	2311.39	2325.61	3272.17	1687.35	1792.54	1732.45	2031.34	3670.19	34762.1	1756.72	2331.26	2505.48	2663.64	2569.74	2750.67	2012.17	2153.85	11462	14615.5	636175	702427	78286.6	176462	1697.66	1958.05	1316.69	1730.55	3091	3969.3	11046.5	20113	3849.94	3377.71	1953.87
Golim4	1812.98	1910	1049.12	1045.33	1113.04	1037.69	1535.3	1412.47	1358.33	1215.93	1012.35	956.243	1680.53	1730.9	2270.06	2206.56	1943.91	1965.14	2633.29	1562.97	1246.82	1187.71	1136.75	1026.81	2244.23	2378.22	1629.66	1585.76	1712.04	1618.03	1572.76	1592.66	1168.54	1241.17	314.792	526.524	888.881	802.97	371.071	323.591	404.871	327.394	522.466	476.279	589.875	887.661	990.19	1008.77	351.478
Sntb2	1809.16	1977.73	574.209	619.672	515.737	510.175	504.769	518.055	999.531	1059.34	361.196	252.529	722.083	451.985	1368.6	1176.36	816.63	907.557	1856.36	1125.4	580.994	534.433	1220.12	1675.62	1478.87	1541.27	1338.81	1244.22	579.397	584.582	650.236	781.809	405.095	227.977	351.286	507.964	799.112	474.294	348.435	429.152	285.859	261.901	427.918	521.161	459.414	385.562	402.392	470.607	300.564
Scand1	1806.48	1745.4	2212.19	2081.4	2175.36	2140.61	1860.19	1958.83	1860.59	1732.28	2350.71	2155.44	1911.64	1118.53	2296.74	2259.78	2196.11	2330.39	1600.76	2742.2	1887.62	2060.63	1662.21	1433.57	2150.9	2019.97	1518.67	1562.91	2478.04	2376.72	1824.95	1789.5	1062.33	2045.27	2772.28	2433.92	1513.8	1687.05	1213.66	1177.71	1252.15	1319.85	1476.57	1380.15	1682.68	1871.87	1561	1551.56	2451.89
Dpysl3	1801.6	1750.66	1265.29	1199.06	1178.37	1011.94	1139.71	1133.81	1182.4	1042.17	586.319	738.989	1367.8	1308.41	166.089	142.475	116.933	73.1809	782.232	559.689	785.846	766.197	827.272	616.648	340.232	288.846	449.077	474.025	39.5993	52.8959	135.134	219.666	527.648	177.482	85.5779	202.38	67.4488	245.067	15.8689	10.6212	4.79772	9.63971	39.761	21.6281	112.126	87.9907	11.657	36.2587	12.2883
Snrpf	1798.55	1552.52	2451.36	2295.24	2553.19	2229.13	2098.74	1983.61	1995.8	1758.98	3629.61	2212.49	2102.29	2080.93	2669.27	2627.82	3727.02	3781.12	2313.83	2143.57	4003.57	4028.94	1427.42	967.817	1953.89	1901.98	2421.94	2323.74	2330.48	1983.58	3483.06	3818.22	2239.18	2957.73	1009.41	1504.8	683.156	1197.66	1719.04	1469.58	3010.67	2802.52	1914.66	1444.28	742.546	1041.96	871.405	751.343	1742.3
Uqcr11	1796.68	1722.74	3325.52	2943.8	3734.51	3180.59	3679.64	3132.59	2246.54	1819.86	4163.23	2759.5	1798.64	2302.62	3142.25	2986.06	3590.04	3190.7	2867.68	2934.7	2892.67	2963.59	3366.97	2240.88	2660.78	2447.05	3188.53	3052.74	3060.43	2955.18	2560.36	2454.65	2444.93	3020.27	2978.69	2918.79	1352.3	2071.94	3102	2426.19	2978.37	2313.83	2854.48	2249.49	1661.48	2073.06	2088.75	1601.9	2670.18
Ndufv3	1794.48	1618.12	1812.13	1734.4	1773.22	1666.41	1635.48	1607.82	1769.43	1704.76	2123.63	2228.92	1329.36	830.012	1533.01	1507.75	1733.96	1376.97	1900.62	1758.78	1590.22	1452.25	1706.69	1409.61	1449.9	1393.85	1921.15	1937.02	1079.37	1341.39	964.525	1284.99	1788.33	1398.45	817.361	1434.03	1702.99	1488.56	1187.61	1033.05	1008.55	950.851	1245.2	999.895	1063.97	1126.91	1049.79	1007.38	1863.95
Sema5a	1794.04	1679.46	1467.98	1555.88	1533.76	1698.36	1942.61	1996.07	1885.18	2121.79	905.762	572.596	807.195	1140.65	311.735	237.947	413.292	325.245	615.93	859.493	1341.08	1483.15	886.096	972.631	446.9	411.584	3908.67	3169.18	530.957	463.891	1105.64	1598.07	518.022	181.32	27.5101	332.993	501.564	325.504	130.857	124.466	275.262	281.083	251.854	203.365	885.234	303.895	811.241	1005.21	16.056
Hnrnpd	1792.19	1610.75	2416.46	2177.72	2308.31	2320.86	2291.74	2261.7	2116.4	2019.51	2041.59	2253.73	2554.41	3014.31	2640.89	2690.07	3246.9	3514.56	2564.42	2425.24	4322.7	3839.84	1415.63	1351.57	2034.28	2006.76	2276.32	2602.13	2593.07	2347.67	3745.75	3991.75	1576.55	2231.44	1271.7	1597.56	1327.68	1561.09	1349.88	1129.7	2396.54	1996.12	1583.37	1403.71	1976.12	1580.05	1627.69	1479.13	1709.49
Tbrg1	1789.66	1968.06	1517.23	1403.23	1389.64	1540.84	1387.74	1381.46	1535.49	1355.08	1074.68	1321.08	996.644	1160.88	1545.17	1565.42	1597.36	1515.53	983.613	1524.65	1307.08	1276.59	2364.82	1590.48	1253.53	1294.11	1553.5	1585.48	1396.1	1510.24	1111.54	1097.95	855.447	806.204	893.822	1157.14	836.27	975.774	571.89	511.468	636.719	459.817	684.191	693.115	970.087	1407.86	1711.35	1782.67	1104.47
Emilin1	1788.28	1536.16	1957.78	1836.77	1771.83	1691.82	1916.74	1947.63	2015.03	2076.6	1338.23	731.61	1843.42	1339.95	1370.75	1452.53	1571.11	1418.67	1920.25	1715.83	1812.47	1960.22	140.464	430.748	1663.14	1577.44	970.117	941.417	655.482	637.134	523.926	709.297	304.273	450.805	76.7611	216.145	916.415	956.036	42.4179	25.7901	82.8412	23.8986	139.665	82.4888	434.92	139.384	45.9996	38.5949	459.6
Eif4g1	1787.68	1578.76	1280.64	1276.44	1273.92	1323.36	1559.14	1513.57	1519.39	1493.28	1237.6	712.157	1863.84	1650	1544.64	1518.53	1732.19	1642.61	778.056	1177.93	1607.95	1558.59	1555.77	1385.6	1541.71	1566.37	1729.83	1659.99	1677.01	1561.64	1703.67	1694.96	1040.9	2030.17	965.809	1157.68	777.447	1144.95	1057.39	942.314	1174.75	1103.69	1178.77	1128.97	1395.47	1871.24	1995.49	1872.62	1276.49
Gpm6b	1785.61	1644.26	2114.76	2397.35	2591.28	2773.86	3307.73	3538.44	1871.04	1848.83	988.548	969.449	1492.62	1910.68	1803.8	1911.06	1288.12	1475.4	1856.63	1430.45	1630.84	1847.9	132.71	83.2235	703.095	687.866	441.678	499.942	1757.55	1832.32	1221.92	1234.87	1372.14	1112.3	132.439	180.736	694.589	326.878	291.392	288.426	244.852	130.387	353.708	267.01	81.3966	42.8769	42.3944	84.1218	20.1365
Idh2	1785.02	1697.1	2099.61	2039.11	1964.12	1950.25	1897.67	1948.39	1829.04	1818.21	1918.76	1604.19	1349.98	1205.61	2031.25	2023.08	1869.22	1954.95	1831.63	2039.72	2986.1	3047.58	1601.96	1775.97	1646.49	1702.21	1985.59	2032.57	1300.97	1329.04	2487.57	2436.13	1759.46	1538.8	1055.44	1408.81	769.451	1130.38	1542.51	1413.26	2203.7	1929.98	1431.28	1425.79	450.978	371.104	475.862	467.86	562.014
Hnrnph1	1784.02	1882.7	2220.43	2340.35	2355.97	2526.72	2445.84	2560.97	1870.76	1954.29	2277.99	2399.48	3083.28	2275.46	2483.13	2476.51	2869.41	2861.22	1832.09	2732.3	3105.17	3487.47	1924.51	2078.75	1955.81	2137.98	2405.25	2280.29	2376.94	2120.5	2733.32	2799.66	2805.93	1594.41	1094.97	1255.33	2076.15	2062.19	1627.52	1789.24	1923.53	2230.09	1916.62	2007.34	2274.93	1835.05	2470.71	3373.44	1439
Anp32b	1783.6	1908.26	1817.54	1781.52	1848.28	1823.36	1876.23	1777.48	2070.34	2037.92	1870.79	2219.66	1481.98	1664.18	2301.44	2464.66	3674.02	3812.03	1542.58	2078.09	5710.29	5515.97	1719.76	1531.4	1958.47	2015.37	2477.69	2808.3	1702.98	1573.64	4919.81	5275.3	2349.34	2596.53	1486.64	2287.6	1916.89	2392.93	1262.5	1137.31	4081.36	3908.1	1689.96	1343.94	964.676	1458.15	1587.95	1167.02	3045.94
Ndufc1	1782.22	1513.09	2668.24	2356.33	2801.58	2450.79	2552.22	2350.78	1767.77	1621.26	3166.02	2588.16	1662.86	1858.88	1883.18	1856.85	2460.41	2332.06	1150.44	1581.1	2964.4	2754.11	1362.76	1055.12	1717.22	1559.65	1734.24	1815.56	2203.71	2080.94	2020.57	1931.08	2797.51	3471.37	1591.57	1467.7	1485.4	1189.85	1348.46	1038.81	1879.94	1317.63	1354.66	1026.12	1437.94	850.127	957.799	769.907	1819.16
Hnrnpf	1780.3	1897.67	1882.27	1956.94	1841.57	1996.18	1867.67	1839.11	1851.36	2065.53	2281.75	2319.23	2144.67	2625.83	2826.9	2913.11	3368.99	3539.17	2770.99	2514.01	3165.4	3316.16	2025.94	1761.26	2305.28	2373.23	2239.14	2466.93	2418.44	2609.85	3378.04	3907.34	2879.55	2752.89	3947.59	3881.47	2409.53	2699.86	1456.26	1424.3	2635.71	2450.65	1805.01	1616.54	1508.15	1833.19	1486.58	1747.24	3859.86
Sar1a	1778.64	1880.64	1278.38	1230.84	1219.4	1174.78	1314.31	1301.79	1582.1	1577.88	1364.03	922.277	1033.66	1708.42	1284.98	1297.64	1259.43	1231.37	1160.17	952.145	1209.68	1232.4	1526.83	1412.53	1281.84	1324.57	1011.28	1120.75	1009.59	948.905	983.717	1036.38	710.918	789.655	610.024	658.675	725.931	937.068	710.659	649.627	701.538	619.384	774.346	688.927	985.314	820.081	1157.14	1042.56	672.689
Ankrd11	1775.7	2104.99	2290.61	2046.3	2399.91	2343.37	2682.34	2666.66	1901.35	1929.18	1666.36	1672.75	3603.78	2173.9	2370.62	2357.53	2410.62	2361.03	2989.19	2132.44	2920.74	2593.94	1896.83	2272.7	2699.99	2580.69	2573.6	2265	2727.08	2278.7	2873.84	3080.07	2038.76	1546.56	1195.63	2045.18	2680.16	2677.54	1043.55	974.685	1552.12	1332.65	1669.2	1596.37	3838.46	3531.6	4224.15	4137.51	2406.58
2900097C17Rik	1772.51	1739.92	1517.4	1576.98	1551.39	1579.3	1617.07	1676.42	1602.96	1731.42	1443.14	1256.22	1764.47	1330.81	1428.35	1403.89	1301.78	1351.19	2218.05	1249.18	1210.45	1069.67	1558.21	1022.9	1654.29	1691.36	1365.14	1264.75	1175.73	1143.12	890.486	1096.24	1065.31	1295.68	934.136	883.195	1090.29	1034.8	821.679	863.695	558.43	657.872	863.448	843.393	805.324	1215.95	1200.82	1371.47	1104.46
Atp5mpl	1772.46	1655.1	2474.16	2273.82	2637.84	2249.99	2392.46	2032.73	1907.33	1654.42	3435.29	2737.38	2487.23	1170.29	2914.75	2559.9	3390.42	2920.57	1842.08	1658.18	2663.91	2323.23	1656.43	840.569	1961.76	1711.59	2156.37	1699.95	2364.56	2106.6	2241.26	1950.52	2579.49	2499.06	2487.18	2023.04	1980.95	2305.36	1596.48	1367.56	1970.95	1650.26	1872.72	1345.68	1456.26	1578.8	1344.29	1284.3	2917.17
Fam129a	1772.38	1926.61	149.408	149.921	160.741	133.88	231.064	159.547	1058.21	1540.49	518.304	470.181	74.198	32.1234	3158.82	3032.96	2852.94	2999.28	1249.92	1314.44	245.116	144.945	390.309	292.705	724.844	669.893	4019.53	4054.8	156.174	100.743	901.478	950.802	141.913	297.963	408.254	312.019	758.959	867.132	236.81	267.624	197.14	157.191	402.144	365.506	347.171	314.703	102.81	119.644	3253.94
Rap1b	1771.24	1544.04	1345.72	1309.02	1326.48	1205.85	1331.62	1222.97	1490.65	1435.22	1672.12	1682.17	1666.83	1349.49	1640.28	1557.59	1556.89	1557.59	1013.27	1495.77	1198.41	1241.23	903.723	1046.31	1600.99	1545.22	1335.5	1425.24	1928.69	1991.31	1873.69	1433.48	2316.1	2024.44	669.307	1198	1588.74	2443.49	1175.71	1089.01	1156.15	1124.5	1395.13	1460.3	2645.2	3028.12	2394.46	2372.7	3016.75
Islr	1769.43	1933.18	1640.55	1653.15	1096.3	1203.59	1073.33	1053.45	1969.15	2302.27	791.248	337.319	704.862	1050.19	835.852	827.758	441.956	433.635	1181.41	897.411	1010.94	1176.06	113.039	197.78	883.9	846.022	642.881	527.032	287.322	333.287	302.23	360.175	308.231	395.759	16.8571	27.8777	300.74	507.55	12.9955	8.45129	0	6.72593	55.7263	20.6189	14.9458	93.6059	54.9068	29.5305	10.3705
H1f0	1767.68	1926.21	1420.07	1476.35	1292.13	1265.98	1139.24	1336.51	1760.82	1780.44	1430.9	1985.81	1570.84	1610.94	1536.96	1442.92	1619.97	1539.12	1029.73	1507	2922.29	3051.34	1812.64	2051.31	1678.96	1629.52	1511.24	1679.77	1721.8	1613.04	3266.78	3485.26	708.071	2325.78	965.953	1088.38	1386.09	1129.27	1595.65	1420.32	4240.73	4962.43	1756.35	1418.61	576.57	539.365	898.316	550.918	329.33
Cyb5a	1767.08	1816.98	1344.05	1258.37	1371.27	1351.89	1220.58	1288.59	1505.85	1558.97	1481.73	1171.6	1791.8	1214.51	1143.01	1015.99	918.64	807.736	1222.92	1202.97	1071.85	1027.17	1649	1241.58	1035.11	1091.88	1133.46	1330.66	1161.03	1279.12	1023.18	799.117	1344.67	1365.58	3399.82	3550.1	2125.11	1747.29	2705.53	2757.2	2537.8	2519.67	2390.73	2513.47	1453.03	1650.42	1880.43	1694.6	2125.31
Clk1	1765.42	2088.41	2085.84	2134.06	2007.47	2202.29	1812.46	1806.74	1835.08	1843.42	1069.45	1376.84	2057.35	1665.77	2202.59	2208.5	2110.47	2062.4	2549.5	1801.66	1724.7	1436.74	1710.15	2533.65	2175.46	2167.48	2143.61	1855.4	1888.08	1708.84	1345.34	1338.15	1591.17	888.499	1580.34	1216.75	2452.53	1550.49	1830.48	1943.75	1580.38	1350.88	2320.74	2331.67	3284.81	2261.07	2820.66	3339.9	962.282
Manf	1762.32	2472.79	1788.05	1912.18	1878.71	2003.06	2149.08	2211.1	1681.47	1874.7	1103.6	1366.27	1684.47	1954.62	1683.49	1944.41	1903.93	1903.57	1553.17	1655.41	2432.05	2513.41	1530.38	1732.77	1473.44	1529.45	1279.79	1702.07	1890.96	2197.02	2454.79	2814.01	780.922	1200.55	724.668	1190.8	671.031	1217.42	1358.08	1129.69	1528.24	1525.42	1339.15	980.695	786.632	1092.08	1037.37	1380.15	1229.03
Sec31a	1762.17	1919.37	1042.83	1048.39	969.55	980.389	990.233	1010.55	1398.25	1519.67	744.22	616.105	708.12	1039.44	1624.45	1556.69	1232	1202.44	1680.46	1323.98	777.729	776.496	1216.8	924.5	1466.81	1554.57	1124.07	1025.47	977.685	961.056	682.827	761.915	1124.58	540.768	410.473	580.042	851.315	940.198	502.96	450.719	375.371	368.302	544.618	469.959	710.21	1130.23	869.728	856.374	584.413
Grcc10	1760.44	1667.19	1732.42	1805.36	1853.14	1764.03	1741.58	1569.65	1616.58	1660.18	2163.14	1806.54	2647.3	1278.79	2194.45	2091.32	2526.73	2571.37	1691.31	1819.73	1345.46	1351.77	1945.24	1754.86	2153.04	1965.44	1922.88	2101.25	2215.41	2366.73	1566.81	1718.76	2273.25	2452.83	1903.51	1586.95	1497.17	1472.47	2045.94	1930.06	1697.59	1667.32	1917.73	1845.61	1005.32	1383.78	1187.18	1191.75	1007.54
Srrm1	1757.26	1777.24	1838.67	1740.15	1850.05	1844.88	1964.4	1889.79	1859.37	1791.19	1453.67	1820.43	2895.41	1732.21	1969.46	1928.72	2182.52	2090.46	2495.08	1868.37	3097.05	2769.29	1550.46	1548.35	2028.95	1871.2	2076.58	1999.35	2029.24	1948.62	2605	2845.89	1672.87	1228.46	1875.51	1668.47	1652.58	1055.87	1557.23	1357.68	2060.5	1600.69	1780.34	1674.18	2507.31	2242.81	2682.65	2581.74	1601.73
Ier3ip1	1756.57	1737.94	1641.36	1652.19	1890.64	1774.33	2051.61	1944.86	1712.92	1547.45	1298.56	1002.14	1389.98	1604.36	1581.74	1534.18	1560.51	1497.45	1952.74	1440.47	2273.53	2324.83	1084.55	792.049	1660.4	1513.82	1101.09	1102.46	1275.59	1265.52	1533.93	1277.86	886.716	1145.24	931.513	934.015	582.256	850.455	838.06	635.156	988.399	961.08	823.91	674.865	1117.16	868.594	1080.53	844.25	1620.69
Hes1	1753.33	1672.14	1982.66	1429.69	1273.72	1187.94	950.044	798.461	1570.92	1587.87	1243.17	671.649	2399.44	1163.19	1782.54	1511.17	1289.62	1152.55	1218.92	1629.77	1282.93	1271.49	1027.45	631.663	1765.26	1454.41	2149.26	1954.21	2905.63	2719.58	2623.46	1825.57	1177.19	1577.17	7966.95	7040.21	2154.13	2369.27	2113.71	1875.83	1864.96	1552.88	2175.03	2003.95	3075.8	3211.48	4047.48	3667.06	51.9501
Hcfc1r1	1751.17	1588.2	1354.91	1313.93	1364.06	1271.52	1174	1211.32	1481.6	1490.2	1731.22	1383.63	773.739	420.922	918.944	850.177	1030.53	732.277	979.315	1284.32	916.21	1051.5	2487.17	2089.88	1087.14	898.988	2201.68	2324.48	698.094	630.177	622.948	638.573	472.419	577.74	1556.12	1275.18	220.186	682.227	764.625	680.304	785.735	702.013	839.154	677.797	579.409	700.483	677.916	748.76	1695.08
Atraid	1750.49	1784.6	1737.55	1795.91	1559.78	1587.33	1568.49	1583.01	1817.89	1821.33	804.983	471.607	849.918	1004.58	1282.66	1262.04	1097.53	1071.48	1590.89	1890.02	1392.83	1310.44	1091.97	1229.1	1513.95	1575.12	1069.53	1157.67	1268.06	1398.04	1097.04	885.788	982.274	792.893	271.5	789.301	545.352	571.634	772.338	695.812	643.807	573.002	781.732	679.192	675.222	639.325	600.662	661.151	728.38
D8Ertd738e	1749.19	1775.1	2321.04	2205.6	2208.79	1987.45	1815.26	1848.02	1922.04	1735.11	2257.72	1968.72	1338.79	1355.16	2181.53	2167.63	2646.21	2461.47	2247.76	2186.59	2443.9	2485.88	1916.09	2402.53	1979.62	1947.56	1631.4	1948.32	2021.35	2098.84	2242.71	2231.13	1787.92	1820.31	1608.06	1611.72	1059.5	1898.58	1475.53	1363.68	1880.72	1596.72	1551.46	1476.8	1384.16	1137.67	983.646	1249.31	2058.73
Ndufb4	1748.91	1583.22	2433.99	2237.12	2597.12	2305.72	2439.86	2144.51	1783.88	1732.02	2625.47	2162.25	1441.68	1591.13	1924.67	2025.67	2282.28	2094.92	1511.63	1471.85	2480.66	2415.11	1227.36	1389.3	1736.05	1587.3	1811.51	1821.18	1855.69	1815.27	2105.36	1688.6	1411.71	2017.86	1261.06	1100.59	521.821	1135.04	1516.39	1223.8	1740.05	1562.86	1432.84	1098.73	971.725	1132.1	1224.03	1000.95	1605.25
Ubap2l	1747.15	1622.64	1684.72	1599.51	1716.56	1722.79	1839.16	1783.26	1759.9	1518.01	1665.04	1169.37	2299	1594.58	2016.88	1961.42	2078.83	1941.88	2303.51	1547.3	1723.94	1750.36	1215.29	1574.55	1831.7	1754.13	1758.01	1625.86	1930.59	1851.6	1653.06	1702.71	1468.87	1811.04	1547.21	1637.23	1001.34	1616.01	1262	1182.53	1241.31	968.582	1280.21	1321.31	1359.44	1538.45	1779.5	1568.14	1243.38
Osr1	1744.39	1908.3	286.999	298.149	172.957	180.562	143.801	143.408	807.789	1066.7	176.794	106.251	166.55	171.757	238.68	244.479	145.662	149.47	156.263	335.918	257.937	252.017	155.101	372	313.079	313.67	1031.45	1440.33	20.7923	8.09885	136.642	556.95	0	12.9083	0	7.51394	92.3102	149.093	3.41596	3.13553	0	4.70038	29.4829	20.817	10.0073	12.95	12.2647	12.8127	0.632286
Snhg8	1737.51	1581.06	2180.14	2004.36	1890.32	1842.41	1473.36	1563.75	1751.75	1777.28	2112.93	1828.27	1521.97	1488.84	1214.2	1159.03	1388.57	1440.7	1161.1	1485.78	1779.6	1532.47	1384.72	1055.15	980.831	1021.34	1362.4	1307.01	864.477	791.674	934.552	867.014	1143.79	839.007	242.882	429.325	539.58	679.085	1238.79	1355.45	1080.47	1174.75	1218.66	1186.64	367.895	427.759	398.555	319.827	456.799
Spon2	1734.15	1854.58	576.748	468.058	330.764	263.937	213.887	186.797	807.41	653.142	617.299	211.286	189.89	105.521	6691.05	5991.14	3094.48	2979.58	5369.49	3914.41	304.871	257.34	161.128	321.942	8332.62	7519.2	1310.69	1112.83	3187.59	3406.21	2418.7	2462.46	1378.16	980.591	50.2136	240.473	1573.42	675.543	41.5281	21.8624	252.644	69.8358	204.455	72.1843	178.369	176.574	65.7601	58.8175	37.3441
Ssr1	1732.39	1757.15	1643.44	1638.51	1578.15	1717.95	2033.78	2032.37	1719.57	1653.62	1224.45	694.68	1763.12	2675.15	1225.21	1247.64	1331.9	1289.78	1579.49	1509.07	2238.33	2302.7	1040.1	859.398	1059.88	1000.27	1022.63	1106.89	1259.46	1191.51	1641.83	1623.77	552.984	832.112	600.794	775.419	1540.62	1209.37	1185.82	950.255	1149.03	907.133	1051.13	882.635	668.539	744.845	808.673	930.418	964.153
Arglu1	1731.66	1860.41	1916.17	1972.27	2312.23	2289.45	2549.71	2396.04	1849.58	1902.75	1508.02	1666.5	2674.18	2085.31	2678.12	2838.87	2732.69	2849.52	2381.24	2369.26	1927.55	1980.56	1331.99	1281.28	2355.11	2171.64	2705.55	2586.33	2974.09	2673.88	2508.25	2501.83	2591.51	3282.64	2215.41	1793.57	2508.96	2167.25	1391.67	1365.71	1878.11	1674.53	1824.4	1702	3281.57	2844.47	3204.73	3283.92	856.731
Pdcd5	1731.61	1600.67	2046.85	1943.38	2296.52	2036.26	2067.82	1924.88	1950.13	1741.9	2285.12	2359.06	1905.89	1607.52	2274.22	2341.57	2431.92	2648	2706.48	1726.55	2417.26	2492.22	1493.96	1003.71	1907.11	1991.83	2422	2501.8	2136.09	2115.37	2400.31	2566.05	2713.21	1933.35	1898.25	1510.63	588.545	1127.39	981.446	868.592	1508.15	1013.13	1204.64	896.85	940.073	1181.55	1103.25	988.625	1428.13
Igf2r	1728.21	1686.86	1345.79	1420.79	1258.18	1400.8	1711.69	1692.71	1427.27	1339.56	473.229	414.027	1245.96	1116.48	573.307	571.537	593.901	617.601	1249.57	1559.34	1539.54	1426.39	432.554	684.794	584.354	574.753	2509.36	1819.49	4442.02	4573.8	3922.26	3640.73	2614.91	2307.49	805.915	886.787	804.729	620.385	309.016	329.373	371.723	324.628	463.825	410.192	471.993	357.189	721.53	820.022	126.67
Srsf11	1727.44	1952.83	1892.11	1905.67	1967.83	2057.61	2141.53	2049.95	1887.52	1952.65	1551.32	898.105	2036.73	2336.41	2411.36	2410.7	2348.67	2321.78	2581.77	1995.56	2524.69	2155.63	1286.76	1488.25	2151.49	2084.35	1921.39	1763.1	2155.87	2052.88	1994.59	2298.22	2289.73	1482.64	1251.13	1424.27	1651.24	1103.06	1432.12	1473.73	1609.39	1713.17	1736.22	1830.94	3300.03	2428.19	3834.09	3977.21	1330.34
Snrpe	1724.78	1578.38	2242.39	2125.64	2285.29	2225.21	1968.8	1935.93	2072.63	1990.7	2813.8	2759.07	1764.61	1682.3	3232.78	3271.48	4232.27	4210.74	2167.01	2087.59	3687.36	3598.3	1696.02	1290.05	2347.75	2301.56	2217.66	2289.67	2374.98	2226.24	3497.22	4025.32	3344.05	3380.22	1579.35	1873.09	1285.69	1632.05	1374.8	1319.16	2836.38	2495.5	1716.75	1326.17	877.47	1168.77	1065.11	1050.43	2013.37
Crtap	1723.82	1758.18	1003.83	982.477	900.455	886.189	911.755	890.234	1348.01	1308.37	350.798	403.55	837.522	360.57	909.908	947.092	929.128	1046	479.337	1018.19	1051.92	945.894	1267.09	1067.02	834.005	828.495	664.795	846.085	909.425	901.077	703.998	871.246	820.656	564.293	101.825	253.005	344.883	589.817	116.844	101.954	208.747	143.829	172.788	133.769	122.478	168.32	152.227	141.474	162.784
Mrpl33	1723.75	1685.69	2130.45	2193.86	2257.35	2104.27	2166.79	2002.32	1807.71	1686.21	2846.3	1754.31	1460.82	1528.42	1604.28	1611.5	1963.33	1892.43	2006.5	1857.54	2823.74	2787.69	2058.95	1024.01	1835.8	1815.84	2168.99	2277.63	1479.45	1509.57	2170.34	2373.19	990.643	2284.07	1564.62	1774.69	812.305	1362.32	1034.26	866.884	1266.39	1638.98	1202.47	945.35	1016.01	1366.4	1044.2	775.998	2370.95
Ndufs5	1720.93	1604.73	1968.49	1895.66	2300.49	2057.94	2150.5	1943.93	1546.98	1669.62	2881.19	2486.76	1611.29	1306.39	2443.35	2496.66	2701.73	2484.66	2040.6	2377.61	2236.67	2167.83	1064.29	1183.66	2409.27	2325.33	2180.01	2110.07	2773.62	2550.52	2604.8	2549.9	2147.1	2165.66	2238.18	1792.6	684.442	805.115	1180.48	1062.48	1448.15	1537.05	1326.61	1037.64	1107.46	1619.18	1227.39	1057.64	1630.64
Pura	1720.42	1795.9	1509.96	1628.67	1518.88	1660.54	1664.49	1646.48	1662.35	1977.82	1215.92	1016.37	1217.21	1433.28	1698.55	1749.84	1385.29	1304.32	2063.66	1810.63	1567.76	1371.77	1339.76	1204.53	2152.49	2136.43	1612.78	1672.5	1435.47	1514.64	1035.12	1327.12	1597.17	1415.13	1134.7	917.401	578.293	1550.66	926.627	1012.15	1060.22	844.148	1119.34	1102.59	1090.28	1698.88	1500.26	1776.53	390.704
Pim1	1717.96	1294.08	1212.85	1415.61	620.852	753.066	356.695	401.175	1362.56	1523.18	1275.36	548.924	645.366	489.189	659.466	802.936	638.813	571.893	1026.7	809.494	1047.72	798.944	1299.45	2290.85	696.289	975.401	1155.43	1074.64	199.255	318.72	625.242	831.621	478.487	592.535	487.517	944.857	1211.33	1866.74	572.397	472.554	654.819	437.194	961.083	718.283	1348.18	1142.83	499.905	526.023	3762.38
Arpc5	1717.36	1734.84	1819.64	1828.21	1909.88	1922.19	1867.38	1987.17	1755.09	1671.85	2184.26	2543.23	1294.73	1548.21	1603.29	1581.61	1444.15	1463.02	1568.95	2193.13	1693.37	1803.15	1340.53	1338.79	1511.73	1448.4	1983.4	2004.24	2481.51	2500.01	2227.36	2221.87	2932.61	2800.81	1391.26	1643.33	1782.84	2434.27	1080.21	948.076	1020.25	906.995	1400.21	1195.62	2072.28	2097.19	2111.57	2613.06	6943.96
Tmem258	1714.14	1796.78	2009.18	1952.81	2149.72	1931.83	2140.78	1964.83	1618.67	1487.37	2303.15	1796.91	1456.01	2174.52	2229.45	2091.23	2088.17	2031.18	2304.59	2109.62	1876.83	1831.19	798.396	975.876	1720.6	1562.29	1370.61	1325.31	1737.25	1625.65	1659.26	1374.01	1395.08	1022.82	765.778	913.61	719.394	1580.69	1424.69	1143.08	1217.88	994.135	1332.05	989.545	691.099	508.392	802.812	522.095	1168.49
Gpx7	1713.38	1573.92	1008.09	1043.34	929.89	854.312	881.661	806.618	1076.46	1240.69	880.469	469.867	494.344	926.006	969.185	878.136	983.363	925.411	925.601	803.486	1506.52	1582.05	1054.56	353.679	956.655	896.604	674.493	570.223	379.65	347.568	896.808	913.019	302.731	242.165	239.729	186.528	396.087	374.964	156.372	136.966	144.245	93.4494	171.145	140.461	105.661	171.436	112.512	120.104	11.432
Grn	1711.61	1689.6	857.855	853.159	873.67	798.115	847.135	851.365	1337.35	1381.81	1304.04	219.707	1058.13	457.315	1201.46	1225.19	885.899	958.779	1221.13	1215.77	944.884	852.789	2989.09	3239.96	1445.53	1309.98	875.088	890.59	1269.24	1350.03	840.728	815.677	1343.62	1359.53	312.028	796.517	1574.24	1963.44	738.068	831.483	763.861	678.863	986.057	939.693	1476.24	1455.29	1864.65	1585.92	8067.84
Micos13	1710.9	1646.11	2428.75	2328.8	2394.69	2378.01	2313.79	2186.95	2011.52	1794.78	2467.59	2669.6	1712.38	2254.35	1606.49	1615.3	1812.08	1681.17	1675.29	1469.32	2191.54	2126.46	1425.39	1238.48	1366.66	1336.3	1395.79	1445.91	1506.22	1580.57	1481.4	1346.73	760.374	1989.61	1804.59	1260	991.413	637.785	1379.83	1273.47	1419.21	1466.89	1368.46	1307.51	1151.65	1082.9	1109.04	760.37	1336.3
Palld	1704.1	1235.65	6977.12	7267.87	7917.84	8314.98	9175.6	9303.88	3578.19	3040.94	5278.42	5125.99	4529.08	6014.15	6569.39	6575.43	4986.15	4723.11	4225.24	6681.7	4489.61	4854.63	617.367	888.481	7487.21	7198.21	1291.74	1566.62	688.794	581.41	742.314	742.876	1456.33	1216.1	314.283	516.14	1084.54	1843.16	53.3297	36.2285	63.3712	53.8624	460.712	164.688	426.314	375.267	241.092	182.457	86.3224
Eny2	1703.53	1670.29	2339.35	2241.37	2436.45	2410.57	2300.14	2278.54	1930.96	1810.19	2474.04	2448.01	1735.13	1816.43	1836.59	1840.01	2050.27	2083.69	1923.8	1835.28	3200.89	3171.78	1824.5	1581.84	1854.27	1736.75	1301.61	1400.52	1275.95	1115.84	1855.51	1671.41	1591.3	1254.08	897.166	951.468	767.583	1142.59	1055.58	963.216	1887.02	1555.18	1180.05	998.276	1199.71	1165.96	1471.29	1457.45	658.916
Abca8a	1702.8	1669.87	464.432	526.955	228.442	249.386	231.574	205.55	1969.15	2072.92	156.276	138.235	186.528	125.801	6.02313	22.8763	9.41618	15.9975	490.509	443.089	353.998	337.962	73.6823	112.721	5.86434	6.58721	73.0824	131.881	6.61019	1.52607	25.3367	3.25021	0	9.81423	66.6114	28.3909	40.0821	69.3507	2.59705	0.967052	0	0	11.0508	9.28557	23.3465	5.17561	3.8467	0	5.06813
Klf9	1700.59	1841.88	1261.15	1272.17	824.885	987.555	619.8	740.16	1535.42	1555.59	712.832	444.896	484.013	777.802	1724.19	1639.27	1465.19	1428.82	2203.67	1705.07	552.851	530.21	1492.3	1659.84	1962.17	1930.28	2040.59	2037.12	631.232	588.624	561.215	733.457	421.233	513.677	776.276	940.398	122.791	804.823	1415.6	1554	733.529	1111.71	1325.14	1585.95	1382.64	726.31	1330.18	1813.96	130.209
Add1	1700	1525.07	1395.59	1420.03	1486.67	1530.72	1544.77	1606.2	1536.12	1505.44	1185.64	1178.95	1377.24	1096.33	1145.08	1124.64	931.457	908.354	1733.36	1333.46	1427.23	1496.39	1745.93	988.016	1328.13	1294.77	1153.16	1131.48	1262.16	1102.94	1047.96	1082.81	1473.22	1051.56	693.931	787.357	724.365	780.851	362.619	347.662	467.326	438.371	396.964	499.185	756.523	799.441	995.38	1048.86	606.307
Ddb1	1699.47	1401.48	1834.17	1790.53	1756.49	1720.82	1778.96	1862.06	1645.82	1378.25	1126.97	1615.47	1383	1257.15	1468.85	1519.47	1366.59	1405.53	1429.54	1408.61	1571.95	1602.22	1578.47	1804.58	1308.44	1375.02	1184.55	1214.24	1106.58	1179.13	1190.02	1185.64	889.012	1385.56	1547.47	1207.96	914.514	1126.46	682.923	654.553	938.46	733.676	843.379	814.502	2109.8	1946.35	1872.63	2101.19	1132.99
Kmt2e	1699.45	1529.24	1506.27	1632.36	1542.99	1703.69	1655.29	1752.07	1617.04	1766.22	940.056	1290.14	1634.98	2055.63	2286.69	2213.68	2120.39	1868.04	2107.86	2574.24	1401.49	1354.23	1247.18	1345.79	2674.02	2791.08	1719.06	1634.1	2360.93	2103.83	1883.45	1734.63	1285.33	1630.95	1047.08	1112.73	1731.11	1908.88	1388.97	1508.63	1231.84	1040.42	1520.8	1612.74	1930.21	2239.66	2108	2471.73	1422.78
Myh9	1698.45	1561.76	1190.34	1081.75	1274.76	1149.1	1709.83	1603.88	1800.52	1643.38	1597.43	1348.91	4007.69	3023.46	4921.91	4972.64	4437.43	4847.74	3071.39	3907	2234.8	2001.09	2225.55	2746.25	4737.28	4774.57	6141.78	4816.91	9597.14	9259.91	7453.72	7067.93	6090.84	7798.81	2663.44	3005.29	3331.06	4119.66	1411.56	1353.14	1996.6	1738.52	2359.28	2247.82	5703.46	4383.26	7852.95	8124.51	9390.33
Cpz	1698.06	1787.99	105.961	58.2558	36.3998	23.3671	17.9736	20.9491	540.822	626.434	45.8916	146.197	30.9693	0	18.992	13.5883	6.84144	7.39645	0	83.1616	108.866	103.793	1286.71	1268.41	6.10667	5.47871	49.2111	53.177	8.77848	11.4925	15.1912	56.4725	0	12.024	4.60156	62.2136	71.4939	90.151	5.59318	1.95701	0	0	6.62501	1.98158	0	84.8426	0	0	0.791395
Txnip	1697.23	1892.78	3444.19	4650.63	3157.9	4094.76	2557.02	3325.15	2346.45	2499.23	1881.49	3069.36	2666.56	3203.94	851.862	959.978	1149.22	1372.18	2803.84	1816.52	2230.86	2527.91	2991.02	2035.26	1700.89	1777.09	2622.3	2450.09	1360.68	1305.98	1352.1	1496.62	1219.41	1338.84	6079.07	4821.87	2174.57	2998.22	2306.69	2056.87	1620.71	1546.94	2079.83	2072.92	3518.48	2156.14	3746.7	2714.86	1715.34
Hba-a1	1690.85	440.68	52.1264	139.802	61.4401	160.632	89.4178	99.2672	443.869	118.182	677.942	3920.14	157.517	30.4594	166.258	60.213	148.392	86.3538	0	0	32.9484	79.5596	295.084	58.3267	1452.15	927.411	90.8934	64.0368	154.742	51.6962	137.331	36.0068	1590.18	2166.43	149.706	126.561	1900.44	3036.13	47.8039	532.782	59.8789	42.3709	1202.64	238.268	498.824	7767.91	113.741	159.054	47.9496
Edf1	1690.69	1715.32	1854.98	1919.09	1925.97	1951.89	1761.92	1836.52	1615.33	1829.06	1793.25	1599.63	1478.92	1115.04	2077.42	2015.33	2192.08	2106.78	1415.85	2325.94	2159.06	2319.89	1340.27	1502.81	1988.16	1819.8	2285.08	2497.59	1838.75	1903.83	2096.48	1979.31	2541.26	1853.86	1316.73	1690.11	801.854	1048.17	1482.55	1472.24	1654.05	1585.61	1556.62	1434.98	1016.54	1877.47	1305.76	1159.97	2098.64
Drap1	1690.25	1697.16	2781.41	2786.57	2879.95	2881.69	2701.9	2652.28	2200.97	2037.07	2396.74	2645.92	1602.99	1677.06	2397.25	2430.25	2548.26	2515.73	3209.86	1990	2859.58	3006.55	1766.15	1484.4	2315.98	2348.09	2060.86	2140.02	2268.7	2333.21	2353.33	2177.17	2440.95	3445.7	1975.87	1918.55	1750.12	1639.69	2000.47	1824.63	2001.37	1867.68	2133.76	2047.08	2165.87	2771.47	2667.31	2187.81	1322.03
Nucb1	1688.96	1685.75	1501.96	1546.09	1504.13	1499.7	1754.22	1726.81	2005.36	1890.82	1011.76	430.04	1410.33	1163.76	1468.38	1459.33	1232.5	1401.84	1821.73	1313.85	1326.48	1228.54	2062.43	2363.07	1770.53	1741.99	1136.19	995.897	1453.95	1600.56	1162.56	1181.45	769.557	805.067	540.079	1078.06	902.502	1124.02	634.207	650.295	659.469	645.848	687.017	665.53	536.348	672.532	958.111	1090.68	896.477
Ski	1686.6	1843.07	1235.2	1255.49	1240.65	1207.05	1105.23	1227.03	1722.4	1845.46	613.933	962.177	974.263	1460.2	2761.82	2700.5	1880.75	1829.4	2152.58	2137.31	1246.27	1219.35	852.385	1030.48	3057.18	3234.48	1813.31	1718.15	1760.41	1832.58	1628.34	1702.93	1163.29	1583.48	557.997	805.958	1785.15	1969.15	730.712	701.723	954.302	895.936	992.957	981.555	1486.98	1690.25	2057.86	2197.05	2096.92
Mmp23	1684.18	1736.45	73.795	79.2859	51.8363	54.7834	52.3412	58.3185	461.38	633.56	21.6408	168.646	42.5941	110.456	947.132	971.848	522.664	707.382	757.379	749.43	212.545	157.937	607.595	615.44	808.611	792.558	1029.58	1079.62	86.3699	113.853	276.473	493.736	11.7458	103.305	509.912	428.709	147.779	294.336	48.3724	61.8503	69.5419	88.7098	161.087	121.442	332.647	433.219	686.207	505.461	6.05535
Acaa2	1681.5	1501.6	1912.35	2181.97	2006.22	2176.93	1975.41	2265.09	1482.33	1562.5	1402.38	1391.37	1326.03	1945.17	2071.6	2007.09	1915.45	1814.41	2189.83	2375.85	1085.12	1281.59	1297.96	854.484	1619.94	1392.37	1427.51	1346.79	2399.43	2555.66	1576.86	1280.55	2295.87	2484.9	1509.88	1588.36	642.836	1250.33	1544.88	1538.16	1507.7	1233.19	1344.37	1449.89	628.825	1094.84	965.586	860.413	1175.55
Ddost	1678.87	1888.82	1175.92	1123.72	1157.53	1150.71	1213.2	1237.09	1394.71	1493.06	865.41	347.409	830.372	673.474	1673.49	1612.2	1778.04	1721.72	1229.06	1647	1458.46	1578.78	1676.47	1577.66	1358.21	1365.8	1112.82	1228.84	1357.74	1384.66	1673.52	1440.47	1179.89	1149.44	763.344	830.012	598.025	1052.37	1057.3	901.411	1231.59	1244.15	987.576	827.634	734.021	648.695	1039.9	1037.47	832.471
Heg1	1674.43	1737.08	736.017	867.152	760.266	778.021	911.889	924.349	1223.92	1304.28	403.794	644.636	2413.49	1862.35	860.279	808.841	414.625	318.118	1174.92	1001.62	677.369	621.408	730.354	1412.56	1027.19	1207.75	1308.17	1154.17	517.438	568.682	504.805	636.785	304.107	505.097	244.286	490.426	609.709	893.551	30.7152	25.4476	33.1053	5.93002	107.021	63.8287	239.402	174.83	198.107	210.987	29.6941
Pi15	1669.99	1763.38	615.221	615.998	624.325	650.977	806.892	814.601	782.02	1199.52	271.679	170.523	333.289	696.952	23.2622	10.1728	85.9148	29.1688	820.386	547.182	705.841	943.721	0	0	68.831	55.2394	4510.85	4824	10.1152	12.7926	571.096	975.945	315.722	33.7853	5.68717	32.1278	185.597	350.409	14.9259	9.07228	4.57765	5.42931	52.6476	26.1491	26.2397	171.081	30.7787	0	4.60436
Surf4	1668.85	1653.06	1070.3	1019.57	981.674	909.808	1014.22	1058.43	1296.11	1269.62	730.519	480.146	867.117	818.098	1273.71	1249.98	1040.32	1059.53	1166.71	1255.53	1086.33	1060.47	1718.92	1720.03	1225.57	1145.91	900.776	889.646	919.548	866.712	833.983	890.335	348.351	589.128	572.135	626.64	1039.63	975.232	814.957	696.357	655.447	496.623	707.46	680.65	762.266	1043.61	840.764	904.343	1122.59
Sri	1666.44	1734.25	1476.09	1571.11	1429.78	1474.32	1393.22	1472.03	1610.08	1678.56	1334.97	1279.52	1403.57	840.388	1294.75	1353.25	1231.57	1236.43	1636.67	1500.87	1428.73	1421.06	1056.29	884.976	1220.27	1181.22	1210.83	1335.08	1498.6	1606.72	1302.55	1125.22	1911.79	1801.63	1740.77	1955.07	1120.64	1786.68	697.161	670.56	992.137	940.98	982.807	745.167	743.2	1362.24	985.52	1087.35	1709.7
Ncor1	1665.09	1833.69	1982.62	1906.08	2178.65	2117.05	2369.89	2394.89	1782.04	1778.86	1478.35	1074.36	2628.36	2023.36	2419.24	2343.07	2240.54	2371.64	3132.35	2341.69	1884.71	2079.34	1624.67	1404.73	2637.27	2554.12	2395.35	2340.71	2694.43	2858.95	2537.88	2618.24	1852.17	2655.95	1617.91	1730.86	2444.37	1838.49	1931.23	1897.05	2004.35	2057.21	1959.61	1912.98	1710.57	1760.4	2084.63	1971.97	1967.34
Sdc2	1661.74	1825.69	983.128	930.571	1000.52	967.623	1304.56	1187.95	1599.97	1399.39	695.183	479.195	537.931	648.192	4385.33	4329.65	4580.85	5094.06	2378.23	3329.62	1072.74	1113.26	940.005	623.908	2609.86	2893.62	1733.57	1886.36	7037.52	7567.57	4950.58	4063.17	4124.24	4378.46	326.999	642.892	705.499	1078.2	84.302	79.9871	498.499	241.429	307.829	132.947	150.394	141.66	242.052	281.675	36.8784
Efemp2	1660.81	1439.14	1146.86	1053.23	1030.69	954.09	1092.62	980.763	1370.12	1213.62	714.342	478.529	890.395	1735.25	1172.98	1207.89	1185.38	1032.05	1281.72	899.299	1176.26	1078.17	612.355	646.668	912.856	915.926	823.396	853.882	1172.87	1177.56	1235.49	1273.59	616.877	889.839	251.936	416.367	242.503	377.542	260.011	255.659	291.419	199.212	312.134	291.15	217.536	328.145	350.453	427.935	63.804
Dact1	1657.98	1969.17	326.46	271.356	239.875	248.079	214.348	200.595	830.691	1082.5	91.1883	116.678	281.244	36.0007	216.915	194.702	257.291	213.537	287.112	124.426	278.688	299.925	16.6234	127.508	348.276	386.676	423	440.86	1514.07	1414.24	712.329	970.56	1270.5	1076.35	7.95137	21.7159	75.7943	324.617	10.758	7.75751	62.8622	17.649	54.2545	34.8119	17.3597	6.55576	71.9155	21.1653	7.37428
Igf1r	1654.88	1510.64	1882.2	1966.44	1812.51	1895.05	2094.93	2132.13	1749.35	1731.33	1212.11	757.526	1762.35	1724.01	1478.83	1532.41	852.027	1010.79	1976.43	1606.59	1503.58	1494.13	992.1	988.771	2044.74	2262.82	2658.95	2370.71	1024.69	1083.97	1270.15	1490.86	1296.78	695.817	1232.61	1454.16	341.726	1092.88	166.838	148.345	223.105	197.721	468.726	496.431	2537.26	2012.83	3441.95	3648.28	76.4606
Serpine2	1654.02	1326.92	6024.41	6409.95	6742.24	6902.93	8824.96	8675.21	3877.95	3435.86	3095.66	2028.23	5253.89	4258.89	7018.73	5816.97	2373.72	2190.39	9575.84	8417.93	5031.96	4947.43	438.82	635.272	11646.5	10665.8	4105.4	4030.52	1572.98	1759.79	1855.21	2475.55	1991.5	1375.71	447.696	929.507	969.186	1595.48	532.475	475.118	497.283	403.266	714.588	554.397	614.577	251.165	174.383	141.272	88.3236
Etfb	1652.18	1587.92	2134.97	1962.1	2240.18	2187.99	2013.68	2035.45	1767.96	1547.75	1887.94	2419.61	1129.95	1643.11	1690.97	1665.69	2119.61	2261.24	1449.56	1560.19	2236.59	2368.49	1232.01	883.701	998.585	1042.44	1617.78	1557.99	1813.59	1976.52	1719.52	1778	1882.98	1925.78	1779.69	1662.27	829.038	1627.99	2718.14	2379.61	2997.81	2740.65	2333.41	2189.3	1299.52	1495.04	1665.16	1474.76	4114.03
Qk	1650.89	1791.84	2205.01	2197.19	2333.69	2371.85	2439.58	2519.85	1854.77	1778.22	1952.75	2295.41	4464.36	4199.62	2159.26	2134.86	2069.44	1995.22	2176.34	2268.83	2450.06	2509.42	1348.75	1194.97	1949.2	1890.35	1860.79	1637.67	2309.53	2231.1	2493.02	2453.23	1935.98	2072.34	1220.68	1241.1	1516.05	1833.83	1304.64	1227.23	1805.09	1670.54	2109.66	2129.02	8916.67	8300.76	10475.2	12917.4	1794.86
Tbca	1650.37	1651.44	2433.77	2412.92	2527.21	2557.08	2271.62	2233.38	1960.23	1945.83	3229.24	3379.49	1690.85	1831.43	2308.34	2487.03	2636.66	2705.74	2016	1718.07	2320.5	2537.41	1696.91	1255.19	1932.85	1913.95	1918.75	2131.68	2411.68	2263.08	1991.83	2074.34	2365.8	3431.13	2489.12	2194.82	965.268	1456.6	1619.05	1648.7	2035.6	1802.45	1793.81	1622.91	1392.56	1939.59	1753.01	1488.27	2775.55
Sh3bgrl3	1649.14	1518.78	1263.07	1219.51	1243.37	1139.55	1143.76	1126.25	1404.93	1528.84	2919.57	1957.43	2615.43	1731.69	1503.39	1432.33	1681.09	1547.37	1951.88	1258.65	1478.13	1339.34	831.744	849.461	1281.9	1278.83	1042.8	1116.63	1969.5	2104.56	1691.95	1609.62	1881.03	2977.67	2002.97	2809.79	2876.24	3574.72	1149.01	1025.39	1113.08	1001.99	1515.28	1174.79	1690.06	2325.57	1024.63	1014.9	8820.81
mt-Atp8	1641.1	2017.5	2326.59	2425.95	2323.31	2407.37	2440.12	2523.4	2195.85	2070.27	1781.86	1563.24	3874.98	2357.8	2303.83	2323.51	2586.91	2648.07	2685.44	2971.99	2125.4	2325.44	4083.77	3715.47	2343.29	2551.64	2763.97	2409.09	2719.66	3133.01	2573.13	2772.26	2219.77	3224.96	4221.96	3267.59	5089.82	8370.02	5897.91	6258.65	4848.04	6145.48	5825.8	6544.08	5063.89	4623.89	5977.88	5932.42	3086.48
Add3	1638.51	1698.31	518.99	521.468	461.021	482.209	433.926	496.37	535.89	655.855	787.114	606.968	2067.01	1521.95	827.723	813.403	1031.96	1306.23	693.129	477.15	637.421	720.243	2286.39	1676.38	472.591	420.533	260.573	272.314	1918.44	1683.94	1297.31	1060.4	626.443	1505.52	684.599	987.181	1035.96	1253.83	795.239	747.684	755.837	890.954	806.593	951.103	808.409	535.552	311.24	513.786	738.514
St8sia2	1637.18	1193.72	1486.69	1527.92	1361.06	1208.36	1630.18	1337.38	2227.86	2276.06	356.894	271.194	1191.73	1320.65	76.6712	84.1213	63.045	33.4328	958.847	914.954	1106.16	1122.28	122.225	154.088	170.025	180.112	38.568	36.1251	28.443	23.2381	60.623	30.0937	204.534	212.814	292.996	269.22	322.538	444.15	13.1708	5.54551	5.16216	11.4555	61.3437	24.6195	38.059	148.16	35.94	16.6917	11.4122
Fkbp10	1633.95	1403.94	809.246	758.185	815.415	766.381	910.732	868.76	1254	1351.87	604.179	433.912	697.005	607.333	1647.85	1547.08	1317.21	1452.75	1039.35	961.436	678.699	664.101	1333.6	772.866	1513.01	1455.83	934.086	965.03	1001.84	1049.98	675.562	798.614	691.124	789.839	64.0633	277.369	426.653	378.909	99.8751	74.1601	119.522	75.6175	157.231	127.284	70.4626	279.043	228.21	209.556	15.9344
Cthrc1	1633.42	1947.01	3.78173	15.2403	7.56584	2.22205	8.28261	6.04754	497.966	1196.04	19.1616	38.2482	18.7477	0	27.5603	27.7146	2.79343	3.12986	48.3197	104.409	71.3477	55.4045	0	86.0707	121.395	121.764	271.492	255.938	7.20056	9.48365	103.696	231.561	80.3794	111.383	5.19223	20.7039	62.132	159.311	387.253	355.146	368.267	266.174	229.733	273.008	0	9.63996	0	23.7714	2.89622
Ndufb5	1633.14	1497.83	2245.15	2231.82	2229.05	2227.23	2119.36	2038.3	1753.17	1797.34	2071.74	2190.61	1442.95	1571.03	1927.65	2015.78	2220.22	2152.27	1796.16	2581.58	2171.15	2038.61	1147.77	902.288	1569.31	1713.38	1739.7	1700.15	1866.73	1769.18	1574.53	1739.98	1707.96	1957.26	2537.75	2059.63	1312.66	1652.13	1645.79	1565.62	1551.07	1567.4	1587.38	1489.64	606.158	949.821	738.618	796.589	1591.86
Esd	1632.65	1604.55	2273.24	2226.67	2222.91	2238.38	2076.95	2067.78	1831.8	1807.44	2601.73	2543.79	840.869	1227.32	1791.33	1862.94	2001.44	1892.32	1345.72	2809.77	2232.11	2413.82	1033.15	757.236	1830.93	1840.83	1661.19	1712.61	1690.34	1663.06	1801.1	1732.56	1933.31	1375.76	890.427	1172.01	1318.33	1246.35	1039.77	950.365	1330.59	1373.94	1134.22	1005.1	713.165	824.202	759.373	521.339	3570.95
Pabpn1	1631.13	1638.93	2319.62	2337.75	2422.74	2439.31	2223.23	2187.46	1985.23	1937.74	1402.59	1798.2	1805.08	3016.8	2785.61	2776.55	3253.29	2964.83	1724.74	2490.86	2542.85	2400.57	1589.83	1665.97	2460.03	2407.43	2210.47	2159.51	2443.28	2244.64	2418.93	2573.39	2226.47	1658.14	1565.5	1602.07	913.888	1212.22	1538.9	1520.99	2170.61	1880.24	1845.28	1650.67	1695.58	2001.23	1847.9	1985.76	1251.83
Dnajb4	1630.86	1587.79	1406.45	1507.99	1286.03	1301.56	1113.71	1170.93	1382.43	1499.9	633.618	701.296	1332.31	563.233	1334.22	1315.39	1083.57	969.177	1140.57	1048.83	1066.49	1120.24	1997.97	1637.94	1664.02	1787.2	2525.65	2571.18	700.276	758.785	1080.88	1223.7	297.534	439.061	496.312	442.017	991.504	795.426	1048.16	1105.74	641.126	654.143	1092.88	1406.24	1615.58	1390.05	1906.05	1969.9	73.9182
Prelid1	1630.62	1389.16	1320.16	1194.88	1207.4	1132.49	1133.02	1127.87	1375.03	1289.3	1410.81	1359.2	1106.28	1035.38	1636.73	1671.31	1832.06	1619.87	1619.66	1260.16	1389.46	1514.52	1099.99	1099.58	1427.4	1292.89	1266.92	1346.09	1576.34	1441.9	1896.28	1619.57	1197.7	1559.43	724.137	1155.91	1780.13	1868.19	679.716	631.184	1075.27	973.756	793.065	684.473	908.795	1040.7	897.65	969.871	1974.38
Peak1	1629.15	1710.98	2275.69	2433.14	2710.77	2786.76	3237.83	3436.66	1980.54	1898.4	1603.05	997.544	2483.4	2105.83	1141.42	1113.19	1123.05	994.581	2095.82	2013.18	1559.8	1575.23	412.177	613.579	912.215	921.621	1795.43	1513.52	1257.12	1357.48	829.283	894.997	1412.18	530.68	180.061	312.565	459.62	597.056	117.207	139.722	173.35	156.026	256.837	199.411	151.406	213.211	250.109	394.428	29.9653
Mef2a	1628.86	1310.41	2511.52	2485.34	2718.95	2738.56	2892.53	2731.44	1960.09	1834.86	2012.22	1968.08	2499.64	2360.28	1915.03	1800.54	1735.96	1802.27	2671.35	2108.24	1864.93	1765.35	1332.58	1695.34	1918.2	1730.23	1839.8	1948.93	2781.36	2525.84	2034.52	2280.2	2027.35	1453.94	982.512	924.536	1323.03	1476.64	646.331	685.227	804.863	713.162	888.227	849.083	1216.53	891.195	1271.27	1154.79	1599.71
Atp1a2	1625.73	1668.09	2057.3	2422.1	2083.93	2386.81	2608.91	2848.1	1671.77	2174.56	818.733	581.102	1410.15	1229.07	341.78	285.036	220.234	121.609	2053.34	1439.92	1211.61	1607.42	106.607	265.969	271.667	305.297	1601.31	1381.51	224.643	168.167	326.324	336.521	492.181	311.522	106.371	112.397	506.862	651.346	26.8946	5.86283	5.36272	6.27057	56.9141	62.6311	185.644	82.0523	33.7126	42.8448	24.3776
Ttc28	1624.91	1425.07	1510.21	1555	1430.24	1332.42	1585.48	1504.76	1466.42	1572.35	592.192	832.81	1315.12	1291.52	1579.15	1509.53	1084.56	1250.04	1305.2	1216.57	1077.12	1296.8	461.003	619.489	1820.6	1818.96	1865.3	1842.82	989.517	961.757	900.948	1059.68	547.602	679.692	694.285	663.377	348.777	486.137	241.985	286.424	251.286	146.574	303.537	345.3	154.308	294.203	119.982	196.497	43.0084
Ier5	1622.94	1570.56	1578.4	2021.95	1464.68	1641.02	902.563	1099.85	1710.13	2146.47	1108.8	1006.91	1418.4	1562.26	2239.36	2685.18	2087.13	2294.34	1658.5	2339.74	1435.46	1653.21	711.832	1740.51	2024.35	2196.35	1439.79	1766.56	799.916	1021.36	874.069	1572.76	1165.11	1000.41	1741.06	1839.41	1056.09	1462.37	594.72	703.533	902.782	814.352	801.448	880.528	589.635	834.389	449.136	413.049	1233.92
Capza2	1617.09	1540.61	1902.61	1897.85	2065.81	2053.6	2114.11	2140.23	1591.43	1607.58	2368.71	2504.9	1908.94	1861.59	1992.82	1912.61	1980.55	1821	2424.1	2436.28	2369.22	2199.76	1413.04	1243.3	2058.99	2030.83	1685.47	1703.41	1812.81	1944.58	2028.48	1875.38	1223.37	1452.01	1284.18	1224	954.158	1847.66	936.542	905.96	1176.18	1043.59	1183.46	1072.59	1715.12	1460.64	1010.24	1256.89	4892.21
Fzd2	1613.91	1725.57	537.15	610.896	419.522	441.778	440.123	484.731	1578.71	2056.96	429.712	57.0132	286.119	172.898	930.583	944.282	753.176	748.348	920.422	970.571	582.341	437.753	824.635	955.062	897.864	844.658	568.564	519.541	174.888	203.604	377.09	385.818	200.476	327.121	12.4574	150.938	389.307	247.457	203.822	221.227	469.298	130.993	452.546	490.915	1560.11	1466.59	2409.37	2970.61	10.0674
Eif5	1613.53	1684.38	1568.78	1557.91	1593.09	1649.37	1685.33	1688.46	1614.35	1718.19	1549.35	1245.63	1829.88	1878.97	1917.12	1959.96	2059.66	2198.18	1564.12	2014.15	2044.07	2003.97	2491.44	1787.14	1858.58	1949.98	1417.92	1597.4	1593.88	1645.83	1718.74	1844.29	1332.36	2512.42	2361.31	2403.09	2012.64	1913.26	2096.03	2217.83	2001.76	1981.19	2011.23	2248.95	1668.14	2202.31	1785.94	2106.95	2825.97
Gsk3b	1612.64	1619.86	1529.58	1490.1	1559.08	1584.91	1749.12	1715.69	1538.07	1601.43	2188.47	1202.16	1259.23	2267.26	2852.33	2578.77	2375.65	2421.53	1874.4	1882.83	1639.12	1674.66	1189.92	1388.25	2778.57	2564.47	1936.77	1784.47	2666.2	2653.41	2606.8	2359.13	1975.79	1557.16	1415.21	1390.47	1055.9	1832.33	1743.21	1698.96	1747.12	1428.84	1781.32	1680.67	1718.98	1752.61	1743.49	2374.12	1342.98
Arpc3	1612.34	1697.03	1655.83	1575.33	1627.02	1566.5	1434.35	1474.13	1674.64	1625.11	2188.64	1487.1	1671.64	1888.89	2277.81	2332.55	2252.11	1952.2	1963.31	1899.62	1311.34	1466.02	1257.68	1319.54	2438.29	2356.27	1643.88	1781.86	1848.62	1959.61	1416.72	1313.27	2334.94	2682.43	1341.19	2345.34	1565.58	1949.72	1289.61	1225.47	1456.68	1186.76	1565.03	1480.39	1680.1	2113.68	1410.12	1122.58	4612.9
Ube2s	1607.92	1520.53	1778.92	1757.72	1569.44	1548.38	1334.81	1253.78	1447.33	1521.65	2441.3	1576.67	1504.89	1150.8	2268.68	2295.01	2907.97	2653.94	2316.96	2405.61	6508.91	6122.75	2052.91	1822.87	1925.95	1830.02	1505.61	1732.4	2041.85	2042.73	8232.7	8150.99	1826.72	2241.95	1204.37	1939.2	1639.31	1726.96	1150.74	1058.17	4822.62	4804.22	1437.07	1191.5	1349.97	1634.18	1383.1	1392.69	943.773
Hnrnpm	1602.61	1780.11	2003.29	1992.32	2121.3	2304.34	2155.32	2256.38	1884.99	1772.01	2329.05	1884.51	2535.89	1721.23	2856.06	3014.54	3547.15	3466.28	2174.17	1642.64	2503.76	2621.68	1603.92	1348.77	2077.6	2044.23	2359.94	2128.82	2691.52	2854.26	2843.67	2720.46	4149.99	2976.52	1348.29	1702.89	1481.73	2065.98	1090.5	1054.34	1463.58	1245.38	1527.56	1336.37	1592.73	1513.23	1665.32	1701.53	2019.95
Hspa1a	1599.57	1968.39	676.992	933.513	585.88	897.033	420.575	658.088	1165.2	2182.21	142.124	23.494	126.89	198.16	584.77	659.695	409.221	447.275	48.3197	1729.25	310.746	334.12	724.978	2420.73	1325.23	1547.53	1164.94	1250.39	1300.26	1791.49	873.336	799.825	817.785	362.681	298.911	542.47	349.138	579.854	167.929	157.908	170.722	268.966	158.469	178.425	286.546	244.621	196.847	198.022	24.759
Ndufa1	1596.71	1465.31	2100.31	1782.95	2164.78	1896.58	2252.76	2006.93	1517.04	1417.97	2010.66	1273.74	1140.72	1010.05	2085.75	1953.46	2109.94	1731.02	1662.75	2071.3	1859.28	1731.65	2535.29	2060.35	1961.58	1877.05	1772.18	1678.24	1810.45	1675.81	1590.6	1411.19	2426.64	1872.23	1371.13	1344.6	1056.48	771.879	1492.06	1181.79	1517.93	1141.99	1370.06	996.836	876.952	1362.4	1282.5	1041.8	1747.89
Ndufa6	1588.94	1412.12	2475.67	2397.68	2273.6	2166.85	2003.44	1781.47	1770.88	1737.78	2921.26	2604.54	1870.02	1567.78	2133.63	1918.49	2333	2177.68	2427.64	1678.45	1639.31	1638.41	1646.74	1836.45	2010.1	1779.19	2307.98	1973.42	1678.1	1645.81	1541.12	1448.78	1360.84	2449.59	2356.41	1800.73	1537.84	1384.79	2177.72	2198.43	1736.68	1706.58	2186.45	2111.03	1228.57	1659.08	1065.71	1085.21	2140.83
Dag1	1583.27	1479.31	1100.85	1106.85	1023.71	1066.96	1287.93	1399.88	1369.78	1389.9	578.508	1051.68	1035.08	909.529	1045.12	973.831	764.82	812.584	1702.1	1096.18	1062.87	1096.47	2735.7	2745.9	1348.53	1169.52	1997.09	1825.8	2581.06	2631.76	1927.21	1779.06	1751.04	1026.33	1373.97	1620.83	1152.97	1174.73	2046.4	1833.1	1951.33	1782.3	2705.57	2495.07	5886.85	6376.5	9762.82	10712.3	366.816
Ptges3	1582.51	1599.29	1566.23	1469.03	1564.25	1590.81	1495.69	1472.81	1689.21	1532.91	1986.02	2460.94	1007.17	872.418	1844.25	1873.78	2191.83	2105.91	1622.11	1794.28	2797.08	2782.08	1402.3	1625.7	1669.46	1659.4	1753.23	1912.76	1751.34	1648.21	2676.49	2505.87	1761.02	1737.9	3597.77	3142.47	1151.63	1844.14	1011.05	943.972	1646.24	1817.54	1192.8	989.981	841.548	922.035	949.428	916.605	2065.74
Srp9	1581.25	1594.15	1440.94	1450.64	1442.91	1495.41	1213.06	1190.9	1615.3	1624.27	1632.45	1799.6	943.013	1902.66	1764.05	1853.14	1934.76	2069.48	1500.19	1791.82	1788.02	1931.2	1078.71	1322.14	1639.37	1621.7	1167.36	1178.86	1164.19	1275.79	1442.15	1319.83	1350.1	1513.33	982.221	1378.95	822.686	1377.04	1105.15	1031.96	1134.17	1096.1	1092.08	1008.99	690.652	655.519	739.427	638.721	1591.11
Glg1	1581.16	1421.39	1061.29	1162.42	1111.98	1148.11	1456.58	1381.26	1435.67	1351.42	353.522	236.164	1521.72	1471.4	1633.87	1588.2	1273	1314.97	1877.64	1577.09	1077.92	1193.76	819.737	1329.31	1630.48	1660.33	1481.09	1342.85	1881.71	1727.14	1529.47	1260	775.15	935.11	621.961	738.132	583.532	580.515	597.851	595.511	603.744	476.572	640.687	685.336	870.552	602.92	1305.74	1118.19	609.56
Pofut2	1580.87	1390.67	997.678	899.053	904.222	834.431	953.284	819.748	1287.84	1080.2	488.326	505.145	1138.78	911.772	1247.52	1194.24	998.038	906.538	1158.72	1057.57	944.573	735.269	745.616	659.688	1241.5	1080.41	1030.36	921.179	897.138	690.285	708.622	663.885	290.457	493.289	537.665	622.802	816.47	405.709	261.442	243.267	228.974	278.183	361.388	279.237	520.077	635.144	452.936	487.08	380.058
Use1	1580.3	1539.45	1802.09	1905.23	1541.77	1667.28	1354.84	1355.4	1683.02	1861.03	1656.83	1699.87	1346.97	2211.86	1246.69	1241.27	1079.22	1111.85	1195.47	841.414	893.452	934.829	2125.16	1779.98	1223.95	1281.95	1124.42	1276.71	763.104	809.627	739.806	638.842	1031.07	909.435	640.194	840.294	1045.53	1385.87	1643.07	1986.56	1094.5	1486.64	1605.53	2071.14	725.535	1002.14	642.119	725.512	1108.1
Pomp	1580.1	1499.76	1949.75	1894.14	1923.57	1934.23	1822.43	1752.04	1809.39	1645.62	2236.92	2145.74	1794.6	1365.24	1991.25	2010.86	2269.11	2205.93	1921.83	1511.88	2267.15	2090.69	1563.45	1154.41	1790.86	1752.41	1634.51	1730.55	2023.92	1840.06	2219.21	2063.93	2555.19	2393.96	1977.51	2186.84	1258.79	1669.56	1290.3	1122.93	1929.66	1344.11	1531.64	1288.15	1375.94	1683.51	1471.67	1217.61	2586.26
Loxl2	1578.99	1491.73	341.944	268.209	327.934	297.068	443.794	340.37	1551.78	1350.24	666.662	6.01274	509.342	374.797	7559.53	6759.27	2680.43	2196.84	5856.34	3785.15	698.3	559.166	1922.29	2133.5	9970.99	9960.34	3178.42	2698.67	2444.66	2344.9	2135.89	2366.84	1530.32	1129.23	70.3986	345.569	678.141	817.931	49.1952	30.3454	154.725	55.1976	283.748	88.8358	237.438	257.686	238.563	61.5929	51.1116
Gnb1	1578.94	1489.36	1592.44	1485.01	1746.52	1602.16	1665.1	1639.54	1618.6	1519.45	2381.98	2545.18	2178.92	2363.13	2279.61	2084.27	2371.11	2094.25	2389.76	1620.68	1934.14	1817.99	1665.9	1036.35	2104.1	1843.89	2032.65	1665.37	3027.59	3022.43	3065.2	2496.49	2997.91	2523.3	1764.94	1939.79	1593.41	1975.23	1407.35	1326.62	1696.36	1590.23	1709.94	1367.85	2075.2	2529.3	2266.76	2453.02	3248.76
Hmgb2	1577.3	1336.38	3482.48	3146.21	3464.16	3220.03	3035.79	2834.8	2172.47	1788.28	3949.31	3351.54	2738.06	3164.39	2004.5	1969.57	5194.29	5146.82	2799.5	3060.08	32244.1	29534.3	3880.94	2335.08	1333.21	1231.26	1973.94	2231.95	2179.54	2124.6	34256.9	29599	3401.66	4054.11	2423.9	4376.35	3125.22	2597.88	2201.47	1831.41	23140.6	19248.4	3335.45	2183.26	1760.12	1766.34	1387.8	1100.36	2165.47
Cd302	1576.29	1790.17	1006.72	993.37	847.508	842.682	910.305	936.54	1315.7	1380.25	640.471	657.288	492.983	414.708	647.353	635.734	751.641	806.612	731.052	929.09	663.638	798.337	482.354	414.837	536.567	527.42	355.555	442.063	1313.17	1462.47	775.222	871.594	1402.54	812.566	97.6973	248.411	781.302	397.069	375.116	287.237	148.181	155.446	389.923	244.15	304.137	219.659	71.6107	47.3702	3582.31
Adamts5	1575.59	1562.47	480.343	426.664	462.551	445.548	583.821	558.844	508.804	558.165	478.131	152.483	432.348	215.375	164.826	86.066	94.6711	57.2346	491.747	376.229	336.227	312.162	1317.14	1103.81	1363.64	1263.67	617.197	649.009	13.2699	1.32535	183.361	257.441	50.9321	67.7593	537.664	351.906	338.268	228.099	15.6985	25.136	17.3324	24.2772	48.5658	45.7363	134.462	7.75977	9.67892	2.33015	4.95537
Rab1a	1575	1575.33	1241.19	1240.11	1242.16	1263.69	1182.2	1250.06	1381.96	1274.16	947.849	1137.96	1327.12	1553.06	1420.23	1450.79	1394.97	1194.69	1690.98	812.857	1065.61	1233.31	1445.43	1223.04	1492.51	1620.74	1355.62	1147.61	1258.88	1178.46	1248.95	1140.16	1263.02	842.711	1029.61	1043.56	1589.98	1037.5	1015.1	958.067	868.434	1000.19	1006.48	961.129	714.165	739.056	1170.81	949.222	1680.63
Smim41	1573.85	1121.92	3245.61	3241.33	2818.39	2815.71	2392.59	2393.67	3039.26	3039.34	2348.37	1844.94	1218.07	1931.19	11.258	13.0229	93.5261	15.0874	1123.39	1356.65	3103.24	3178.78	121.09	96.6184	51.7112	63.5929	98.5843	90.1361	54.6068	18.3245	107.164	87.9279	375.899	170.789	36.7088	121.714	350.726	276.059	24.1708	23.3986	32.6192	28.2352	119.324	42.7822	99.0407	23.3395	35.1126	69.2684	14.5484
Ndufc2	1573.66	1468.44	2815.57	2601.48	3079.04	2861.64	3041.67	2887.47	1929.8	1752.34	2555.55	1964.41	1615.67	1866.76	2024.9	1949.97	2203.71	2360.51	1804.22	2564.71	2697.03	3120.35	1528.02	952.742	1605.13	1591.83	1795.93	1734.43	1797.92	1800.91	1931.53	2168.99	1209.68	1435.78	4341.88	3686.63	857.137	1313.13	2639.62	2365.72	2564.89	2419.56	2512.26	2312.52	1046.92	1730.15	1599.45	1438.98	1492.88
Cavin2	1572.03	1211.83	3712.47	3440.45	4206.72	4192.48	4843.57	4772.31	1921.49	1681.68	3039.57	3323.04	6536.13	5791.48	2518.56	2510.01	1729.52	1597.33	2914.2	3374.86	2559.75	3205.27	1214.03	1194.99	3502.84	3917.73	1215.54	1147.78	1412.15	1570.86	1336.83	1435.93	1757.13	1217.49	1292.99	2574.64	1382.61	1734.71	110.416	85.7396	293.463	225.181	633.242	569.307	3249.66	4155.95	4374.71	5901.78	61.1072
Tra2a	1570.93	1844.13	2042.57	2261.46	2160.92	2401.62	1769.19	2088.09	1609.53	1875.68	1308.98	826.527	1792.53	1842.64	1913.28	1794.11	1800.28	1768.38	1776.23	1941.05	1914.27	2130.02	1505.08	2339.91	1850.02	1823.24	1592.04	1494.55	1339.89	1552.66	1350.42	1520.02	1120.91	819.226	1707.66	1624.54	1597.23	1622.79	2458.77	2639.03	2406.24	2034.6	2607.85	2958.27	3076.87	2329.38	3239.02	4131.45	1118.93
Rnasek	1568.53	1521.8	2012.26	2156.25	2104.61	2094.81	2131.96	2126.31	1648.71	1590.8	2109.13	1756.82	908.018	1481.95	1793.07	1798.98	2163.02	1901.77	1577.79	1949.13	1933.41	1986.18	1221.61	1444.53	1459.34	1406.57	1511.73	1751.99	1991.49	1961.91	1629.89	1518.2	1192.66	1871.19	1519.12	1682.13	1338.28	1748.49	1573.9	1561.02	1329.78	1283.58	1515.06	1457.79	1052.08	1503.97	1263.19	1154.48	2564.96
Snx18	1568.22	1360.02	502.807	461.859	522.946	419.709	496.74	483.947	572.02	575.26	357.717	640.106	312.931	310.711	623.756	548.552	461.587	426.983	531.919	451.038	431.061	532.392	178.36	47.6334	847.236	860.245	1844.82	1946.17	872.635	918.847	1030.4	1234.5	798.273	482.529	349.307	376.403	580.82	554.798	241.141	242.188	324.356	310.646	365.728	362.519	777.465	789.418	988.498	908.403	399.86
Ufc1	1568.04	1469.75	1798.18	1724.05	1722.53	1807.55	1628.22	1610.78	1617.96	1567.92	1806.36	1805.2	1328.76	867.793	1113.55	1070.69	1188.65	1060.07	1067.19	1516.72	1477.29	1747.55	1370.63	1136.84	1115.01	1100.92	887.134	953.29	738.648	761.33	783.139	745.715	192.504	989.174	1068.75	1004.92	254.939	934.453	895.499	894.651	800.217	907.992	944.842	848.688	596.861	563.91	614.542	603.884	849.583
Sumo1	1566.23	1520.74	1890.33	2064.05	1992.95	2027.44	1827.53	1907.49	1677.84	1612.56	2656.12	2472.42	1977.54	1479.4	1908.5	1906.86	2143.95	2127.95	2158.25	2153.19	2081.72	2211.58	1046.82	986.777	1617.09	1629.77	1333.98	1295.95	1589.39	1513.6	1610.32	1345.61	1307.83	1687.48	1412.57	1216.93	801.187	1224.31	968.051	904.418	1226.6	1020.42	1081.71	954.548	1091.57	1413.31	775.558	873.103	1196.7
Tomm20	1565.5	1445.91	2184.38	2127.28	2031.29	2016.16	1987.94	1881.12	1657.3	1633.46	1971.73	1830.14	2185.7	1120.37	2233.46	2256.1	2740.04	2960.96	2235.43	2053.98	2134.63	2450.1	1601.29	1338.31	1814.91	1728.55	1968.13	2181.95	2061.71	2104.45	2146.03	2132.3	2263.32	1770.77	1400.57	1640.31	1025.66	1482.78	1446.27	1483.13	1540.04	1671.37	1768.53	1565.88	1265.36	1065.85	1467.09	1424.13	2766.51
Tgfb1i1	1564.02	1362.66	2138.7	1987.36	2543.36	2410.16	2562.98	2461.23	1454.12	1232.17	1725.01	2191.99	1842.74	2744.58	2929.42	3035.52	2431.85	2611.04	1606.66	2212.73	1617.98	1640.78	357.667	563.508	2817.42	2872.69	1989.54	1957.16	2737.21	2753.02	2065.43	2032.36	2742.92	1589.43	245.514	408.869	1329.21	1566.26	195.76	178.207	257.197	196.548	354.885	301.983	387.767	878.446	585.057	489.487	53.7225
Thbd	1563.18	1658.22	1660.92	1829.82	1769.42	1955.49	2174.32	2206.89	1959.72	1732.04	635.274	829.913	2458.07	2501.14	842.379	706.158	178.73	225.319	1628.5	2454.95	1155.21	1248.37	97.7626	651.306	2211.44	2508.73	396.226	428.046	566.227	550.85	357.227	278.866	600.538	361.029	336.292	459.686	761.699	1074.62	36.9788	29.9288	109.779	16.6307	211.207	96.6015	435.803	334.706	212.46	236.183	615.513
Cxcl1	1560.53	1417.54	310.085	139.454	47.7535	54.547	51.3552	26.8447	416.894	340.641	65.4055	139.497	0	0	368.758	444.737	406.818	364.455	323.823	492.399	51.6854	90.4073	63.421	79.6091	188.304	299.087	1867.31	2063.07	530.006	548.421	534.29	710.568	6.61533	161.879	32.753	30.3335	288.66	512.309	153.567	144.002	146.39	102.732	91.4989	157.536	157.037	12.5867	24.5698	65.3361	146.212
Bcl7c	1559.13	1529.93	1237.39	1164.26	1160.66	1166.53	982.463	1034.15	1249.25	1267.03	919.316	1010.6	853.56	659.468	1292.11	1291.91	1368.68	1347.81	1254.03	1191.33	1556.78	1580.14	940.295	777.86	1082.46	1082.88	954.219	1019.6	906.409	950.735	1329.13	1293.69	697.631	1096.55	317.814	502.173	437.924	331.181	379.413	359.942	680.284	603.142	500.104	407.775	391.191	501.044	444.599	255.235	291.557
Snrnp70	1558.48	1665.46	1719.38	1607.87	1849.73	1806.03	2038.24	1881.02	1675.23	1719.04	1397.06	1537.46	1254.48	1730.33	2495.71	2292.85	2456	2413.35	2359.97	1919.49	2086.81	2324.45	1700.22	1524.82	2512.82	2520.54	2543.51	2193.04	2595.21	2247.06	2266.72	2604.73	1854.98	1550.98	2227.19	1964.59	2470.03	2606.29	1554.72	1498.05	1899.85	1833.74	1849.23	1908.15	2915.33	2345.51	3495.68	3648.04	1530.91
Hnrnpc	1558.05	1576.57	1980.08	2006.25	2095.67	2096.86	2052.04	1907.07	1721.59	1744.99	2260.18	3194.11	1554.77	1761.67	2399.21	2412.92	2969.97	2791.11	2556.36	2260.34	2257.33	2379.56	1459.97	1577.67	1867.67	1909.88	1791.11	1856.74	1893.68	1859.79	2261.06	2002.21	2119.4	2095.73	1309.83	1563.68	1710.71	2030.55	1236.06	1218.14	1642.2	1531.67	1528.81	1349.28	1359.72	1622.71	1502.94	1411.44	1720.32
Scp2	1557.52	1532.73	4248.17	4389.92	5053.43	5578.98	5202.35	5965.35	1877.27	1779.23	4275.31	6838.81	2519.61	3664.3	1724.78	1679.5	1695.55	1548.15	2858.35	2873.59	2895.09	3414.99	3805.92	1509.53	1659.18	1611.12	2277.91	2503.09	1758.56	1805.13	1576.83	1645.11	1717.81	2647.59	1859.94	1711.47	2292.08	2383.55	5887.85	5500.4	3466.08	3514.64	3879.4	3960.92	1505.77	1123.8	864.589	940.844	2936.2
Emp2	1554.47	1474.11	2831.54	2816.25	3611.13	3485.74	4509.48	4497.88	2345.58	2223.33	2062.26	1884.66	3496.04	5080.04	2212.42	2194.62	2410.22	2449.27	2499.46	2944.96	3270.82	3906.45	2336.33	2346.66	1664.93	1687.79	2322.62	2024.16	5210.27	5063.33	3678.07	2991.41	5953.95	5546.59	3141.34	4318.16	4008.62	2600.7	3586.93	3199.06	3948.56	3617.35	5890.77	5584.87	22787.3	24017.1	34368.6	35825.2	113.844
Ndufb8	1548.9	1513.55	2474.41	2199.25	2661.88	2416.67	2584.36	2300.2	1867.52	1545.78	2873.89	2716.95	1438.77	1606.58	2071.84	2153.97	2624.02	2369.5	2635.4	1687.26	3132.19	3055.01	1323.98	827.483	1631.19	1658	1759.1	1855.6	2095.25	1991.9	2380.99	2078.48	1173.33	1252.37	955.741	1755.95	366.571	1077.18	1403.86	1287.33	1921.68	1850.45	1632.86	1251.73	936.242	1575.99	1170.68	840.61	2129.04
Ccl11	1548.57	1312.61	296.5	216.674	153.053	190.267	109.057	95.627	455.428	174.821	17.4823	84.1213	29.7201	258.088	2.22533	0.494133	0.931928	36.9313	0	80.2588	113.967	135.775	0	16.1031	4.49011	2.91382	202.753	94.8264	65.8271	42.6979	59.0473	32.3234	93.6753	31.3995	0	10.4366	133.201	141.374	1.47576	1.18046	0	0	3.10168	7.56182	0	0	0	0	3.82896
Tceal8	1548.32	1480.16	1560.45	1403.47	1350.75	1313.64	1163.25	1229.91	1316.5	1424.32	1210.46	1193.57	1006.51	1104.02	1229.9	1311.81	1100.17	1205.63	1092.49	1353.4	1200.4	1198.47	1170.97	1137.75	1191.37	1212.13	909.144	922.35	859.484	708.699	757.477	752.334	1098.44	864.461	558.861	643.983	593.891	485.323	1303.62	1191.88	1182.35	1119.68	1213.94	1162.84	920.877	838.722	974.9	783.925	191.605
1810058I24Rik	1544.7	1445.85	1984.97	1940.62	1674.03	1734.61	1427.09	1473.57	1836.32	1632.06	2239.32	1617.95	1138.33	1342.87	1539.05	1444.33	1597.37	1536.74	1352.41	1611.55	1487.95	1468.7	2324.12	1846.81	1507.95	1465.47	1339.9	1540.65	1084.52	1220.39	1113.38	1057	664.762	1542.26	900.169	1192.75	426.797	915.054	745.114	771.927	829.694	612.243	871.636	901.7	1201.86	619.337	630.293	547.192	1259.44
Capzb	1543.64	1619.53	1936.28	1909.41	2054.12	2023.72	1999.74	1888.44	2235.64	1984.45	2482.92	2646.33	1590.55	1544.1	2292.83	2311.6	2424.29	2466.14	1677.21	1836.51	2071.17	1905.67	1495.55	1615.09	1772.45	1770.85	1501.61	1646.47	2211.31	2411.57	1925	2046.68	2000.25	2180.16	1248.97	1813.07	1338.05	1734.99	860.622	743.801	1361.09	879.247	1225.64	1094.57	2428.24	2655.66	2276.51	2646.4	4227.36
Lhfpl2	1541.81	1624.78	305.791	298.164	279.696	263.789	235.979	242.424	257.806	233.223	181.133	485.542	239.702	257.295	1434.4	1257.86	995.315	1131.68	816.69	1189.09	312.808	379.151	275.185	80.8043	2225.8	2172.42	205.729	157.458	52.0721	46.5989	113.824	56.2886	51.9415	13.0714	19.5617	156.314	378.311	449.817	128.336	148.169	184.153	72.9001	163.111	111.117	0	19.5109	69.6053	26.827	601.705
Cyba	1540.04	1490.68	2653.51	2846.26	2993.65	3090.36	3377.98	3336.48	1946.35	1706.12	3451.77	2385.28	1945.28	1541.25	1456.04	1601.1	1445.05	1514.79	1861.49	2101.46	2239.55	2596.14	2025.3	1275.53	1537.64	1461.76	1207.89	1386.5	2030.46	2415.38	1680.46	1701.69	1774.76	2434.77	975.754	2253.4	2662.45	2666.22	1657.09	1426.4	1889.5	1386.21	2135.15	1965.48	2425.5	3136.12	1312.34	1222.3	19050.1
Ppp1r14b	1539.88	1619.9	1633.01	1553.88	1992	1766.38	1907.58	1739.91	1568.75	1360.78	2022.4	1333.72	927.047	1671.28	2639.35	2658.83	3432.96	3468.61	1217.3	1916.85	1558.62	1717.44	1942.19	1264.75	2046	1907.79	1734.65	1904.28	1774.22	1767.1	1758.86	1654.05	1390.17	1320.75	573.687	948.905	466.841	882.212	872.763	774.189	866.34	826.135	1037.14	722.797	505.809	660.208	528.316	544.57	2144.88
Ednra	1539.8	1385.5	2376.14	2194.09	2594.76	2307.94	3241.2	2748.78	3303.11	2835.7	1234.81	564.104	1828.79	2396.83	904.241	776.345	851.14	615.537	1279.59	1444.89	1893.13	1729.57	147.337	115.43	1405.42	1142.6	1843.63	1375.61	4891.11	4063.69	2729.97	2086.4	1697.17	1933.92	62.826	96.2566	280.049	224.527	18.4398	10.3274	136.312	207.915	107.757	56.8823	208.86	31.2103	51.4244	32.9095	25.7992
Arap1	1537.58	1378.09	1570.82	1695.57	1456.72	1590.93	1421.37	1531.03	1584.92	1651.46	1353.9	920.955	1008.97	1170.9	348.599	299.074	399.656	285.656	783.978	517.594	1313.55	1401.31	550.948	493.939	281.773	230.638	361.434	284.211	528.915	541.277	313.037	245.257	433.069	371.318	468.052	608.995	461.143	734.393	110.345	102.537	54.5119	76.3801	187.59	166.255	262.103	277.552	246.81	213.343	341.092
Dpep1	1536.89	1661.19	1237.14	1446.53	830.36	1111.83	811.972	1098.17	2067.84	2691.78	460.145	431.279	412.305	935.461	11.9731	11.1458	44.7462	3.67663	552.039	1358.46	529.691	713.819	49.8703	48.3092	9.08678	8.06081	18.0768	40.1557	9.69494	7.71826	4.39723	26.7912	69.2803	66.0437	10.4079	66.7159	125.107	513.254	6.38728	11.8449	16.5471	0	60.8772	32.1442	11.7339	46.2589	2.95404	15.8629	6.77767
Lrrc17	1536.05	1629.49	821.874	934.943	910.9	915.145	1042.83	1038.88	1355.29	1269.24	158.686	357.823	554.545	438.045	251.642	227.758	189.206	216.112	381.843	690.635	801.902	766.459	33.2469	150.344	302.665	252.982	317.987	337.108	55.8592	55.6383	67.9482	78.7067	60.8267	57.0477	39.9929	83.1383	71.4939	31.8201	6.77251	4.85335	39.5361	0	52.5866	19.2885	122.568	58.1303	6.10661	8.00645	5.50678
Cope	1535.81	1625.72	1131.88	1174.12	1149.28	1138.24	1021.77	1115.88	1239.53	1383.37	1034.27	1212.39	693.688	644.768	1470.07	1448.5	1226.7	1123.77	1507.58	1381.21	952.931	982.929	1238.84	1308	1264.94	1262.77	1276.94	1227.24	1015.2	1039.4	864.568	870.31	672.73	1170.75	758.435	1086.7	742.361	910.511	1058.77	938.038	796.686	849.469	962.867	825.699	837.804	916.145	1000.95	986.943	908.387
Sod3	1534.53	1504.1	1123.04	1430.88	627.289	772.756	534.74	863.514	2248.65	2168.26	111.731	389.124	553.953	682.604	374.217	356.041	128.133	35.8931	1247.46	1207.91	507.034	774.876	177.707	151.904	1472	1250.39	1682.53	1748.05	15.287	40.1445	401.483	473.825	144.531	80.4058	60.9442	57.9432	483.478	882.857	20.0665	15.1631	4.49176	6.41394	65.1736	37.3874	8.32798	19.7381	48.6676	65.4975	20.7627
Prpf4b	1534.37	1486.56	1564.63	1447.34	1690.68	1745.93	1965.35	1710.77	1603.98	1473.54	1402.03	1072.76	2388.34	1698.52	1788.68	1692.43	1920.46	1977.24	1153.32	2107.47	1873.79	1694.69	1546.74	1235.81	2023.2	1700.4	2158.64	1932.38	2430.74	2002.34	2323.34	2355.17	1417.4	923.326	2620.97	2188.39	1908.48	2290.4	1291.06	1169.46	1468.84	1305.67	1709.85	1525.96	3040.8	2781.3	2988.44	3212.4	960.853
H2afj	1532.57	1318.52	2366.32	2383.92	2347.69	2339.11	2162.47	2165.6	1512.28	1319.05	3106.29	2985.96	1258.67	1985.64	1383.88	1382.3	1600.17	1496.93	1465.38	1428.45	2097.73	2163.34	869.755	1040.18	1474.51	1425.2	1376.98	1348.77	1458.43	1509.48	1274.25	1286.67	1226.66	1401.24	2141.7	1985.01	1286.93	1847.74	6001.44	5661.93	5041.32	4962.93	4603.04	4731.6	1521.78	1318.48	1437.22	1198.89	1517.86
Atp6v1g1	1531.51	1332.65	2104.05	1892.29	2065.89	1953.34	1749.19	1751.74	1562.98	1550.25	2120.58	2769.98	1309.5	1211.53	1903.11	1976.82	1951.55	1904.06	1622.14	1886.33	1913.25	1820.24	1508.37	1106.51	1958.66	1890.47	1492.13	1661.79	1963.6	1862.45	1565.83	1497.66	1291.36	2688.67	2234.65	2472.26	1469.8	1484.09	2993.6	2666.69	2858.17	2486.41	2430.87	2509.27	1623.85	1489.55	1650.05	1719.7	5023.65
Tmem50a	1530.45	1789.85	1698.73	1681.74	1600.09	1619.44	1625.2	1673.78	1721.45	1777.39	1471.57	786.242	1342.88	1396.68	1776.38	1738.66	1734.64	1813.89	2000.54	1763.42	1288.98	1459.38	1484.54	1333.77	1666.22	1688.08	1433.7	1506.72	2420.96	2691.12	1601.41	1459.53	1127.75	1459.68	775.135	1079.75	1499.28	1240.5	805.425	858.077	839.896	721.644	996.692	866.783	831.292	1034.83	1125.26	887.843	2272.03
Cd248	1530.15	1757.18	179.075	201.478	214.999	163.862	221.844	198.426	819.077	954.328	414.885	343.55	73.56	164.495	4711.27	4964.54	5105.37	5205.14	2182.49	2598.91	340.607	204.94	753.448	1244.78	903.224	708.928	742.89	695.325	1813.59	1958.78	674.919	673.675	660.913	829.157	70.3228	170.28	489.096	857.123	23.4272	14.7206	239.96	50.9942	116.189	62.7717	211.279	76.9328	85.5612	49.4509	18.316
Zim1	1526.45	1721.04	161.139	160.098	79.6621	72.3139	46.2463	56.5027	405.183	532.06	17.8228	0	72.5883	127.721	29.1185	28.0766	2.58434	7.93418	82.5675	233.602	119.634	184.71	114.703	108.783	21.7309	40.0387	35.6229	10.6771	20.3714	11.5527	8.14859	25.7647	0	67.969	5.68717	24.0456	0	51.4801	1.7812	2.92724	5.03715	0	3.31989	9.03765	2.45483	1.97704	23.6815	0	3.5001
Gas6	1526.37	1548.92	1597.16	1770.93	1056.08	1150.92	1047.84	980.499	2141.14	1978.19	830.504	686.611	427.94	738.049	312.48	411.551	262.16	159.206	632.491	1404.41	863.492	828.759	7671.38	6797.63	986.098	888.906	621.762	615.997	47.5826	62.7355	168.458	282.489	508.867	321.211	1546.26	1730.41	948.208	1019.6	2037.61	2208.8	1391.41	1340.39	1728.6	1934.99	685.093	800.094	1080.72	1073.6	28.5316
Zfp91	1526.22	1409.12	1474.43	1364.61	1510.14	1367.7	1565.2	1488.79	1487.47	1414.4	1691.64	1657.76	1794.48	1692.91	1669.35	1610.23	1787.34	1843.87	2219.28	1472.14	2557.95	2735.93	1161.93	1009.04	1837.2	1635.25	1900.23	1700.02	2121.69	1833.45	3374.39	3381.78	2152.66	3039.18	2075.01	1922.99	1144.42	1153.73	1696.03	1469.17	2704.01	2580.7	1674.95	1535.5	1808.76	1860.43	1984.81	1905.75	1779.1
Cltc	1525.15	1722.01	1466.96	1473.27	1483	1522.79	1808.45	1750.47	1539.75	1486.85	1248.54	1381.32	2382.18	2073.07	1582.92	1382.96	1526.68	1330.37	2167.63	1570.47	1378.27	1345.13	1799.91	1181.62	1429.53	1378.28	1568.81	1489.66	1559.85	1505.31	1479.75	1363.77	938.255	1238.95	1089.29	1338.42	1057.71	1396.37	1117.35	1041.84	1096.43	1014.39	1249.73	1126.22	1608.58	1456.32	1366.18	1823.21	2249.73
Eif4a2	1524.49	1953.42	1746.58	2038.77	1802.24	2069.21	1803.03	1937.05	1664.52	2065.7	1636.92	1402.91	1751.65	1132.89	1437.52	1445.84	1134.39	1431.5	1166.45	1844.46	1338.62	1620.25	1575.23	1752.56	1731.14	1908.1	1814.95	1842.87	1283	1511.64	1026.56	1218.49	1080.46	1228.55	1805.52	1564.79	1748.44	1876.7	1974.53	2191.25	1549.16	1452.12	1972.48	2280.28	1842.24	1989.15	1979.07	2054.98	772.644
Gfra2	1521.86	1494.23	1647.64	1794.03	2022.49	2318.71	2650.45	3108.97	1216.8	1066.13	1373.23	615.528	2372	1555.92	1273.59	1345.13	638.365	623.871	1187.68	1728.63	1849.5	2194.33	88.222	200.074	713.338	896.769	141.881	148.089	342.344	325.271	229.122	263.902	370.766	356.981	11.9655	102.847	605.946	745.382	17.4447	15.155	22.2617	34.1354	91.4688	49.9275	213.142	95.6268	34.7831	32.3126	27.4984
Eif4h	1519.21	1445.56	2078.71	2158.38	2138.94	2172.82	1947.58	2101.66	1756.04	1834.23	1958.52	1537.88	2637.28	2534.41	1951.93	1927.06	2192.76	2292.72	1639.01	2095.37	2573.54	2824.58	1336.75	867.917	1682.6	1776.75	1535.34	1639.75	2129.8	2244.03	2446.26	2611.9	2062.99	2876.99	2043.79	1808.47	1774.79	1895.01	2868.86	2736.67	2400.59	2551.15	2318.9	2449.27	1308.49	1603.63	1597.14	1466.89	1383.6
Dpm3	1518.98	1526	1644.6	1390.5	1575.86	1323.84	1530.52	1387.79	1296.22	1358.7	1507.57	1138.6	1030.65	513.569	1254.41	1196.87	1365.3	1289.54	1054.92	1349.67	1581.74	1442.67	1092.62	1523.89	1289.89	1183.74	1316.85	1266.42	1429.54	1262.19	1338.92	1377.81	1471.41	1178.08	700.363	908.14	391.041	518.654	707.118	572.986	936.767	791.386	745.431	526.592	428.395	315.971	332.186	340.797	642.869
Matn2	1516.3	1664.27	81.8828	95.0922	64.6993	70.3085	52.3631	52.9746	163.157	173.858	43.0923	3.08907	33.2279	0	37.783	37.8724	51.8424	56.3828	0	0	326.493	268.102	51.4578	117.58	27.2159	22.8899	148.602	159.103	95.6725	91.1438	288.417	274.713	65.5174	29.7555	16.3174	35.3313	144.955	153.71	8.17318	9.42944	37.8556	7.13307	26.0092	39.6375	136.768	78.8727	3.96244	47.4163	432.233
Higd1a	1514.15	1220.63	1973.83	1744.27	1892.37	1749.24	1875.79	1789.01	1740.83	1413.74	1287.34	1604.52	1163.59	797.752	1166.46	1250.69	1289.18	1303.91	1495.92	1518.37	1980.34	2031.49	988.957	523.651	1149.59	1128.11	822.62	846.898	1125.82	1172.55	1030.14	1077.1	1252.67	1285.06	912.399	1060.05	468.639	667.695	1925.99	1670.26	1972.51	1811.05	1668.3	1555.64	683.975	794.636	857.754	745.236	711.568
Snu13	1513.95	1522.59	1719.82	1641.62	1608.47	1555.97	1299.6	1343.15	1595.83	1619.95	1681.89	1408.62	955.385	1249.29	1820.96	1772.62	2137.79	2173.22	1519.77	1288.6	2228.79	2129.95	1157.61	1297.15	1606.45	1568.13	1632.4	1847.87	1476.97	1452.21	1843.99	1964.02	1535.86	2742.27	700.661	1239.83	969.46	1134.27	1232.81	1093.16	1659.33	1788.13	1227.72	1126.68	998.551	833.028	902.36	595.579	1176.84
Ctnna1	1513.29	1335.03	2089.34	2188.33	2270.09	2501.47	2639.17	2591.3	1602.78	1506.61	2285.37	2229.24	3440.51	2546.88	2151.95	2085.59	2142.07	1957.39	2763.86	2145.18	2098.34	2084.39	1968.11	1808.1	2056.61	1876.48	1787.75	1929.51	3175.2	2859.2	2438.61	2445.78	2273.69	4087.88	2405.36	2356.2	1588.98	2004.35	1669.33	1754.14	1491.98	1627.08	2214.79	2252.81	3957	4215.74	6118.36	6401.59	895.893
Dst	1512.58	1768.62	686.645	678.468	794.018	743.131	1100.12	1024.76	1159.8	1205.95	635.463	541.208	1690.08	1349.28	2892.36	2769.5	2099.21	2001.53	1682.93	1834.81	656.773	621.481	2239.77	1931.44	6218.53	6009.76	4098.99	3804.65	1396.92	1147.31	1366.67	1587.25	633.747	578.904	629.646	837.22	1368.15	1424.08	789.287	845.467	351.085	297.839	849.027	947.921	530.362	645.152	521.776	348.814	2280.79
Emc10	1511.92	1408.12	1492.74	1496.07	1354.13	1343.27	1311.1	1372.43	1382	1390.74	845.201	1084.07	1106.15	1326.02	1345.42	1314.25	1193.02	1408.54	1810.74	1507.53	1524.26	1448.68	1279.69	1190.48	1447.47	1405.44	1281.32	1202.23	1179.43	1117.34	1358.87	1177.8	807.435	426.515	376.159	912.545	536.498	1049.73	529.331	538.789	643.766	567.963	642.713	608.651	522.79	649.877	717.722	850.305	768.064
Dnajb6	1510.11	1399.5	2036.12	1944.67	1861.06	1883.6	1723.36	1751.11	2156.06	2093.34	2019.53	2091.7	1134.21	1574.34	1610.08	1464.98	1715.7	1652.62	1886.01	1477.81	2118.59	1855.47	947.22	1315.52	1557.72	1488.51	1364.64	1294.01	1439.15	1327.84	1253.69	1320.43	1516.29	905.552	2367	1839.56	802.37	1441.03	724.755	759.246	814.495	833.359	963.817	924.372	1547.51	1412.47	1465.55	1116.76	1519.98
Dnajc1	1509.28	1392.86	1208.77	1248.19	1137.12	1081.55	1268.4	1158.96	1381.38	1380.91	580.138	241.456	933.887	1500.49	888.297	856.633	795.556	729.864	906.115	897.247	1096.59	1105.81	1118.66	1174.2	850.156	898.162	784.93	862.98	560.929	688.072	607.713	725.972	597.94	309.2	897.506	1042.89	438.502	381.794	660.439	582.67	618.466	657.956	701.455	628.63	808.697	821.508	649.792	912.692	690.718
S100a16	1508.84	1462.66	1021.08	1014.91	1077.79	1084.82	1003.35	979.472	1157.23	1317.63	1109.7	1195.09	1281.05	1487.78	38.0692	31.2658	61.7771	58.2991	820.896	414.275	734.721	600.432	795.019	806.597	37.3431	33.5594	397.235	477.383	71.7928	76.8298	99.5418	155.118	207.061	101.753	565.031	1025.72	445.207	790.12	352.187	318.36	347.458	370.878	427.474	364.422	526.612	755.909	480.671	530.49	34.012
Pdgfra	1508.43	1728.78	574.43	549.101	373.522	397.303	385.2	392.066	1528.12	1822.88	426.415	287.279	423.025	198.579	2795.42	3022.31	4915.88	5736.7	914.302	2380.04	726.167	612.523	43.63	205.15	241.54	166.783	80.8607	40.5278	29.6309	15.1308	4.39723	13.8518	150.338	121.708	66.6806	44.3953	68.4534	302.037	12.8526	11.6239	16.9275	5.97857	129.007	69.2693	137.332	165.363	72.9295	22.3784	19.9062
Thrap3	1508.32	1316.8	1773.26	1567.24	1724.23	1680.33	1944.72	1747.49	1517.5	1467.05	1150.02	1079.87	1759.71	1676	1611.22	1589.12	1729.76	1663.35	2069.62	1609.93	2356.53	2268.6	1166.08	1581.3	1548.38	1420.31	1539.72	1398.47	1576.99	1384.03	2126.97	1941.76	920.587	1064.69	1641.31	1573.85	1785.14	1190.34	1073.41	1012.4	1477.13	1275.33	1259.65	1188.47	1698.55	1490.14	2066.35	1685.07	1158.44
Lima1	1507.48	1509.7	1713.84	1628.71	1952.05	1992.5	2290.86	2260.11	1310.4	1042.23	994.093	975.138	1769.92	2154.36	1187.64	1296.05	1168.33	1086.35	1304.77	1921.76	1039.31	1212.53	661.026	502.546	1784.24	1866.54	1066.39	921.702	811.778	873.909	585.218	590.608	1539.25	490.043	465.656	608.378	484.65	802.996	410.268	392.167	391.139	473.134	480.975	437.47	816.024	804.324	988.394	1176.03	1604.28
Wipi1	1506.83	1478.27	881.769	769.872	797.551	805.926	805.708	788.789	1060.05	1056.79	509.506	585.899	760.069	488.922	991.097	954.815	634.538	710.493	757.716	659.487	607.809	741.918	359.284	553.451	961.629	916.408	684.65	817.6	633.789	549.011	403.593	430.012	448.687	281.27	183.933	191.101	348.738	289.861	171.167	165.301	168.257	101.484	235.679	193.774	429.008	376.959	582.568	464.647	144.381
Tnc	1503.19	1501.8	1474.66	1440.56	2590.96	2547.72	4512.11	4235.71	1297.41	1197.28	1220.77	805.808	3977.7	2330.1	12240	11711	7362.92	7368.23	7004.33	7791	1956.73	2134.5	253.423	202.158	10046.9	10181.2	1839.69	1508.62	232.771	247.784	638.989	928.238	1118.34	979.985	275.944	512.008	1548.16	1838.77	77.4661	47.5503	191.003	60.6676	401.177	181.189	586.665	256.443	200.815	108.727	69.9822
Ndufa5	1503.16	1239.51	2023.67	1940.97	2175.62	1920.13	1922.39	1800.57	1568.19	1422.96	1932.77	2600.47	1215.03	1751.99	1591.45	1540.93	2001.59	1882.89	1059.24	1611.4	2754.36	2592.47	1315.36	1188.26	1604.52	1608.17	1617.32	1504.46	1684.75	1572.3	2053.02	2122.28	1905.97	1738.31	804.215	818.005	670.771	784.537	928.463	781.984	1798.36	1483.02	1168.63	797.61	832.457	1086.83	1004.88	993.162	1267.94
Arcn1	1503.16	1423.57	1153.42	1094.57	1121.85	1147.35	1329.57	1262.21	1190.83	1351.29	908.869	1183.74	1126.21	1115.19	1543.55	1450.33	1402.78	1487.87	1172.02	935.483	1073.42	1162.51	1392.94	931.617	1291.14	1223.45	1205.34	1171.96	1142.36	1196.16	1073.57	1089.01	1440.85	468.317	812.016	838.904	593.059	598.766	771.224	713.311	640.153	584.921	768.73	722.275	1126.93	909.243	1126.8	1363.31	987.024
Pdgfrl	1503.1	1528.45	427.343	336.46	183.705	186.939	145.221	134.079	905.11	1206.01	141.225	64.9102	155.707	75.6235	1304.67	1231.67	1363.94	1287.79	920.708	1050.79	362.73	251.514	84.6529	220.311	818.835	722.275	983.322	1022.01	100.967	89.1548	412.833	402.517	207.353	351.585	75.9668	68.9554	100.889	192.596	7.78017	9.58381	42.0102	22.0066	49.4848	18.8887	25.6732	110.64	19.3187	5.71594	22.3061
Lama2	1501.89	1790.37	523.788	568.781	357.946	417.317	430.207	432.814	1690.76	2243	314.991	131.522	215.975	220.777	644.782	610.189	648.078	733.437	425.114	645.104	471.559	603.078	16.6234	212.34	597.139	698.535	767.904	678.548	3378.79	3147.08	1647.84	1447.05	1764.61	891.514	16.567	105.509	243.63	210.7	14.1183	11.3071	161.425	90.0435	40.7515	22.9781	57.7815	9.41121	18.4566	17.7601	9.77278
Tgfb2	1501.01	1245.93	2256.71	2364.64	1726.13	1949.81	1790.36	1835.08	1942.57	1691.16	921.054	840.107	1268.02	1319.68	4534.16	4752.91	2986.59	3118.16	4140.97	4133.77	1296.95	1262.16	1281.27	1144.13	4875.45	5707.63	6991.65	7251.1	4498.7	4913.34	4775.54	5383.51	3608.89	1904.7	175.012	590.895	804.42	1135.23	59.3755	33.9869	280.793	106.775	435.562	296.967	2088.02	1935.88	2232.48	2381.54	24.4975
Rsrc2	1497.97	1591.3	1807.64	1946.17	1813.7	2045.34	1813.87	1928.52	1490.08	1692.07	1569.47	1341.56	2349.1	2428.36	2083.04	1989.9	2125.55	2119.13	1830.8	2408.51	2266.74	2097.32	1448.75	1608.58	2110.06	2113.13	1655.51	1460.6	2022.14	2014.62	1758.92	2104.65	1221.3	1754.55	1738.21	1803.36	1516.09	1290.56	1466.81	1370.44	1634.68	1403.54	1645.95	1621.03	2209.66	2065.98	1986.41	2085.75	1076.28
Htra3	1497.7	1714.45	490.214	452.321	273.704	267.003	181.664	221.661	651.731	745.978	76.9748	146.33	184.723	109.506	83.2579	92.3194	64.3248	92.0741	407.444	162.557	293.783	296.855	0	48.1972	75.8401	53.8067	107.124	106.125	34.4595	23.136	40.0868	61.1142	14.8531	109.13	14.2818	24.5873	0	79.4315	11.7407	8.5713	4.65192	11.7434	16.8591	27.3511	79.7322	16.7691	32.76	13.6994	10.4365
Tsn	1496.97	1459.19	1663.34	1714.01	1681.76	1796.97	1759.55	1792.16	1653.55	1461.55	1585.86	1284.9	1592.88	1264.23	1612.24	1541.53	1660.25	1728.68	895.064	1550.43	2252.57	2259.31	1042.09	886.482	1454.79	1481.91	1344.18	1433.55	1233.02	1082.91	1410.32	1483.88	442.261	917.208	746.31	927.725	715.449	682.406	1088.69	1043.32	1555.51	1301.19	1098.65	946.689	634.329	625.464	802.453	667.102	1133.87
Sod1	1494.85	1489.19	2012.88	1991.15	1763.19	1863.43	1646.31	1642.78	1460.95	1516.39	2479.93	2591.36	1957.3	1202.44	1497.59	1561.95	1928.78	1925.46	1391	2064.35	1790.39	1818.3	2050.43	2253.93	1443.81	1423.26	1390.1	1257.94	1248.11	1184.6	1467.78	1345.58	1887.34	1099.15	4015.37	3661.89	2022.4	3490.16	2499.83	2613.84	2736.66	2603.56	2478.12	2669.85	2434.39	2809.42	3231.91	3219.92	1288.64
Pcdh7	1494.54	1477.82	80.7066	58.743	70.0021	52.7087	67.6275	59.81	197.529	228.669	45.5937	47.9911	56.3106	0	360.299	331.258	115.058	119.075	615.108	388.155	158.929	129.693	618.745	1096.39	1888.51	1841.59	2664.94	3237.42	70.0719	89.1473	506.149	1169.4	6.61533	0	47.9826	191.434	169.951	347.474	8.45821	2.72673	14.2658	7.61081	39.4772	23.5064	114.519	116.017	6.50818	23.3811	2.90771
Dync1h1	1491.04	1461.28	1226.63	1191.71	1293.94	1212.9	1580.42	1539.04	1304.09	1211.42	1006.07	740.933	1730.4	1911.97	1782.1	1657.25	1397.62	1466.06	1743.07	1217.63	1166.74	1225.78	1357.47	1581.15	2113.27	2092.7	1820.9	1582.02	2689.47	2485.31	1838.41	2012.53	1964.77	933.294	903.219	1260.78	854.157	1390.81	778.129	768.653	875.552	794.553	988.871	1035.28	2492.9	2364.43	2885.71	2762.03	1291.95
Metap2	1488.07	1305.94	1872	1722.63	1998.67	1919.01	2108.77	1880.9	1584.19	1496.24	1903.71	1872.29	1737.49	1960.71	2409.91	2376.41	3011.73	2650.85	1804.97	1851.26	2251.59	2139.81	1449.21	1451.81	1962.98	1836.52	2218.32	1788.75	2565.77	2231.39	2417.11	2120.07	2318.56	2253.89	1776.44	1517.76	1475.23	1160.78	1375.27	1226.29	1604.26	1360.56	1615.76	1347.82	1648.81	1579.54	1712.54	1587.47	2091.02
Gpx1	1487.01	1381.11	1575.33	1392.2	1511.16	1311.86	1367.83	1243.61	1609.54	1433	3126.48	1819.03	1560.25	996.319	2338.68	2173.42	2047.65	2007.22	2316.23	2181.87	839.601	1047.99	2873.65	3898.99	3183.98	3231.66	2290.23	2567.65	1702.74	1905.98	1160.76	1399.82	1980.7	2359.34	1628.79	2229.76	1498.4	3319.43	3139.67	3187.33	1673.9	1400.03	3193.1	3110.8	2119.98	3204.28	1727.22	1828.06	10320
Mfge8	1485.69	1349.08	1748.57	1807.29	1758.55	1880.62	1994.33	2005.35	1628.59	1590.08	1009.39	686.823	1678.43	1492.31	1357.88	1202.96	1269.14	1238.77	1844.42	1353.99	1693.04	1838.08	556.239	532.593	1557.13	1518.25	3408.64	3488.27	15687.6	16304.3	11068.6	9309.73	7033.02	5761.41	487.061	689.622	1536.96	1177.15	297.806	296.554	1028.03	647.687	609.769	513.402	1127.73	1370.14	1911.65	2011.58	706.084
Atp6v0e	1484.45	1604.36	1169.88	1121.69	1156.28	1179.21	1229.27	1282.73	1375.84	1292.16	1237.34	1112.56	847.353	827.959	2182.39	2104.24	1769.66	1715.13	2024.01	1567.51	1031.42	956.686	1298.26	1555.89	1995.4	2144.02	1510.69	1704.02	2107.46	2401.24	1481.7	1547.06	1384.67	1852.92	1283.43	1557.44	1469.21	2171.44	900.422	911.689	882.376	970.333	1180.68	1029.01	2040.75	2458.82	2194.63	1744.11	5438.32
Tmbim6	1482.97	1635.65	1533.89	1586.41	1546.48	1569.85	1770.11	1767.53	1687.28	1605.71	1570.78	1053.22	2172.66	1996.17	1469.46	1480.06	1517.83	1532.16	1436.45	1859.86	1804.57	1710.13	2581.94	2374.78	1266.48	1290.13	1699.8	1870.41	2294.51	2172.1	1905.3	1929.44	980.287	1341.94	3140.96	3452.9	2649.17	3457.2	5128.81	4886.95	4159.49	4104.64	4738.3	4794.26	3794.01	2999.02	5408.85	5001.05	6576.39
Spcs2	1482.7	1676.69	1492.57	1606.85	1505.04	1681.14	1683.62	1717.8	1355.81	1529.85	998.938	727.339	1372.57	1396.01	1510.11	1656.62	1751.08	1689.49	2060.55	2005.35	1379.42	1497.98	1508.9	1367.04	1255.48	1354.3	1195.68	1356.96	1648.61	1755.55	1353.83	1500.65	770.817	872.142	1295.5	1700.68	890.517	1055.45	2190.66	1813.3	1614.45	1642.64	1877.18	1690.4	1005.56	1143.19	1326.58	1762.22	1690.58
Ndufb2	1482.69	1245.36	2324.39	2037.4	2375.04	2177.38	2090.82	1985.03	1557.99	1433.01	2286.81	2100.33	971.625	1245.47	1734.78	1621.63	2068.31	1713.91	2108.68	1629.03	2079.19	2027.78	1188.68	989.587	1595.88	1523.51	1655.87	1500.29	1475.2	1427.33	1269.57	1334.04	1574.5	2003.67	1840.48	1426.48	385.675	1114.61	1515.39	1223.78	1402.95	1184.95	1454.89	1116	747.89	1056.54	1058.74	771.692	1250.37
Psmb3	1479.75	1405.1	2014.28	1860.01	2158.68	1933.17	1953.49	1872.83	1661.38	1532.21	2107.18	2142.4	1496.74	1501.5	2115.12	2277.3	2430.38	2238.8	2013.64	2090.8	2634.06	2470.86	1094.88	848.731	1988.44	1922.29	1587.79	1672.11	1962.78	1828.15	1859.9	1641.65	2661.46	1549.5	1509.72	1990.65	982.039	1003.46	1275.42	1026.78	1795.12	1429.6	1333.59	1072.1	1223.48	857.101	1051.23	1298.38	1913.4
Zfand5	1478.03	1518.12	1780.18	1910.16	1958.3	2141.29	2013.37	2080.36	1474.28	1528.84	1773.03	1395	1630.9	2150.18	1416.91	1476.51	1369.29	1435.09	2180.51	1575.41	1494.38	1440.32	1454.17	1555.05	1809.4	1836.71	1398.48	1324.27	1514.84	1614.87	1154.81	1109.2	1830.11	1210.69	2067.66	2045.71	1536.57	1419.05	1693.32	1730.4	1152.99	1299.16	1829.93	1932.51	1796.59	2523.69	2029.22	2399.4	1700.26
Aff4	1474.89	1385.31	1412.91	1401.02	1410.06	1398.44	1539.95	1424.93	1452.28	1457.55	1087.52	1631.88	1977.79	1909.94	1637.1	1496.4	1236.45	1259	1563.26	1666.96	1070.84	1083.44	1483.78	1797.03	1808.55	1733.76	1857.63	1608.56	1689.52	1717.74	1224.85	1120.55	1674.34	1384.39	1073.21	1023.66	926.116	676.65	992.054	953.401	850.74	702.442	1196.47	1156.16	2271.86	1364.56	2416.77	2231.82	848.256
Bclaf1	1474.18	1694.26	1833.29	1687.2	1990.42	1914.46	2088.23	2009.55	1739.64	1590.27	1499.92	1700.58	2318.09	1703.29	1879.48	1817.18	2055.75	1937.8	1990.78	2030.81	2632.11	2355.87	2118.19	1621.91	1983.25	1905.51	2032.82	1780.3	2152.32	2093.24	2330.64	2482.57	1359.1	1833.6	2447.86	2207.46	1306.24	1758.69	1381.09	1353.63	1708.7	1561.73	1643.4	1457.66	1911.11	1482.94	2181.11	2125.57	1413.43
Cfh	1473.51	1323.05	906.358	1103.2	700.825	857.856	803.662	924.156	1075.44	1044.67	317.315	342.589	344.589	370.067	7.10253	13.4186	53.4996	16.727	564.151	633.949	456.392	630.621	1396.61	2992.53	9.20313	13.1861	18.7541	36.177	35.5087	60.518	19.8292	26.3613	286.714	202.343	51.4135	288.955	277.012	378.362	9.14023	11.955	0	0	30.6997	86.7544	236.079	307.252	15.2899	18.1203	30.673
2025-09-11	1471.88	1270.46	961.332	890.329	1035.61	1007.65	1122.82	1109.66	1272.97	1255.96	976.056	1328.94	1401	1065.95	1945.8	2002.63	2512.17	2499.35	1173.55	1127.01	1239.42	1239.25	218.494	126.953	720.812	804.248	2028.01	1918.14	6195.14	6216.18	4812.94	4216.71	3924.78	3867.09	724.101	768.859	1121.79	670.595	220.784	188.659	423.279	331.409	389.966	229.618	303.531	265.115	281.313	206.356	748.844
Twsg1	1471.83	1473.72	1311.56	1288.85	1244.8	1390.13	1481.13	1546.8	1046.45	1238.05	667.392	626.715	649.208	1043.63	1097.55	1003.21	771.131	775.741	948.144	966.02	1500.87	1550.89	1756.76	1721.9	2154.7	2338.05	867.136	839.717	583.195	626.869	742.927	916.597	606.854	542.29	677.994	586.59	684.136	963.867	378.293	369.801	534.542	533.763	452.225	423.156	876.718	577.352	770.858	793.854	121.429
Rpn2	1471.39	1688.88	1164.1	1183.19	1067.77	1032.81	1187.33	1187.57	1720.9	1776.8	764.838	370.923	1218.81	852.228	1451.24	1504.87	1580.72	1594.06	1880.01	1528.62	2059.02	2271.69	1363.83	1224.24	1419.86	1513.13	1095.52	1184.75	1371.68	1441.04	2020.77	1908.12	875.037	1155.15	1156.7	1405.63	853.768	1125.57	1145.07	1003.14	1289.12	1180.54	953.315	967.431	886.813	903.213	1154.6	1336.37	1355.99
Ccnd3	1471.03	1402.73	1054.79	1210.32	960.101	1006.69	860.32	911.304	1432.79	1456.37	982.041	1104.57	951.223	1160.36	683.729	722.19	629.007	664.532	911.02	928.562	950.34	963.787	1519.96	1366.58	790.677	823.483	922.075	997.4	625.606	728.472	769.292	716.622	730.194	497.523	628.274	901.674	913.012	1024.04	753.738	697.416	879.313	827.909	872.838	922.543	1134.94	1407.08	1140.08	1040.95	447.661
Ddx17	1468.48	1602.6	1618.54	1773.59	1960.64	2041.84	2119.36	2181.96	1656.38	1663.11	1672.23	1500.41	2447.76	2342.7	1994.49	1897.34	1842.05	1826.6	1794.24	1742.4	1648.66	1365.99	1618.18	1720.68	2013.86	1982.99	1883.6	1619.41	2284.44	1934.75	1596.54	1761.56	1902.72	2179.97	1796.33	1416.13	1562.11	1511.17	1596.72	1652.2	1334.42	1320.14	1801.97	1979.16	2661.71	2352.69	3052.89	3080.05	940.136
Tmem119	1468.06	1438.11	1732.6	1948.17	1518.4	1810.82	1766.62	1947.11	1720.25	1817.96	772.147	529.932	884.789	1087.09	39.8044	29.502	32.425	12.8196	1121.87	1141.05	1479.77	1508.99	244.626	444.209	102.177	125.965	176.69	161.473	24.0881	45.1915	28.9262	121.609	90.6869	350.469	99.6246	84.625	348.318	467.598	9.41867	8.37561	30.8808	6.10018	61.3263	33.1817	103.721	232.457	32.912	31.0713	15.7842
Rer1	1465.59	1579.4	1256.73	1241.77	1232.75	1290.17	1237.31	1273.14	1344.49	1430	1127.63	862.551	927.09	659.108	1460.3	1531.51	1350.77	1537.52	1247.24	1521.15	1586.09	1654.37	958.089	815.408	1193.17	1292.32	1260.06	1424.41	1487.14	1641.86	1701.65	1772.26	1342.29	1234.72	1219.74	1100.53	1131.78	1235.84	772.061	769.797	1063.52	1122.53	833.826	763.637	651.011	981.36	681.219	786.356	1163.66
Arpp19	1462.05	1262.67	1672.7	1616.16	1736.65	1586.71	1536.92	1450.74	1394.28	1354.17	2133.07	1844.45	1185.57	1390.08	1596.86	1587.53	1689.68	1764.86	1667.88	1097.27	2818.25	2633.17	1695.43	1548.03	1710.87	1571.07	1238.36	1363.03	1576.69	1475.43	2152.24	2081.26	1524.3	1724.35	1429.06	1509.04	1518.34	1303.74	1263.78	1058.39	2521.2	2380.03	1414.48	1123.87	1724.81	1342.63	1530.44	1545.33	1964.98
Ndufb7	1461.16	1206.43	2119.19	1849.17	2333.93	2153.49	2249.79	2068.41	1460.73	1266.53	3315.25	2623.34	1367.32	1806.75	2059.41	2189	2579.22	2677.73	1530.72	1531.76	2352.4	2549.56	1657.25	1377.01	1434.38	1446.55	1750.44	1917.83	2480.68	2758.27	2453.33	2258.42	2196.58	3175.25	1694.41	1933.19	1204.26	1388.94	1592.6	1333.77	2321.2	1769.98	1854.61	1424.05	1616.4	2155.25	1864.59	1537.24	2315.11
Ndufb10	1461.07	1481.54	1855.18	1885.97	1977.9	1934.16	1816.04	1778.82	1697.25	1570.16	2178.97	2339.35	1108.4	1337.32	1927.46	1842.84	2263.26	2223.02	1522.65	1953.43	2007.82	2079.07	814.972	1051.69	1681.2	1716.07	1563	1675.08	1598.07	1662.66	1587.51	1670.64	1269.72	2537.82	1188.06	1378.57	620.213	1183.53	1419.13	1353.6	1655.2	1477.85	1414.37	1319.97	1060.46	1194.74	1079.3	969.338	1621.06
Hspg2	1458.06	1204.07	511.555	384.654	608.699	366.734	866.944	589.542	793.523	776.893	815.73	109.997	1009.62	523.846	518.906	418.361	367.609	231.51	916.849	674.747	520.065	421.519	680.587	763.131	2047.4	1608.29	2221.97	1777.22	1237.73	956.344	1016.78	1018.87	941.197	552.223	195.458	374.405	1058.09	393.145	202.721	128.502	284.804	195.379	566.718	363.063	2345.37	1608.54	4272.93	3616.64	36.726
Tmem234	1457.74	1393.82	1532.41	1549.79	1535.03	1553.07	1581.63	1588.02	1453.16	1457.96	1368.68	1513.54	1436.05	1192.71	1950.59	1933.97	1864.32	2016.85	1783.51	1933.69	1759.83	1831.55	1300.82	1411.07	1877.05	1794.02	1458.48	1545.1	1823.48	1585.7	1694.72	1487.5	1181.56	1229.04	959.679	1408.87	1356.14	915.981	1021.17	1042.16	1085.14	1064.69	1293.29	1124.57	1324.24	950.977	1445.64	1395.89	1888.03
Ddx6	1457.39	1546.51	1433.27	1549.16	1422.57	1566.62	1504.9	1648.13	1181.8	1507.2	1671.01	1382.58	1667.45	2007.84	1549.42	1605.67	1467.1	1485.46	1599.52	1116.51	1741.93	1834.38	1470.49	1667.19	1742.44	1722.54	1781.09	1671.52	1496.63	1450.21	1846.3	1523.42	1451.75	1019.91	1697.21	1906.97	1620.08	1338.61	1736.5	1901.7	1517.73	1734.05	1817.05	1817.16	2158.29	1998.58	1915.77	2105.81	2090.99
Ran	1456.17	1499	1547.36	1537.46	1668.93	1644.92	1644.82	1542.9	1622.02	1707.26	2022.1	1891.67	1518.17	1294.31	2058.65	2268.42	3638.64	4135.35	1392.54	1729.65	6762.44	6834.68	1488.05	1304.49	1561.83	1558.02	1980.1	2240.4	2088.15	2241.44	6987.01	6284.87	2716.28	3501.14	1671.26	2076.43	1180.77	1605.39	1014.16	872.203	4593.13	4137.54	1368.7	915.129	821.537	1084.68	1133.85	969.118	2301.32
Bptf	1454.31	1566.76	1511.01	1442.98	1457.09	1508.52	1704.75	1688.77	1481.22	1420.75	867.342	781.618	1726.06	1551.6	1809.04	1653	1674.19	1590.21	2454.71	1654.1	1551.72	1462.9	1668.87	1348.97	1999.13	1998.33	1792.44	1485.96	1825.27	1682.99	1559.59	1322.39	1695.26	828.525	1405.83	1536.17	1616.57	1101.09	1108.64	1106.9	1094.73	1058.41	1441.06	1434.67	1902.37	1876.2	2554.33	2541	917.203
Ube2b	1453.77	1450.83	1288.24	1387	1209.84	1287.53	1108.66	1113.64	1479.23	1381.73	1526.54	1860.97	1084.44	1785.29	1881.18	1848.19	1719.31	1689.14	1829.73	1547.53	1220.04	1346.46	1736.62	1234.97	2137.96	2101.75	1641.87	1493.14	1733.61	1810.44	1365.14	1371.95	1766.22	1668.82	2598.76	2228.73	1495.7	1644.12	1327.02	1397.72	1175.84	1229.79	1401.73	1496.95	1568.07	1376.13	1743.41	1448.7	1216.21
Psma2	1451.64	1559.27	1993.99	1978.61	2068.15	2049.45	1813.89	1746.38	1569.69	1710.51	2290.71	1889.7	1289.07	1271.89	2290.69	2235.44	2571.61	2380.58	1723.68	2440.41	2028.24	2215.51	1354.51	1062.01	2062.35	2027.81	1786.96	1942.36	2172.43	2160.22	2027.97	1846.17	1473.79	3566.08	1445.21	1877.28	1787.28	1468.37	1403.55	1219.44	1882.2	1626.03	1496.08	1283.12	1269.68	1393.87	1146.8	954.126	1923.04
Chmp2a	1451.45	1390.38	1441.44	1511.66	1561.32	1540.77	1439.65	1442.78	1341.48	1458.97	2595.89	1676.62	1242.52	1258.7	1593.24	1544.38	1450.1	1534.61	1792.66	1498.45	972.343	1005.64	1222.64	1429.19	1448.99	1552.09	1446.7	1324.08	1474.1	1553.78	1055.95	1022.34	1546.22	1738.69	1861.18	1828.93	726.403	1657.28	1275.04	1085.48	1338.02	1050.48	1402.88	1203.02	1864.45	2085.42	1749.5	1810.26	2369.67
Cfdp1	1451.1	1318.56	1494.87	1432.1	1480.14	1433.85	1374.46	1373.24	1373.26	1354.16	1569.1	2196.55	1208.73	1206.62	1664.35	1648.89	2007.95	1896.61	1255.76	1713.42	1592.59	1527.86	1357.06	617.056	1346.78	1310.91	1305.92	1378.08	1557.27	1581.6	1349.78	1374.32	1649.04	2137.88	713.87	1050.64	704.902	674.243	547.255	443.798	734.719	623.529	661.548	474.906	669.292	955.634	644.652	739.342	732.067
Fkbp7	1445.39	1560.07	1071.59	949.901	910.047	897.11	997.209	953.82	1084.65	1059.36	667.482	274.884	872.855	448.657	1173.45	1051.53	956.847	921.297	669.458	883.295	801.031	875.951	778.761	705.46	1161.94	1040.35	632.572	667.641	383.416	468.789	452.94	414.581	159.711	265.893	12.4133	190.396	364.628	253.569	56.7216	47.6048	12.3197	40.5657	129.228	118.623	364.77	208.35	434.726	387.159	39.7286
Nop53	1443.71	1253.4	1533.72	1580.81	1336.89	1304.32	1036.69	1091.61	1628.76	1381.64	1589.69	973.6	1015.72	1402.52	1185.91	1120.35	1257.39	1330.71	1231.92	878.848	1136.12	972.335	1247.69	1053.9	1128.62	1038.81	1277.15	1169.05	1049.72	923.337	924.735	864.39	709.775	1084.81	722.982	847.91	893.767	1143.26	1134.82	1393.13	715.976	987.474	1156.35	1411.76	862.011	979.169	965.617	821.759	929.67
Rab18	1442.01	1344.55	1492.16	1497	1515.21	1561.53	1566.11	1578.31	1474.1	1379.64	944.207	1705.19	1352.04	1039.23	1548.31	1549.02	1603.25	1387.72	2023.76	1226.84	1264.07	1414.59	767.537	860.337	1558.8	1529.22	1084.63	1093.72	1382.46	1378.25	1421.36	1038.67	2214.97	1135.63	908.895	1060.83	577.465	829.842	706.56	683.556	876.267	677.917	809.489	757.93	788.983	1033.59	661.713	816.638	733.422
Dkk3	1441.21	1629.03	1654.72	1716.84	1593.55	1805.89	2160.31	2155.26	1310.08	1231.09	988.698	366.86	1066.34	1403.21	2680.4	2719.01	1977.6	2267.4	3285.04	1700.22	1160.83	1229.01	712.422	434.64	2773.11	2803.95	1109.38	958.852	2545.81	3109.02	1673.2	1611.39	2368.26	1889.25	91.6816	191.945	894.21	754.165	26.1143	20.3518	142.654	98.9908	154.9	59.5693	98.5949	158.918	85.1897	51.4374	23.4449
Arid5b	1440.69	1155.94	2966.34	2852.93	2924.17	2907.28	2872.62	2833.14	1856.64	1353.49	1699.46	2203.63	1952.28	1656.42	3418.62	3540.98	3342.81	3182.52	2998.8	2681.57	1969.37	1830.05	1660.87	1052.8	3563.94	3945.09	2125.96	2181.29	2038.02	1988.8	1739.83	1635.37	1365.94	1396.68	1157.86	1246.64	1124.19	943.176	1238.25	1330.87	1470.57	980.041	1470.43	1639.62	1611.19	1307.57	1658.44	1797.22	370.768
Ap2a2	1440.08	1496.95	998.067	918.411	991.627	1028.57	1151.59	1125.44	1025.25	928.065	940.467	791.703	1065.22	1359.11	912.989	793.341	754.641	756.006	963.869	1113.31	894.171	894.265	1113.08	1312.73	892.187	812.325	810.984	689.701	801.069	768.53	637.16	481.09	694.018	886.069	519.73	547.966	672.786	1003.35	290.089	250.571	361.113	407.363	443.17	365.284	1251.54	1452.55	1338.77	1345.87	1052.22
Mxra7	1438.53	1417	381.845	392.7	390.361	344.273	436.993	420.761	848.462	820.693	454.681	557.669	642.868	1119.34	3038.52	2873.12	1793.85	1455.08	1753.27	2031.31	407.325	392.319	218.892	164.631	2684.53	2531.45	1609.73	1644.7	942.148	1107.64	843.587	1044.8	739.311	789.731	30.1462	203.494	287.634	223.486	35.1419	35.5457	70.6846	87.0578	181.085	59.9532	237.814	147.856	78.3123	80.1277	7.95302
Polr2f	1435.75	1336.76	1730.31	1769.56	1639.25	1601.11	1403.8	1486.19	1487.59	1532.51	1661.79	1721.91	976.653	839.774	1375.17	1423.61	1500.71	1624.61	1284.83	1185.76	1921.37	2012.47	1156.8	852.247	1352.3	1383.18	1297.75	1338.65	1304.84	1259.74	1409.49	1668.53	1409.1	2020.34	935.36	1257.46	572.631	929.126	860.331	773.22	1052.31	1102.24	929.585	793.935	969.265	977.49	953.141	739.441	1109.12
Pgls	1432.38	1403.21	1518.3	1487.22	1573.25	1438.02	1390.14	1331.68	1526.65	1500.93	1498.76	2055.21	1034.58	809.612	1580.5	1591.92	1710.24	1889.69	693.502	1171.91	1564.76	1496.8	851.297	728.581	1453.93	1454.07	1294.97	1489.3	1330.91	1482.52	1219.74	1301.98	1163.96	2206.28	1038.98	1320.07	1113.06	927.149	952.892	926.118	921.234	903.659	1080.26	1023.43	884.592	1019.01	927.93	818.816	2082.93
Cct5	1431.1	1403.84	1522.98	1491.33	1475.95	1633.19	1414.06	1420.26	1521.39	1582.05	1587.05	1824.63	1139.64	1143.37	1844.92	1831.28	2409.15	2366.54	1516.1	1425.7	1742.33	1914.93	1410	1124.63	1397.38	1392.64	1759.15	1803.32	1644.34	1507.75	1891.25	1674.47	854.84	1533.29	1156.14	1392.72	861.183	1302.03	961.641	981.341	1093.72	1043.45	1231.93	1112.96	1114.02	1340.48	1131.15	1109.79	1526.68
Hook3	1429.77	1399.63	1029.71	1035.13	1222.46	1186.17	1321.55	1387.83	1270.54	1240.18	937.283	668.891	2209.53	1560.85	1577.36	1583.84	1338.21	1317.77	1381.81	1262.2	841.07	983.412	1038.05	1149.53	1957.88	1842.01	1192.39	1256.77	1739.89	1677.2	1237.49	1097.36	1167.34	647.219	748.726	783.055	645.834	767.156	544.754	491.112	527.649	387.288	599.84	626.101	967.002	956.585	1137.18	1142.82	745.819
Stub1	1424.65	1345.91	1235	1251.67	1217.75	1141.12	1164.11	1119	1361.69	1483.18	1164.55	1348.01	671.26	853.288	1144.46	1257.97	1189.52	1344.47	1565.44	683.163	2279.48	2560.6	1542.03	1420.2	1224.09	1285.62	1190.22	1262.92	1207.86	1142.03	1814.57	1989.72	1418.53	1407.42	974.174	1084.85	542.844	1087.26	754.79	704.313	1372.12	1411.85	788.606	692.12	542.241	521.634	824.236	861.652	654.923
Ppig	1424.62	1382.43	1737.47	1606.93	1644.38	1754.39	1775.89	1664.68	1509.41	1564.56	921.483	1466.68	1065.56	1691.84	1839.94	1866	2009.48	1953.86	2075.7	1739.52	2225.17	2185.68	1159.8	1543.04	1916.92	1934.2	1659.96	1709.69	1720.58	1647.6	2134.51	1965.83	1734.19	1610.02	1587.9	1335.61	731.483	1376.13	1099.78	1111.74	1678.75	1624.18	1261.56	1210.47	1027.14	1612.97	1394.62	1264.34	1688.43
Ergic3	1422.93	1465.15	1296.81	1303.83	1333.8	1227.3	1215.68	1258.29	1379.41	1416.67	714.068	430.039	752.549	1126.38	1417.49	1437.36	1342.63	1330.21	1472.43	1293.29	977.605	922.051	2090.95	2148.56	1404.48	1299.12	907.078	849.893	1085.34	1187.16	727.881	675.911	328.451	1294.99	915.435	1503.82	1027.65	1213.15	773.642	803.185	705.896	789.216	834.681	796.689	508.826	392.868	695.007	776.362	767.888
Hp1bp3	1422.7	1365.7	1761.8	1708.2	1679.21	1777.26	1809.33	1714.45	1582.65	1657.83	1709.05	1611.64	1615.09	1647.27	1756.26	1560	1736.43	1828.97	1909.15	1922.31	3288.63	3261.9	1191.21	1274.85	1785.49	1750.42	1794.35	1412.44	2074.57	1880.96	3535.17	3064.71	2004.66	1914.13	915.337	965.747	779.584	879.798	1363.43	1302.1	1959.07	1708.65	1522.94	1405.42	1596.15	1187.55	1795.58	1914.84	589.507
Timm13	1422.05	1465.66	1831.57	1692.23	1686.53	1740.46	1608.01	1600.39	1574.75	1663.68	2230.03	1898.72	969.066	1714.47	1736.21	1717.44	1958.58	1996.38	1967.08	1144.16	2025.63	2050.99	1758.89	1157.84	1574.42	1507.56	1416.03	1502.21	1493.64	1654.68	1894.42	1952.29	1224.64	2288.14	1587.24	1765.03	1410.05	1337.39	1340.11	1228.5	1584.58	1533.9	1410.07	1234.81	993.468	1027.36	1229.72	974.794	1846.74
Prex2	1420.98	1211.04	3713.41	4100.94	4250.98	4598.31	5294.18	5521.47	2789.23	2795.15	3047.52	3410.97	5376.86	5506.52	197.06	237.919	211.675	180.145	1919.54	2793.04	2659.27	3175.9	116.364	140.492	379.844	581.42	457.702	468.073	5071.91	5267.42	2546.79	2504.86	5360.58	3200.09	34.7277	498.166	874.678	774.067	52.1689	30.1101	270.963	101.705	205.74	115.493	236.335	350.561	146.828	231.816	43.2165
Trim35	1419.98	1176.06	1667.25	1792.37	1799.06	1974.63	2124.76	2132.17	1346.49	1382.46	1036.88	1271.59	1365.86	1401.45	1514.84	1374.11	1100.91	1358.13	1669.41	1597.23	1716.93	1495.68	1267.66	650.733	1355.09	1365.7	845.423	891.376	1026.26	1013.17	974.113	850.741	1185.3	693.883	373.171	514.203	555.81	730.752	180.763	165.699	270.327	254.003	345.727	257.669	329.379	518.184	569.881	447.726	293.7
Ehd2	1419.46	1204.13	1457.09	1379.24	1399.45	1410.56	1522.35	1542.67	1415.98	1460.43	1583.14	849.199	1986.13	1723.14	1419.08	1263.94	1000.64	943.893	1485.41	1178.43	1246.82	1402.1	1215.05	1310.59	1618.5	1533.87	2068.41	2105.08	1144.14	1090.91	1272.66	1290.3	916.078	767.676	275.293	604.16	1085.62	1445.96	158.925	156.054	406.698	310.293	588.513	501.607	2688.62	3022.05	3532.99	4322.29	35.2227
Kifap3	1419.06	1175.25	648.105	560.858	563.905	596.525	568.491	549.057	860.573	875.459	491.831	576.57	400.984	419.2	737.94	627.379	741.45	623.486	673.953	701.934	578.248	532.976	357.497	644.577	682.322	607.457	705.329	716.576	683.554	610.425	665.127	505.746	400.509	376.861	1558.88	1101.48	153.964	323.767	213.94	197.986	390.934	299.61	249.157	292.693	437.072	490.825	446.645	554.685	213.338
Lpar1	1418.18	1639.2	445.15	501.081	393.799	409.917	455.256	499.83	994.551	1037.58	195.898	176.618	272.31	254.746	1381.66	1246.36	471.45	476.861	1314.41	1507.54	536.088	511.924	85.0363	32.2061	3383.48	3348.65	49.2202	13.7308	21.8691	32.9445	35.1332	58.2643	31.5134	121.129	229.746	235.768	270.698	193.482	10.6351	12.0605	70.9933	20.7806	73.7182	25.9735	87.2112	30.5459	79.3677	26.2563	8.83618
Serinc3	1417.62	1390.27	1770.06	1925.24	1799.9	1891.74	2207.14	2286.38	1609.13	1536.28	1644.79	849.314	2497.04	2208.07	1062.96	1089.81	1067.17	1027.46	1489.42	1631.94	1373.25	1432.87	1557.02	1659.14	1408.25	1316.23	1350.28	1361.21	3069.44	3059.61	2038.33	1719.09	1342.11	1316.32	1803.75	1914.22	1873.53	2331.06	941.313	1051.85	720.324	716.259	1073.14	1058.37	1093.28	1317.36	1184.25	1232.99	2047.58
Lamtor2	1416.41	1265.92	1660.85	1532.5	1775.03	1684.18	1575.1	1596.13	1383.63	1364.19	1481.63	2329.39	1517.79	876.684	1514.83	1524.24	1538.69	1366.14	1856.23	1966.12	1593.99	1659.37	924.665	768.002	1463.75	1458.91	1294.97	1371.89	1600.98	1590.82	1338.69	1330.05	985.755	1603.95	996.139	1236.56	1038.21	869.143	942.19	845.939	1088.62	999.474	963.552	832.438	739.236	886.658	653.781	503.469	2689.56
Cetn3	1416.24	1606.84	1582.87	1675.58	1562.85	1669.07	1404.35	1631.07	1586.94	1646.02	1880.8	1440.9	1066.19	948.178	1309.88	1492.35	1408.79	1439.03	1343.09	979.843	2017.45	2140.54	1231.84	865.544	1451.72	1568.71	1313.79	1655	1229.9	1415.58	1788.97	2209.91	890.846	1287.43	1872.97	1430.64	746.352	1536.17	846.457	814.8	1489.36	1168.1	951.912	752.62	1232.38	734.177	950.034	1077.09	982.113
Bnip3l	1415.95	1387.58	1706.17	1842.59	1598.06	1767.17	1581.75	1683.56	1343.42	1314.96	2053.33	1761.41	2161.93	1581.95	2260.34	2056.85	2317.16	2162.4	2400.51	1548.98	1093	1339.13	1776.21	2260.79	1624.45	1466.75	1462.49	1353.93	1747.56	1722.22	1059.59	1142.17	1801.05	1928.2	1665.89	1572.06	1317.42	1069.35	1248.48	1294.21	1127.88	1137.48	1485.86	1392.73	1432.54	2056.63	1763.67	1825.78	4244.62
Yipf5	1412.13	1611.5	1010.94	942.979	864.187	905.529	954.652	1001.65	1197.48	1275.39	461.514	308.58	568.531	763.923	1400.62	1369.05	1132.51	1215.28	1357.32	1239.77	1024.96	1117.73	684.991	596.807	1065.33	1021.08	752.816	739.087	683.639	778.432	768.751	807.544	767.238	379.306	362.996	647.009	280.8	580.235	393.066	312.961	459.214	313.747	469.898	351.643	290.418	363.275	542.027	460.68	494.99
Psmc3	1409.95	1384.57	1566.13	1516.58	1654.63	1627.04	1649.83	1568.35	1592.06	1499.39	1640.91	2250.7	1474.71	958.214	1822.23	1747.22	1993.96	1798.08	1861.94	1522.42	2173.27	2270.62	1256.28	944.365	1626.08	1628.78	1561.5	1537.53	1650.74	1579.24	2118.6	1885.23	1847.77	1404.91	905.173	1050.09	847.417	1101.07	732.442	632.867	1419.13	1132.73	924.24	749.628	1831.19	1418.63	1429.61	1426.93	1324.7
Rab5a	1409.32	1368.23	1212	1218.71	1271.98	1349.81	1224.3	1287.27	1425.19	1209.74	746.42	649.989	1242.23	998.012	1878.24	1800.15	1611.64	1461.1	1753.99	1675.69	1149.04	1214.3	1318.74	1807.1	1603.57	1568.25	1096.88	942.223	1397.59	1429.42	1355.92	1067.78	1499.61	506.656	766.813	816.93	701.414	1058.98	735.637	736.446	688.544	824.121	887.686	806.232	1269.94	788.43	1648.2	1522.52	718.283
Bmp1	1408.47	1494.51	616.634	523.341	612.058	486.609	616.142	587.36	836.922	723.714	598.848	447.107	1185.09	722.091	1255.58	1093.84	900.907	763.812	1115.46	1229.89	506.225	445.365	365.322	775.824	1655.56	1509.23	1050.22	836.733	1423.78	1560.73	995.969	1127.98	661.001	426.792	174.834	209.716	605.752	526.304	1570.14	1166.07	730.655	732.021	1260.39	1142.63	660.31	606.868	907.149	607.021	25.2767
Ap2s1	1408	1390.53	1802.25	1761.67	1730.36	1815.9	1750.87	1740.23	1570.55	1363.96	1728.21	2149.81	1421.61	1413.8	1317.15	1386.55	1412.2	1484.99	1376.5	1375.34	1998.83	2245.66	1396.8	876.073	1129.23	1141.52	1076.81	1125.48	1373.2	1499.86	1477.29	1427.73	804.07	2010.05	706.95	1074.45	572.305	1074.68	714.179	674.769	1136.67	963.062	998.897	726.471	796.369	1022.59	931.984	803.144	1849.25
B230219D22Rik	1407.86	1310.67	1665.76	1678.31	1768.81	1748.72	1852.46	1809.63	1628	1638.6	1711.04	1203.35	1522.49	1506.24	2245.81	2158.73	2240.76	2281.97	2138.67	1836.27	2569.01	2310.3	1258.53	893.487	2445.98	2307.9	1867.84	1893.96	3318.46	3395.92	3477.51	3533.78	2771.38	2468.79	1434.98	1266.01	941.8	1335.12	839.308	746.348	1306.39	1280.9	872.791	834.622	1088.42	1315.18	1455.16	1341.2	444.576
Zfp503	1407.7	1130.82	1522.73	1459.1	1746.15	1653.53	1699.97	1618.34	1594.44	1777.32	1968.76	1694.55	1473.12	1184.17	1258.08	1252.17	1369.98	1435.1	999.678	2001.13	1509.14	1273.74	573.602	780.367	1663.03	1613.72	319.748	270.783	1239.07	1124.42	939.973	770.269	587.465	957.781	337.955	390.805	775.369	533.844	850.438	839.108	1063.71	835.296	770.757	805.257	1095.23	583.102	793.878	558.51	170.344
Zfp36l2	1407.26	1784	709.977	801.747	644.274	732.904	525.636	607.396	1138.53	1534.15	1111.93	679.986	702.899	1071.41	781.964	842.918	849.346	788.846	1023.13	959.084	659.166	677.774	2257.93	3499.17	569.341	628.356	494.405	653.71	1172.69	1473.77	1112.48	1101.5	1181.45	1435.08	658.758	1032.79	1671.31	2365.94	993.6	955.439	888.52	942.149	1036.12	1042.79	998.716	1295.88	295.681	388.043	4637.42
Senp6	1405.76	1416.39	1828.16	1860.49	1956.02	2090.56	2137.51	2124.83	1645.48	1545.72	1960	1743.8	1647.33	2464.94	1927.29	1872.29	1870.41	2004.02	2063.44	2017.31	1933.62	1795.14	1494.59	1985.81	2137.67	2104.64	1678.21	1771.21	2312.18	2273.01	2093.55	1588.07	1971.97	1809.78	1631.95	1719.8	1034.48	1071.69	1316.08	1228.95	1224.6	1086.27	1347.67	1370.84	1577.82	1338.5	1727.48	2088.81	685.379
Csnk2a1	1405.73	1488.18	1671.9	1677.84	1806.86	1793.11	1903.54	1867.14	1422.57	1477.27	1856.07	1162.59	1456.98	1662.75	1953.83	1810.55	2115.72	1873.59	1695.35	1573.15	1937.59	1860.6	1101.3	632.907	1816.37	1773.12	1741.39	1646.18	2204.48	2051.67	1781.19	1603.74	2033.42	2891.17	1563.06	1313.41	962.399	682.222	988.469	876.499	1399.31	1012.41	1126.07	941.006	1358.62	1508.26	1299.48	1569.86	1296.58
Eif3i	1405.51	1444.89	1432.66	1473.72	1481.41	1560.83	1244.37	1306.59	1525.95	1628.23	1896.73	1261.34	1131	1434.52	1524.64	1638.11	1889.3	1892.67	1145.27	1117.08	1579.66	1516.43	1009.11	926.155	1447.31	1373.61	1440.3	1516.22	1159.19	1231.25	1117.7	1501.78	1223.27	1469.2	512.168	1132.23	560.616	1042.98	996.313	975.971	946.243	1031.57	1091.62	927.27	596.307	886.454	583.058	428.849	1240.95
Olfml2b	1404.81	1640.54	169.717	128.939	102.723	100.951	78.0941	57.1285	577.691	388.506	354.408	75.1236	16.4332	33.2246	2793.37	2754.76	1142.09	1225.12	2244	1606.79	239.781	207.363	276.832	138.393	3541.18	3803.8	1408.33	1607.89	466.409	452.231	1030.35	1315.25	556.279	471.822	303.316	221.011	215.383	538.223	23.4994	17.3216	89.6182	19.3089	118.11	48.2953	50.9375	64.3563	66.6377	75.8991	29.1925
Slc3a2	1404.58	1374.19	2101.41	2366.06	1998	2474.88	1868.08	2207.73	1537.5	1571.2	1095.83	686.292	1822.2	1793.92	1174.19	1098.98	1229.09	1284.17	1813.87	2759.15	1583.67	1723.82	1405.36	2142.74	1229.3	1222.68	972.083	1124.11	1000.05	1054.32	853.954	980.566	832.195	958.292	1353.15	1316.07	1569.87	1084.45	1452.93	1489.59	1285.12	1613.1	1577.94	1784.94	997.214	745.545	1343.57	1130.87	1834.41
Ube2i	1404.24	1246.16	1647.14	1600.74	1707.55	1697.26	1580.24	1595.57	1352.38	1316.21	1944.65	1127.2	1107.74	1941.83	2211.06	2176.75	2456.85	2320.42	1732.17	1643.37	2140.95	2229.37	1640.08	1190.64	1798.85	1802.51	1504.8	1707.07	2280.24	2207.04	2260.68	2516.15	2330.7	1862.29	1082.4	1386.86	658.298	1743.74	2315.87	2180.91	2602.03	2353.6	2284.42	2233.46	1483.42	1353.65	1604.73	1893.5	1462.11
Scaf11	1402.99	1220.51	1275.55	1206.69	1235.28	1270.65	1433.55	1435.06	1217.9	1136.08	1272.89	1864.43	1574.94	1186.32	1472.62	1372.07	1504.38	1538.85	1611.13	1267.46	1787.72	1707.03	1228.16	1460.28	1370.92	1397.88	1302.44	1210.14	1536.39	1319.27	2019.89	1980.19	557.836	1907.04	1139.48	1258.71	1769.65	1244.51	1083.29	989.896	1473	1187.03	1390.13	1288.14	2480.31	1641.17	2327.97	2263.08	1421.73
Ablim1	1402.09	1573.67	1167.91	1129.17	1068.26	1094.78	1131.37	1205.07	1294.14	1561.28	626.705	1043.08	1841.24	1747.41	1554.96	1539.64	1332.89	1352.99	1427.62	1263.91	814.184	869.561	962.107	942.198	1754.46	1773.8	1770.33	1734.46	1377.17	1361.92	1077.97	1052.98	1530.32	445.686	250.33	499.407	705.758	1187.64	367.025	351.54	360.304	332.74	521.657	630.415	1030.94	1051.28	1373.31	1391.22	29.4485
Ptgfrn	1400.81	1454.1	680.124	630.008	401.238	381.482	337.293	323.927	1320.3	1365.89	249.335	68.8354	1129.05	1335.62	841.032	746.825	447.05	382.975	831.773	804.689	637.832	682.359	942.898	591.13	1409.97	1365.57	591.306	459.532	142.325	117.176	243.427	273.64	506.75	212.508	356.183	466.326	521.018	643.74	936.254	949.065	775.302	1016.42	837.685	934.841	292.835	125.739	314.302	297.486	682.945
Dnajb1	1400.72	1577.87	863.839	948.506	678.426	732.405	437.109	483.701	1112.47	1115.15	546.995	541.353	304.352	324.06	715.088	640.745	562.414	717.045	1028.24	513.192	682.256	811.495	919.146	1180.08	673.729	675.221	445.289	578.006	453.651	600.222	499.931	612.956	341.716	141.811	1112.76	1380.04	625.203	761.726	564.395	658.784	692.649	629.417	583.286	637.016	399.727	503.796	487.362	392.646	264.313
Gxylt2	1399.99	1613.87	21.3002	10.889	5.68691	9.65423	8.78136	14.1818	384.188	555.003	4.13793	0	506.431	214.257	14.6105	17.8018	10.0538	13.8827	0	43.5722	81.1444	137.555	47.3024	77.1954	13.2603	10.5909	106.989	133.652	21.3878	13.1868	4.22779	55.7171	28.7048	14.8911	38.1124	125.77	80.0051	56.243	6.37787	5.90434	0	0	20.4232	8.92145	47.834	0	14.1022	10.004	4.26654
Ltbp3	1397.38	1456	961.822	941.2	880.189	892.753	918.275	928.198	1483.01	1867.14	907.556	476.669	604.133	673.525	2207.88	2024.76	1633.29	1315.57	2079.47	1952.04	941.758	879.264	2629.41	2702.37	3400.73	3433.95	1379.6	1244.89	487.819	477.67	579.983	798.277	514.574	226.877	384.609	627.64	1037.07	1153.33	963.477	1021.31	775.672	865.933	1275.09	1387.31	2072.28	1255.63	2574.14	2508.66	44.8155
Ndufs6	1394.01	1333.25	1831.22	1712.64	1902.27	1850.26	1836.68	1741.36	1503.19	1398.01	1736.64	2067.15	1070.16	1174.15	1782.69	1732.66	1876.26	2025.01	969.791	1573.55	1879.47	1999.32	1018.53	1050.58	1513.44	1573.62	1361.75	1549.7	1459.28	1503.38	1534.25	1449.02	1014.51	1675.31	1286.93	1356.24	806.465	858.627	1392.52	1182	1725.32	1521.83	1461.14	1090.01	1473.79	1576.97	1508.75	1393.18	1472.87
Dnajc3	1389.67	1662.82	1423.29	1463.15	1291.34	1389.62	1559.89	1496.2	1734.05	1638.02	956.147	807.91	1095.81	1858.33	1399.4	1381.86	1282.22	1440.12	1951.27	1803.24	1444.77	1580.34	1926.61	1943	1289.44	1278.02	1332.44	1494.59	1310.4	1264.41	1298.02	1490.56	958.003	613.844	1117.37	1250.27	895.863	811.496	1404.15	1339.75	1248.91	1267.4	1304.85	1446.61	1737.98	2103.23	2139.43	2492.95	1127.4
Fis1	1389.04	1331.08	1895.98	1898.69	1808.87	1846.1	1609.93	1642.97	1482.38	1474.73	2306.28	2358.23	1645.43	1951.53	1701.32	1747.02	1771.29	1722.89	1306.34	1578.19	1481.78	1711.12	2011.37	1969.05	1456.56	1348.79	1372.22	1373.49	2125	1992.81	1565.76	1176.38	2576.56	1866.98	1902.41	1479.25	1516.73	1642.04	1706.44	1630.61	1306.05	1620.71	1868.73	1757.77	1205.63	1826.97	1315.63	1637.88	1825.22
Zfhx3	1388.37	1484.14	981.486	1031.83	1048.79	1072.44	1074.42	1093.68	1572.95	1459.51	1087.35	1111.53	1237.76	1684.09	727.182	705.077	759.853	935.142	964.179	1121.09	833.709	795.318	690.395	830.877	1560.5	1510.25	4972.08	4368.96	5157.29	5273.91	3709.5	3308.26	2622.79	2024.43	1000.63	858.645	996.12	956.678	1280.54	1279.27	1408.99	1228.93	1545.94	1485.12	2822.91	2222.28	2470.34	3235.47	217.387
Dlc1	1387.39	1106.34	1777.92	1866.71	1600.02	1623.54	1466.62	1467.91	1744.78	1335.5	677.599	830.044	2184.01	2142.73	767.932	899.493	576.1	512.554	1314.2	1467.46	1705.33	1582.95	1081.9	774.662	752.44	926.145	1345.65	1361.42	2705.16	2684	2268.84	1920.76	1918.31	1956.65	221.807	581.623	724.531	952.857	463.878	420.805	564.324	517.104	633.758	627.301	2162.66	1832.88	2758.15	3008.5	34.46
Gpc6	1387.19	1574.65	154.279	125.536	98.5318	77.0587	65.6719	57.0978	306.388	474.662	112.22	245.605	272.282	21.7507	104.529	56.1188	353.999	330.036	0	140.378	327.6	223.948	16.6234	28.3526	98.0208	121.191	6410.36	6832.84	151.609	134.052	1393.3	2287.19	164.689	324.472	15.085	18.0456	276.873	201.255	12.6493	10.3537	57.7849	96.3506	77.5467	39.4808	91.3427	63.1242	26.25	0	2.67825
Pnisr	1384.91	1469.04	1836.81	1679.64	2094.95	2091.1	2291.57	2137.83	1606.72	1683.52	1109.7	1200.65	1515.95	2192.52	1788.51	1764.99	1681.91	1638.25	2726.68	1733.68	1574.98	1806.85	1227.66	1288.52	2118.7	2042.56	2098.48	1828.01	2058.37	1877.83	1781.92	1460.79	1763.36	1559.43	1307.24	1386.57	1318.64	930.539	1132.37	1093.74	1107.84	1067.78	1459.35	1401.74	2265.83	1656.32	2071.41	2333.22	571.268
Slc25a5	1383.1	1146.36	3669.71	3646.89	4383.8	4480.67	4479.63	4652.04	1896.89	1762.62	4465.79	4496.23	2827.92	3950.18	2359.93	2429.59	3495.82	3298.25	3053.32	2946.48	3696.21	4121.56	1253.77	925.017	1644.44	1562.85	1885.22	2059.54	2105.42	2278.75	2762.78	2404.35	3129.6	2941.12	4081.3	4501.48	1886.4	3368.07	2590.12	2320.88	3139.37	2831.24	2382.5	2140.83	1605.56	1450	985.051	1031.42	5541.19
Vdac3	1378.67	1407.74	1551.53	1551.41	1655.25	1627.05	1611.15	1631.72	1290.22	1263.32	1519.57	1600.24	1082.58	1334.16	2032.53	2145.4	2222.3	2218.08	1880.27	1756.43	2140.17	2270.68	807.411	565.438	1475.64	1381.08	1456.3	1523.65	1551.82	1673.22	1862.17	2016.78	1712.72	1598.58	1440.11	1509.96	698.847	1482.02	508.978	484.303	965.79	912.707	691.405	443.981	438.742	642.803	768.511	599.134	854.828
[truncated: 22,251 more rows]
[truncated: 59 more columns]

## Sheet: Average_expression_p28
	AF2_WT	AF2_Aga2	AF1 #1_WT	AF1 #1_Aga2	AF1 #2_WT	AF1 #2_Aga2	AF1 #3_WT	AF1 #3_Aga2	AF1 #4_WT	AF1 #4_Aga2	AF1 #5_WT	AF1 #5_Aga2	SCMF #1_WT	SCMF #1_Aga2	SCMF #2_WT	SCMF #2_Aga2	Mesothelial_WT	Mesothelial_Aga2	VSMC_WT	VSMC_Aga2	Pericytes #1_WT	Pericytes #1_Aga2	Pericytes #2_WT	Pericytes #2_Aga2	Pericytes #3_WT	Pericytes #3_Aga2	Secretory_WT	Secretory_Aga2	Ciliated_WT	Ciliated_Aga2	AT2 #1_WT	AT2 #1_Aga2	AT2 #2_WT	AT2 #2_Aga2	AT1 #1_WT	AT1 #1_Aga2	AT1 #2_WT	AT1 #2_Aga2	AM #1_WT	AM #1_Aga2	AM #2_WT	AM #2_Aga2	AM #3_WT	AM #3_Aga2	AM #4_WT	AM #4_Aga2	AM #5_WT	AM #5_Aga2	IM_WT
[truncated: 23,260 more rows]
[truncated: 65 more columns]
