# Supplementary material for: Lung scRNA-seq reveals chronic inflammation and emphysemous phenotype in mice with osteogenesis imperfecta
Source: Front Genet. 2026 Feb 26;17:1713393. doi: 10.3389/fgene.2026.1713393 (PMC12978693; doi:10.3389/fgene.2026.1713393)
Supplement: Supplementary file 9 [file DataSheet2.xlsx]

## Sheet: P5
Dataset S2. List of markers identified for each of the cell clusters identified in scRNA seq of cells extracted from lungs in P5 and P28 mice. Logarithmic fold change values (avg_logFC) of average gene expression levels between the indicated cluster and the rest of the cells in the dataset are reported along with the percentage of cells expressing the gene within (pct.1) or outside the cluster (p…
	AF1 #1					AF1 #2					AF1 #3					AF1 #4					AF1 #5					AF1 #6					SCMF #1					SCMF #2					SCMF #3					AT2 #1
	Genes	avg_log2FC	pct.1	pct.2	p_val_adj	Genes	avg_log2FC	pct.1	pct.2	p_val_adj	Genes	avg_log2FC	pct.1	pct.2	p_val_adj	Genes	avg_log2FC	pct.1	pct.2	p_val_adj	Genes	avg_log2FC	pct.1	pct.2	p_val_adj	Genes	avg_log2FC	pct.1	pct.2	p_val_adj	Genes	avg_log2FC	pct.1	pct.2	p_val_adj	Genes	avg_log2FC	pct.1	pct.2	p_val_adj	Genes	avg_log2FC	pct.1	pct.2	p_val_adj	Genes	avg_log2FC	pct.1	pct.2
	Mgp	0.577136	0.999	0.971	3.412795747229E 285	Ppp1r14a	0.311774	0.976	0.967	2.91886296300479E 47	Slit21	0.984439	1	0.896	0	Mfap51	3.06546	0.881	0.274	0	Cd52	4.03053	0.892	0.076	0	Cyyr1	7.12534	0.766	0.01	0	Loxl2	1.56356	0.978	0.829	1.33931402695005E 203	Stc1	2.29999	0.611	0.245	9.0566884936005E 97	Slc7a10	6.54184	0.6	0.008	2.20065693150911E 127	Npc2	0.725048	1	1
	Cst3	0.5879	0.992	0.979	1.21682674393042E 102	Csrp1	0.235215	0.997	0.99	8.66015200288279E 35	Npnt	0.860233	1	0.964	0	Cygb1	3.25908	0.797	0.191	0	Tyrobp	3.68188	0.928	0.128	0	Sox18	6.61041	0.553	0.006	0	Hmcn1	1.70297	0.975	0.839	1.04341767907917E 189	Rpsa	0.455463	1	1	1.99769504448812E 92	Slc36a2	6.28035	0.55	0.007	9.76955165442705E 121	Rnase4	1.0512	0.997	0.95
	Mfap5	0.787477	0.508	0.261	9.59016859227388E 89	Rbp11	0.200182	0.992	0.996	1.5890977601565E 34	Macf1	0.876789	1	0.994	0	Col14a1	4.93215	0.697	0.103	0	Lcp1	3.68079	0.881	0.088	0	Adgrl4	7.33833	0.426	0.003	0	Prss35	1.65125	0.96	0.747	6.99351769895602E 180	Txn1	0.701014	0.992	0.979	1.04890907625917E 86	Scube2	5.90106	0.75	0.016	4.53306675749327E 112	Scd1	1.67454	0.989	0.899
	Nr4a1	1.147	0.747	0.585	8.14805216367719E 86	Gyg	0.235125	0.992	0.956	5.77500435148503E 34	Mfap41	0.81503	1	1	0	Igfbp6	5.43703	0.601	0.051	0	Srgn	3.4592	0.894	0.109	0	Rasgrp3	6.66639	0.638	0.011	2.43810119373759E 283	Wnt5a	1.40416	0.979	0.883	2.05638675971261E 174	Rps18	0.404909	1	1	4.83736199716987E 79	Pgm5	5.81086	0.55	0.008	3.29536655639231E 109	Cxcl15	0.756266	1	0.993
	Mfap2	0.408558	0.987	0.976	7.23520266826342E 81	Wnt2	0.297282	0.902	0.738	1.06554711151147E 29	Ces1d1	1.54417	0.82	0.428	1.34373047486076E 274	Htra1	5.14594	0.538	0.065	0	Tgfbi	3.09438	0.928	0.144	0	Kit	7.45698	0.553	0.008	3.55062404230474E 269	Tagln	1.16667	0.999	0.989	2.11192436008301E 172	Rps13	0.395778	0.999	0.999	5.40677392192988E 77	Smim41	6.07465	0.75	0.018	2.92097546696801E 104	Tgoln1	1.30929	0.972	0.791
	Junb	0.73297	0.929	0.833	8.28960141871176E 81	Zyx	0.235049	0.987	0.959	4.75787825656571E 28	Tnc	1.23916	0.927	0.645	2.35434023376102E 274	Twist2	6.56014	0.484	0.012	0	Coro1a	3.80785	0.858	0.078	0	Glp1r	6.54247	0.66	0.012	5.85486617339048E 263	Loxl1	1.61992	0.926	0.619	1.13333313812941E 162	H2afz	1.21376	0.99	0.962	6.98418117496383E 77	Ablim3	5.60462	0.8	0.022	1.08968936119293E 98	Nupr1	1.63224	0.939	0.691
	Rpl23	0.245594	1	0.999	3.55031607934789E 79	Nrep	0.201127	0.997	0.989	5.80898719347142E 28	Frem1	1.01927	0.981	0.796	2.50708338597985E 257	Pdgfrb	4.56835	0.5	0.034	0	Ucp2	3.24571	0.91	0.135	0	Gpr182	7.33833	0.319	0.002	2.45452864731593E 259	Fstl1	0.778453	1	0.996	8.56159955867862E 158	Cd34	0.980679	0.919	0.717	1.23615419312964E 74	Phactr3	6.96217	0.3	0.002	3.43622837890556E 98	Cbr2	1.09934	0.987	0.942
	Ifitm1	0.609739	0.743	0.528	3.41589557317297E 75	Cnn2	0.243101	0.981	0.963	7.01985415245989E 28	Dpt	0.667468	1	0.97	8.48017576687389E 256	C1qtnf3	5.50042	0.51	0.051	0	Fcer1g	3.83138	0.858	0.087	0	Robo4	6.62784	0.426	0.004	1.01021280959054E 254	Eln	1.90837	0.998	0.989	1.46290668043737E 157	Eng	1.12666	0.866	0.799	1.29350068792684E 73	Bmp3	5.34746	0.7	0.016	1.76698878511842E 94	Gpx1	1.21738	0.938	0.676
	Rpl34	0.253382	1	0.998	8.8391999051713E 70	Scp2	0.249263	0.975	0.933	7.69760216343201E 28	Cdh11	0.639292	0.999	0.992	5.08690213954645E 237	Sulf1	5.22881	0.429	0.017	0	Laptm5	3.52181	0.854	0.088	0	Clec1a	6.64728	0.66	0.014	6.36028687981097E 244	Igf1	1.54972	0.956	0.75	7.59706372004955E 156	Rps8	0.311009	1	1	4.14402951536775E 73	Slc38a5	6.0739	0.9	0.032	4.039108242797E 90	Nucb2	1.03763	0.964	0.799
	Fos	0.634333	0.952	0.888	1.14196099046651E 69	Fhl1	0.185855	1	0.996	1.33010659184656E 25	Limch11	0.56527	1	0.981	3.6103229663985E 235	Cpz	3.87128	0.418	0.035	0	Cd91	2.72972	0.894	0.14	0	Tnfsf10	7.18221	0.404	0.004	9.12529359049533E 244	Thbs1	1.63337	0.953	0.708	5.67056163688278E 155	Rpl32	0.376872	1	1	1.41163975948899E 72	Mme	6.1224	0.6	0.013	3.93279489197106E 89	Slc34a2	0.630202	1	0.993
	Rpl35a	0.246374	1	0.999	2.64821632454085E 69	Adh1	0.220163	0.987	0.977	3.29767514058632E 25	Chst2	0.936692	0.964	0.768	2.88486676383114E 233	Fbln2	5.52462	0.41	0.028	0	Fxyd5	3.74873	0.822	0.071	0	Icam2	6.34898	0.681	0.015	6.95609243371924E 237	Col1a2	0.786769	1	1	3.8469482616806E 154	Rpl13	0.331782	1	1	6.1336894612543E 72	Abca8a	5.93243	0.45	0.006	5.56146604096472E 89	Soat1	1.0341	0.97	0.827
	Tpt1	0.210723	1	1	2.90879703996944E 64	Sh3bgrl	0.168622	0.996	0.993	2.42196955587153E 24	Fn1	0.603716	1	0.999	1.67061895606897E 232	Ptn	5.03651	0.412	0.031	0	Arhgdib	3.78538	0.804	0.066	0	Myzap	6.20083	0.66	0.014	4.11957086922121E 234	Col1a1	0.999771	0.999	0.969	1.9232415979279E 151	Rps24	0.32893	1	1	6.4777203529063E 72	Slc27a6	6.51197	0.8	0.025	7.05058521958347E 88	Cat	0.947681	0.975	0.835
	Rpl18a	0.240515	1	0.999	1.55165919308186E 62	G0s2	0.306733	0.925	0.885	2.07742080618315E 23	Adgrg61	1.06825	0.9	0.631	3.58244451739224E 224	Fxyd6	4.40075	0.401	0.025	0	Filip1l1	2.55987	0.87	0.136	0	Flt1	6.39492	0.681	0.016	3.41299242109024E 226	Sparc	0.794994	1	1	9.54879286600225E 149	Rps19	0.352667	1	1	8.61260188836622E 70	Hsd11b2	6.56986	0.35	0.004	1.23365360589767E 85	Lyz2	0.950998	0.986	0.95
	Rps23	0.217197	1	0.999	4.18749095753229E 62	2310009B15Rik	0.36449	0.706	0.579	9.79873337086559E 23	Akap12	0.823285	0.991	0.93	2.49206200734522E 205	Sulf2	5.94519	0.382	0.014	0	H2 K11	2.66898	0.867	0.139	0	Unc45b	7.43787	0.255	0.001	3.83906254893518E 216	Tgfbi	0.724295	0.999	0.998	3.46871153995595E 144	Aldh2	0.717595	0.988	0.93	1.03335027262493E 68	Kcnk13	7.15482	0.3	0.002	1.66910847755594E 82	Scp2	0.75015	0.993	0.95
	Zfp36	0.713413	0.842	0.723	1.23777471771582E 61	Cox8a	0.171019	0.995	0.993	1.32982152437201E 22	Vcan	0.931061	0.976	0.878	5.80477749523065E 205	Penk	6.28001	0.351	0.008	0	Lgals3	3.39611	0.822	0.11	0	Gpihbp1	6.87321	0.596	0.013	1.78252576533876E 210	Net1	1.69305	0.916	0.705	2.11394604277364E 138	Rpl18	0.355037	1	0.999	2.05786966720841E 66	C7	7.15482	0.3	0.002	1.66910847755594E 82	Rpl10	0.526342	0.999	0.993
	Rpl32	0.244342	1	0.998	2.0203405513714E 60	Cox6c	0.158426	0.999	0.997	3.02964550132597E 22	Myh10	0.711579	0.995	0.978	2.50912539042331E 194	Lamc3	8.29862	0.338	0.002	0	Ctss	3.18331	0.804	0.104	0	Rasip1	6.46386	0.702	0.019	4.37195084639316E 209	Ltbp2	0.951275	0.996	0.981	1.48426848346915E 136	Ran	0.84776	0.949	0.875	1.29931262853786E 64	Wnt2	6.327	0.7	0.02	4.60443421559594E 82	Mettl7a1	1.48041	0.809	0.475
	Rps9	0.214808	1	1	1.96980350887532E 59	Maf	0.22238	0.985	0.915	3.87435529072364E 22	Serpine2	0.622482	0.998	0.965	6.59617786681657E 188	Osr2	6.05151	0.341	0.013	0	Ptprc	3.77699	0.728	0.055	0	Ptprb	7.02601	0.766	0.024	1.19670630001227E 203	Col27a1	1.39782	0.905	0.604	4.20973582430849E 134	Rplp1	0.337014	1	1	7.18015129650653E 64	Adra1b	5.83289	0.6	0.014	1.42528407412118E 81	Col6a1	1.43442	0.828	0.54
	Rps14	0.215292	1	0.999	7.73524276063776E 58	Nebl	0.248366	0.947	0.814	7.5334001184237E 22	Slc7a101	1.1172	0.778	0.415	1.44170508551591E 187	Wif1	7.58822	0.322	0.006	0	Cxcl2	3.31601	0.746	0.099	0	Myct1	6.06035	0.532	0.011	4.05728631836773E 199	Col3a1	0.885978	1	1	9.65809579028905E 130	Pdgfra	0.860891	0.886	0.836	1.57543398099813E 63	Dpep1	6.36894	0.6	0.014	1.12470368650514E 80	Fabp5	0.855616	0.998	1
	Cygb	0.584169	0.385	0.193	1.91493670718747E 57	Slc25a5	0.22985	0.952	0.923	4.31754362080358E 21	Col18a1	1.0742	0.812	0.491	5.24420396374911E 185	Entpd1	5.01384	0.326	0.016	0	Napsa	3.28824	0.652	0.07	0	Scn3b	6.07244	0.532	0.011	5.12561537126334E 199	Actg2	1.48972	0.93	0.709	3.51591166741734E 127	Rpl21	0.32357	1	1	1.74304921844517E 63	Meox21	5.95802	0.9	0.04	3.57426234643007E 76	Aldoa	1.7758	0.671	0.259
	Btg2	0.673466	0.925	0.851	2.53575465657259E 57	H3f3a	0.125601	1	0.999	7.07653455724004E 21	Nebl1	0.737447	0.983	0.804	7.72057798915004E 185	Agtr2	7.03687	0.303	0.004	0	Cybb	3.73339	0.627	0.056	0	Emcn	6.11006	0.489	0.009	1.27737574169847E 191	Spon2	1.10576	0.97	0.864	6.58596617420891E 126	Rps27a	0.319374	1	1	1.9930254755962E 63	Ppp4r4	6.07682	0.4	0.006	3.10041879696327E 75	Meg3	0.956211	0.991	0.914
	Rpl17	0.230096	1	0.999	2.94606593687291E 57	Tcim	0.476607	0.521	0.392	9.05135231258553E 21	Specc1l1	0.764682	0.98	0.864	3.98063757206765E 184	Stc2	7.11791	0.285	0.003	0	Alox5ap	4.02206	0.548	0.043	0	Sox7	6.2128	0.447	0.008	7.53681798414384E 188	Mustn1	1.51412	0.926	0.671	3.75129277667036E 125	Rps15a	0.322165	1	1	2.9945553675596E 62	Slc1a3	5.7625	0.5	0.01	4.14648536512724E 75	Eef1a1	0.404975	1	1
	Rps5	0.254742	1	0.999	6.60769462016601E 57	Hspb1	0.302725	0.859	0.763	1.69126640577962E 20	Unc5c1	0.901487	0.951	0.744	3.81431975540576E 181	Scara3	6.65585	0.243	0.004	0	Cytip	3.86858	0.521	0.041	0	Tspan13	5.76872	0.681	0.02	9.26814391524747E 187	Serpine2	1.446	0.942	0.804	2.20808456559178E 118	Rplp0	0.344129	1	1	1.38857358075113E 60	Gm15655	6.56986	0.25	0.002	3.57393483928777E 74	5330417C22Rik	1.5063	0.736	0.36
	Id3	0.662844	0.925	0.885	1.04669739773031E 56	Fdx1	0.307878	0.803	0.713	3.17987900109411E 20	Mrc2	0.82764	0.948	0.76	6.4311520834231E 178	Dner	8.67106	0.229	0.001	0	Rac2	3.90966	0.483	0.035	0	Arhgef15	6.18633	0.426	0.007	1.18284022844232E 186	Itih5	2.6995	0.669	0.254	8.52082571133574E 115	Pclaf	3.04684	0.301	0.07	3.10413710492749E 60	Hsd11b1	5.24055	0.8	0.03	6.84672008088892E 74	Sftpb	0.334702	1	1
	Gas1	0.679268	0.656	0.482	1.0133952718823E 55	Abracl	0.250934	0.902	0.861	4.3903950841475E 20	Bmper1	1.25848	0.696	0.361	4.27715108068921E 174	Ntrk2	5.27378	0.299	0.013	3.20872280562594E 301	Gmfg	3.99358	0.443	0.03	0	Pdgfb	6.16841	0.766	0.028	8.82292677650863E 182	Lsp1	1.35995	0.938	0.706	1.53858369444503E 114	Rps26	0.404396	1	0.999	3.97570448452168E 60	Nebl	5.61229	0.9	0.04	1.68633680618361E 73	Rps27	0.435783	0.999	1
	Inmt	1.69985	0.297	0.142	1.4404037217122E 55	Tagln2	0.185869	0.994	0.983	4.69335770890461E 20	Ptprd	0.664906	0.995	0.929	7.65715303425589E 169	Pdpn	3.83432	0.426	0.04	2.04705348287747E 294	Slfn2	4.18483	0.436	0.029	1.19712844248979E 299	Aplnr	6.27016	0.426	0.007	9.10832069423998E 182	Prnp	1.67789	0.863	0.581	2.18752051108684E 113	Rpl19	0.292127	1	0.999	6.80748190901095E 60	Unc5c	5.14455	0.85	0.036	4.20180354097037E 71	Sftpc	0.24122	1	1
	Cebpd	0.979899	0.759	0.642	8.30102162287033E 55	Ywhaq	0.196418	0.97	0.953	5.06801155891997E 20	Slc27a61	0.855914	0.957	0.741	1.22882351578274E 167	Meg3	4.15135	0.763	0.224	5.14278409338016E 292	Ly6e	2.65852	0.903	0.173	1.14518137145279E 281	Lyve1	6.47399	0.617	0.017	3.25298079657555E 181	Des	1.20143	0.949	0.786	9.83436231755538E 111	Chst2	1.16713	0.716	0.452	1.25208349275348E 58	Gabra4	8.15482	0.15	0	4.14953833447947E 67	Acoxl	1.69813	0.708	0.302
	Ifitm2	0.298582	0.998	0.991	2.67623609073749E 54	Chchd2	0.138162	0.997	0.996	7.29279703325047E 20	Vcl	0.693681	0.97	0.89	3.93451132309299E 166	Eln	3.07296	1	1	5.39830740048114E 289	H2 D11	2.41623	0.946	0.224	2.56060017964951E 272	Cd38	6.33833	0.362	0.005	8.49097024289703E 176	Adamts2	1.33032	0.892	0.65	1.07707173273667E 109	Rpl13a	0.306886	1	1	2.51733407412341E 58	Shisa3	6.28035	0.4	0.007	7.23593510521175E 67	Rps14	0.367376	1	1
	Gas5	0.331359	0.997	0.986	3.56894955643981E 54	Slit2	0.156841	0.984	0.899	7.96171791331743E 20	Itga11	1.05714	0.834	0.579	9.05495112193086E 164	Serpinf1	4.45439	0.451	0.052	3.01156153695992E 287	Cd74	2.65338	0.804	0.147	1.42125329998637E 258	Ankrd33b	6.33833	0.383	0.006	5.18733102331203E 175	Fgf18	1.75758	0.78	0.407	1.35597263228448E 109	Hmgb2	1.36985	0.944	0.848	1.10941867931367E 57	Fgfr3	5.44432	0.8	0.034	3.94816241180132E 66	Scarb2	1.27034	0.794	0.46
	Gng11	0.466853	0.953	0.912	4.91159228056573E 54	Cox7c	0.162188	0.996	0.994	1.09516831863889E 19	Lama51	1.07859	0.768	0.458	3.77284225825493E 163	Igfbp2	6.9231	0.304	0.016	6.8821436341392E 286	Ptpn18	3.55115	0.47	0.045	1.80930442418869E 251	Pecam1	6.23705	0.872	0.039	4.17402119222035E 173	Col12a1	2.37186	0.612	0.184	5.591001642685E 108	Rps12	0.317241	1	1	1.27565441084829E 56	Phex	5.58713	0.65	0.022	5.6656755560374E 65	Secisbp2l	1.11909	0.878	0.647
	Rps7	0.227793	1	0.998	5.08397594048588E 54	Uqcrb	0.185934	0.972	0.96	2.25246988153237E 19	Cacna1d1	0.70524	0.981	0.855	1.52561983335449E 158	Rhoj	3.64389	0.513	0.071	4.44215774906856E 284	Emb	3.67424	0.38	0.027	2.88896509772164E 246	Bcl6b	5.95367	0.362	0.005	4.09878632684654E 172	Tnc	0.728672	0.997	0.987	2.70940734065165E 106	Rpl18a	0.314066	1	1	2.23438588641526E 56	Astn2	5.36632	0.5	0.012	4.32933911444456E 64	Anpep	2.22744	0.537	0.137
	Rpl28	0.240241	1	0.998	6.27922277095091E 53	Fam210b	0.340463	0.655	0.529	2.32250272976743E 19	Fat31	0.983734	0.854	0.573	4.74115874047045E 157	Tm4sf1	3.32885	0.578	0.096	8.26036803817863E 283	Stk17b	2.79709	0.654	0.103	9.43805472240428E 235	Kdr	6.24522	0.745	0.028	4.2057416133529E 171	Filip1l	0.987308	0.981	0.93	3.17908634623253E 106	Rps16	0.283358	1	1	5.1552870491093E 56	Cmklr1	5.47675	0.45	0.01	3.10607017232706E 63	Gabarap	0.641339	0.984	0.914
	Rps3a1	0.211181	1	0.999	2.18685772600695E 52	Nckap5	0.330622	0.628	0.486	2.49851964092402E 19	Cp1	0.754561	0.97	0.803	7.56390178234526E 155	Tspan11	3.85897	0.44	0.05	8.54129334037949E 274	Ccl6	2.80525	0.82	0.176	1.29708454316519E 229	Slfn5	6.48556	0.532	0.013	4.32634539301631E 170	Creb3l2	0.914897	0.96	0.865	1.65853150396676E 97	Rps10	0.311894	1	1	6.94524288999607E 56	Slit3	4.81313	0.8	0.038	8.8233467770454E 60	Atp1b1	0.585626	0.996	0.978
	Rps16	0.21511	1	0.999	2.24235760744772E 52	Hmgn1	0.173732	0.987	0.985	3.3288402810329E 19	Slitrk6	1.53832	0.584	0.281	5.15495620227351E 153	Igfbp3	4.09611	0.55	0.096	7.66244607125856E 261	Lsp11	2.08829	0.937	0.237	1.27165405591113E 221	Gimap6	5.41085	0.638	0.02	5.55518394097776E 165	Olfml2b	1.22907	0.888	0.634	2.14465080062333E 94	Rpl12	0.330667	1	0.999	7.58791754823126E 56	Trpm1	8.73978	0.1	0	1.28682747603116E 59	Atp6v1c2	0.851602	0.942	0.784
	Ier2	0.62229	0.83	0.699	7.38575599990672E 52	Lbh	0.160908	0.999	0.996	4.54822803449677E 19	Col6a3	0.506098	0.997	0.968	8.17102813736315E 148	Fbn2	3.70833	0.613	0.132	5.41875426624516E 258	Lyz2	2.85625	0.984	0.513	2.84249453992151E 221	4833403J16Rik	7.49034	0.191	0.001	6.90697618140121E 164	Myh11	0.836224	0.987	0.953	2.06907784767791E 87	Adk	0.852596	0.876	0.704	1.93259683882021E 55	Vegfd1	5.61425	0.95	0.058	2.48775973779088E 59	Ociad2	1.51979	0.642	0.273
	Rps27a	0.200556	1	0.999	8.74064193022395E 52	Meox2	0.212582	0.954	0.887	5.08229862574189E 19	Gask1b1	1.17401	0.628	0.313	2.76887948664217E 143	Flrt2	4.15963	0.31	0.02	4.94913645498037E 257	Ctsc	2.35316	0.784	0.16	1.11737995474699E 216	Podxl	5.91512	0.553	0.015	9.82578874399747E 164	Acta2	0.889488	0.998	0.987	2.03832724126854E 85	Ppia	0.388686	1	0.999	6.36004776810632E 55	Brinp1	5.447	0.5	0.014	1.55994665908148E 58	Alcam	0.554792	0.997	0.978
	Rpl24	0.20877	1	0.999	2.89244399720517E 51	Selenbp1	0.269751	0.875	0.795	8.23257601296235E 19	Plxdc2	0.567082	0.998	0.982	3.95769484449263E 143	Ntn1	4.56792	0.288	0.017	2.89161155229249E 251	Cd53	3.48886	0.396	0.036	8.90831893642918E 215	Pcdh1	6.10245	0.638	0.021	1.92714171937638E 162	Myl9	0.842352	0.982	0.94	5.95359717243293E 85	Rpl8	0.294803	1	1	1.82633721766872E 54	Amph	5.86531	0.35	0.006	1.05117264600431E 56	Cpm	1.01521	0.902	0.748
	Egr1	0.592676	0.853	0.739	4.4149458982679E 51	Cebpb1	0.188242	0.996	0.967	8.43842233585611E 19	Itgb1	0.511168	0.998	0.987	4.00704316088338E 143	Fstl1	1.37904	1	0.981	7.79802917346749E 251	Ifi301	2.47458	0.721	0.138	7.97294945499109E 213	Cdh5	6.72457	0.894	0.047	7.5200953205632E 160	Col5a1	0.776087	0.977	0.929	7.34176120626477E 85	Rpl11	0.300826	1	1	2.5011318389797E 54	Itga8	5.25498	0.8	0.041	8.61703848000586E 55	Snhg11	1.26753	0.755	0.403
	Rpl13a	0.194337	1	0.999	9.20020867890293E 50	1941-09-01	0.194596	0.968	0.941	9.071469007511E 19	Mtss21	0.860277	0.851	0.581	5.60584822630502E 140	Gxylt2	5.10212	0.262	0.012	3.19413410821876E 250	Ctsh	2.57535	0.679	0.125	1.41946860783161E 206	Adgrf5	6.30547	0.894	0.046	1.45160804252749E 159	Mxra7	0.897364	0.928	0.794	4.75978089081876E 83	Rps15	0.294392	1	1	5.59768844290513E 53	Agtr1b	7.56986	0.15	0.001	6.00398183136227E 53	Emb	0.835055	0.951	0.842
	Rps24	0.195371	1	0.999	2.65401562399878E 49	Rps31	0.113922	0.998	0.999	9.28889046118189E 19	Flna	0.524645	0.999	0.98	1.45109530760473E 139	Mgp1	2.31239	0.988	0.977	1.22970773584486E 249	Fabp5	2.22036	0.755	0.159	6.83450813009455E 197	Fgd51	5.51117	0.511	0.013	1.41179354566587E 153	P4ha3	1.11865	0.84	0.563	3.98904843718409E 80	Rpl23	0.284512	1	1	1.63585482524603E 52	Aspa	7.56986	0.15	0.001	6.00398183136227E 53	Pfdn5	0.612649	0.987	0.957
	Cxcl14	0.716133	0.282	0.128	6.50703003164406E 49	Sub11	0.171543	0.991	0.982	9.31068242760715E 19	Myo10	0.875908	0.846	0.6	3.6239446298146E 138	Col1a2	1.23876	1	1	3.38913399432138E 249	Spi1	3.98982	0.364	0.034	7.27037143013742E 197	Plvap	6.28039	0.511	0.014	3.72545527705022E 148	Tmsb4x	0.531316	1	1	3.68887663343584E 79	Rps2	0.368517	1	1	2.6232001037765E 52	Vgll3	5.15482	0.7	0.032	7.51400293166331E 53	Slc39a8	0.811925	0.936	0.806
	Kcnj8	1.24921	0.24	0.104	1.63167614934284E 48	Car2	0.273563	0.838	0.75	4.44010148716305E 18	Spon1	0.631865	0.98	0.833	6.93875062604427E 136	Nbl1	4.11593	0.696	0.202	4.26019455504543E 247	Mt11	1.65393	0.78	0.184	7.27903306459814E 177	Mcf2l	6.17787	0.277	0.003	3.0180546785539E 147	Col4a1	0.508535	0.999	0.998	4.0264617407865E 77	Eif4a1	0.474781	0.995	0.985	6.72058154503556E 52	Inpp4b	5.38928	0.45	0.013	4.38972660285768E 50	Tspan11	1.13592	0.781	0.496
	Smad7	0.644677	0.808	0.727	2.68467675031095E 48	Mfap4	0.157427	1	1	5.53046148332238E 18	Hsd11b11	0.924368	0.814	0.536	2.29682634523917E 135	Heyl	3.27675	0.494	0.078	3.82085570240411E 241	Itga4	3.73713	0.297	0.024	2.46786906128832E 173	Tie1	5.77574	0.617	0.022	1.64063136563357E 146	Csrp2	1.0473	0.91	0.729	8.30910177053385E 77	Rps25	0.324155	0.999	0.999	6.95014711713547E 52	Fgf10	4.85714	0.5	0.017	2.20906633454082E 48	Pi4k2b	0.628834	0.993	0.935
	Rpl7	0.206262	1	0.998	2.84930481823449E 48	Nav2	0.278667	0.754	0.615	6.61750320043318E 18	Adam121	1.368	0.548	0.257	7.74130875429218E 135	Mn1	4.36985	0.276	0.016	1.66632175874518E 240	Crip11	1.84889	0.96	0.409	3.00608304186984E 170	Sox17	6.28997	0.447	0.011	5.61758210460445E 145	Col5a2	0.876683	0.946	0.843	2.05678646470005E 75	Rpl24	0.276904	1	1	7.94043013621774E 52	Upk1b	6.10037	0.35	0.008	2.47816510510002E 48	Zfp36l1	1.05943	0.934	0.835
	Rps8	0.190544	1	1	2.96027642976372E 48	Foxf2	0.330054	0.616	0.486	7.60398252535272E 18	Palld1	0.488616	0.996	0.97	4.57630961680789E 134	Wfdc1	5.26753	0.238	0.01	1.7861085249345E 240	Il1b	3.77292	0.436	0.063	3.70705034850622E 165	Ctla2a	6.41795	0.702	0.03	3.73842077359423E 144	Lpar1	1.46414	0.699	0.383	5.17420846386594E 75	Rplp2	0.29641	1	1	2.650468326474E 51	Clec3b1	5.25017	0.75	0.042	1.16597070433202E 47	Lpcat1	0.46307	1	0.986
	Rpl26	0.220883	0.999	0.999	4.47064995418828E 48	Cox6b1	0.184739	0.977	0.974	1.42651780689038E 17	Angpt1	0.918246	0.826	0.577	8.32526376049212E 134	C1qtnf2	2.81125	0.624	0.138	7.02198228210399E 240	Plek	3.04586	0.404	0.053	3.20558220392356E 162	Gata21	5.38414	0.489	0.013	1.04660944709995E 142	Bgn	0.531648	0.999	0.998	3.37273135688326E 74	Rpl28	0.300519	1	1	4.73300999840572E 51	Cped11	5.16903	0.8	0.051	2.3659786981914E 47	Lbp	1.19932	0.697	0.374
	Igf1	0.60782	0.725	0.581	7.18831291293235E 48	Nexn	0.185371	0.977	0.96	1.69585083344828E 17	Gfra2	0.777345	0.907	0.696	5.46814051798421E 130	Adamtsl1	4.86617	0.241	0.01	1.18517000412815E 237	Sftpc	2.0326	0.996	0.946	1.36483133067748E 155	Sema3g	6.57934	0.383	0.008	3.7611928091583E 142	Ntn1	2.32266	0.467	0.126	5.04975855173354E 74	Anp32b	0.665661	0.967	0.909	3.02875886345752E 50	Pid1	4.75627	0.45	0.015	1.9659536161474E 44	Rpl36al	0.488993	0.995	0.993
	Wnt5a	0.559304	0.781	0.665	7.52330607210213E 48	Cox4i1	0.120139	0.998	0.998	4.94356812560483E 17	Emp2	0.608693	0.959	0.9	2.52749413281078E 127	Adh7	6.03777	0.221	0.008	8.82764620975592E 235	Cd14	3.42363	0.328	0.037	2.57440375691677E 149	Arap3	5.31787	0.489	0.014	7.23762593094062E 135	Igfbp5	2.21582	0.698	0.41	4.55464385560341E 73	Rps5	0.307075	1	1	1.68184382786307E 49	Thsd7b	7.15482	0.15	0.001	1.68210249673295E 43	Fgfr2	0.680339	0.97	0.906
	Ccn1	0.589974	0.858	0.774	7.61512529225544E 47	Palld	0.177358	0.993	0.971	7.3118991270996E 17	Mxra8	0.49535	0.995	0.965	4.14409134394754E 125	Tgfb31	2.80833	0.729	0.223	1.47140313319654E 232	S100a8	3.27103	0.544	0.112	1.12702368408252E 148	Ecscr1	5.48947	0.745	0.036	3.52383699503505E 134	Creb5	1.23051	0.769	0.456	3.66343856309806E 72	Rpl41	0.304656	1	1	3.45874056755288E 49	Asz1	7.15482	0.15	0.001	1.68210249673295E 43	Scd2	0.855024	0.95	0.82
	Rps10	0.210713	1	0.998	1.18805233171513E 46	Rasgrp2	0.400481	0.528	0.416	2.17834953577972E 16	Sh3bgrl1	0.466318	0.998	0.992	3.90808197478632E 124	Rian	4.05601	0.343	0.033	5.68221367051981E 231	Bcl2a1b	4.20059	0.209	0.013	1.82863516892557E 147	Ushbp1	5.73065	0.383	0.008	3.99551245853269E 134	Timp2	0.598793	0.992	0.969	5.52303269184854E 70	Stmn1	1.24045	0.877	0.785	1.70990435419052E 48	Prlr	7.15482	0.15	0.001	1.68210249673295E 43	Smim22	1.29712	0.637	0.324
	Rps27	0.222267	1	0.997	1.22329020094751E 46	Fermt2	0.183766	0.968	0.959	2.3994445078747E 16	Tns1	0.483506	0.998	0.973	6.55083422176297E 123	P4ha3	4.09298	0.269	0.016	7.58412002203775E 229	AY036118	1.5423	1	0.998	2.17545486512604E 146	Gimap1	5.66026	0.383	0.009	4.5223978485223E 129	Fbn1	0.590311	0.995	0.98	6.04532119644122E 69	Rps3	0.288615	1	0.999	7.7457862279748E 48	Gm7932	5.98489	0.15	0.001	1.95421669839507E 43	Ctsl	1.48237	0.582	0.237
	Rpl9	0.214752	1	0.997	2.26936085587171E 46	Cdo1	0.293129	0.696	0.576	4.20168835037251E 16	Fhl11	0.373152	1	0.996	5.78624066667935E 120	Tenm3	3.8328	0.341	0.033	1.00441240964386E 228	Ramp1	3.3503	0.276	0.026	1.98211835753638E 144	Itga6	5.6678	0.574	0.021	7.08814702324095E 129	Map1b	0.998495	0.907	0.718	3.82502406118515E 68	Rps3a1	0.264913	1	1	1.47143660529174E 47	Col13a11	4.41231	1	0.095	4.38422041511072E 42	Elovl1	0.915447	0.934	0.806
	Rpl13	0.180798	1	1	4.05254598682796E 46	Vegfa	0.270859	0.795	0.706	4.21211724621325E 16	Mylk	0.44846	0.998	0.987	1.07412560923963E 119	Pid1	2.58644	0.781	0.277	1.76268014261049E 228	Mpeg1	2.89191	0.391	0.056	8.93972672067856E 144	Slco2a1	5.64531	0.681	0.032	6.18116704543712E 127	Plat	1.51304	0.735	0.442	6.01078725815017E 67	Ramp2	1.07969	0.752	0.588	7.84162136251473E 47	Syt17	6.26173	0.25	0.004	5.84847914625896E 42	Deptor	2.37829	0.425	0.094
	Csrnp1	1.17637	0.371	0.218	9.66240271180845E 46	Ndufa41	0.160933	0.989	0.982	6.355514810995E 16	Col23a1	0.882431	0.744	0.468	1.79431713881621E 117	Col1a1	1.28543	1	1	2.28043216325058E 226	Sftpa1	2.12009	0.802	0.259	3.91202504618045E 134	Flt4	5.91207	0.298	0.005	8.14693238802903E 127	Pmepa1	0.7493	0.979	0.936	1.52248293380127E 66	Mif	0.741758	0.95	0.867	1.02349951757089E 46	Cnr1	6.56986	0.2	0.002	9.77836893187026E 42	Ralgapa2	1.56578	0.567	0.245
	Rps13	0.200824	1	0.998	1.82113492159419E 45	Cox7a2	0.164144	0.962	0.954	1.72313614734476E 15	Nckap51	0.903885	0.726	0.454	2.21054475396823E 116	Cdon	4.70552	0.24	0.012	9.1352987067063E 226	Ncf2	3.21254	0.315	0.041	1.13617230721626E 124	Car14	7.82376	0.128	0.001	1.71445890773838E 123	Angptl2	0.92496	0.87	0.671	1.62449842748686E 66	Ptma	0.282955	1	1	1.35038009183005E 46	Vcam1	5.06084	0.6	0.031	1.16651297271257E 40	Mxd4	1.22821	0.623	0.273
	Rplp1	0.198061	1	1	8.31958245036559E 45	Dnaja1	0.177884	0.983	0.977	2.44428722350713E 15	Adamts17	0.733717	0.894	0.69	5.06616260521637E 116	Sparc	1.11295	1	1	7.81870072643694E 224	Iqgap11	1.41406	0.969	0.524	8.8856787103081E 121	Esam	5.52389	0.574	0.023	3.58944865156022E 122	Pdlim3	0.614401	0.989	0.921	2.3623825802942E 65	Rps6	0.30604	1	0.999	5.16732371536298E 46	Cass4	5.26173	0.3	0.007	1.88725380360165E 40	Gde1	0.616006	0.964	0.871
	Rpl37	0.210983	1	0.999	1.28908682543327E 44	Calm1	0.131806	0.997	0.994	2.52338433490048E 15	Mme	0.820362	0.818	0.567	6.82806102155799E 115	Faim2	4.98161	0.226	0.01	1.19825557859667E 223	Neat1	1.19061	0.953	0.355	1.10515336412266E 120	Gja4	6.45863	0.298	0.006	1.02692008945943E 117	Adam33	2.53749	0.395	0.086	4.20159880348342E 65	Rps28	0.296592	1	1	1.14329033257035E 45	Fzd4	4.09954	0.7	0.042	6.88199522852101E 40	Cebpa	0.827056	0.884	0.763
	Fau	0.204724	1	0.999	5.42698482067457E 44	Mtss2	0.224508	0.746	0.617	8.20211133814884E 15	Etv11	0.778997	0.838	0.618	7.05646409433933E 114	Abca8a1	2.73945	0.718	0.219	5.98866940773602E 221	Adgre5	1.99846	0.649	0.179	1.35970561828484E 118	Nova2	5.94929	0.319	0.007	6.94278676399484E 116	Calm2	0.461902	1	0.999	4.2376600800556E 64	Rpl35a	0.281766	1	1	7.20982958330255E 45	Gja5	6.06736	0.25	0.005	2.01324744135553E 39	Tent5a	1.48989	0.655	0.345
	Pim1	0.919172	0.544	0.39	9.88438886213867E 44	Nap1l1	0.175114	0.983	0.973	1.00872940349183E 14	Cpm	0.616341	0.988	0.903	1.15307441387241E 113	Bmp7	4.56699	0.251	0.016	1.60260227455497E 212	Sftpb	1.9809	0.798	0.289	1.10274383898645E 111	Stmn2	5.18221	0.468	0.015	8.12029022048724E 116	Celf2	0.600625	0.982	0.949	1.73092245218802E 62	Tshz1	0.8852	0.851	0.783	9.85005104283399E 44	Cfh	5.41785	0.45	0.017	3.37804899065015E 39	Clic3	1.15234	0.71	0.41
	Fth1	0.220899	1	0.999	2.04201661939114E 43	Dmac1	0.295781	0.692	0.596	1.60550650844356E 14	Col25a11	1.02659	0.685	0.416	3.00025846892361E 113	Igfbp7	1.24438	1	0.993	7.27144629167286E 212	Foxp11	1.23059	0.933	0.32	5.97101662210781E 111	Kif26a1	5.63789	0.362	0.009	2.5209346877063E 113	Enpp1	2.28451	0.402	0.101	3.53545499883308E 61	Eef1b2	0.371037	0.998	0.997	2.09255054284128E 43	Pi15	5.01731	0.5	0.021	7.23038888894238E 39	Chil1	0.625772	0.999	0.971
	Irs2	1.07219	0.449	0.299	1.11827750732962E 42	Atpif1	0.156213	0.987	0.977	2.86752876109268E 14	Fgfr41	0.844787	0.762	0.493	1.23366010803562E 112	Aspn	3.16781	0.703	0.222	1.78254309541399E 210	Fam49b	1.92019	0.625	0.177	2.18317869422801E 108	Thsd1	5.66456	0.34	0.008	3.7926609686631E 112	Anxa5	0.547994	0.991	0.986	1.53788837125192E 60	Rpl39	0.273555	1	1	1.68111235467027E 42	Catspere2	7.73978	0.1	0	1.26467461118596E 38	Atp8a1	0.58567	0.982	0.942
	Rpl36	0.22841	1	0.997	4.6323922689478E 42	Tbx2	0.180719	0.971	0.944	4.25929867571553E 14	Gyg1	0.458554	0.999	0.954	2.63959240740184E 111	Selenom	2.27147	0.851	0.386	1.17580001613938E 209	Atf32	0.669321	0.852	0.274	1.60068550875916E 105	Casz1	5.51598	0.489	0.018	7.24828546449564E 111	Adgrg2	1.60167	0.588	0.284	2.38407812348205E 60	Rps11	0.276235	1	1	5.69461453846392E 42	Nrp2	4.69962	0.75	0.052	1.37384938881143E 38	Crebrf	2.19603	0.416	0.101
	Jun	0.494159	0.979	0.932	6.74330488424816E 42	Lmo4	0.198586	0.956	0.941	4.63569576374053E 14	Gpm6b	0.62408	0.951	0.818	4.48412033054933E 111	Rbp41	3.03934	0.569	0.129	2.42255113186154E 209	Runx11	1.59757	0.683	0.206	5.85289481360974E 105	Cldn5	6.01093	0.872	0.066	3.37091540745553E 109	Rrbp1	0.528128	1	0.988	2.78347854911073E 60	Hsp90ab1	0.268996	1	1	3.96225183823307E 41	Tmem119	5.13097	0.65	0.04	1.60663943739246E 38	Selenos	0.753324	0.861	0.583
	Rpl36a	0.218945	0.999	0.993	1.6675660216099E 41	Hsd11b1	0.241327	0.705	0.573	6.1599889606367E 14	Bmp51	0.810052	0.795	0.548	1.25021767195393E 108	S100a6	1.96405	0.965	0.739	9.08747689743339E 208	Gm42418	1.10702	1	1	6.19553924273704E 103	Gimap8	5.90537	0.298	0.006	3.63629490483053E 107	Pappa2	2.19798	0.469	0.162	3.79707057047847E 60	Rps20	0.263049	1	1	7.56609488266834E 41	Rspo4	6.98489	0.2	0.003	5.97254398896313E 38	Mgst1	0.483295	0.992	0.964
	Rpl6	0.185999	1	0.999	3.30962243236027E 41	Cp	0.172676	0.941	0.81	6.36437243077108E 14	Upk1b1	1.00885	0.638	0.361	3.4290028917654E 108	Cxcl141	3.11107	0.568	0.131	5.58874368913935E 204	Trf1	1.48046	0.816	0.28	2.89058252019881E 102	Ccm2l	5.93623	0.255	0.004	3.68711165757762E 107	Fhl1	0.632597	0.968	0.916	3.89549106425716E 60	Rpl29	0.283191	1	1	1.00075143023791E 40	A2m	6.56986	0.2	0.003	5.97254398896313E 38	Pbxip1	2.68442	0.368	0.065
	Rpl11	0.196618	1	0.999	6.63810723597061E 41	Tns3	0.168898	0.984	0.956	1.03111571630555E 13	Wnt21	0.6338	0.941	0.728	6.02079007643271E 108	Col5a1	2.07484	0.94	0.621	1.99590563085538E 203	Msn1	1.34016	0.971	0.547	1.1026969745412E 101	Grrp1	6.33833	0.191	0.002	3.72692354088373E 105	Sulf1	1.75029	0.524	0.215	1.11836751926917E 59	Rpl30	0.256582	1	1	1.01767015066243E 40	Maf2	5.35159	0.9	0.086	6.16814913658688E 38	Cd36	0.553373	0.983	0.95
	Nr4a2	1.07839	0.505	0.356	7.20184822057325E 41	Slc38a5	0.194855	0.94	0.822	1.17806006545911E 13	Mettl7a1	0.903133	0.7	0.449	5.18218143762499E 107	Lgr5	7.27874	0.153	0.002	2.73596604948154E 202	Arpc1b2	1.37829	0.969	0.545	4.91542813044113E 101	Tspan7	5.13764	0.66	0.037	7.88240973363708E 104	Cnn1	1.88368	0.51	0.201	1.21716812937667E 59	Rpl23a	0.27024	1	1	1.30140082801321E 40	Clca3a1	6.03934	0.2	0.003	7.05142423865418E 38	Gpam	1.00475	0.722	0.424
	Rps18	0.19443	1	0.999	3.48435924116174E 40	Hadh	0.195072	0.915	0.878	1.21181936379592E 13	Cers6	0.884798	0.739	0.484	8.63901406418234E 107	Npdc1	4.22944	0.246	0.016	3.94767818728648E 200	Jpt1	1.46815	0.82	0.293	5.8244507424475E 101	Hhex	5.49506	0.298	0.006	2.33113901190881E 103	Crip1	0.708112	0.982	0.937	1.79199902852155E 59	Rpl14	0.304193	1	0.999	3.41311687669407E 40	AI838599	6.15482	0.2	0.003	7.28777703162369E 38	Npc1	1.0219	0.782	0.583
	Prss35	0.979303	0.302	0.161	3.81228538417032E 40	Rps4x1	0.105367	0.999	0.999	1.2650622802617E 13	Car21	0.703052	0.893	0.732	5.92162400829127E 106	Dcn1	3.51873	0.45	0.078	1.04735763687061E 199	Psmb8	2.8925	0.321	0.053	1.64997822153158E 100	AC137513.1	9.33833	0.064	0	2.75589640485385E 103	Sh3pxd2a	0.774677	0.926	0.83	5.40264508677782E 59	Rpl36a	0.316877	0.999	0.999	1.24730798655597E 39	Smco3	7.15482	0.15	0.001	8.74828582727048E 37	Zfas1	1.03894	0.784	0.59
	Cebpb	0.400864	0.992	0.97	1.22207348104528E 39	Ces1d	0.142906	0.638	0.493	1.28632356915347E 13	S1pr11	1.08913	0.572	0.306	1.17907400504736E 105	Bgn	1.07362	1	0.997	1.14255450596418E 199	Nfkbia2	1.19381	0.975	0.499	1.79733667547019E 98	Jag2	5.37898	0.34	0.009	3.3403935917958E 103	Aspn	2.22792	0.456	0.159	1.06920158523608E 58	Set	0.453073	0.992	0.979	3.38056561659495E 39	Spon11	4.44787	0.95	0.094	1.03199261991356E 36	Tmem164	0.929566	0.756	0.468
	H3f3b	0.228164	1	1	6.38545739712958E 39	Tgfb1i1	0.218194	0.883	0.839	1.25466522515046E 12	Prom11	0.975465	0.627	0.358	2.26606003497722E 105	Synpo	3.2456	0.388	0.054	2.58494024154595E 198	Msrb1	1.49687	0.863	0.347	3.02423018116036E 95	Tcf15	7.7009	0.128	0.001	3.8630471233731E 102	Arhgef7	1.02806	0.802	0.583	4.53021743004578E 58	Rbm3	0.417779	1	0.998	7.91276522946307E 39	Dgkb	4.93243	0.4	0.014	6.67923994723872E 36	Dst	1.78298	0.483	0.18
	Rap2a	0.298551	0.981	0.969	1.22231498059714E 38	Ndufc2	0.180044	0.937	0.913	1.37622543732955E 12	Itga8	0.662993	0.934	0.782	6.72285075422737E 104	Axl	3.07504	0.406	0.06	4.39900571184081E 197	Itgal	3.78677	0.204	0.022	1.23691113937081E 94	Calcrl	5.50322	0.979	0.093	5.41145962515747E 102	Mfap4	0.237853	0.843	0.644	2.13700705024469E 55	Rps17	0.272987	1	0.999	9.26738038184191E 39	Shisa2	5.47675	0.4	0.015	2.15257447713073E 35	Mcfd2	1.59121	0.496	0.194
	Rpl18	0.193368	1	0.998	1.46762638378337E 38	Ndufb2	0.216562	0.858	0.842	1.78260725696836E 12	Prex2	0.547142	0.979	0.896	2.78443369550753E 101	Pam	2.28382	0.876	0.49	5.35125225542373E 196	Pde4b1	1.93136	0.458	0.112	8.60203569460539E 90	Abcb1a	5.63789	0.319	0.008	7.50346241704015E 101	Rhou	1.17357	0.725	0.478	2.21537105201447E 55	Lef1	1.06836	0.643	0.433	1.99973133049184E 38	C1qtnf3	6.15482	0.25	0.005	4.75804566418359E 35	Tfcp2l1	1.21703	0.65	0.36
	Jund	0.354966	0.993	0.982	3.22221593977415E 37	Pkig	0.280027	0.651	0.548	3.85187584190959E 12	Nrep1	0.392935	0.998	0.989	2.52835245592466E 99	Ecrg4	4.61841	0.309	0.032	9.62160203971498E 196	Fam129a1	1.4438	0.58	0.169	2.89660062614016E 86	C130074G19Rik	5.5728	0.34	0.009	9.90782503495366E 100	Pamr1	1.84162	0.457	0.16	5.34157352042546E 55	Birc5	3.37598	0.167	0.027	2.88589871782781E 38	Ldb2	4.98489	0.4	0.015	2.48546243730387E 34	Mmp15	0.870103	0.81	0.554
	Rps15a	0.188944	1	0.999	3.42215255327167E 37	Etv1	0.204335	0.76	0.644	1.25179798163846E 11	Fibin	0.590399	0.948	0.812	5.26703446022379E 96	Col3a11	1.02109	1	1	5.23042289954561E 192	Sh3bgrl31	1.3058	0.969	0.653	1.01546880045518E 85	Clic5	4.8789	0.511	0.022	1.79970090635896E 99	Foxp1	0.675723	0.954	0.886	1.95265081197289E 54	Rps9	0.232202	1	1	3.35802616143372E 38	Rapgef5	4.3161	0.5	0.025	1.23821461482984E 33	Prr15l	0.9693	0.737	0.46
	Gadd45b	0.804767	0.78	0.718	4.57405640101692E 37	Cox7b	0.174587	0.937	0.924	1.29023512475612E 11	Nexn1	0.454822	0.988	0.956	3.804535990194E 94	Ifitm11	2.13323	0.912	0.555	1.10685074769739E 189	Gapdh1	1.19507	0.982	0.701	3.0214368898662E 85	Ace1	5.26794	0.638	0.036	7.29917903545709E 99	Col6a2	0.580242	0.982	0.942	4.24323595238632E 54	Npm1	0.36502	0.997	1	3.9226377443797E 38	Ptger3	4.72186	0.4	0.016	1.12566898905555E 32	Sec61b	0.682694	0.95	0.842
	Socs3	0.720068	0.704	0.593	7.99540967614168E 37	Atp5l	0.120239	0.993	0.987	1.38604061451941E 11	Dock41	0.588555	0.931	0.767	1.67044022446149E 93	Ntm	5.10489	0.188	0.008	1.72538210163291E 187	Slc15a3	3.48804	0.2	0.024	1.38853195024598E 84	Ly6a	5.3764	0.489	0.021	1.38501138730828E 97	Gfra2	1.07981	0.726	0.465	6.92205674916098E 54	Hmgn2	0.965735	0.858	0.74	7.30713478821078E 38	St8sia2	3.92875	0.85	0.077	1.20105525504659E 32	Gm20536	2.62481	0.344	0.058
	Rpl39	0.185611	1	0.999	9.0153942747799E 37	Apip	0.272056	0.587	0.483	1.40371768247619E 11	Meox21	0.500775	0.986	0.877	2.51463998476815E 93	Fndc1	2.96823	0.5	0.106	7.77335455998962E 186	Dusp5	2.74679	0.283	0.05	5.1652208885502E 82	Prkch	5.157	0.404	0.014	9.33537998269214E 97	Tjp2	1.08591	0.719	0.465	8.57500547678627E 54	Naca	0.288067	1	0.999	9.8958620225225E 38	Cpm1	5.37424	0.9	0.102	1.91074336442014E 32	Malat1	0.511593	1	1
	Rps19	0.18533	1	0.999	1.44218217620632E 36	Tcf21	0.16999	0.97	0.939	1.77712430306602E 11	Fbln5	0.44733	0.992	0.959	6.14158278662342E 93	Cacna1g	3.36786	0.324	0.038	2.77091198965002E 184	Itgb2	2.86185	0.258	0.042	9.24403805000995E 81	Ccdc85a1	5.25492	0.362	0.011	6.94395927636639E 96	Col4a2	0.493789	0.996	0.986	9.76366195225251E 54	Hmgb1	0.491378	0.999	0.999	1.60364102014459E 37	Rspo2	4.93243	0.35	0.012	1.02799738877813E 31	Ift20	0.763861	0.853	0.669
	Spats2l	0.490001	0.795	0.724	1.99348022351314E 36	Mtss1	0.244924	0.723	0.618	1.78482505376216E 11	Enpep	0.542281	0.997	0.884	1.3394402164245E 92	Sorcs2	4.48508	0.209	0.012	6.45463704754845E 182	Diaph1	1.39697	0.688	0.246	9.16933586563722E 79	Acer2	5.28771	0.553	0.027	3.00997047930561E 95	Tgfb3	0.921376	0.8	0.55	1.12915133929038E 52	Rpl3	0.2631	1	0.999	2.46528117734439E 37	S100a16	4.30238	0.55	0.034	1.14675515971479E 29	Pgd	1.5485	0.504	0.209
	C2	1.45744	0.144	0.053	4.85305983741926E 36	Prdx2	0.156479	0.972	0.97	1.90252096075912E 11	Mtss11	0.679914	0.811	0.588	4.41004952480572E 91	Tafa5	4.70213	0.199	0.01	5.31110643262922E 179	Efhd2	1.60117	0.645	0.227	9.78701763816512E 78	Edn1	5.5728	0.404	0.014	4.84016824726925E 94	Picalm	0.719314	0.941	0.869	2.62085766829671E 52	Rpl6	0.239131	1	1	4.72027864941308E 37	Prom1	4.39583	0.5	0.028	2.10184286430388E 29	Cracr2a	1.54917	0.476	0.173
	Rps4x	0.191348	1	0.999	1.27293365692741E 35	Sox4	0.157755	0.971	0.945	2.2528485019446E 11	Acadsb1	0.548166	0.927	0.808	6.05643456473162E 90	Ar	4.78951	0.184	0.008	2.34010311095859E 178	Samhd1	1.54372	0.67	0.245	4.18857054586088E 77	Egfl71	5.46037	0.936	0.092	7.60653109767219E 94	Lmod1	1.93403	0.412	0.131	1.24518610561548E 51	Rpa1	1.12203	0.56	0.333	1.10785861703452E 36	Enpep1	5.29684	0.85	0.096	2.54536054080735E 29	Fau	0.25913	1	1
	Rps11	0.183614	1	0.997	1.59521165733582E 35	Rras2	0.203328	0.816	0.701	3.3700363020722E 11	Scube2	0.68573	0.84	0.613	2.50003198361238E 89	Clip3	2.96318	0.366	0.053	1.63148372821756E 177	Lrrfip1	1.33687	0.771	0.305	1.81005137999333E 76	Fzd61	5.71942	0.255	0.005	9.8866701683043E 94	Thbs3	1.41041	0.559	0.269	1.47386653594685E 51	Ybx1	0.318727	0.999	0.998	2.12217644279341E 36	Unc80	8.15482	0.05	0	1.67398164988656E 28	Car8	0.659781	0.956	0.871
	Eef1a1	0.174308	1	1	2.05867210234696E 35	Smim4	0.274859	0.658	0.564	3.7191616071229E 11	Lamc1	0.54679	0.956	0.892	1.08992602843696E 88	Rcn3	1.4115	0.971	0.815	5.01277650149482E 177	Pim12	0.893177	0.939	0.401	2.16877763478448E 75	She	5.08352	0.532	0.026	1.9920719092627E 92	Adamts9	1.41054	0.574	0.297	2.06149852583079E 50	Snrpf	0.50444	0.969	0.939	5.34581566093489E 36	E030013I19Rik	8.15482	0.05	0	1.67398164988656E 28	Elf5	0.82635	0.824	0.612
	Rpl22	0.198895	0.999	0.995	2.14640638823867E 35	Rem1	0.24035	0.75	0.656	4.59836136358776E 11	Npr31	0.827062	0.748	0.513	4.77656735069753E 88	Anpep	4.88591	0.185	0.008	5.06747156311416E 177	Mcemp1	3.44054	0.187	0.024	5.28751050025817E 74	Smagp	5.18079	0.383	0.013	1.27218551387171E 89	Ccdc141	1.22603	0.664	0.413	2.23452487034556E 50	Rpl9	0.244696	1	1	7.10954922797435E 36	Abcb11	8.15482	0.05	0	1.67398164988656E 28	Prss8	0.808023	0.736	0.453
	Rpl27a	0.171514	1	0.999	3.56947740593611E 35	Drap1	0.162683	0.935	0.911	4.60955554373581E 11	Cdkn2c1	1.00827	0.551	0.312	6.65951832242306E 88	Mmp23	3.0835	0.381	0.06	1.84200277240737E 176	Tpd52	1.81467	0.566	0.194	1.08438776462639E 71	Sigirr	6.5728	0.17	0.002	1.52385775548495E 89	Lpp	0.592434	0.971	0.932	1.59352900401342E 49	Cdca8	3.38978	0.143	0.019	8.76510241953448E 36	Gm27019	8.15482	0.05	0	1.67398164988656E 28	Ank3	0.614763	0.959	0.885
	Cdkn1c	0.342853	0.945	0.905	3.76594199364351E 35	Uqcr11	0.17171	0.941	0.921	4.8562634190644E 11	Vegfa1	0.628123	0.868	0.681	2.44637037801409E 87	Col7a1	3.58571	0.384	0.063	2.08477258022095E 176	Pkm1	1.07996	0.924	0.42	2.28127656989297E 66	Cd931	6.07418	0.745	0.058	8.75960913882571E 89	Pgf	2.62957	0.313	0.065	1.52115172122273E 48	Tuba1b	0.664651	0.948	0.886	9.40462167551793E 36	Qprt	8.15482	0.05	0	1.67398164988656E 28	Cox7a2l	0.602456	0.945	0.871
	Rpl14	0.19419	1	0.997	5.30139680053611E 35	S100a11	0.205619	0.849	0.798	5.20663883336855E 11	Ptprs	0.501417	0.948	0.862	5.90756950186248E 87	Lama2	2.16433	0.775	0.317	1.86797031432889E 174	Gpi11	1.34453	0.778	0.342	2.93320798373271E 65	Gimap4	4.85107	0.426	0.017	8.90935257228273E 89	Meg3	1.28417	0.736	0.538	1.71647519776518E 48	Rpl36	0.277208	1	0.999	4.65605069646491E 35	Cilp	8.15482	0.05	0	1.67398164988656E 28	Txnrd3	1.61975	0.437	0.144
	Pmepa1	0.308251	0.887	0.827	7.78933240769805E 35	Atp5j2	0.137768	0.98	0.968	5.56821646326105E 11	Raver21	0.763272	0.706	0.459	7.84837326564414E 87	Cybrd1	5.21757	0.159	0.005	2.78272215252232E 173	Sat11	0.817907	0.944	0.448	4.09721083781397E 63	Gimap5	5.64802	0.277	0.007	1.2513318824487E 88	Cryab	0.809536	0.819	0.625	1.96678472318119E 48	Htra1	0.488573	0.969	0.977	5.07966504756468E 35	Ros1	8.15482	0.05	0	1.67398164988656E 28	Rpl36	0.300487	1	1
	Rpl19	0.172531	1	0.999	3.80155647128791E 34	Nol3	0.418123	0.394	0.302	6.22098633173537E 11	Mgll1	0.745376	0.735	0.492	1.02615666825606E 86	Hmgn3	2.86893	0.425	0.078	3.94597904408584E 173	Gpx1	1.08815	0.982	0.692	8.15078129813276E 62	Spns2	5.57752	0.298	0.008	3.05716599964096E 88	Antxr1	0.755459	0.869	0.75	2.6852283668658E 48	Rps29	0.238254	1	1	6.70014355392075E 35	Mypn	8.15482	0.05	0	1.67398164988656E 28	Lratd2	1.14875	0.55	0.259
	Rplp0	0.180063	1	0.999	9.03314599229659E 34	Khdrbs3	0.247705	0.747	0.658	6.41782661580208E 11	Zeb2	0.394159	0.998	0.991	3.46506978737425E 86	Sfrp2	5.70057	0.168	0.007	3.8463723948378E 169	Lst1	2.55758	0.279	0.061	1.90870733930156E 61	Zfp366	6.63789	0.149	0.002	9.90020811393499E 87	Fndc3b	0.690411	0.914	0.808	1.84718923462572E 47	Pfn1	0.3325	0.998	0.997	2.39357156631168E 34	D630029K05Rik	8.15482	0.05	0	1.67398164988656E 28	Pla2g1b	0.520087	0.985	0.957
	Thbs1	0.777656	0.704	0.606	2.56359745942222E 33	Kitl	0.174175	0.832	0.718	6.63960716063839E 11	Mprip	0.466019	0.969	0.927	2.03565959473445E 85	Nrg1	5.71302	0.141	0.003	1.04683564995193E 168	Crip21	1.0139	0.928	0.418	1.01489819062458E 60	Gm16104	6.20083	0.17	0.002	1.08233130832511E 85	Gpc4	0.83972	0.812	0.629	5.53157385004951E 46	Piezo2	1.13049	0.467	0.237	9.90819632794255E 34	Tgtp1	8.15482	0.05	0	1.67398164988656E 28	Cited2	0.963479	0.89	0.784
	Rps21	0.187869	1	1	1.30738032611096E 32	Ndufb9	0.14968	0.959	0.949	8.0424458957621E 11	Limd11	0.554059	0.936	0.826	4.21647278104799E 85	Cthrc1	6.67784	0.176	0.008	2.15414757609233E 168	Apbb1ip	2.99645	0.178	0.026	7.67144008702791E 59	Ppp1r16b	5.234	0.319	0.009	1.6500026732369E 84	Cst3	0.488185	0.997	0.995	7.74322198332073E 46	Rpl15	0.222661	1	1	1.64056544546723E 33	Myh8	8.15482	0.05	0	1.67398164988656E 28	Kdm6b	1.1823	0.563	0.281
	Hoxa5	0.497608	0.794	0.71	2.05799404502637E 32	Specc1l	0.139085	0.949	0.873	8.10714969584961E 11	Vps13c1	0.745825	0.755	0.529	7.57734914296123E 84	Cys1	4.47521	0.181	0.009	4.48882251468685E 168	Cxcl15	1.8166	0.517	0.188	2.1005843681853E 58	Ehd41	4.32453	0.809	0.069	1.22260767756729E 83	Cav1	1.35093	0.505	0.237	2.70814168852771E 45	Gapdh	0.483889	0.985	0.956	1.96151174756475E 33	Gm11541	8.15482	0.05	0	1.67398164988656E 28	Lcn2	0.732022	0.991	0.95
	Rpl8	0.178659	1	0.999	2.31951947548711E 32	Atp5g2	0.147711	0.971	0.953	1.29365241388498E 10	Kitl1	0.627977	0.882	0.703	8.53464280671067E 84	Armh4	3.47985	0.287	0.033	1.42715892718544E 166	Ezr	1.41141	0.622	0.245	2.63247765184359E 58	Sema7a	5.64319	0.277	0.007	1.35447771717709E 81	Synpo	1.64669	0.416	0.149	3.19435099412605E 45	Rpl34	0.245409	1	0.999	2.40751106063266E 33	Spock1	8.15482	0.05	0	1.67398164988656E 28	Pnrc1	0.719628	0.897	0.734
	Rpl10	0.201899	1	0.994	5.0580951021697E 32	Ndufs5	0.170256	0.872	0.857	1.60053886452525E 10	Malat1	0.484322	1	1	3.49543135209256E 83	Ccn4	2.81586	0.534	0.139	1.59053212984068E 166	S100a9	2.25541	0.461	0.16	9.97805484810714E 58	Hpgd1	5.15419	0.66	0.047	6.15862051714171E 81	Bach2	0.868056	0.79	0.56	1.04661354736959E 44	Rpl22	0.288698	0.999	0.998	4.60102933437591E 33	Adra1a	8.15482	0.05	0	1.67398164988656E 28	Enpep	1.15354	0.61	0.353
	Plagl1	0.62743	0.454	0.311	7.86406658619103E 32	Ube2e3	0.200421	0.838	0.791	1.63889332563374E 10	Rspo41	1.33225	0.348	0.146	8.42753644516221E 83	Thbs3	2.94843	0.368	0.058	3.49450235384891E 166	S100a41	2.33037	0.279	0.066	2.93400772263882E 56	Ece11	4.56742	0.681	0.05	7.25124550684516E 81	Adamts8	1.45099	0.529	0.263	1.29684447678902E 44	Selenoh	1.04269	0.726	0.563	5.28757020784543E 33	Krt1	8.15482	0.05	0	1.67398164988656E 28	Sdc1	0.458452	0.983	0.971
	Rpl37a	0.173669	1	1	8.49212715976991E 32	Psmb6	0.170533	0.895	0.87	2.53642633090347E 10	Hs2st1	0.662847	0.879	0.735	9.61661937891266E 83	Pappa	5.08254	0.162	0.006	6.12104120958788E 166	Shisa5	1.20929	0.708	0.31	5.39989643180896E 56	Crybb3	6.82376	0.128	0.001	1.00733597378815E 80	Itga9	0.640525	0.942	0.82	1.60001792476274E 44	Rps7	0.235697	1	1	5.59499874796732E 33	Nxf7	8.15482	0.05	0	1.67398164988656E 28	Dnajb9	1.1096	0.722	0.489
	Peg3	0.425201	0.846	0.778	9.65213307950358E 32	Ndufa7	0.160329	0.953	0.944	2.92931787953314E 10	Raph11	0.885265	0.64	0.408	2.43059914946533E 82	Aebp1	2.70251	0.713	0.294	3.78418281280565E 165	Myh92	0.88738	0.973	0.658	1.31240209012794E 55	Parvb1	4.37486	0.532	0.03	2.81315087150413E 78	Mfap5	2.07873	0.372	0.118	2.08976523106944E 44	Micos10	0.403641	0.994	0.989	1.23312751738884E 32	E130304I02Rik	8.15482	0.05	0	1.67398164988656E 28	Gdpd2	4.39556	0.245	0.007
	Gas6	0.546761	0.664	0.538	9.70427729451634E 32	Atp5e	0.123376	0.994	0.989	3.36439496706764E 10	Slc38a51	0.477103	0.97	0.814	1.59158587510225E 81	Cdh4	5.93679	0.147	0.004	3.19429959583283E 164	Net12	1.06088	0.67	0.271	3.04144612527285E 55	Klk8	5.51521	0.234	0.005	2.41175236817726E 76	Nexn	0.705637	0.928	0.858	8.98245663927361E 44	Rpl37	0.262058	1	1	2.97342872805276E 32	Mettl7a2	8.15482	0.05	0	1.67398164988656E 28	Rpl34	0.24797	1	1
	Sfrp1	1.37673	0.138	0.053	1.14089530272518E 31	Tomm6	0.170856	0.918	0.902	5.87052327256883E 10	Nav21	0.6545	0.817	0.595	1.52764041233284E 80	Foxl1	3.51429	0.269	0.029	8.30151611753403E 164	Zfp36l21	0.924766	0.926	0.442	6.80908882044466E 53	Abi3	5.36105	0.255	0.007	6.7458985824322E 76	Fibin	1.06506	0.74	0.533	1.42848766675953E 43	Ccnb2	2.70691	0.206	0.056	3.35536695492693E 32	9330159F19Rik	5.34746	0.25	0.007	2.45452433952039E 28	Trp53inp2	2.11241	0.349	0.086
	Rpl21	0.181199	1	0.998	2.50188178840044E 31	Fhod1	0.175498	0.859	0.765	7.79628306916027E 10	Nisch	0.383326	0.992	0.985	2.98711541703134E 80	Ngf	6.66803	0.124	0.002	2.89062813662726E 161	Lilrb4a	2.95461	0.187	0.033	3.47829224911637E 52	Kcnh1	6.60137	0.128	0.001	1.06429052845408E 70	Col6a1	0.567697	0.963	0.914	2.56265698406048E 43	Nme1	0.608355	0.895	0.772	5.86656382809992E 32	Tafa5	6.34746	0.15	0.002	9.83859360296098E 28	Lgi3	0.432451	0.994	0.95
	Pla2g7	1.54263	0.117	0.041	1.76194438443459E 30	Mdk1	0.127494	0.999	0.999	8.94724844937762E 10	Fhod11	0.551724	0.916	0.747	4.48751853529786E 80	Gm29101	6.25864	0.126	0.002	1.17928369993411E 159	Ctsd1	1.06513	0.978	0.712	4.37659799201556E 50	Epas11	4.96329	0.936	0.126	2.85698425687406E 70	Vim	0.363712	1	0.999	3.36683626106503E 43	Slc25a5	0.531055	0.946	0.906	8.61944972268216E 32	Slc22a3	6.34746	0.15	0.002	9.83859360296098E 28	Xbp1	1.04939	0.557	0.266
	Nfkbiz	0.696035	0.757	0.704	2.00546981839751E 30	Trappc2l1	0.260552	0.609	0.522	8.95015125354312E 10	Peak1	0.553083	0.93	0.815	1.65168651226254E 79	Casp12	3.98953	0.197	0.013	9.21859016835535E 159	Plac81	1.24394	0.584	0.236	4.54619096044205E 48	Erg1	4.4925	0.489	0.029	1.30173677689503E 69	Mgll	0.884297	0.758	0.553	1.90027440336312E 42	Hint1	0.396155	0.993	0.991	5.0010152603711E 31	Gask1b	4.86531	0.35	0.014	3.51939366866528E 27	Eef2	0.38754	0.997	1
	Dcx	1.22827	0.186	0.087	5.02827701120739E 30	Snrpf	0.150372	0.892	0.872	9.89509315482872E 10	Foxf21	0.715453	0.697	0.459	3.27401733557127E 79	Sostdc1	7.31237	0.115	0.001	1.335769057163E 158	Gda	3.90355	0.108	0.012	1.184274343385E 47	Sema3c1	4.65086	0.66	0.055	6.91685614581975E 69	App	0.432325	0.995	0.988	5.3959791288869E 42	Rps4x	0.222003	1	1	5.01546412708459E 31	Npnt	5.54221	1	0.168	5.20889718920423E 27	Hc	0.499329	0.997	0.971
	Rplp2	0.161964	1	0.999	1.11454571178643E 29	Uqcr10	0.143151	0.956	0.948	1.0058140337046E 09	Fam171a11	0.528727	0.926	0.747	4.91585209474681E 79	Fbln11	1.95316	0.884	0.589	4.43692795399634E 157	Cotl12	1.01168	0.915	0.464	7.41402917637008E 47	Rasgef1a	4.80661	0.362	0.015	7.74547735362637E 69	Rrad	1.3159	0.625	0.383	7.47919262800172E 42	Knstrn	2.60775	0.175	0.041	2.75485072745685E 30	Adamts19	4.83289	0.25	0.007	5.87182706852052E 27	Tmem205	0.944001	0.652	0.388
	Fosb	0.440704	0.901	0.824	1.78757921378045E 29	Slc27a6	0.142412	0.889	0.763	1.65682948109983E 09	Ppp4r41	0.917665	0.519	0.285	9.08904248499085E 79	Lox	1.80418	0.925	0.662	4.64014051773793E 156	Gsr	2.01471	0.369	0.121	9.02341910753496E 47	Ctla2b	6.09733	0.17	0.003	4.13883391143984E 68	Sdc4	0.870497	0.813	0.622	7.52261774218313E 42	Rps21	0.259965	1	1	2.83094771960549E 30	Limch1	5.80914	0.95	0.147	7.66465841323328E 27	Tmem42	1.05773	0.606	0.331
	Islr	0.427018	0.74	0.634	9.41204195558338E 29	Cfl1	0.123703	0.99	0.981	1.94725490836206E 09	Sptbn1	0.412421	0.996	0.99	1.12554080347025E 77	Fam129a	2.71127	0.549	0.158	1.33630945140184E 155	Lyn	1.10184	0.697	0.319	2.36848384047815E 46	Dpp4	5.28522	0.298	0.01	7.5348037538629E 68	Lgr6	1.65541	0.404	0.154	1.37788360044142E 41	Serbp1	0.364837	0.996	0.993	4.85142658684136E 30	Tcf21	4.67396	0.9	0.128	1.62237519032161E 25	Gsap	1.04114	0.601	0.324
	Rps28	0.175575	1	0.999	9.49651913418228E 29	Mrpl41	0.297255	0.484	0.392	2.2667756281971E 09	Phactr31	1.04161	0.447	0.226	2.8217182530687E 77	Foxc2	5.37147	0.137	0.004	3.17629013717051E 155	Cd361	1.40787	0.38	0.123	1.72301743588392E 45	Pcdh17	5.06189	0.787	0.085	3.32811017881925E 67	Ism1	1.06206	0.658	0.41	2.68190067119036E 41	Rpl10a	0.241361	1	0.999	1.11684006509341E 29	Adamts171	3.51923	0.9	0.117	4.41172939384304E 25	Selenop	0.56316	0.976	0.914
	Olfml3	0.299878	0.944	0.919	3.93370754314861E 28	Pfdn51	0.112154	0.994	0.987	2.49114515528802E 09	Cblb1	0.739606	0.712	0.49	3.18902450684936E 77	Ackr3	4.8321	0.16	0.007	8.53210475709332E 155	Ostf1	0.98634	0.89	0.464	9.11013780441712E 45	Tek1	4.83399	0.489	0.031	1.57361211658085E 65	Sema3c	0.906049	0.786	0.569	2.73334528142677E 41	Nasp	0.840486	0.786	0.623	1.81768168749005E 29	Mettl21e	6.15482	0.15	0.002	1.41715698678362E 24	Arhgef38	0.873664	0.729	0.468
	Ubc	0.267657	0.993	0.984	5.98110634824544E 28	Rcan1	0.246602	0.628	0.534	2.66324055588651E 09	Tmem233	1.79923	0.197	0.055	3.47708030356135E 76	Col6a21	1.15856	0.993	0.978	1.07785425239123E 154	Cap1	1.14563	0.762	0.388	9.00234422848493E 44	Dll4	6.33833	0.213	0.005	2.62317143503618E 65	Atp2b4	1.1059	0.6	0.343	2.93121394061307E 41	Ncl	0.42759	0.997	0.994	2.08013298858917E 29	Casp1	6.15482	0.15	0.002	1.41715698678362E 24	Epb41l4aos	1.32229	0.478	0.201
	Zfp36l1	0.344772	0.984	0.987	6.3979121224439E 28	Ech11	0.170403	0.891	0.864	2.97895902463495E 09	Slc8a1	0.689861	0.755	0.549	7.19897448062347E 74	Foxs1	4.95428	0.147	0.005	3.78117686745791E 153	Ctsa1	1.13265	0.703	0.34	1.43642801390675E 43	2900026A02Rik1	5.42273	0.277	0.009	5.10781559762478E 65	Csrp1	0.417076	0.997	0.983	3.36817329211203E 41	Atpif1	0.315505	0.997	0.992	2.72773602653536E 29	Pcolce21	4.02005	0.9	0.14	1.09845265915748E 22	Herpud1	0.66939	0.874	0.741
	Dusp1	0.486957	0.827	0.743	9.3496254701029E 28	Tacc1	0.160333	0.913	0.887	3.51638769121953E 09	Myo61	0.658256	0.803	0.605	1.14625429694611E 73	Plagl11	2.1344	0.741	0.312	4.67006518120382E 151	Pld4	3.40579	0.135	0.021	7.65043812544771E 43	Ahr1	4.35648	0.574	0.045	1.81015325280918E 62	Fn1	0.508648	0.898	0.768	9.00587127083055E 41	Rpl35	0.317997	1	0.996	3.61396195348949E 29	Crabp1	6.30682	0.15	0.003	4.90311321166885E 22	Neat1	0.728784	0.981	0.935
	Rps6	0.163848	0.999	0.996	2.70110508228433E 27	Tbca	0.152933	0.893	0.881	3.52887165774974E 09	Dgkb	0.850989	0.569	0.339	2.30479877839143E 73	Apod	4.8897	0.157	0.007	2.4927989874733E 149	Tgfb1	1.19158	0.591	0.261	9.46211489395513E 43	Pcdh12	4.80228	0.277	0.01	5.38954715625643E 62	Tppp3	1.19264	0.636	0.4	1.02222215836945E 40	Cnbp	0.424997	0.973	0.932	4.5207632842626E 29	Slc47a1	5.98489	0.15	0.003	5.46410446994814E 22	Bmf	1.97364	0.35	0.094
	Klf4	0.672451	0.606	0.489	4.0042765020342E 27	Upk1b	0.245016	0.51	0.406	4.40631247028493E 09	Ro601	0.737956	0.729	0.533	3.22940424343462E 73	Gsn1	1.07917	0.999	0.992	3.21093408119318E 149	Creg1	1.0958	0.685	0.333	2.54078693910881E 41	Nr5a2	7.75337	0.064	0	1.70807165439955E 60	Col16a1	0.797079	0.777	0.584	1.65419603192335E 40	Btf3	0.316208	0.997	0.993	4.93394978075824E 29	Steap4	5.06736	0.15	0.003	6.69527547354672E 22	Lamp2	0.601813	0.889	0.806
	Cxcl12	0.767159	0.302	0.182	6.04241467992883E 27	Pdap1	0.15576	0.935	0.916	4.94482993541533E 09	Cntn1	2.1468	0.167	0.041	4.62134903450275E 73	Pdgfra	1.99036	0.726	0.311	1.48517849136148E 146	Tmsb4x1	0.537035	1	1	1.15845349455609E 40	Ly6c1	5.15391	0.298	0.012	5.17834730468414E 60	Lhfp	0.475983	0.98	0.956	1.68251924316693E 40	Nucks1	0.701575	0.946	0.891	6.17105642550306E 29	Gm34256	6.73978	0.1	0.001	8.62543879754217E 22	Gas6	0.594917	0.893	0.77
	Rhob	0.427629	0.819	0.743	8.61384599548745E 27	Limd1	0.175692	0.886	0.844	5.33392735932201E 09	Maf2	0.403992	0.992	0.915	7.28393590673468E 73	Plpp3	1.91542	0.909	0.663	2.56639044916638E 145	Tmed5	0.908438	0.746	0.358	2.49292056885124E 40	Nrarp1	5.33833	0.234	0.007	6.89640470003304E 59	Adarb1	1.51552	0.449	0.199	2.09240513018731E 40	Cdca7	1.19223	0.432	0.233	7.63683126487102E 29	Plcxd3	6.41785	0.1	0.001	8.97741549812326E 22	Ggcx	1.4943	0.418	0.151
	Maff	1.03632	0.266	0.156	9.33803161537385E 27	Rad50	0.243016	0.639	0.547	5.55194378640717E 09	Ptpn51	0.952439	0.488	0.268	2.54659576533736E 72	Ank2	3.23126	0.279	0.037	6.83302050594103E 144	Ehd4	2.1946	0.24	0.063	4.67964288913032E 40	Clec14a2	4.59561	0.617	0.057	3.73693208640933E 58	Ski	0.558306	0.942	0.878	2.34854044582841E 40	Tpx2	2.98719	0.158	0.035	9.48492063298491E 29	Tnik1	3.52118	0.65	0.063	1.40442035513713E 21	Muc1	0.401791	0.997	0.993
	Rpl7a	0.178708	1	0.996	1.35376114249736E 26	Adgrg6	0.157463	0.783	0.672	5.79965054793962E 09	Vcam1	0.562708	0.889	0.712	8.52033796305252E 72	Cd248	2.22382	0.543	0.156	1.24828762497999E 142	Scgb1a1	1.73248	0.811	0.73	5.25648114686433E 40	Aqp13	4.50283	0.638	0.062	1.04174896676712E 57	Ccn2	1.08664	0.748	0.531	3.33310838745558E 40	Snrpg	0.368222	0.993	0.987	1.02164223885158E 28	C1ra	4.37346	0.35	0.018	1.6753405784871E 21	Rpl21	0.227969	1	1
	Rps12	0.148202	1	0.999	2.03986740971556E 26	Snrpd21	0.153365	0.931	0.919	6.04116324787534E 09	Gm497081	0.598675	0.857	0.661	1.7062720401797E 71	Zeb1	2.6771	0.457	0.112	1.06919700452686E 141	Add3	0.996421	0.746	0.372	8.31990212922866E 40	N4bp3	4.97376	0.298	0.012	1.68309217673728E 57	Peg3	1.32528	0.602	0.378	3.36723168368107E 40	Snrpd1	0.580956	0.904	0.827	1.04531011121126E 28	Dock4	3.56212	0.8	0.105	3.40137551670749E 21	Rpl18a	0.249491	1	1
	Rpl3	0.174808	1	0.997	2.173282558174E 26	Mrpl521	0.159249	0.922	0.904	6.85182402986027E 09	Fabp31	1.05772	0.451	0.239	8.8303842757565E 71	Crispld2	5.05603	0.174	0.011	7.99421192375742E 141	Lars2	0.722255	1	0.999	1.11224989144851E 39	Mapk12	5.55406	0.17	0.004	4.57654991325079E 56	Dstn	0.389294	0.999	0.995	7.47960325854308E 40	Ptges	1.11812	0.46	0.257	1.23899272943707E 28	Mctp2	5.38928	0.2	0.006	4.65231422542367E 21	Klhl24	1.08673	0.62	0.381
	2410006H16Rik	0.355869	0.878	0.833	3.10125714134414E 26	Mrpl21	0.290604	0.522	0.431	6.89157095403371E 09	Rras21	0.53341	0.873	0.683	4.89113274140767E 70	Tceal3	5.8253	0.116	0.002	2.55581962752841E 140	Man2b1	1.32662	0.508	0.216	6.44998552091339E 39	Mcam	4.43634	0.532	0.043	6.59806302687415E 55	Pdlim1	1.22811	0.552	0.296	9.34842627487962E 40	Peg10	1.35752	0.352	0.163	2.95164337767954E 28	Kitl1	3.51261	0.85	0.122	3.94877391840311E 20	Stat3	0.920638	0.686	0.468
	Ppp1r15a	0.477063	0.682	0.576	3.73390344163015E 26	Ankrd13a	0.186673	0.862	0.805	7.10045449659484E 09	Tril	0.559764	0.893	0.729	3.20874842716437E 69	Twist1	5.42118	0.125	0.003	1.17800253596632E 139	Pitpna	0.892357	0.818	0.437	5.40352273868734E 38	Adgrg3	6.85291	0.085	0.001	5.90917776772895E 53	Tnfrsf19	0.692176	0.872	0.708	1.72907460122731E 39	Notum	1.49548	0.33	0.146	3.30328795185452E 28	Slit21	4.45808	0.9	0.169	6.36812144228928E 20	Plekhb1	1.89806	0.344	0.094
	Kcne4	0.869733	0.341	0.219	4.35517788941674E 26	Ndufb7	0.177406	0.862	0.84	7.98095044912394E 09	Srpx1	0.723445	0.649	0.429	8.24599732811516E 69	Egfr	3.36595	0.228	0.024	2.24349931777877E 139	Ftl11	0.696202	0.998	0.997	8.56576415912591E 38	Chst111	5.50826	0.17	0.004	6.45831124610101E 53	Arhgap42	0.734041	0.857	0.709	3.90355324774406E 39	Clmp	1.43127	0.324	0.141	3.73602624941546E 28	Sdk1	5.41785	0.2	0.006	6.85453770333027E 20	Etnk1	0.873836	0.661	0.396
	Gm5084	1.37686	0.106	0.038	4.68653028022495E 26	Bola1	0.332299	0.409	0.321	8.81943181022939E 09	Phex1	0.616608	0.863	0.693	8.54456718743168E 69	Mrgprf	5.97966	0.106	0.001	2.03546867640706E 138	Klf61	0.688055	0.962	0.576	2.81593382294826E 37	Nes1	3.84877	0.638	0.065	3.09178642808898E 52	Zfp36l1	0.557457	0.99	0.969	4.41814049709842E 39	Snrpe	0.389487	0.984	0.973	3.29857803002067E 27	Lgi2	4.49947	0.35	0.02	1.77535538502599E 19	Gm9856	1.38892	0.438	0.173
	Rpl30	0.158143	1	0.997	6.48720085344956E 26	Tbc1d1	0.244496	0.536	0.435	9.73251064000883E 09	mt Cytb	0.322814	0.992	0.994	1.35988537684302E 68	Mecom	2.17726	0.725	0.34	2.28419615608257E 138	Pfn1	0.719508	1	0.959	5.46000094453355E 37	Epha2	5.5728	0.17	0.004	1.70088128925854E 51	Bdnf	3.13358	0.234	0.036	9.34878969667901E 39	Uhrf1	2.18613	0.204	0.062	3.34945662125303E 27	Npy1r	4.98489	0.25	0.01	1.80348980410149E 19	Rps19	0.213208	1	1
	Nfil3	0.764479	0.471	0.355	6.87449806001882E 26	Slc7a10	0.224904	0.593	0.482	9.83729377966306E 09	Tacc11	0.438611	0.949	0.874	1.60375862162026E 68	Cxxc4	6.72741	0.101	0.001	3.26439264560998E 138	2025-09-09	1.45619	0.492	0.217	1.14034779753887E 36	Rassf9	5.67537	0.17	0.004	3.80439578482354E 50	Ccn4	1.31997	0.531	0.281	1.43970297738435E 38	Eif5a	0.423527	0.989	0.979	3.6770211643517E 27	Vipr2	4.72597	0.35	0.021	1.06256667681321E 18	Syngr1	1.05884	0.564	0.288
	Nr4a3	1.34134	0.199	0.104	1.11633679168287E 25	Hmgb21	0.154298	0.933	0.885	1.07204699928403E 08	Dach11	0.903095	0.494	0.28	4.53367773273251E 68	Il11ra1	1.84321	0.806	0.452	6.86505933355205E 136	Ptpn1	0.821034	0.813	0.429	3.81774616129756E 35	Tspan181	4.29074	0.489	0.04	4.88076897729858E 50	Heg1	1.07834	0.59	0.345	6.34493171399406E 38	Gpc6	1.69424	0.245	0.087	4.13380685534111E 27	Reps2	4.95318	0.2	0.006	1.0732863194191E 18	Cd200	0.804522	0.749	0.561
	Rpl12	0.152365	1	0.996	1.19561805526345E 25	Ndufb11	0.141579	0.963	0.953	1.09137758635145E 08	Itpr11	0.753498	0.661	0.455	1.43847206880601E 67	Fzd2	1.9696	0.757	0.368	5.61380578991569E 135	Stmn1	0.751627	0.933	0.493	4.03012101229196E 35	Ifi208	7.33833	0.064	0	8.75229919302939E 50	Thbd	1.46081	0.477	0.239	9.09323980484551E 38	Spc24	1.95249	0.238	0.085	4.54575861186368E 27	Slc7a8	4.69539	0.25	0.01	1.24414906008092E 18	Rmdn2	0.972768	0.606	0.345
	Rpl15	0.153114	1	0.996	1.3824958426618E 25	Atp5h	0.110866	0.988	0.978	1.22042591765488E 08	Adgrl31	0.738498	0.657	0.445	2.35139184611262E 67	Cldn1	4.10569	0.188	0.015	5.92877872463982E 135	Adipor1	0.884168	0.764	0.407	4.79715793857205E 35	Rapgef31	4.44303	0.362	0.022	4.55369477031748E 49	Lgals1	0.368754	0.999	0.996	1.1828720675214E 37	Lmnb1	0.893691	0.681	0.514	1.10585984330311E 26	Camk1g	4.66005	0.35	0.021	1.54034210680708E 18	Rps28	0.212991	1	1
	Klf9	0.55588	0.598	0.487	2.32194636249841E 25	Cacna1d	0.132234	0.941	0.868	1.24436912298161E 08	Shisa21	0.669629	0.735	0.532	7.55990026865634E 67	Ltbp2	2.25164	0.806	0.524	1.11245948955372E 134	Taldo1	0.961104	0.96	0.605	1.51649636269749E 34	Cd2001	4.234	0.426	0.03	5.11560491368125E 49	Cdc42ep3	1.10733	0.625	0.399	1.91651613873074E 37	Snrpd3	0.484522	0.927	0.847	1.14436983144337E 26	Chdh	5.56986	0.15	0.004	5.43577052599618E 18	Rpl38	0.219975	1	1
	Rpl29	0.179877	1	0.997	2.39699199266805E 25	Psma2	0.16643	0.866	0.847	1.52522029657137E 08	Vgll31	0.691996	0.672	0.462	6.33387758565024E 66	Pdgfrl1	2.20799	0.579	0.193	7.74763158973775E 133	Cdkn1a1	1.01019	0.306	0.1	8.40864769964045E 34	Scarf1	5.08199	0.17	0.004	1.11987830036457E 48	Nupr1	0.796881	0.801	0.622	6.08321818834142E 37	Rpl27	0.22677	1	0.999	1.4957974746275E 26	Slc24a4	5.45438	0.15	0.004	5.62565238811195E 18	Kdm5b	1.36782	0.409	0.137
	Pfdn5	0.194205	0.994	0.987	2.77460176212652E 25	Cryab	0.191269	0.873	0.846	1.61045071918673E 08	Svep1	0.65457	0.752	0.557	6.92387469262564E 65	Cav1	2.21835	0.725	0.347	7.18584430625787E 132	Tkt	0.763317	0.912	0.503	1.60582587931344E 33	Gchfr	6.01641	0.128	0.002	1.21632710899958E 48	Atrnl1	1.03257	0.624	0.388	7.98167592422459E 37	Hnrnpa1	0.352478	0.992	0.983	1.65723314467528E 26	Plxdc2	4.18598	1	0.241	5.71293695869925E 18	Bmp1	1.03487	0.669	0.41
	Ifitm3	0.316124	0.941	0.889	3.26965369552838E 25	Znrd2	0.344396	0.394	0.31	1.69725160487479E 08	Ppm1k1	0.789263	0.587	0.37	1.77692717243498E 64	Dchs2	6.8546	0.097	0.001	1.6433154473441E 131	Clic1	0.668666	0.982	0.755	1.23692340836192E 32	Celsr2	5.2742	0.191	0.006	1.35153749088962E 48	Mfap2	0.365399	0.997	0.995	8.15921227459686E 37	Spc25	2.39081	0.161	0.039	2.04638404745369E 26	Cacna1d1	3.63249	0.9	0.164	6.76900852108673E 18	Itga9	0.694397	0.83	0.633
	Rpl38	0.161072	1	0.999	3.79965294772412E 25	Cass4	0.267845	0.498	0.41	1.77485944548597E 08	Cavin21	0.478367	0.942	0.875	2.08271718981262E 64	Ntrk3	4.09288	0.185	0.015	2.82063818074969E 131	Vasp	0.76421	0.852	0.467	1.38018210476484E 32	Pllp	6.2388	0.106	0.002	5.83837287673127E 48	Rora	0.85336	0.771	0.586	1.37154103968847E 36	Rpl7a	0.227705	1	1	2.80377373138523E 26	1810010H24Rik	4.4421	0.45	0.036	6.99624245099958E 18	Snx22	2.45157	0.283	0.05
	Adarb1	0.318535	0.841	0.763	9.75706171613213E 25	Lyrm2	0.294517	0.482	0.396	1.84885117841208E 08	Robo2	0.550138	0.898	0.76	2.49007284320074E 64	Lsp1	2.23349	0.626	0.244	3.11159238699749E 128	Ets21	0.833324	0.845	0.451	1.46522482225994E 32	Ripply3	4.16289	0.426	0.031	9.59435704875689E 48	Cald1	0.35086	0.999	1	1.61522132292889E 36	Prokr2	2.41592	0.179	0.05	3.14687059523752E 26	Acss3	4.23425	0.3	0.015	8.6185944238928E 18	Ica1	2.01485	0.32	0.079
	Pnrc1	0.367842	0.883	0.844	1.68396555849244E 24	Gtf2h5	0.161114	0.928	0.908	1.85722661885493E 08	Slc12a2	0.744771	0.686	0.488	3.76667775402385E 64	Zranb3	3.60472	0.235	0.029	8.09737566001216E 128	Ptpn6	3.11205	0.115	0.019	9.1483703065412E 32	Ackr2	5.55406	0.149	0.003	1.00602084602052E 47	Egln3	1.30482	0.483	0.241	2.54033877199362E 36	Gas5	0.368776	0.996	0.994	6.97201826750367E 26	Col25a11	3.66297	0.6	0.065	1.11172073246299E 17	Stx19	1.04203	0.564	0.302
	Hk2	0.934197	0.285	0.175	2.65829361720822E 24	Rps27l	0.124659	0.958	0.946	2.18536076663285E 08	Mettl21e1	1.18737	0.325	0.149	5.84488985389928E 64	Loxl2	2.16974	0.632	0.246	7.00535749850197E 127	Arpc3	0.731187	0.993	0.777	6.11808531950903E 31	9930111J21Rik2	4.99041	0.191	0.006	1.63354817946999E 47	Cavin2	0.603079	0.893	0.759	3.85859930982496E 36	Hspd1	0.645068	0.855	0.742	7.37830235443827E 26	Gm19938	6.41785	0.1	0.001	1.43159565861127E 17	Atp6v1a	0.765832	0.753	0.547
	Htra3	0.671363	0.364	0.239	3.01773676009848E 24	Nudt14	0.465032	0.261	0.189	2.75259007385758E 08	C7	1.12771	0.446	0.246	7.45204460971327E 64	Creb5	3.52884	0.222	0.025	7.79214640959243E 127	Pcna	1.0808	0.652	0.345	1.03168871288036E 30	Vav31	5.16841	0.191	0.006	1.41940268276043E 46	Amotl1	0.881509	0.785	0.61	3.90523977269359E 36	Rps23	0.19956	1	1	8.27104594496563E 26	Gm44532	6.41785	0.1	0.001	1.43159565861127E 17	Vldlr	1.54526	0.403	0.151
	Epha3	0.523198	0.559	0.435	4.17777620799398E 24	Acads	0.314383	0.475	0.391	2.84094213473949E 08	Rassf81	0.673234	0.674	0.472	1.87539062219763E 61	Pi16	5.41804	0.138	0.007	3.99579398871752E 126	B2m2	0.671847	0.996	0.896	1.37842315126883E 30	Notch4	4.49703	0.298	0.016	1.23294355088861E 45	Nnmt	0.966136	0.621	0.39	9.48402739532528E 36	Cdh11	0.463268	0.948	0.855	1.05952456810062E 25	4930546K05Rik	6.41785	0.1	0.001	1.43159565861127E 17	Rpl17	0.245933	1	1
	Id2	0.678224	0.607	0.505	5.82191337420946E 24	Hist1h2bc	0.208382	0.634	0.534	3.28464152107151E 08	Gucy1b11	0.884202	0.456	0.256	5.45456753373201E 61	Mamdc21	1.99232	0.571	0.187	1.58163028318012E 125	Psap1	0.753633	0.989	0.842	2.51477116748492E 30	Mmrn2	4.73499	0.234	0.009	2.19626985712027E 45	Fhl2	0.951893	0.646	0.418	1.1395432437661E 35	Rpl31	0.24909	1	0.999	1.41158549998433E 25	Rgs14	6.41785	0.1	0.001	1.43159565861127E 17	Tob1	0.949666	0.666	0.424
	Klf2	0.546842	0.635	0.523	4.71093691054558E 23	Ptms1	0.102316	0.999	0.996	3.35112590475643E 08	Nid2	1.12221	0.318	0.146	7.59543286142595E 61	Pmepa11	1.64408	0.949	0.833	3.2896179784838E 125	Arhgap30	3.08762	0.106	0.017	4.59858097543041E 30	Gbp9	5.33833	0.17	0.005	4.06520832422868E 45	Tmtc1	1.1289	0.56	0.319	1.51358982203982E 35	Acot7	1.07078	0.449	0.256	1.77687165073667E 25	Gm19461	6.15482	0.1	0.001	1.48005302348359E 17	Ddx3x	0.807013	0.811	0.669
	Capn6	0.502904	0.607	0.498	1.37720677738947E 22	Sec61b	0.141407	0.971	0.962	3.50702755860187E 08	Ext1	0.514417	0.877	0.751	9.79085593115801E 61	Arfgef3	4.40548	0.156	0.01	3.5662970080808E 125	Dazap21	0.809604	0.897	0.512	5.31765751998546E 29	Rapgef4	4.27944	0.34	0.021	3.1334165539566E 44	Ptk2	0.89973	0.667	0.447	2.43616861931593E 35	Blvra	0.970254	0.545	0.363	2.89456340799172E 25	Grin2a	5.93243	0.1	0.001	1.53011541756713E 17	Chsy1	1.04597	0.621	0.396
	Gsn	0.214588	0.993	0.992	2.16526773447032E 22	Mrps18c	0.240503	0.592	0.51	3.63529331362147E 08	Tns31	0.341213	0.991	0.954	1.28363530972829E 60	Adamts2	1.33389	0.931	0.733	4.54089647863052E 125	Rps261	0.519161	1	0.998	2.48706900138902E 28	Ifi203	5.33833	0.17	0.005	4.75174631356455E 44	Thbs2	1.24435	0.511	0.27	5.91542106192626E 35	Lockd	2.24931	0.179	0.051	3.49368706065085E 25	Sidt1	5.93243	0.1	0.001	1.53011541756713E 17	Tmem163	0.886612	0.626	0.381
	Rps15	0.134338	1	1	2.983862912399E 22	Akirin2	0.219112	0.741	0.681	3.65408363659919E 08	Lims11	0.386687	0.954	0.901	1.36039783141239E 60	Bmp2	4.11716	0.157	0.01	1.43206587429852E 124	Grb2	0.86517	0.746	0.418	3.39733563950107E 28	Lrrc8c2	3.61899	0.532	0.053	1.72109835389551E 42	Tnfrsf12a	1.19765	0.534	0.295	6.41541913709324E 35	Cdk1	1.56858	0.31	0.143	4.12273295125629E 25	Scn3a	5.15482	0.1	0.001	1.53011831311228E 17	Azin2	1.50295	0.398	0.151
	Rps20	0.159237	1	0.999	4.08966183355368E 22	Pebp1	0.132675	0.951	0.945	3.85584443687526E 08	Crabp1	1.78218	0.207	0.073	1.68576552139116E 60	Tnxb	4.3259	0.169	0.013	6.56244750021113E 124	Mcl12	0.611925	0.98	0.803	6.11286889630284E 28	Kcnq1	5.67537	0.106	0.002	2.16534269031579E 42	Crip2	0.454611	0.985	0.972	6.94181373293676E 35	Ccna2	2.94759	0.115	0.018	9.22886689338008E 25	Adh11	4.50989	0.95	0.222	1.6502748862692E 17	Nfe2l2	0.67557	0.908	0.842
	Ubb	0.163058	1	0.996	7.36215359648698E 22	Mgll	0.237491	0.62	0.533	3.9512021918866E 08	Myo1b	0.536416	0.821	0.654	3.67258415592633E 60	Glt8d2	3.91586	0.163	0.012	8.76640533436089E 124	Serp1	0.932548	0.894	0.539	2.82499655686059E 27	Rnf125	5.31085	0.191	0.007	2.64294022530108E 42	Rarres2	0.52658	0.984	0.964	7.63854051783009E 35	Dut	1.01403	0.628	0.476	1.16143308757453E 24	Sh3bp51	3.74764	0.65	0.077	2.86884290609693E 17	Kdm7a	2.50269	0.275	0.05
	Odc1	0.726447	0.672	0.603	1.07433574503922E 21	Plekho1	0.410532	0.307	0.231	4.18652548441378E 08	Unc80	1.93269	0.148	0.039	1.33227216304196E 59	Mannr	9.26506	0.082	0	1.75983706957741E 123	Cbr2	1.75282	0.44	0.212	3.58495128729959E 27	Gm16046	7.01641	0.064	0.001	3.95246955879346E 42	Fstl3	1.51961	0.397	0.167	8.76340151864151E 35	Rps14	0.184491	1	1	1.28005270648876E 24	Fam189a21	3.47032	0.55	0.057	4.20707233143341E 16	Atp11a	0.515546	0.939	0.827
	Sod3	0.503959	0.545	0.417	1.11046926631479E 21	Cox5b	0.143416	0.945	0.937	4.5157923857889E 08	Afap1l2	1.04748	0.347	0.169	1.38224727129503E 59	Abcc91	2.48823	0.374	0.08	2.79174544135107E 123	Hp	0.290357	0.294	0.105	3.81500437336905E 27	Nup210	4.71384	0.213	0.009	1.24544243259954E 40	Palld	0.438601	0.993	0.981	1.618474991568E 34	Ranbp1	0.59295	0.915	0.853	2.64045898231746E 24	Serpinb8	5.01731	0.2	0.007	5.39213861043026E 16	Nckap5	0.698434	0.779	0.525
	Rpsa	0.151839	1	0.999	1.20991366697555E 21	Ndufb8	0.16521	0.888	0.887	4.72012743684669E 08	Nrcam1	0.566605	0.819	0.637	1.77090858623589E 59	Cpne5	7.6061	0.088	0.001	1.40723710641524E 122	Sdcbp1	0.721149	0.942	0.536	4.15582075177088E 27	F11r	3.75337	0.468	0.043	2.16261933484494E 40	Myof	1.06164	0.561	0.33	1.86384982251861E 34	Dctpp1	1.12724	0.475	0.29	2.94426719300882E 24	Fndc5	4.47032	0.25	0.012	1.00540445601236E 15	Stbd1	1.04847	0.552	0.295
	Gpc3	0.203523	0.987	0.981	1.40083977731243E 21	Plin21	0.221976	0.784	0.747	5.35867552910434E 08	Arhgap201	0.716698	0.647	0.443	6.55883709063986E 59	Fhod3	5.87755	0.099	0.002	2.48846454723087E 121	Atp1a11	0.662277	0.847	0.47	4.37006827810513E 27	Col15a11	3.62213	0.277	0.015	8.23849555573708E 40	Efnb2	1.11032	0.521	0.275	2.15516016588397E 34	Nap1l1	0.428248	0.98	0.961	4.29103949579854E 24	Dpt	4.32969	0.95	0.275	2.75689633340715E 15	C1galt1	0.965056	0.543	0.273
	Bmyc	0.646956	0.488	0.376	5.44448351751933E 21	Ywhab	0.115279	0.97	0.96	5.40342523867162E 08	mt Co3	0.286874	0.994	0.995	2.00458996005588E 58	Phgdh	3.71393	0.171	0.014	9.00650644587349E 119	Actr3	0.752764	0.98	0.727	6.4028308712135E 27	Bik	5.22286	0.149	0.004	1.46383583567719E 39	Myl6	0.325424	1	1	2.3860622563581E 34	Tmpo	0.792728	0.698	0.529	4.68911732350117E 24	F830016B08Rik	4.8818	0.2	0.008	3.13068103467253E 15	Idh1	1.28977	0.457	0.209
	Rps3	0.150994	1	0.998	6.68108663555081E 21	Atp5f1	0.132336	0.952	0.941	6.91352421431395E 08	Rcan11	0.575018	0.717	0.503	4.94688229232317E 58	Inhba	4.16326	0.159	0.012	1.21197963932258E 118	Llph	0.884445	0.787	0.457	9.91804720180095E 27	Vash1	5.50183	0.128	0.003	2.29433260856856E 39	Wnt9a	1.95778	0.294	0.086	3.10216795291084E 34	Nop58	0.671204	0.758	0.612	6.21095915729534E 24	Ctnnd2	5.45438	0.15	0.004	4.41853020021651E 15	Rrbp1	0.462092	0.972	0.921
	Cox7a2l	0.249508	0.938	0.903	7.49626548040028E 21	B430010I23Rik1	0.300557	0.476	0.392	6.969652190501E 08	Cald1	0.324616	0.991	0.964	7.1300628012164E 58	Cgnl1	2.63849	0.409	0.103	1.91452792566686E 118	1810037I17Rik	0.729966	0.93	0.549	1.19734705349894E 26	Cyp4b1	4.29651	0.277	0.015	2.97320221650304E 39	Sntg2	1.02562	0.591	0.365	3.92904716287647E 34	Tafa1	1.58375	0.234	0.087	8.6257583240364E 24	Bcl11b	5.15482	0.15	0.004	4.68898893765285E 15	Ccpg1	1.48671	0.382	0.137
	Rpl10a	0.163359	1	0.997	9.19697903821602E 21	Atp5mpl	0.131976	0.888	0.866	6.98153690188791E 08	Ddah11	1.1405	0.316	0.149	8.72971321458937E 58	Tent5a	3.18737	0.282	0.048	1.2469896948008E 117	Wdr1	0.811068	0.787	0.451	2.28313670213044E 26	Gngt2	4.14299	0.34	0.024	1.24538548711875E 38	Cnn3	0.427461	0.974	0.964	9.51555790948331E 34	Cenpf	2.47459	0.167	0.047	1.07846216662461E 23	Cd40	4.08157	0.4	0.032	5.06068847366238E 15	Trf	0.500697	0.979	0.978
	Tceal9	0.230396	0.973	0.95	1.60207083300193E 20	Elmo1	0.28646	0.534	0.444	7.01536378047239E 08	Iigp1	0.509042	0.896	0.755	2.40745095078924E 57	Cldn11	6.25765	0.094	0.002	8.61814721379132E 115	Tmpo	0.844911	0.739	0.409	3.73642574294068E 26	Trim30a	4.95367	0.17	0.006	3.0156026714313E 38	Ptgfrn	0.949063	0.594	0.354	1.08283861078383E 33	Trf	1.02636	0.546	0.365	1.95929719959495E 23	Fat31	3.4221	0.75	0.119	8.44539474130681E 15	Tspan12	1.49937	0.381	0.137
	Rpl4	0.16174	0.996	0.99	1.83619230316261E 20	Pnkd	0.218068	0.701	0.63	7.74493347521641E 08	Aplp2	0.409276	0.951	0.918	6.50423855554226E 57	Ptgfrn1	1.6513	0.715	0.325	2.09471690597824E 114	Gna13	0.97358	0.609	0.327	5.58363300243989E 26	Tal1	5.82376	0.106	0.002	6.00329808265955E 38	Cdh4	2.50382	0.238	0.049	2.58521660734688E 33	Ubash3b	0.925363	0.514	0.329	2.2115388684513E 23	C1s1	4.6243	0.25	0.013	1.06122710868516E 14	Ppp1r14c	0.319601	0.998	0.978
	Spon2	0.677803	0.315	0.206	3.20858212911731E 20	Park71	0.150054	0.914	0.912	9.84936190793357E 08	St8sia41	1.14905	0.322	0.156	4.67378135750586E 56	Dact1	1.93891	0.576	0.207	4.6682407193992E 114	Ctsz1	0.671752	0.955	0.559	6.10821608406059E 26	Efnb21	4.08352	0.596	0.075	6.20056488686605E 38	Ltbp3	0.548631	0.898	0.793	3.55065687696878E 33	Cdca3	2.65179	0.158	0.043	2.7407900320363E 23	Prex2	3.52905	0.9	0.207	1.06935474584732E 14	Zfp516	2.0236	0.291	0.065
	Naca	0.156339	0.998	0.993	3.24694478606512E 20	Aldh2	0.142217	0.974	0.967	1.06205464600849E 07	Lbh1	0.270918	1	0.996	4.78424537567923E 56	Svil1	1.32671	0.863	0.592	4.91889587870146E 112	Glud1	0.808346	0.822	0.479	1.78518509018786E 25	Grap	4.84083	0.234	0.011	1.15548912341848E 37	Qpct	0.885211	0.651	0.436	3.86567218701111E 33	Cenpm	1.90981	0.189	0.06	4.29623620340443E 23	Crocc2	6.15482	0.1	0.002	1.49683546741125E 14	Rab27a	0.806087	0.727	0.54
	Smim41	0.289741	0.888	0.817	3.92442834427443E 20	Dtna	0.335051	0.38	0.298	1.23227085948007E 07	Fblim11	0.463008	0.883	0.755	8.62709324979841E 56	Spry11	1.95097	0.607	0.241	1.59019724631145E 111	Larp4b	0.829277	0.724	0.405	3.09919985665413E 25	Prx1	3.78446	0.532	0.062	6.91416674961153E 37	Fam102b	0.911034	0.649	0.422	6.06447537220152E 33	Arpc1b	0.421896	0.946	0.889	7.69188857709365E 23	Colgalt2	6.15482	0.1	0.002	1.49683546741125E 14	Use1	0.660721	0.821	0.719
	Txnip	0.375507	0.864	0.813	4.49093537714753E 20	Mocs2	0.219123	0.625	0.536	1.38924570939815E 07	Cox6a11	0.353329	0.959	0.927	1.24919451947876E 55	Col6a11	0.815177	0.993	0.985	9.27161972698449E 111	Myl12b	0.756935	0.973	0.767	3.2225926698975E 25	Dhh	5.85291	0.085	0.001	1.29670576190392E 36	Medag	2.14784	0.262	0.066	8.49188990864357E 33	Prdx1	0.332449	0.994	0.977	9.24822393385039E 23	Gsg1l	6.15482	0.1	0.002	1.49683546741125E 14	Tmem245	0.642988	0.873	0.712
	Nnat	1.03342	0.376	0.276	5.64884373134033E 20	Srp14	0.158423	0.879	0.859	1.39205859246919E 07	mt Nd2	0.323628	0.988	0.989	1.53474899979505E 55	Emp1	1.21058	0.922	0.752	1.1605530554443E 109	Rel	1.64965	0.27	0.099	9.43360687746901E 25	Meox1	4.98078	0.149	0.005	2.56531175317376E 36	Ssc5d	1.70842	0.338	0.125	1.58706858453841E 32	Cenpe	2.84678	0.129	0.028	1.39722070246674E 22	Six1	6.15482	0.1	0.002	1.49683546741125E 14	Kmt5b	1.29103	0.439	0.194
	Tgfb2	0.401979	0.767	0.713	9.50312532787558E 20	Psmb2	0.173878	0.844	0.819	1.58014137911945E 07	Stbd11	0.489039	0.85	0.676	8.21522828453893E 55	Flt3l1	2.50215	0.321	0.065	2.74472667669397E 109	Atp1b3	0.700588	0.778	0.439	2.20645459226901E 24	Esm1	6.86885	0.106	0.002	4.49723246600999E 36	Nox4	1.95245	0.29	0.088	2.0044061133895E 32	Kif15	3.0434	0.104	0.016	2.41596186347994E 22	Spag6l	6.15482	0.1	0.002	1.49683546741125E 14	Rpl26	0.244675	1	1
	Kcnk2	0.83142	0.254	0.155	9.78106917289318E 20	Blmh	0.178882	0.768	0.697	1.5835768760981E 07	Nox41	0.664999	0.636	0.443	1.41418889231304E 54	Lepr	2.28323	0.413	0.11	7.9127815253478E 109	Myh111	1.02707	0.362	0.154	2.39275300985235E 24	Mfng	5.13188	0.17	0.006	6.23888308952807E 36	Myadm	0.549243	0.913	0.842	2.41909993582564E 32	Hnrnpab	0.369703	0.987	0.964	2.42193047101013E 22	Akap12	3.99486	0.9	0.224	1.63555986737318E 14	Abca3	0.345468	0.996	0.971
	Rps17	0.131862	1	0.996	3.06026215118456E 19	Etfb	0.170923	0.865	0.842	1.78582443695968E 07	Lancl11	0.649094	0.62	0.421	1.9881588001525E 54	Nfix1	0.848493	0.981	0.947	2.37206001667113E 108	Sirpa	1.42851	0.369	0.163	2.54232166796687E 24	Prss231	4.67537	0.191	0.008	2.36179008962911E 35	Ppp1r12b	1.07071	0.517	0.281	2.92771754548589E 32	Rapgef4	1.69971	0.226	0.086	3.02342587122791E 22	Inmt	6.56986	0.15	0.005	5.47415960266562E 14	Snx25	0.766659	0.693	0.46
	Lrat	2.01702	0.062	0.018	3.40614141405815E 19	Ndufb3	0.169062	0.85	0.826	1.8614564495971E 07	Adra1b1	0.568439	0.7	0.495	2.3998382157666E 54	C1ql3	9.50792	0.072	0	1.19190748142891E 107	Capg1	1.32741	0.4	0.185	3.29554053225105E 24	Hecw21	4.51957	0.255	0.015	1.46435291436676E 34	Pxdn	0.515776	0.939	0.855	3.07619607979482E 32	Cdca7l	1.217	0.322	0.155	5.51706656098189E 22	Pfkfb3	3.39583	0.5	0.054	2.0627255474567E 13	Pafah2	1.90198	0.314	0.086
	Gm13889	0.939199	0.244	0.15	3.94980350306377E 19	Srsf3	0.139617	0.954	0.946	2.12434435942218E 07	Enah1	0.433347	0.926	0.799	9.54402751244326E 54	Pamr1	2.74966	0.304	0.061	1.19279985372706E 107	Atp6v1e1	0.780613	0.926	0.56	3.66039327545133E 24	Adcy41	4.88767	0.213	0.01	2.03121953726688E 34	Sod3	1.89334	0.27	0.072	3.17376844052035E 32	Top2a	2.39197	0.214	0.083	1.07866024401791E 21	Plekha6	3.30016	0.55	0.066	2.42425463440338E 13	Mtfr1l	0.879826	0.578	0.324
	Eif1	0.160646	1	0.994	4.73298156652893E 19	Ddt	0.225988	0.616	0.532	2.37163542865374E 07	Dkk3	0.500575	0.86	0.728	1.06827545077554E 53	Sod31	1.3984	0.804	0.418	1.93369894859744E 107	Skil2	0.615346	0.769	0.418	7.66563005425841E 24	Upp1	5.39973	0.106	0.002	3.1604394141849E 34	Tanc2	1.28392	0.448	0.22	4.16350722582842E 32	Prmt1	0.460652	0.927	0.865	1.57852953999887E 21	Gpc31	3.79205	0.9	0.267	2.96585689308783E 13	Cebpd	0.917487	0.773	0.626
	Rpl5	0.133612	1	0.998	5.42216900720449E 19	Tmsb101	0.101838	1	0.999	2.54274112341644E 07	Gucy1a1	0.559831	0.731	0.537	1.18744947193302E 53	Gdf101	3.05992	0.351	0.082	1.18841214775701E 106	Arpc4	0.813442	0.894	0.541	8.60874265479133E 24	Cd362	3.29264	0.745	0.134	4.74451031292727E 34	Ahnak	0.45869	0.974	0.93	8.71145100092137E 32	Mgp	0.397981	0.962	0.868	1.61605849652069E 21	Epha1	4.00798	0.3	0.02	3.94936394094095E 13	Slc31a1	0.899063	0.639	0.417
	AI593442	1.50458	0.073	0.024	7.42022925816764E 19	Tmbim1	0.216428	0.635	0.542	2.56884926604228E 07	Scp21	0.368092	0.963	0.939	2.43186045366364E 53	Gm26771	5.66937	0.1	0.003	1.23041515379568E 106	Gls1	0.78323	0.618	0.331	3.69626593723562E 23	Ifi47	5.83583	0.085	0.001	6.6732447262696E 34	Rras	0.556308	0.86	0.753	1.15921507455093E 31	Snrpd2	0.368672	0.977	0.952	2.8292821394881E 21	Vldlr	3.54491	0.75	0.145	4.70122990112442E 13	Clmn	1.29247	0.42	0.173
	Tmem176b	0.226698	0.977	0.959	1.24833376662433E 18	Psmb1	0.143937	0.926	0.908	2.92592361921426E 07	Casc4	0.515711	0.827	0.667	2.98184118493566E 53	Ltbp4	0.844119	0.985	0.931	1.77762640890444E 106	M6pr	0.701353	0.766	0.441	7.60265367959252E 23	Pik3c2b1	4.65028	0.17	0.007	5.1661521789587E 33	Tpm2	0.462868	0.99	0.976	1.59149699308279E 31	Fam162b	1.12838	0.383	0.214	3.33478559132765E 21	Kctd8	4.95318	0.25	0.014	7.55797379120717E 13	Tcn2	1.22139	0.45	0.201
	Rack1	0.138815	1	0.996	1.27506792029552E 18	Rbmx	0.300336	0.426	0.344	3.12837274700846E 07	Cdo11	0.558253	0.749	0.559	8.31569193785889E 53	Ptgfr	3.27861	0.206	0.027	2.0228424544173E 105	Stfa1	2.40146	0.184	0.057	7.63115554132231E 23	Neurl3	4.50376	0.213	0.011	5.17904346818347E 33	Por	0.847281	0.716	0.561	2.22781971980631E 31	Raver2	0.928041	0.449	0.268	4.9521015117235E 21	Frem11	3.18877	0.85	0.187	9.88711033778957E 13	Dcxr	0.560048	0.932	0.856
	Rps25	0.135047	1	0.998	1.68801387537781E 18	Ube2a	0.242414	0.657	0.589	3.65872638507112E 07	Lima11	0.457347	0.862	0.758	8.37291834859948E 53	Rapgef3	3.78518	0.147	0.012	6.15546432456646E 105	Ubald21	0.916718	0.643	0.374	9.34639437416661E 22	Gm28187	8.33833	0.021	0	9.69407471040633E 33	Ctsl	0.401328	0.985	0.975	1.57151431987323E 30	Ncaph	1.3942	0.252	0.106	7.96022598286103E 21	Gm48053	7.73978	0.05	0	1.08447168292365E 12	Sfta3 ps	0.57251	0.871	0.727
	Bambi	0.597298	0.503	0.401	3.39413922902298E 18	Mtx2	0.25888	0.556	0.479	4.57639310678324E 07	Colec12	0.358137	0.989	0.94	1.2468750090319E 52	Osr11	2.21892	0.503	0.171	1.20349208613139E 104	Rap1b	0.737378	0.971	0.704	3.26891885877131E 21	Ptk6	8.33833	0.021	0	9.69407471040633E 33	Akap6	1.82994	0.283	0.087	1.58894264739554E 30	Rpl37a	0.181941	1	1	8.42883239000522E 21	Il12a	7.15482	0.05	0	1.11211259943901E 12	Kctd14	1.63243	0.338	0.108
	Opcml	0.400944	0.586	0.475	4.83015539272178E 18	Hivep3	0.160499	0.887	0.782	4.76326185654945E 07	Itgb3	1.67612	0.166	0.053	2.29877275739374E 52	Thbs2	3.93124	0.196	0.024	1.45277227915812E 104	Cdkn1b1	0.883134	0.593	0.332	5.33346782821402E 21	Omp	8.33833	0.021	0	9.69407471040633E 33	Pakap.1	0.476975	0.939	0.888	1.66535925150698E 30	Rpl38	0.218447	1	1	1.01238366618683E 20	Gpr88	7.15482	0.05	0	1.11211259943901E 12	Ttc36	1.66925	0.303	0.079
	Eef1d	0.243046	0.889	0.861	5.11453410082251E 18	Cetn21	0.222584	0.581	0.492	5.53485788637488E 07	Stt3b	0.626492	0.685	0.505	2.37437809649292E 52	C1s11	1.97689	0.559	0.211	3.76640823825598E 104	BC005537	0.717421	0.885	0.54	6.59588871475124E 21	Nefh	8.33833	0.021	0	9.69407471040633E 33	Sgcg	1.57263	0.332	0.124	1.86395635890463E 30	Cyth3	0.45831	0.926	0.853	1.03478074144389E 20	Adh6b	7.15482	0.05	0	1.11211259943901E 12	Snd1	0.885564	0.596	0.353
	Nfix	0.186571	0.96	0.946	5.95446226126691E 18	Plcxd3	0.708421	0.136	0.087	5.67438475543643E 07	Myof	0.448481	0.875	0.757	2.45313891866635E 52	Mfap21	0.766085	0.999	0.977	9.43897193881382E 104	Slk	0.666601	0.82	0.478	9.83766543811211E 21	4930554G24Rik	8.33833	0.021	0	9.69407471040633E 33	Col14a1	1.86863	0.267	0.077	4.73626989651898E 30	Rpl36al	0.33647	0.991	0.981	1.1448797581273E 20	Gm3364	7.15482	0.05	0	1.11211259943901E 12	Pld1	1.42138	0.385	0.151
	Sertad1	0.52723	0.45	0.337	7.36383447961004E 18	Atp5md	0.141129	0.904	0.874	5.78447785931796E 07	Dtna1	0.840311	0.457	0.271	5.13000324933911E 52	Sema3c	2.72609	0.247	0.04	6.33710504780317E 103	Fyb	2.6846	0.103	0.022	1.93078630148025E 20	Gm26973	8.33833	0.021	0	9.69407471040633E 33	Egr1	0.459785	0.992	0.984	6.00410255284235E 30	Itga1	0.596094	0.772	0.611	3.12756506569337E 20	Fam47e	7.15482	0.05	0	1.11211259943901E 12	Krt23	0.986701	0.568	0.324
	Rps2	0.143705	1	0.997	7.55119720258137E 18	Mrps36	0.266262	0.55	0.471	5.8590006888261E 07	Lamb1	0.451904	0.926	0.852	8.35007502849969E 52	Erg	3.3677	0.171	0.018	1.3117024348811E 101	Ckb1	0.538728	0.861	0.498	1.61061892647578E 19	Gm49654	8.33833	0.021	0	9.69407471040633E 33	Grb10	0.406981	0.978	0.958	6.26437865485133E 30	Snhg4	1.06834	0.369	0.199	3.55031276872769E 20	Irs3	7.15482	0.05	0	1.11211259943901E 12	Epas1	0.646844	0.645	0.41
	Sik1	0.607687	0.506	0.411	8.54017889630976E 18	Nfu1	0.245568	0.468	0.382	6.15965703523418E 07	Clec3b1	0.379128	0.974	0.875	9.86109134584976E 52	Scrn1	2.6199	0.266	0.048	4.58843538595585E 101	Ear2	1.95962	0.209	0.075	2.06751249508234E 19	A930023M06Rik	8.33833	0.021	0	9.69407471040633E 33	Egfem1	0.444394	0.968	0.891	7.88149966877828E 30	Cenpa	2.65336	0.215	0.088	4.63781482120701E 20	Gm38832	7.15482	0.05	0	1.11211259943901E 12	Gstp3	1.59091	0.355	0.122
	Eef2	0.182542	0.992	0.99	8.8877071383534E 18	Cbr1	0.198818	0.637	0.55	7.8960364238074E 07	Nnmt	1.40679	0.214	0.083	1.19118210908057E 51	Ldlrad4	3.00529	0.209	0.029	2.23313421337427E 100	Ccdc12	0.755766	0.773	0.479	2.36685802057644E 19	Fam107a	8.33833	0.021	0	9.69407471040633E 33	Tpm1	0.392645	0.998	0.997	1.80096744001428E 29	Rpl5	0.195859	1	1	4.79483030647448E 20	Gm26588	7.15482	0.05	0	1.11211259943901E 12	Bnip3	1.1188	0.493	0.259
	Tmem176a	0.233121	0.964	0.949	1.10537136714733E 17	Cstb	0.165653	0.825	0.787	8.01026876502698E 07	Snai21	0.551636	0.784	0.609	1.31619458414228E 51	Epha4	4.01326	0.135	0.01	5.13334299069664E 100	Rap1a	0.770642	0.917	0.576	3.37811943831708E 19	Krt88	8.33833	0.021	0	9.69407471040633E 33	Lox	1.17116	0.466	0.244	1.92049704232598E 29	Higd1b	1.67821	0.201	0.073	4.91742903603266E 20	A830011K09Rik	7.15482	0.05	0	1.11211259943901E 12	Tcp11l2	2.48867	0.25	0.043
	Rps29	0.127571	1	1	1.24075078496756E 17	Hhip	0.199185	0.793	0.718	8.22618108874753E 07	Apcdd1	0.855436	0.423	0.244	2.89030800107735E 51	Epb41l3	3.48103	0.171	0.018	2.15015326365002E 99	Actr2	0.730416	0.93	0.582	3.83774681084327E 19	Prmt8	8.33833	0.021	0	9.69407471040633E 33	Myl12a	0.355427	0.993	0.991	3.20083637767391E 29	Tcf7	0.706391	0.667	0.532	5.27780415345638E 20	Gm32849	7.15482	0.05	0	1.11211259943901E 12	Zfp467	1.11002	0.419	0.173
	Eif3f	0.198938	0.963	0.942	1.30956274704666E 17	Mrpl11	0.264504	0.546	0.473	9.01089623088014E 07	mt Nd11	0.283981	0.988	0.989	2.99458026758925E 51	Ripor2	3.93594	0.121	0.007	5.75794058195847E 99	Id22	0.202898	0.948	0.507	4.1471807713698E 19	A930038B10Rik	8.33833	0.021	0	9.69407471040633E 33	Pcdh7	1.94586	0.259	0.074	3.58028374205482E 29	Dbi	0.397096	0.953	0.892	6.40415756321551E 20	Scrg1	7.15482	0.05	0	1.11211259943901E 12	Grk3	0.742487	0.746	0.554
	Tmsb10	0.228007	1	0.999	1.69103887784492E 17	Kcnk31	0.317199	0.427	0.349	1.00127312183586E 06	Adam191	0.772466	0.508	0.318	3.05023236023213E 51	Igf2	3.75902	0.218	0.034	2.35268445350925E 96	Asah11	0.913004	0.593	0.344	4.74042263917677E 19	Hspb9	8.33833	0.021	0	9.69407471040633E 33	Kcnb2	1.14713	0.495	0.274	3.75897649656134E 29	G3bp1	0.528193	0.835	0.682	8.03567594470288E 20	Gm16118	7.15482	0.05	0	1.11211259943901E 12	Chp1	1.02473	0.543	0.317
	Btg3	0.467095	0.557	0.456	1.73686134520334E 17	Romo1	0.137997	0.91	0.896	1.03336e-06	Canx	0.447128	0.904	0.846	4.27680187534216E 51	Prrx1	1.48381	0.753	0.412	3.15857738888872E 96	Ptbp3	0.73132	0.957	0.579	8.04549390903635E 19	Tex43	8.33833	0.021	0	9.69407471040633E 33	Pdlim7	0.589408	0.865	0.746	6.53711967564061E 29	Etv1	0.517332	0.848	0.812	9.08149578400918E 20	Dnaaf1	7.15482	0.05	0	1.11211259943901E 12	Mysm1	1.25006	0.491	0.266
	Fbln1	0.144194	0.701	0.583	1.78216948720983E 17	Cited2	0.227231	0.786	0.753	1.09777679870092E 06	Edil3	1.91241	0.134	0.036	4.71106556771898E 51	Cd63	0.946941	0.994	0.991	1.47592504405108E 95	Ier32	0.360806	0.93	0.519	1.06201092789102E 18	Card101	4.54826	0.213	0.011	1.5966697914556E 32	Serf2	0.291544	1	1	1.11366055752092E 28	Rpl26	0.22069	0.999	1	1.03684029949518E 19	Pls1	7.15482	0.05	0	1.11211259943901E 12	Per3	0.816519	0.634	0.367
	Ptgfrn	0.416005	0.447	0.327	2.04703896846069E 17	Josd21	0.196054	0.718	0.631	1.10881432447659E 06	Igfbp4	0.276545	0.996	0.983	6.00070583357387E 51	Tpst1	1.85071	0.537	0.203	1.3044086634003E 94	Actn41	0.63205	0.825	0.49	1.76153073776503E 18	Gm16014	7.33833	0.043	0	2.53365323803436E 32	Adam19	0.638301	0.823	0.669	1.36855350464595E 28	Ddx21	0.610073	0.765	0.606	1.25609502439462E 19	Esyt3	7.15482	0.05	0	1.11211259943901E 12	Fut8	0.958797	0.565	0.338
	Fosl2	0.74199	0.376	0.279	3.32387459146062E 17	Snai2	0.192259	0.721	0.63	1.15627279785511E 06	Fgfr1	0.505266	0.801	0.64	6.6309023132259E 51	Rrbp11	0.841511	0.994	0.971	1.59586151610023E 94	Irf2	0.784441	0.665	0.393	1.97758480875941E 18	Dnah81	4.77199	0.191	0.009	3.68608257254073E 32	Pxdc1	1.08065	0.468	0.249	3.471740114166E 28	Mki67	1.09578	0.564	0.412	1.30033674270978E 19	Gm47889	7.15482	0.05	0	1.11211259943901E 12	Mlc1	0.85755	0.631	0.417
	Efna5	0.833627	0.229	0.141	5.23023738962208E 17	Ptpn9	0.226966	0.558	0.47	1.18087434509407E 06	Fkbp9	0.42183	0.913	0.794	6.80752099176318E 51	Cst31	1.12396	0.99	0.982	2.45690295194452E 94	Tlr2	2.49661	0.112	0.028	3.18339377227102E 18	Galnt181	4.14719	0.255	0.016	5.13567430941892E 32	Polb	0.822841	0.702	0.526	5.55559714095279E 28	Anp32a	0.433547	0.931	0.846	1.700566547406E 19	Kcnj12	7.15482	0.05	0	1.11211259943901E 12	Hdlbp	0.718262	0.777	0.576
	Rpl41	0.141139	1	0.999	3.13928865656638E 16	Itga1	0.111036	0.716	0.621	1.18941097758846E 06	mt Nd4	0.297053	0.985	0.987	8.19346447153597E 51	Loxl11	0.740091	0.991	0.966	6.92628343764468E 94	Tgoln1	0.624888	0.744	0.441	3.93025119450184E 18	Arap21	3.28114	0.617	0.093	6.49052453128717E 32	Ctsd	0.493368	0.934	0.853	8.55075931871908E 28	Apobec2	1.46186	0.201	0.074	2.13673133096053E 19	Chrm3	7.15482	0.05	0	1.11211259943901E 12	Tspan1	1.47686	0.382	0.151
	Tiparp	0.960492	0.373	0.283	3.2110327510475E 16	Tra2a1	0.208825	0.818	0.796	1.20637073553039E 06	Angptl4	0.462555	0.818	0.665	1.13614181581845E 50	App	0.860668	0.974	0.858	1.13201013395226E 93	Vamp8	0.777825	0.96	0.638	4.6031018576394E 18	Etl41	3.58659	0.468	0.054	2.32279286760659E 31	Zyx	0.565048	0.864	0.752	1.10981698065304E 27	Rpl27a	0.174815	1	1	3.43926254160729E 19	Gm49086	7.15482	0.05	0	1.11211259943901E 12	Slc26a9	0.714205	0.686	0.432
	Snhg8	0.285396	0.831	0.783	3.41927482856591E 16	Gtf3c6	0.299541	0.457	0.38	1.21961118887109E 06	Tnik	0.618951	0.626	0.431	1.60873744111993E 50	Cbx61	1.31716	0.806	0.484	1.41848316772896E 93	Supt4a1	0.677597	0.899	0.569	4.88000074526419E 18	Ccnd11	3.33473	0.617	0.096	8.833681040468E 31	Tspan2	1.28626	0.363	0.156	1.9073597815896E 27	Banf1	0.504754	0.868	0.778	3.87006757099779E 19	Apol7c	7.15482	0.05	0	1.11211259943901E 12	Rbpjl	0.5088	0.907	0.777
	Col3a1	0.138463	1	1	3.88452357919097E 16	Cavin2	0.156339	0.916	0.883	1.31003968899974E 06	mt Atp6	0.283122	0.994	0.994	2.19734687828279E 50	Adamtsl5	4.32423	0.104	0.005	7.09912681843585E 93	Csnk2b	0.72277	0.854	0.556	5.28133980738211E 18	Dock91	3.5257	0.511	0.065	1.14679877200331E 30	Islr	0.865234	0.612	0.417	4.6107939934812E 27	Racgap1	2.44505	0.145	0.043	7.08177647345989E 19	Gm15558	7.15482	0.05	0	1.11211259943901E 12	Jmjd1c	0.961316	0.647	0.489
	Btf3	0.159612	0.995	0.983	4.99356972206945E 16	Unc5c	0.112431	0.879	0.768	1.33871821504497E 06	Son	0.301048	0.991	0.984	3.92998629596259E 50	Egr11	1.32381	0.925	0.755	9.167570960129E 92	Ddx21	0.738234	0.715	0.428	9.01283969860494E 18	Lmo2	3.89035	0.34	0.03	6.81461833073678E 30	Col15a1	1.57961	0.321	0.127	5.51826829182053E 27	Ndufa4	0.282497	0.992	0.988	7.55430899286991E 19	Gm45338	7.15482	0.05	0	1.11211259943901E 12	Met	0.861363	0.637	0.432
	Rasl11b	0.662949	0.344	0.245	6.08969490655635E 16	Uqcrq	0.134287	0.912	0.9	1.47687122913063E 06	Shroom31	0.614102	0.643	0.459	5.49840416802191E 50	Lgals1	0.748126	1	0.994	6.50405296153519E 91	Aldoa	0.724722	0.953	0.595	1.01424342649982E 17	Tnfaip8l1	4.58345	0.149	0.006	1.24638326804871E 29	Plekhh2	0.752629	0.686	0.489	8.27966809879628E 27	Znhit6	0.823862	0.549	0.396	9.52605822248588E 19	Gm50186	7.15482	0.05	0	1.11211259943901E 12	Slc23a2	1.64068	0.345	0.122
	Shisa9	1.38295	0.088	0.036	7.59433868302938E 16	Ing4	0.226565	0.553	0.469	1.48047564440927E 06	Fgfr3	0.45734	0.879	0.713	6.8990674089478E 50	Prss351	2.09766	0.482	0.171	1.36963562177991E 90	Limd2	1.09706	0.463	0.255	1.16667160223624E 17	Gmfg1	3.33191	0.447	0.051	1.76107256150322E 29	Cdk14	0.702516	0.71	0.537	1.48356861463745E 26	Ets2	0.522874	0.828	0.698	1.48013690979651E 18	Gm29156	7.15482	0.05	0	1.11211259943901E 12	Mef2d	1.6131	0.332	0.108
	Tiam1	0.69458	0.242	0.153	7.86143151893182E 16	Gstm2	0.195197	0.719	0.64	2.10818e-06	Hsd11b21	0.988758	0.346	0.183	7.85765777343413E 50	Fam20a	2.03282	0.425	0.134	1.1963770669247E 89	Wfdc2	1.64391	0.292	0.132	1.33978545418416E 17	Rab27a	4.65028	0.17	0.007	1.78956626100986E 29	Zeb1	0.789691	0.63	0.426	2.16894948491982E 26	Lsm4	0.518145	0.83	0.727	1.55129968111886E 18	Nmur1	7.15482	0.05	0	1.11211259943901E 12	Mir22hg	2.83917	0.225	0.029
	Ier3	0.479343	0.607	0.519	9.44674062057207E 16	Raver2	0.211222	0.587	0.501	2.16972118415019E 06	mt Co2	0.278295	0.992	0.992	8.32180661244034E 50	Bhlhe22	5.74284	0.066	0.001	9.12020456142809E 89	Capza1	0.657213	0.746	0.464	9.38556134985269E 17	Inpp5d	4.55406	0.17	0.007	1.94174342152115E 29	Dusp10	0.709554	0.71	0.529	2.2118230205382E 26	Srsf3	0.319818	0.996	0.98	1.68348871674888E 18	2025-03-10	7.15482	0.05	0	1.11211259943901E 12	Swt1	0.591212	0.872	0.755
	Abcc9	0.765677	0.16	0.086	9.54885183641386E 16	Ndufb4	0.154732	0.897	0.876	2.46478348242023E 06	Plxna1	0.813269	0.503	0.326	1.37972573474577E 49	Psd	2.74418	0.212	0.034	1.69301078707051E 88	Sgk11	1.2617	0.319	0.15	9.43065486852907E 17	Anxa3	3.46168	0.511	0.068	4.37332501389429E 29	Pbxip1	0.711105	0.665	0.466	2.99188792839693E 26	Mcm5	1.55919	0.257	0.12	2.35841176193106E 18	Gm5084	5.83289	0.1	0.002	2.7420270752477E 12	Ramp1	0.667271	0.786	0.633
	Gadd45a	1.00621	0.281	0.191	9.79719235012353E 16	Immp1l	0.271963	0.453	0.375	2.75467505391157E 06	Mboat2	0.709006	0.537	0.349	1.45985651802378E 49	Rgs7bp	3.81602	0.122	0.009	2.46983686702597E 87	Cd68	2.22366	0.153	0.049	1.05248969252934E 16	Lrrc2	7.50826	0.064	0.001	2.25589349876716E 28	Mmp14	0.480836	0.962	0.913	4.81952314882812E 26	Shmt1	2.04452	0.128	0.033	2.72485654505093E 18	Fbln5	4.42111	0.9	0.266	2.74840056125813E 12	Stx17	1.0946	0.466	0.223
	Ndufa6	0.238482	0.882	0.85	1.45431132486346E 15	Fgfr4	0.186425	0.634	0.539	2.7579e-06	Rapgef5	0.638211	0.632	0.445	1.93071226598289E 49	Igf11	1.37147	0.844	0.598	5.04538168460294E 87	Klf31	0.667028	0.726	0.434	1.6963624944635E 16	Rbfox3	6.16841	0.064	0.001	2.51274612109435E 28	Ghr	0.447877	0.934	0.849	6.12411301830798E 26	Tubb4b	0.935109	0.703	0.576	2.83387306754169E 18	Mpz	5.93243	0.1	0.002	2.77616618869012E 12	Kcnj13	1.28569	0.483	0.259
	Ppp1r2	0.320278	0.789	0.741	2.00919982887956E 15	Tchh	0.300006	0.384	0.309	3.09015862673592E 06	Cep350	0.657972	0.611	0.426	2.94759540529093E 49	Itgbl1	7.58057	0.062	0	9.1874231159235E 87	Btg11	0.418794	1	0.906	5.68450161134236E 16	Fam124b	5.16841	0.064	0.001	2.61021713482442E 28	Cacna1c	0.864958	0.509	0.294	7.07224860048675E 26	Cenpw	1.43434	0.269	0.13	3.04647138872244E 18	Tnfaip8l3	5.93243	0.1	0.002	2.77616618869012E 12	Ivd	1.50437	0.356	0.129
	Rpl23a	0.122347	1	0.999	2.24961649242853E 15	Sap18	0.24485	0.497	0.419	3.38433561726736E 06	Fat1	0.772917	0.481	0.298	1.91270765632846E 48	Kank1	3.06272	0.165	0.02	1.95886063042023E 86	Taf1d	0.506017	0.748	0.445	5.77740593776656E 16	Megf61	3.8789	0.213	0.012	3.07088685324508E 28	Pam	0.507119	0.9	0.836	1.61615654162427E 25	Fau	0.179848	1	1	3.796814993966E 18	Gm12592	5.93243	0.1	0.002	2.77616618869012E 12	Abhd5	0.788118	0.698	0.482
	Pim3	0.696308	0.277	0.186	4.21227403786837E 15	Sash1	0.242641	0.506	0.426	3.67989784782213E 06	F830016B08Rik	1.06729	0.325	0.168	2.14843217869471E 48	Fbn11	0.687514	0.991	0.982	4.73317303136969E 86	Zbtb7a	0.571098	0.766	0.457	6.67510533155238E 16	Hist3h2ba	5.9233	0.085	0.002	1.47099202195761E 27	Mtch1	0.395459	0.97	0.941	2.39123411871405E 25	Cct6a	0.414715	0.947	0.887	4.36454106756877E 18	Hcn1	5.93243	0.1	0.002	2.77616618869012E 12	Rpl37	0.24193	1	1
	Hes1	0.59719	0.584	0.506	5.14063589688499E 15	Dstn	0.107985	0.98	0.979	3.73114108321703E 06	Lgi2	0.776323	0.488	0.305	3.29102920305088E 48	Ctsl	0.816852	0.985	0.943	1.52734742482642E 85	Grn1	0.540461	0.912	0.558	6.97391050174374E 16	Fam78a	5.83583	0.085	0.002	1.47787871883879E 27	Rbms3	0.450525	0.949	0.899	2.94948271295039E 25	Nme2	0.278689	0.996	0.994	5.59385455498647E 18	Sorl1	2.81634	0.6	0.08	2.96091259531543E 12	Sod2	0.692942	0.738	0.554
	Nop53	0.307205	0.769	0.701	5.44761811205039E 15	Mthfd2l	0.363268	0.322	0.251	4.71483193407803E 06	B130024G19Rik1	0.647571	0.601	0.412	3.8954608369909E 48	Map1b	2.76086	0.265	0.056	9.15257290655176E 85	Nsd3	0.581605	0.787	0.485	7.34890820086855E 16	Usp43	5.75337	0.085	0.002	1.54125668763493E 27	Jund	0.33821	0.999	0.999	3.23167861574695E 25	Itpripl1	1.39254	0.234	0.102	1.20776680498594E 17	Gyg	4.08795	0.95	0.36	3.81287797954807E 12	Khk	2.69031	0.223	0.029
	Itm2a	0.361284	0.666	0.571	6.44726223946596E 15	Cox20	0.204025	0.625	0.547	4.97241040365518E 06	Nedd4	0.242676	1	0.999	5.80431924338202E 48	Alpl	6.5281	0.065	0.001	2.08905931830863E 84	Txn1	0.6201	1	0.91	9.21390614005329E 16	Sh3tc2	5.66026	0.085	0.002	1.5703423716936E 27	Cavin1	0.598218	0.792	0.662	4.04484222381295E 25	Sp5	1.57839	0.182	0.067	1.21814182365614E 17	Slc16a9	3.14425	0.6	0.086	7.08534106329354E 12	Fasn	0.468596	0.968	0.942
	Cox6b2	0.377859	0.609	0.509	8.85138570648502E 15	Lamtor2	0.161984	0.803	0.788	5.09180858407937E 06	Aldh21	0.297169	0.976	0.966	1.12695596663499E 47	Adam33	4.60971	0.099	0.005	3.49994755015884E 84	Ppp1cc1	0.55241	0.87	0.547	3.43161938372309E 15	Gm30382	5.9233	0.106	0.003	2.28425874155528E 27	Sox4	0.387423	0.991	0.988	4.0903237917777E 25	Cpne7	2.8524	0.086	0.013	1.37441053735698E 17	Hivep31	2.72437	0.85	0.191	9.1864714068069E 12	Klf9	0.752781	0.718	0.518
	Ptma	0.121976	1	1	1.47864431713515E 14	Mrps18a	0.225573	0.61	0.541	5.19980188589393E 06	Slc1a41	0.650711	0.568	0.38	2.13066175567653E 47	Flnc	2.40477	0.272	0.06	1.06758436838993E 82	Ifngr11	0.580159	0.76	0.471	7.20061139455107E 15	Shank31	3.22527	0.426	0.049	2.41429760261792E 27	Flna	0.305117	0.997	0.991	4.33829247826129E 25	Eef1g	0.291205	0.993	0.989	2.86026100582239E 17	Atp1a21	2.81062	0.9	0.226	1.02356912341706E 11	Slc37a1	2.08362	0.262	0.058
	Map1lc3b	0.198269	0.971	0.948	1.5839023467911E 14	Decr1	0.293727	0.402	0.327	5.22188463817813E 06	Mesd1	0.407999	0.899	0.758	2.2868436183319E 47	Fhl2	3.23154	0.141	0.015	1.12476202490967E 82	Arpc2	0.60792	0.989	0.892	1.22850601914819E 14	Fam81a	5.50183	0.106	0.003	2.53603024785157E 27	Nedd9	0.731944	0.75	0.621	4.55023810202536E 25	Gnb4	0.574992	0.819	0.757	3.23759465143828E 17	Plekha7	4.83289	0.2	0.01	1.28604489601353E 11	Errfi1	0.566944	0.977	0.95
	Rasl11a	0.717092	0.384	0.288	2.02267286245267E 14	Mast4	0.218009	0.695	0.609	5.33420001432575E 06	Tnfrsf19	0.638784	0.614	0.425	2.84687772440109E 47	Aqp5	3.50329	0.169	0.023	3.25143585059256E 82	Fth11	0.449254	1	0.999	1.49593780887319E 14	Tmod21	4.23213	0.255	0.018	3.00316447567963E 27	Amotl2	0.780838	0.679	0.503	5.7153882269798E 25	Ube2c	2.25809	0.153	0.051	4.21443475418533E 17	Kank3	3.4048	0.45	0.049	1.2907484150043E 11	Cgnl1	0.855278	0.584	0.345
	Ccnl1	0.422485	0.718	0.665	2.25105339305135E 14	Snhg6	0.225379	0.619	0.543	5.35558e-06	Atp1a2	0.473371	0.885	0.75	4.14987123653736E 47	Rai14	2.68938	0.219	0.04	1.77062259563621E 81	Tnfaip21	0.513286	0.391	0.202	2.43363772749445E 14	Pde2a	5.53098	0.106	0.003	3.21565187139621E 26	Rgs16	0.981666	0.648	0.453	9.71746184709918E 25	Cdkn3	2.70779	0.108	0.025	6.38963970159803E 17	Fez1	4.78558	0.2	0.01	1.3180023762977E 11	Btg1	0.510978	0.954	0.885
	Coq10b	0.448476	0.568	0.485	2.39706068437928E 14	Prdx5	0.129847	0.979	0.964	5.37676620234519E 06	Itga2	1.25797	0.234	0.101	6.34252926164934E 47	Ccn5	4.17531	0.122	0.011	8.4853045500488E 81	Cdk2ap2	0.865218	0.53	0.317	7.20823902193945E 14	Cpne81	4.18633	0.17	0.008	5.79375718200591E 26	Dst	0.485177	0.916	0.852	4.0418517525803E 24	Cct5	0.389758	0.933	0.882	7.15148962274298E 17	9930012K11Rik	4.21622	0.25	0.015	1.55152987968672E 11	Tbc1d30	1.89523	0.286	0.079
	Gdf10	0.507534	0.157	0.087	4.11671205681556E 14	Hmgn5	0.255742	0.602	0.525	5.80409764751213E 06	Epha11	0.679651	0.525	0.338	6.97020253649792E 47	Olfml2b1	2.1547	0.341	0.095	1.38670911005236E 80	Bri31	0.591767	0.978	0.768	8.76454371925772E 14	Prdm1	4.25861	0.191	0.011	9.19889274291685E 26	Fbxl7	1.00076	0.504	0.305	8.4373833534742E 24	Rpl17	0.169737	1	1	8.63500027084757E 17	Rasgef1b	3.38928	0.4	0.04	2.98925317250394E 11	Pgs1	0.632992	0.784	0.597
	Uqcrh	0.161879	0.992	0.981	4.35526597671121E 14	Tsen15	0.277409	0.396	0.318	6.14282436822929E 06	Fam126a1	0.741649	0.484	0.304	1.36538564583523E 46	Pappa2	4.48471	0.109	0.008	3.5327068926387E 80	Myl6	0.381527	1	0.998	1.0897502643057E 13	Crmp1	6.9233	0.043	0	3.67337033829162E 25	Me1	0.699697	0.681	0.508	1.00770541177673E 23	Sms	0.792658	0.596	0.452	1.29744522344788E 16	Rnf144a	2.90386	0.75	0.142	4.73319033084743E 11	Tmbim6	0.301452	0.998	1
	Sema3d	0.846062	0.142	0.077	6.63180895511144E 14	Uck2	0.381822	0.284	0.218	6.42783736982165E 06	Gja51	0.80678	0.454	0.278	1.51343357096956E 46	Col16a11	1.22013	0.801	0.492	4.63994075435288E 80	Smpdl3a1	1.17474	0.288	0.138	1.16843859274619E 13	Gimap1os	6.9233	0.043	0	3.67337033829162E 25	Nudt18	1.49	0.262	0.091	1.2443625083378E 23	Melk	3.2993	0.069	0.007	1.84259519342522E 16	Gsn1	2.90102	1	0.567	5.3004007359839E 11	Rap1gap	0.906864	0.551	0.331
	Cpb1	0.978031	0.125	0.064	6.86323575665018E 14	Ndufc1	0.164342	0.88	0.874	6.52855043756427E 06	Irs11	0.774127	0.454	0.277	2.40207498823216E 46	Ccnd1	2.50315	0.307	0.079	1.0851756867421E 79	Uqcrfs1	0.682656	0.748	0.499	4.04551432639075E 13	Add2	6.9233	0.043	0	3.67337033829162E 25	1500009L16Rik	0.545708	0.823	0.674	1.6042641193423E 23	Ppp1r14b	0.367214	0.97	0.925	1.86553205013969E 16	Nhsl2	4.6243	0.25	0.016	5.51192991195937E 11	Snx4	0.679576	0.734	0.54
	Slc36a2	0.314927	0.684	0.579	7.83483331231573E 14	Ndufb6	0.183958	0.772	0.742	7.41206e-06	Fam3c1	0.591485	0.645	0.465	2.78711034719992E 46	Nrp1	1.32183	0.843	0.632	5.32629376299486E 79	Kras	0.596411	0.809	0.52	4.1815155740476E 13	Slfn3	6.9233	0.043	0	3.67337033829162E 25	Myh10	0.389422	0.984	0.959	1.73851433258077E 23	Rpl4	0.20702	0.999	0.998	2.22271225225871E 16	Cbfa2t3	3.49661	0.3	0.023	6.96488241987293E 11	Rpl9	0.207362	1	0.993
	Tshz2	0.384993	0.567	0.47	8.00109630279371E 14	Coq7	0.241319	0.52	0.441	7.46568601454888E 06	Slit3	0.513951	0.795	0.629	4.58445289206146E 46	Gm116271	2.12904	0.334	0.092	1.27659248272761E 78	Pgam1	0.622192	0.773	0.507	5.23217925074227E 13	Gm4070	6.60137	0.043	0	3.73637079521167E 25	C1qtnf7	0.538971	0.827	0.672	3.83271979699282E 23	Cers6	1.27267	0.268	0.132	2.28991562942058E 16	Gas1	2.935	0.75	0.148	9.7949344844649E 11	Bmp3	1.7592	0.309	0.101
	Boc	0.402245	0.514	0.415	9.1383160759572E 14	Psmb5	0.153679	0.807	0.789	7.47536106794385E 06	Alcam	0.552308	0.786	0.678	6.97199713965435E 46	Hlf	2.47202	0.307	0.082	7.40625753370786E 78	P2ry141	2.50903	0.124	0.04	7.2955763749044E 13	Adam151	3.2841	0.447	0.058	3.78746467587672E 25	Tln2	1.03281	0.446	0.249	4.3484336705728E 23	Cox7a2	0.314386	0.988	0.974	2.3814141970875E 16	Rras2	2.74543	0.85	0.206	1.06126116466928E 10	Dusp16	1.30174	0.395	0.173
	Dapk1	0.305131	0.705	0.609	1.34760093613015E 13	Hpf1	0.247541	0.504	0.424	8.57168082670374E 06	Kctd81	1.27098	0.234	0.103	7.90505737758983E 46	Ms4a4d	3.68357	0.118	0.01	8.03706369689542E 77	Cdv3	0.521133	0.908	0.574	1.00353272561033E 12	Arhgap18	3.84191	0.298	0.027	6.45424263016056E 25	Spin1	0.586641	0.759	0.596	4.52569637700101E 23	Rrm2	2.09636	0.185	0.074	2.96144148395064E 16	Fap	5.98489	0.1	0.002	1.53673166082751E 10	Mien1	0.888466	0.548	0.317
	Eif3e	0.197096	0.973	0.95	1.60293646798162E 13	Spag7	0.202604	0.571	0.487	9.22716680776403E 06	Col6a1	0.25884	0.995	0.982	1.29963418039123E 45	Ripor3	4.96823	0.075	0.003	8.75934763895535E 77	Cstdc4	2.49602	0.117	0.037	2.57710278273115E 12	Prdm8	4.13322	0.255	0.02	1.50220990968746E 24	Klc1	0.655802	0.713	0.547	8.50676256589537E 23	Cks1b	0.947824	0.553	0.424	3.33758610078249E 16	Slain1	5.73978	0.1	0.002	1.62390569084773E 10	Pgm1	0.764498	0.589	0.36
	Rgs16	0.91981	0.188	0.114	1.75964942484347E 13	Mrpl32	0.269601	0.408	0.332	9.74842718964342E 06	Adamts12	0.744739	0.491	0.314	1.47360745173078E 45	Notum	3.04379	0.247	0.055	1.10296000079007E 76	Cd441	0.411856	0.964	0.663	9.67378330000486E 12	Cemip21	3.78571	0.617	0.125	2.15379226464093E 24	Podn	1.81751	0.214	0.059	1.20373306756298E 22	C030005K06Rik	0.944751	0.391	0.235	4.50708673569146E 16	Cox8b	3.49185	0.1	0.002	1.85388202646851E 10	Serinc3	0.809419	0.557	0.331
	Kcnk3	0.535052	0.442	0.347	2.49516849792142E 13	Hnrnpll	0.283848	0.438	0.36	1.0584e-05	Maml31	0.55769	0.671	0.493	2.22060480130659E 45	Ston2	4.31378	0.085	0.004	1.31214203310135E 76	Nol7	0.541419	0.944	0.599	1.02320821134768E 11	Slc16a131	5.06531	0.106	0.003	3.42094077415548E 24	Adcy7	0.661724	0.665	0.481	1.49005179579E 22	Tkt	0.435892	0.851	0.737	4.58137598782644E 16	Rasl121	3.00507	0.5	0.065	2.28370101414758E 10	Pfkfb2	2.17167	0.245	0.05
	1810058I24Rik	0.271291	0.819	0.781	3.10294259858137E 13	Ubl5	0.125803	0.927	0.911	1.06083e-05	Mettl61	0.719977	0.503	0.324	3.11518759997659E 45	Foxd1	5.16553	0.074	0.002	3.4288269339931E 76	Sod2	0.527921	0.825	0.545	1.72168049887421E 11	Dysf	5.01641	0.106	0.003	3.47901004746364E 24	Malat1	0.426564	0.999	1	1.63382539848165E 22	Lsm5	0.616306	0.715	0.576	4.64665812905581E 16	Smim5	4.69539	0.15	0.006	2.62437123809455E 10	Eif4a2	0.565604	0.866	0.799
	Grasp	0.596867	0.333	0.244	5.56091196077726E 13	2810013P06Rik	0.339805	0.381	0.31	1.09998e-05	Ghr	0.555306	0.695	0.525	3.90261309262999E 45	Nfic	0.972949	0.903	0.79	4.67283858479347E 76	Camk2d1	0.491849	0.787	0.496	2.08058346302029E 11	Ly6e1	3.39834	0.766	0.212	1.2581917127514E 23	Syt11	0.982792	0.427	0.23	2.21075895021035E 22	Tomm20	0.351933	0.957	0.926	5.56288485749307E 16	Slc5a3	2.80511	0.65	0.11	3.50652989696842E 10	Flcn	1.84329	0.282	0.079
	Dlc1	0.301994	0.755	0.712	7.75895469819807E 13	Phlda3	0.149808	0.776	0.691	1.155e-05	Plxnc1	0.685988	0.542	0.361	4.09912657969527E 45	Myh11	2.85703	0.401	0.143	1.10042624149401E 75	Mob1a	0.805565	0.602	0.393	2.33110823772581E 11	Ramp21	3.30961	0.745	0.203	3.0232478038544E 23	Scx	2.33291	0.181	0.041	2.35620889887713E 22	Pbk	3.26759	0.073	0.01	6.15810323323536E 16	Kcna2	4.05048	0.2	0.011	3.83141750689543E 10	Nop53	0.751868	0.693	0.518
	Use1	0.258328	0.824	0.768	1.00798534601354E 12	As3mt	0.458074	0.196	0.139	1.17337e-05	Tnfaip8l31	1.09555	0.273	0.131	4.2704801073415E 45	Adcy1	4.3368	0.085	0.004	1.94461714126618E 75	Rab8b1	0.674641	0.667	0.435	2.55559356446838E 11	Atp6v0e2	5.53098	0.085	0.002	5.33993923722132E 23	Alkal1	2.13543	0.175	0.037	2.83303541978845E 22	2410006H16Rik	0.412048	0.939	0.882	6.39296771443332E 16	Zim11	3.65839	0.3	0.025	5.00010067177579E 10	Tmem8	1.36686	0.362	0.144
	Serping1	0.181183	0.96	0.943	1.18442635344984E 12	Ubxn61	0.254799	0.465	0.387	1.17631e-05	Rerg1	0.724544	0.466	0.289	1.00450125807327E 44	Jag1	3.50425	0.141	0.017	2.55035442668071E 75	Dst2	0.317758	0.838	0.504	4.1874794801488E 11	Prnd	5.1367	0.064	0.001	5.79824077920009E 23	Cacna1g	1.35944	0.313	0.134	3.2656099827737E 22	Rack1	0.178484	1	1	7.21438221698914E 16	Mfap41	4.50247	1	0.772	5.3655509729648E 10	Rpl5	0.242301	1	1
	Galns	0.661579	0.268	0.184	1.86486113987415E 12	Phlda1	0.1209	0.95	0.94	1.23427e-05	mt Co1	0.253694	0.993	0.997	1.04630764737612E 44	D430041D05Rik1	2.03902	0.416	0.148	1.20391282059519E 74	Fam104a	0.532536	0.861	0.568	4.2793352756052E 11	Cda	6.01641	0.064	0.001	5.8287262280956E 23	Dbn1	0.503151	0.856	0.72	4.11372931014974E 22	Phlda1	0.473871	0.93	0.802	7.84343655073857E 16	G0s2	3.69287	0.9	0.304	5.39680403896404E 10	Rapgef5	0.956279	0.56	0.353
	Irf2bp2	0.323311	0.752	0.705	2.16359167388254E 12	Ilf3	0.298083	0.423	0.349	1.24459e-05	Cnn21	0.302011	0.983	0.963	1.05185871073767E 44	Klf41	1.56332	0.771	0.496	2.15064539141063E 74	Cyth31	0.49276	0.76	0.494	7.22843364678221E 11	Cracr2b	4.37486	0.17	0.009	6.39614888580963E 23	Rhoq	0.631316	0.74	0.591	5.5983824904693E 22	Creg1	0.585261	0.65	0.497	8.84795598080342E 16	Gpr157	3.85714	0.25	0.017	5.48272629338681E 10	Dcaf11	0.785978	0.606	0.381
	Vim	0.153167	1	0.999	2.26588774808141E 12	Cdc42ep5	0.235949	0.575	0.5	1.3182e-05	Pygm1	0.564551	0.622	0.429	1.31611883362442E 44	Mgl2	3.27503	0.134	0.015	4.26038810229054E 74	G3bp2	0.499683	0.744	0.477	7.87528839021244E 11	Foxp12	2.80908	0.915	0.352	1.38911312820396E 22	P2ry14	0.394891	0.964	0.922	5.74581846549634E 22	Srsf7	0.384839	0.924	0.839	9.25590555620319E 16	Ptprd	3.23739	0.95	0.384	7.14621032873239E 10	Dram1	0.275149	0.999	0.986
	Pdgfrl	0.455641	0.293	0.203	2.53321268543994E 12	Eif4ebp1	0.15788	0.885	0.867	1.3913e-05	Swap70	0.642501	0.57	0.392	3.86847121353576E 44	Pdgfd	4.44224	0.072	0.002	5.43187830034717E 74	Gng51	0.559906	0.993	0.94	9.39017299920447E 11	Hid11	4.9691	0.106	0.004	1.9250342141633E 22	Glul	0.878022	0.608	0.446	5.99969013100575E 22	Tk1	2.18827	0.125	0.036	1.31329985210153E 15	Tmem150c	4.69539	0.15	0.006	1.31513652564491E 09	Abhd2	0.780344	0.723	0.568
	Syn2	1.36542	0.064	0.025	2.72181835515557E 12	Tpm4	0.103389	0.986	0.98	1.43806e-05	Ogn	0.337134	0.939	0.829	9.95807114494294E 44	Tnfrsf12a	2.36475	0.301	0.081	8.70126909390585E 74	Hnrnpul1	0.533152	0.804	0.528	9.9387740104793E 11	Uchl11	4.71384	0.106	0.004	2.01837091402792E 22	Nxnl2	2.18145	0.189	0.047	7.29471889826833E 22	Cysltr2	2.19209	0.11	0.028	1.43331117965584E 15	Ogn1	2.36561	0.75	0.156	1.38503945428992E 09	Smim14	0.943052	0.541	0.324
	Rps26	0.12806	1	0.997	3.55640484143002E 12	Snrpa	0.252571	0.479	0.407	1.46249e-05	Inpp4b	0.83292	0.4	0.235	1.74181616063698E 43	P3h3	1.21179	0.751	0.462	1.26559490392389E 73	Resf1	0.380598	0.708	0.434	1.33404952176591E 10	Unc5b1	4.00335	0.277	0.026	5.94433856721047E 22	Wnt11	0.5671	0.793	0.638	1.64863535585175E 21	Fkbp3	0.486996	0.806	0.68	1.44821846628157E 15	Igfbp7	2.55559	1	0.501	1.55836010744797E 09	Inpp4b	0.995571	0.54	0.324
	Sparcl1	0.183658	0.979	0.969	5.15339848852544E 12	Limch1	0.120027	1	0.981	1.5664e-05	Ptk7	0.495729	0.794	0.637	1.86213023993293E 43	Pcolce1	1.0491	0.912	0.787	1.69044138515656E 73	Icam11	1.27561	0.187	0.08	1.7586601642305E 10	Nipal3	4.31597	0.213	0.015	6.20091777658229E 22	Igf1r	0.610324	0.779	0.644	5.62421366773439E 21	Hnrnpd	0.351474	0.97	0.945	1.66860805019381E 15	Alcam1	3.47091	0.6	0.109	1.57485961647594E 09	Mitf	1.18738	0.411	0.18
	Sod1	0.213225	0.853	0.808	5.61687076571907E 12	Prr5l	0.323494	0.327	0.257	1.69182e-05	Robo11	0.717452	0.505	0.332	2.4272638539548E 43	Lmna1	0.974573	0.924	0.811	3.16812168978469E 73	Kdm6b	0.500347	0.838	0.547	2.13084583678007E 10	Dll1	4.38414	0.149	0.008	1.48502813848918E 21	Jcad	0.993017	0.434	0.247	6.95652863947298E 21	Rfc4	1.08556	0.336	0.191	1.79281344545034E 15	Rasgrp2	3.01966	0.5	0.068	1.80349943214636E 09	Tspan2	1.10962	0.431	0.209
	Stat3	0.373977	0.617	0.552	5.70430734654907E 12	Mrps23	0.300651	0.319	0.249	1.7183e-05	Idh11	0.573557	0.581	0.396	3.20501655637816E 43	C1qtnf1	2.19954	0.275	0.068	5.23908137611714E 73	Psme2	0.584255	0.76	0.517	2.16359498735223E 10	H2 Q41	3.88903	0.213	0.016	2.41297223157343E 21	Gabarap	0.254271	0.997	0.991	8.7678220998505E 21	Tspo	0.514236	0.797	0.661	1.86067042900149E 15	Fgf121	4.56986	0.2	0.012	1.91623258526863E 09	Cdc14a	2.01849	0.262	0.065
	Rbp4	0.454321	0.225	0.146	1.8206346454683E 11	Cblb	0.198981	0.614	0.525	1.74831e-05	Dock11	0.635676	0.537	0.355	4.3225552912636E 43	Zim11	2.32213	0.3	0.081	7.18549091626161E 73	Pdlim3	2.63921	0.092	0.028	2.35641680870188E 10	6530402F18Rik1	4.62213	0.128	0.006	3.01452225428512E 21	Tgfb2	0.59116	0.925	0.897	1.11554031874062E 20	Hnrnpa2b1	0.277084	0.997	0.996	2.02477745775187E 15	Sned11	2.39761	0.8	0.172	2.43174558310335E 09	Hexim1	0.933567	0.579	0.367
	Rpl22l1	0.15765	0.981	0.969	2.19181069092884E 11	Ndufa2	0.118878	0.964	0.959	1.757e-05	Msi21	0.575093	0.579	0.396	5.1765379867001E 43	Gask1a	2.29836	0.24	0.052	1.64845832104601E 72	Psma1	0.564725	0.874	0.592	3.04923772773983E 10	Tmem252	4.5728	0.149	0.008	3.39058903754006E 21	Rflnb	0.566091	0.805	0.682	1.24926858428701E 20	Palmd	0.934106	0.356	0.205	3.21352651372241E 15	Adamts51	2.55278	0.5	0.068	2.83398127031863E 09	Sytl2	1.51221	0.334	0.122
	Ier5	0.424859	0.672	0.607	2.99108809428524E 11	Ndufb1 ps	0.114347	0.926	0.913	1.82e-05	B4galt41	0.584492	0.613	0.438	8.05414321487077E 43	Hs3st3b1	3.56874	0.104	0.008	6.15688327128652E 72	Taf10	0.590717	0.825	0.555	3.5185884658859E 10	Itga3	3.38772	0.255	0.023	1.64534603997372E 20	Pls3	0.510036	0.816	0.731	3.30031664996298E 20	Rgs10	0.517949	0.782	0.668	3.48552900285659E 15	Sod31	2.54502	0.85	0.195	3.94648286640411E 09	Tmem59	0.380764	0.963	0.957
	Slc1a3	0.332976	0.606	0.51	3.12407368958985E 11	St6gal1	0.262095	0.418	0.342	1.88289e-05	Calr	0.299923	0.992	0.984	9.24291101257528E 43	Itgb5	1.45468	0.706	0.437	1.32789320398949E 71	Ssu72	0.552907	0.843	0.556	3.52774432462649E 10	Gm14221	6.60137	0.043	0.001	2.2200864884695E 20	Lrp1	0.392299	0.919	0.865	7.11286280551173E 20	Hnrnpa3	0.312886	0.994	0.986	4.76535588274541E 15	Rgs17	5.56986	0.1	0.003	4.23217293963112E 09	Gpd1	1.91158	0.254	0.058
	Mmp2	0.17279	0.96	0.955	3.5048073989637E 11	Txndc17	0.149455	0.84	0.823	1.89931e-05	Sned1	0.537471	0.719	0.549	2.39861510904181E 42	Iglon5	3.90249	0.096	0.007	1.8686046908577E 71	Actg1	0.347994	1	0.999	4.6900489370689E 10	Pgr	6.60137	0.043	0.001	2.2200864884695E 20	Kctd16	3.63653	0.116	0.01	1.01094912736147E 19	Angpt2	1.13838	0.284	0.148	5.15318067970282E 15	Gm15326	5.56986	0.1	0.003	4.23217293963112E 09	Selenbp1	0.720482	0.682	0.475
	B2m	0.190299	0.922	0.894	6.98973027612942E 11	Rbx1	0.117431	0.912	0.898	1.93385e-05	Rspo21	0.911252	0.387	0.228	4.67581198943005E 42	Kcnj81	1.83905	0.372	0.118	2.18016329939E 71	Pdcd10	0.559533	0.818	0.558	6.73211148927253E 10	Fli12	3.06131	0.447	0.069	2.42008056180958E 20	Clip1	0.729943	0.594	0.418	1.01541140633201E 19	Coro2b	1.08838	0.267	0.134	6.23579732166237E 15	Fam171a11	2.58311	0.9	0.289	4.38254569050664E 09	Ccdc189	2.15401	0.241	0.05
	Ptger4	0.798765	0.16	0.096	8.82467121901614E 11	Fxyd1	0.15548	0.889	0.839	1.95606e-05	Hspg2	0.621648	0.531	0.354	5.90010696336441E 42	Galnt16	3.66428	0.128	0.015	3.34328124181748E 70	Anp32e1	0.597233	0.715	0.483	8.30053895902303E 10	Ocln	4.75337	0.106	0.004	3.5692847686173E 20	Slc38a4	0.835113	0.496	0.307	1.06841457070241E 19	Suclg2	0.59745	0.653	0.53	9.59556782535867E 15	Lpar3	5.03934	0.1	0.003	4.4037037956871E 09	Slc1a5	0.731294	0.672	0.475
	Eif3k	0.202194	0.936	0.905	8.97350565680888E 11	Atp5j	0.116528	0.964	0.96	2.02754e-05	Pkd2	0.545792	0.695	0.526	6.38238938296814E 42	Pkia	2.05576	0.291	0.077	4.17835962517675E 70	Nudt4	0.648488	0.573	0.367	8.74382049522173E 10	Tjp11	2.45162	0.894	0.351	3.68077211943775E 20	Mmp23	0.658336	0.663	0.488	1.44684727246377E 19	Nme4	0.940645	0.381	0.234	1.19246237649361E 14	C1rl	4.7625	0.15	0.007	5.25746158928978E 09	Ypel2	1.84302	0.262	0.065
	Peli2	0.306836	0.628	0.535	9.43123661125805E 11	Acyp21	0.210755	0.564	0.485	2.05756e-05	Rtn4	0.309043	0.957	0.921	7.46378052642075E 42	Klf21	1.6478	0.782	0.531	4.8085539609092E 70	Zmiz1	0.405201	0.845	0.532	1.20846194087921E 09	P2rx71	4.29394	0.149	0.008	5.43564056542776E 20	Rcn3	0.326299	0.978	0.969	1.73643169399984E 19	Hist1h1b	1.61766	0.245	0.121	1.34963541932585E 14	Prrx11	3.26243	0.5	0.073	5.82928065622796E 09	Slc15a2	0.762374	0.645	0.439
	Scn7a	0.254867	0.547	0.454	1.79983748296884E 10	Pabpn1	0.146427	0.89	0.879	2.09281e-05	Col13a11	0.331879	0.979	0.864	1.6355033940054E 41	Gas11	1.31956	0.771	0.506	5.3471807428412E 70	Tsc22d4	0.549391	0.888	0.586	1.97797741601724E 09	Tox2	4.78374	0.128	0.006	8.78366917366029E 20	P3h2	1.23676	0.295	0.128	1.92017898489172E 19	Atp5b	0.272359	0.995	0.991	1.36282742906681E 14	Cd3g	3.66297	0.15	0.007	5.92999895558383E 09	Rpl37a	0.197403	1	1
	Rpl31	0.107099	0.997	0.996	2.04691789908198E 10	Vps13c	0.182839	0.648	0.567	2.0969e-05	Col5a2	0.339509	0.962	0.929	2.22030242535911E 41	Fgf18	3.71572	0.09	0.006	1.21866745281138E 69	Abi1	0.693587	0.625	0.422	2.55355174732625E 09	Sec14l4	5.20083	0.085	0.003	1.43499721845436E 19	Slco3a1	0.838605	0.52	0.342	2.18052902497953E 19	Knl1	2.61266	0.089	0.019	1.63871096127745E 14	Colec121	2.9382	0.95	0.354	9.13855884176202E 09	Sgms1	0.638985	0.787	0.626
	6330403K07Rik	0.609528	0.194	0.124	2.27769711371694E 10	Fibp	0.214488	0.498	0.417	2.13394e-05	Rnf1501	0.623081	0.523	0.348	3.14147504703376E 41	Mpped2	3.35817	0.135	0.017	2.21925602981924E 69	2025-03-07	0.39979	0.793	0.515	3.82225641678202E 09	Tnfrsf10b1	3.89208	0.191	0.014	1.56438899003501E 19	Wwtr1	0.475672	0.851	0.769	2.3750887292515E 19	Cks2	1.30637	0.368	0.229	1.87521237213852E 14	Lbh1	2.90119	0.95	0.507	1.0800350528774E 08	Neu1	1.97732	0.258	0.065
	Npm1	0.140279	0.993	0.982	2.77177852529819E 10	Fat3	0.134498	0.729	0.617	2.20801e-05	Scarf2	0.341785	0.936	0.833	3.49581080996192E 41	Angptl2	1.95923	0.369	0.121	4.51444896757145E 69	Cfl11	0.445349	1	0.983	5.6179529030115E 09	Nos3	4.20083	0.17	0.011	1.83649196929024E 19	Pde4b	0.546991	0.826	0.691	4.21388679867172E 19	Cbr3	0.852506	0.441	0.293	2.25804598275161E 14	Tpd52l1	4.05048	0.2	0.012	1.12969154590809E 08	Ahcyl2	0.917034	0.587	0.374
	Agpat4	0.204205	0.877	0.822	3.49168309589047E 10	Dtd1	0.222187	0.585	0.51	2.24972e-05	Ptges1	0.94294	0.297	0.153	3.9270563774584E 41	Plat1	1.96269	0.251	0.059	5.02109118011135E 69	Usf2	0.746164	0.649	0.452	9.64703435464418E 09	Sox111	3.06824	0.426	0.065	2.05601160880664E 19	Rnf152	0.647886	0.728	0.578	4.33757736128385E 19	Car2	0.301011	0.99	0.985	2.37361300882277E 14	Creb3l1	2.65232	0.65	0.123	1.36940845588104E 08	Brwd3	1.32258	0.37	0.158
	Tmem59	0.18138	0.917	0.906	3.95953496030136E 10	Cdc42ep1	0.259585	0.455	0.381	2.25149e-05	Pik3r1	0.462764	0.777	0.634	4.3476856536045E 41	Galnt17	2.60115	0.215	0.044	5.60459183501898E 69	Rhog	0.992477	0.404	0.253	1.2370350881909E 08	Stab1	3.61844	0.255	0.024	3.3191752149369E 19	Adamts10	0.407139	0.942	0.901	5.61317081723355E 19	Timm8a1	0.755463	0.451	0.295	2.66555941179634E 14	Ces1d	4.45438	0.4	0.051	1.47690841143972E 08	Traf1	1.78941	0.269	0.072
	1810010H24Rik	0.335754	0.65	0.574	5.73417604634005E 10	Tlnrd1	0.309526	0.355	0.284	2.33792e-05	Zyx1	0.264192	0.99	0.959	4.8933276400226E 41	Camk4	5.0306	0.066	0.002	1.09847900607278E 68	Fuca11	0.521806	0.697	0.466	1.50994747340565E 08	Oasl21	3.99848	0.149	0.009	6.58249799242247E 19	Bmp1	0.556084	0.733	0.593	6.25827028588393E 19	Cdc20	2.52777	0.113	0.032	3.27780171296938E 14	Sema6a1	3.51923	0.5	0.078	1.66594727033103E 08	Esrp2	1.53033	0.312	0.108
	Scn3a	0.921452	0.114	0.063	5.76781484736359E 10	Mgst3	0.304559	0.381	0.31	2.3709e-05	Ednra	0.395908	0.913	0.806	5.27060007686165E 41	Lrig1	2.38758	0.246	0.058	1.50144267061236E 68	Clint11	0.376444	0.813	0.534	1.76021223899994E 08	Samd12	4.01641	0.191	0.014	9.07360030292213E 19	Naaa	1.28116	0.304	0.14	8.72061669813847E 19	Pa2g4	0.523148	0.759	0.638	3.98770228703943E 14	Tead4	4.7625	0.15	0.007	1.9010743233921E 08	Baiap2l1	0.711792	0.635	0.41
	Adamts19	0.471522	0.37	0.285	6.26363798951608E 10	1110008P14Rik	0.224496	0.429	0.351	2.47812e-05	Dnaja11	0.264598	0.986	0.976	1.06106144714916E 40	Gas71	1.44011	0.575	0.273	1.82704268673643E 68	Psme1	0.544697	0.953	0.618	1.80100184998291E 08	Pde4b2	2.7998	0.596	0.13	9.90748721995337E 19	St3gal5	1.36402	0.246	0.095	1.23548021199692E 18	Ckap2	1.98983	0.139	0.048	4.23405132389977E 14	Icosl	4.01731	0.2	0.013	2.39313846008969E 08	Pcmtd2	1.69512	0.27	0.072
	Mcl1	0.281651	0.848	0.8	9.63260710624931E 10	Amph	0.270195	0.434	0.36	2.61755e-05	Nrp2	0.424972	0.857	0.707	1.24506898489339E 40	Klf101	2.03167	0.315	0.091	7.03842241425298E 68	Ccni	0.52525	0.829	0.56	2.05768748269356E 08	Mansc1	5.11594	0.085	0.003	1.26830317762351E 18	Csgalnact1	1.71381	0.212	0.071	1.26764112724328E 18	C1qbp	0.507828	0.737	0.619	5.63393731116918E 14	Plscr4	2.56986	0.6	0.105	2.92429953259996E 08	Tle2	1.08069	0.444	0.23
	Pabpc1	0.180578	0.914	0.894	1.2026298882607E 09	Ppp1r3c	0.224551	0.53	0.452	2.66355e-05	Vipr21	0.654368	0.506	0.334	1.49557507428898E 40	Cercam	2.32154	0.221	0.047	2.41717965664718E 67	Smc41	0.822171	0.4	0.238	2.28842198928396E 08	Cd1091	4.33833	0.128	0.006	2.36490536902737E 18	Flnc	1.4056	0.255	0.103	2.72179334143835E 18	Gucy1a1	0.576896	0.775	0.654	5.85169562447571E 14	Gria3	3.0164	0.55	0.091	3.05505634950173E 08	Rps21	0.197178	1	1
	Slc43a3	0.573592	0.255	0.18	1.39467081903164E 09	Sumo2	0.111755	0.973	0.96	2.8402e-05	Slc27a3	0.594496	0.571	0.397	1.97166401446698E 40	Adcy7	2.70756	0.19	0.036	4.69433256530015E 67	Rad21	0.668704	0.692	0.47	2.62608238754318E 08	Gm9917	3.8106	0.234	0.022	3.24001055757386E 18	Pcsk5	0.655536	0.677	0.515	2.75676785474366E 18	Nuf2	2.97664	0.066	0.009	1.15274662060501E 13	Dapk11	2.45438	0.75	0.169	3.52545213208964E 08	Pccb	1.32486	0.366	0.158
	Atf4	0.224937	0.766	0.714	1.87597153821277E 09	Lims1	0.135208	0.929	0.91	2.85275e-05	Glmn	0.860938	0.368	0.215	2.4685810592508E 40	Cers4	1.4681	0.51	0.218	5.11356241264522E 67	Nfe2l21	0.462075	0.899	0.578	2.81039324672633E 08	Sorbs11	3.23104	0.298	0.034	6.61707201520561E 18	Elk3	0.625104	0.643	0.474	3.07786779597917E 18	Npm3	0.628089	0.621	0.49	1.2031479400076E 13	Tnk21	2.22547	0.75	0.158	3.76721627571966E 08	Chchd10	0.361162	0.991	0.95
	Eef1b2	0.126273	0.994	0.988	2.17686252032461E 09	Cfap126	1.06353	0.053	0.026	3.05455e-05	Ppp1r3c1	0.565761	0.604	0.427	3.3007270093686E 40	Enc11	2.72532	0.175	0.03	6.46692361389453E 67	H2afy	0.470265	0.935	0.616	3.8112943956191E 08	Efna1	3.11723	0.34	0.045	9.78897766326456E 18	Col6a3	0.334739	0.979	0.958	4.15542043460424E 18	Cenps	1.48303	0.156	0.059	1.21403354372613E 13	Macf1	3.45585	1	0.924	5.08662457390529E 08	4930556M19Rik	0.884339	0.453	0.223
	Rhou	0.517969	0.344	0.263	2.45988415447412E 09	Ablim3	0.155011	0.808	0.723	3.10014e-05	Gphn1	0.615367	0.556	0.381	3.35523958564221E 40	Timp31	1.29423	0.831	0.654	8.52476684583644E 66	Etf1	0.494596	0.733	0.497	4.89697704575825E 08	Plcxd2	5.0753	0.085	0.003	9.92060601040153E 18	Meox1	0.908835	0.477	0.299	4.55331373390905E 18	Plxna2	0.660781	0.619	0.487	1.45735477322766E 13	Sash3	6.01731	0.1	0.003	5.69767913720447E 08	Eif3f	0.462679	0.916	0.835
	Oaz1	0.128651	0.999	0.992	2.85394479765146E 09	Atp5o	0.130946	0.918	0.905	3.13498e-05	Cass41	0.568769	0.571	0.385	3.90265280699769E 40	F730043M19Rik	4.1813	0.082	0.005	2.43902538695021E 65	Sdhb	0.524508	0.807	0.563	4.9417986016295E 08	Gbp5	4.93623	0.106	0.005	9.9246103129087E 18	Fat3	1.84456	0.168	0.042	4.60078895159108E 18	Nop10	0.477488	0.793	0.689	1.8886615047309E 13	Gm10614	5.41785	0.1	0.003	6.12337564588193E 08	Baz2b	0.859846	0.596	0.396
	Nfkbia	0.45155	0.583	0.506	3.05139408162831E 09	Cox6a1	0.10822	0.947	0.931	3.14891e-05	9330159F19Rik1	1.16608	0.208	0.09	4.13586646483493E 40	Entpd2	3.70147	0.101	0.009	4.4447424922095E 65	Xrn2	0.469737	0.91	0.596	5.15501778747873E 08	Als2cl	4.71384	0.106	0.005	1.08641981006937E 17	Vamp5	1.09356	0.327	0.16	4.76142224933936E 18	Gpx4	0.314331	0.971	0.94	1.97225570659808E 13	Gng4	5.41785	0.1	0.003	6.12337564588193E 08	Adamts1	0.775413	0.723	0.532
	Ube2s	0.251786	0.79	0.755	3.1783821451264E 09	Snrnp48	0.286954	0.474	0.402	3.28602e-05	Agap11	0.547509	0.609	0.433	7.3838231143017E 40	Tmed3	1.02734	0.801	0.585	6.94132784577815E 65	Hnrnpf	0.536147	0.987	0.832	5.72706260553235E 08	Slc25a45	4.53098	0.106	0.005	1.11492053276092E 17	Il17d	1.21045	0.322	0.161	5.94494167338146E 18	Rpl7	0.155035	1	1	2.27577478278182E 13	Kif17	5.03934	0.1	0.003	6.23485634120356E 08	Gm20300	2.79701	0.191	0.022
	Gnb4	0.337238	0.606	0.54	3.67388937357345E 09	Agt	0.473704	0.148	0.099	3.35201e-05	Nedd9	0.463918	0.803	0.695	1.43549065263183E 39	Reck	1.69874	0.475	0.203	9.08067637378493E 65	Arpc5	0.525015	0.984	0.821	7.61310702286421E 08	Slc29a4	5.63789	0.064	0.002	1.40450586890827E 17	Daam1	0.747517	0.589	0.434	7.10198693223178E 18	Clspn	1.79669	0.17	0.071	3.26029915859641E 13	Fn11	3.20714	0.95	0.851	6.41836071124452E 08	Zfp36	0.677135	0.88	0.806
	Il6ra	0.545329	0.264	0.19	5.29808533362687E 09	Col25a1	0.148322	0.554	0.463	3.99816e-05	Coro2b	1.4313	0.151	0.054	1.55504571053349E 39	Hexb	1.93733	0.299	0.085	9.53557484567984E 65	Pycard	0.970531	0.333	0.197	7.94021580311669E 08	Lama1	5.53098	0.064	0.002	1.42233605653852E 17	Lrrc15	2.8032	0.122	0.017	7.69955632573685E 18	Cenpk	1.69674	0.162	0.065	6.55641476884889E 13	Exoc3l4	3.80118	0.3	0.029	6.49552246227354E 08	Scgb1c1	0.738452	0.637	0.403
	Foxf1	0.443741	0.326	0.245	7.22715248303381E 09	Gtf2b	0.241687	0.447	0.373	4.16307e-05	Nol31	0.685725	0.45	0.284	1.62334184285342E 39	Dlk1	3.45359	0.163	0.027	1.16317855401772E 64	Bola2	0.542719	0.71	0.492	8.83949875529765E 08	Atp8a11	3.28522	0.298	0.035	1.54712758943174E 17	Ltbp4	0.563494	0.751	0.637	8.01307803569071E 18	Cgrrf1	0.551095	0.678	0.58	8.21492654274656E 13	Nlrx1	2.97039	0.45	0.064	9.07547227951313E 08	Fgd2	1.59021	0.298	0.101
	Eif3h	0.163821	0.942	0.917	7.75291920810438E 09	Gm48226	0.411597	0.222	0.164	4.25059e-05	Mical31	0.409905	0.819	0.652	2.30040967587244E 39	Ctsk	1.92447	0.453	0.19	2.20764754888374E 64	Anxa21	0.55652	0.991	0.834	8.8670914472224E 08	Scn7a1	3.3605	0.894	0.477	1.92458605407234E 17	Cemip	2.23894	0.145	0.03	9.80327819841941E 18	Smc2	1.36692	0.304	0.181	1.06475243905713E 12	Cmpk2	3.98489	0.2	0.013	1.0017731821333E 07	Mtch1	0.329714	0.982	0.957
	Cspg5	0.788013	0.146	0.089	7.79497459986253E 09	2025-03-05	0.235286	0.526	0.45	4.39552e-05	Sgms11	0.575969	0.611	0.444	2.55835342553986E 39	Tgfbr2	0.863535	0.894	0.744	1.30215952668907E 63	Ppp2r5a	0.7962	0.481	0.314	9.29635595361436E 08	4933415A04Rik	4.20448	0.149	0.009	2.14708469481907E 17	Nfia	0.430954	0.932	0.88	1.04998432537934E 17	Kcns3	0.771922	0.382	0.234	1.08559487436796E 12	Rcan11	2.19103	0.85	0.236	1.31018602143306E 07	Adgrg1	0.563561	0.801	0.669
	Nenf	0.156407	0.983	0.974	7.82108632869218E 09	Ndufa5	0.151127	0.841	0.831	4.67238e-05	G0s21	0.289249	0.953	0.875	3.9988960252699E 39	Bst2	1.99768	0.331	0.105	2.3214903925677E 63	Nes	1.95098	0.146	0.063	9.92545237857936E 08	Eng1	3.06346	0.596	0.144	2.64382741475324E 17	Tpm4	0.293102	0.997	0.994	1.06293083733668E 17	AI506816	0.629465	0.623	0.512	1.55828282394086E 12	Tns3	3.00692	0.85	0.365	1.72145720191111E 07	Maob	0.996897	0.454	0.237
	Slco3a1	0.488577	0.356	0.274	7.83127795314636E 09	Ino80d	0.242066	0.473	0.401	4.79849e-05	Sox5	1.06699	0.248	0.121	4.09327109163478E 39	Nfatc4	1.70482	0.365	0.124	2.7334833274892E 63	Rexo21	0.528337	0.652	0.444	2.61257877296245E 07	Tmem71	4.39973	0.106	0.005	4.02431779986343E 17	Spsb1	0.836087	0.509	0.335	1.21553515228138E 17	Atp5g2	0.240945	0.991	0.988	1.72268200775011E 12	Mbnl3	4.34746	0.15	0.008	1.96405269884609E 07	Birc3	1.24783	0.356	0.144
	Tmem163	0.84608	0.111	0.062	8.38591764509932E 09	Bet1	0.226455	0.537	0.463	4.82045e-05	Hsp90b1	0.297401	0.988	0.979	4.6624121920457E 39	Fam171b	4.53505	0.068	0.003	1.59091216631882E 62	Tpi11	0.438107	0.811	0.555	2.63227703818815E 07	Pitpnm2	3.03621	0.447	0.079	4.95660480189765E 17	Wscd2	1.95396	0.161	0.04	1.23034240209819E 17	Rpl22l1	0.223138	0.994	0.994	1.98678485807822E 12	Fmo1	3.85365	0.25	0.021	2.08095608399816E 07	St3gal6	1.11717	0.438	0.23
	Hnrnpa1	0.187027	0.927	0.92	9.89467853097627E 09	Hopx	0.341626	0.266	0.202	5.04701e-05	Zmynd81	0.62793	0.594	0.43	1.48056872557668E 38	Tbxa2r	2.02475	0.256	0.066	2.68407094910201E 62	Ctsb1	0.520005	0.973	0.808	2.79578581345283E 07	1700067K01Rik	7.0753	0.043	0.001	5.66850539070208E 17	Serpine1	0.794565	0.562	0.382	1.35547609656897E 17	Hnrnpu	0.314807	0.989	0.971	1.99255040161366E 12	Syndig1	8.15482	0.05	0.001	2.20139451882766E 07	Lpcat3	1.12011	0.385	0.173
	Epb41l4aos	0.401492	0.426	0.344	1.04474943312574E 08	Ndufs3	0.189933	0.716	0.667	5.12307e-05	Cped1	0.361849	0.969	0.885	2.3319326955446E 38	Prelp1	2.17794	0.387	0.148	4.11571037084338E 62	Mbd2	0.571257	0.76	0.544	2.82005517969199E 07	Gm45345	6.33833	0.043	0.001	5.84273875544488E 17	Gja1	1.4396	0.274	0.124	1.36014869154496E 17	Dlgap5	2.74521	0.07	0.012	2.03958610185325E 12	Ppp1r42	6.56986	0.05	0.001	2.27654181832681E 07	Ndufa6	0.450872	0.902	0.82
	Mdk	0.12881	1	0.998	1.49624832394119E 08	Hmox2	0.225954	0.464	0.387	5.25329e-05	Ywhab1	0.265963	0.973	0.96	3.14197842761127E 38	Gem1	2.0539	0.306	0.091	4.12974474251216E 62	Sdc41	0.330697	0.706	0.458	3.27521677821683E 07	Ackr4	6.33833	0.043	0.001	5.84273875544488E 17	Nnat	0.701727	0.703	0.543	1.48113487468947E 17	Srsf2	0.32016	0.968	0.931	2.1554581291049E 12	Gm32569	6.56986	0.05	0.001	2.27654181832681E 07	Lrg1	1.77219	0.374	0.165
	Rgs2	0.71627	0.581	0.546	1.57271231709097E 08	Szrd1	0.188797	0.651	0.575	5.44672e-05	Pakap1	0.569782	0.595	0.429	4.01830578546738E 38	Rplp11	0.352446	1	1	4.63628130158977E 62	Pabpc12	0.490707	0.996	0.893	3.74936536125727E 07	Gm20703	6.33833	0.043	0.001	5.84273875544488E 17	Rbpj	0.468642	0.815	0.718	2.01050466037486E 17	Hspe1	0.336059	0.972	0.927	2.24919470691275E 12	Ifi213	6.56986	0.05	0.001	2.27654181832681E 07	Zmym5	1.33706	0.38	0.18
	Adamts1	0.301927	0.899	0.893	1.78782072352221E 08	Dgcr6	0.197686	0.569	0.494	5.47813e-05	Herc2	0.597327	0.567	0.401	6.98139536760892E 38	Chrd	3.4692	0.103	0.01	7.28768236089808E 62	Txnl1	0.641936	0.87	0.624	3.8561854934127E 07	Bdkrb2	5.9233	0.043	0.001	5.91394462165724E 17	Elmo1	0.758694	0.607	0.449	2.66740941203796E 17	Tyms	1.45019	0.247	0.132	2.42814169038576E 12	Hmcn2	6.56986	0.05	0.001	2.27654181832681E 07	Ints6l	0.964752	0.481	0.266
	Btg1	0.216373	0.932	0.905	1.84512232728886E 08	Arid5b1	0.1508	0.876	0.854	5.99211e-05	Sox41	0.28428	0.978	0.943	8.4019599021154E 38	Col26a11	2.76924	0.146	0.022	1.58473210639331E 61	Rps111	0.297733	1	0.998	4.90793345115788E 07	Sema3f2	2.90251	0.426	0.071	7.27885828218976E 17	Id4	0.90877	0.411	0.237	2.7056647036576E 17	Cdk4	0.354502	0.916	0.882	2.49988869863547E 12	Gm13594	6.56986	0.05	0.001	2.27654181832681E 07	Tmtc2	1.91829	0.249	0.065
	Dcn	0.291491	0.154	0.095	2.02285300288673E 08	Jup	0.263293	0.377	0.306	6.05159e-05	Vegfd	0.321119	0.972	0.863	8.69797479325655E 38	Capn61	1.14032	0.762	0.505	4.15344444811942E 61	Ddx46	0.372628	0.8	0.532	5.61150978659168E 07	Sh3tc1	4.28771	0.128	0.007	8.83910177428344E 17	Sytl2	1.3279	0.287	0.133	3.47624165219448E 17	Card9	1.37095	0.168	0.07	3.2709111746207E 12	Gpr176	6.56986	0.05	0.001	2.27654181832681E 07	Urah	1.53033	0.303	0.108
	Gna14	1.14996	0.056	0.023	2.06795269743789E 08	Asz1	0.60218	0.15	0.103	6.15603e-05	Man1a2	0.503561	0.676	0.513	8.79393947821607E 38	Mmp141	0.862491	0.921	0.817	5.97115132737153E 61	Tmbim6	0.409337	0.98	0.778	5.87227207654934E 07	Ucp21	2.08054	0.681	0.177	1.24610402527263E 16	Map1lc3a	0.310575	0.98	0.976	4.5349795752524E 17	Pcna	1.01238	0.601	0.489	3.37282326984838E 12	Cfap61	6.56986	0.05	0.001	2.27654181832681E 07	Slc25a23	1.09098	0.409	0.201
	2025-09-04	0.181707	0.97	0.942	2.59247124188773E 08	Mbnl2	0.122576	0.983	0.973	6.51937e-05	Ttc141	0.557765	0.648	0.496	9.14750008418344E 38	Mmp16	4.25434	0.076	0.005	7.50381124670145E 61	Soat1	0.771082	0.409	0.259	8.45910938259306E 07	Ets12	2.62762	0.787	0.3	1.26305674268967E 16	Tln1	0.309134	0.985	0.974	4.60252161360739E 17	Etfb	0.379826	0.909	0.853	3.73312715880881E 12	Cpb1	6.56986	0.05	0.001	2.27654181832681E 07	Btg2	0.49852	0.97	0.928
	D8Ertd738e	0.190686	0.874	0.837	2.68172383366016E 08	N6amt1	0.182178	0.681	0.606	6.80349e-05	Serpinh1	0.239524	0.994	0.987	1.25443691535427E 37	Medag	3.8436	0.084	0.006	1.01477698720601E 60	S100a111	0.356492	1	0.994	1.00866070957633E 06	Il2rg	3.64646	0.213	0.019	1.61286502886113E 16	Ext1	0.600132	0.696	0.576	4.95203056304577E 17	Oaz1	0.182292	0.997	1	3.76758921970141E 12	Gdf6	6.56986	0.05	0.001	2.27654181832681E 07	Tmem63b	0.694017	0.649	0.46
	Nsmce3	0.405502	0.5	0.434	2.71382523838501E 08	Eny2	0.137383	0.885	0.867	7.0886e-05	Kif13b1	0.591519	0.53	0.359	2.04871518336426E 37	Net11	1.76239	0.535	0.271	1.36911282306006E 60	Pdcd6ip	0.553925	0.649	0.451	1.07491816918549E 06	Adgre51	2.6671	0.702	0.203	2.23224010664226E 16	Cacna2d3	1.81933	0.192	0.062	5.70949414017733E 17	Tubb5	0.291798	0.993	0.993	3.82331843079527E 12	Bmp8a	6.56986	0.05	0.001	2.27654181832681E 07	Aldh6a1	1.94153	0.248	0.065
	Cd82	0.470131	0.267	0.191	2.95808785656553E 08	Smarcb1	0.241593	0.527	0.453	7.17452e-05	Akap1	0.920859	0.317	0.177	2.57906729396792E 37	Parp3	1.89818	0.285	0.082	4.40607501132605E 60	Sec11c	0.705664	0.456	0.301	1.08019534254919E 06	Mlkl	5.43144	0.064	0.002	3.16147863258264E 16	Nfix	0.276047	0.996	0.986	5.80319509722476E 17	Ung	1.86493	0.11	0.034	3.94642986275146E 12	Retn	6.56986	0.05	0.001	2.27654181832681E 07	Spint1	0.865979	0.505	0.288
	Acot1	0.390756	0.406	0.325	3.81115566878234E 08	Npr3	0.154822	0.643	0.55	7.20534e-05	Syt171	1.01479	0.227	0.106	3.04490391959305E 37	Plxna4	3.27571	0.124	0.016	1.47951115250694E 59	Rpl381	0.325984	1	0.999	1.28327965232497E 06	2700046A07Rik	5.43144	0.064	0.002	3.16147863258264E 16	Plpp3	1.00645	0.524	0.375	7.85213821837091E 17	Prelp	0.501469	0.689	0.576	5.3914047837698E 12	Gm47754	6.56986	0.05	0.001	2.27654181832681E 07	Adssl1	0.813322	0.513	0.281
	Tgfb3	0.181187	0.329	0.245	3.96488479547904E 08	Ro60	0.139794	0.651	0.559	7.36772e-05	Tead11	0.412539	0.836	0.73	3.67825103390038E 37	Dpep11	1.19415	0.775	0.553	1.69277273238285E 59	Tut71	0.365256	0.903	0.593	1.33000208772496E 06	Rai141	3.13489	0.362	0.054	3.58646259075367E 16	Ryk	0.345984	0.952	0.943	8.60092758605839E 17	Ckap2l	2.32451	0.092	0.024	5.98564081024192E 12	Dydc2	6.56986	0.05	0.001	2.27654181832681E 07	Sfxn2	1.39303	0.322	0.122
	Rpl35	0.119174	0.997	0.989	5.75882613436037E 08	Phex	0.116406	0.809	0.711	7.43847e-05	Nin	0.701975	0.487	0.329	5.08697421231544E 37	Zfp521	1.92059	0.299	0.09	2.07733914395719E 59	Ppp3ca	0.288717	0.885	0.564	1.35074307064704E 06	Gdpd1	4.10129	0.128	0.007	1.04782836497381E 15	Samd4	0.483776	0.818	0.67	1.05905015276235E 16	Atp5g1	0.310301	0.976	0.953	6.17730596019501E 12	Csmd3	6.56986	0.05	0.001	2.27654181832681E 07	Klhl21	2.08362	0.237	0.058
	Snrpg	0.144739	0.967	0.951	6.5770848215687E 08	Dennd2a	0.184886	0.469	0.387	8.49118e-05	Cd34	0.46671	0.754	0.618	6.96510375707714E 37	Adamtsl4	2.03774	0.249	0.065	2.38678927221162E 59	Eif4e21	0.526628	0.831	0.575	1.45650778122389E 06	Gpr1461	3.69448	0.234	0.024	1.40557596362009E 15	Dusp3	0.790703	0.507	0.343	1.10442952238467E 16	Cyp2e1	2.10606	0.139	0.053	6.17907704120843E 12	Ppp2r2b	6.56986	0.05	0.001	2.27654181832681E 07	Arfgef2	1.48867	0.311	0.115
	Trabd2b	0.295122	0.593	0.516	8.06897450744993E 08	Enah	0.135856	0.884	0.813	8.61551e-05	Plekhh2	0.620602	0.544	0.382	7.65749824501045E 37	Samd4	1.70527	0.429	0.177	8.30258368249187E 59	Prkcd1	0.873034	0.306	0.18	1.66492180027807E 06	Gxylt21	3.13058	0.277	0.033	1.42596436937022E 15	Zfp704	0.539132	0.769	0.644	1.13849945515245E 16	Hnrnpa0	0.219463	0.993	0.996	7.14170388093757E 12	Gm4841	6.56986	0.05	0.001	2.27654181832681E 07	Skil	0.942221	0.553	0.367
	Rab20	0.860139	0.136	0.084	1.0551221121816E 07	Ntan1	0.195472	0.556	0.477	9.35858e-05	Neo11	0.38104	0.901	0.781	1.14486688853513E 36	Gpc31	0.541307	0.988	0.982	1.77723503738012E 58	Pak2	0.500334	0.926	0.628	1.92521333257695E 06	Tbc1d30	4.75337	0.085	0.003	1.95909663486034E 15	Ilk	0.361878	0.948	0.934	1.3869194959637E 16	1700025G04Rik	0.484975	0.726	0.638	7.24702498339082E 12	Mfsd13a	6.56986	0.05	0.001	2.27654181832681E 07	Arl4d	2.41151	0.207	0.036
	Pcbp2	0.137083	0.948	0.936	1.11692688644052E 07	Bscl2	0.278525	0.425	0.357	9.69197e-05	Nlk	0.770171	0.378	0.227	1.34422791021578E 36	Smoc1	6.13953	0.05	0.001	2.26008759223236E 58	Brd7	0.481221	0.829	0.572	2.01078413573675E 06	Hapln11	4.75337	0.085	0.003	1.95909663486034E 15	Tm4sf1	0.989496	0.328	0.166	1.48275594222892E 16	Ywhae	0.233225	0.996	0.99	7.60800982539847E 12	1700112D23Rik	6.56986	0.05	0.001	2.27654181832681E 07	Socs3	1.13685	0.546	0.374
	Btbd3	0.410242	0.557	0.492	1.13410002091631E 07	Gpx4	0.107717	0.964	0.946	9.86318e-05	Plekha51	0.571516	0.559	0.391	1.35664711337956E 36	Slc48a1	1.70636	0.447	0.194	5.52963668983282E 58	Rab5if	0.441692	0.849	0.579	2.05117435446557E 06	Lcp11	2.28591	0.574	0.131	2.9260230166594E 15	Met	0.896377	0.41	0.24	1.64388304215156E 16	Cacna1d	1.02501	0.246	0.128	8.01473544477619E 12	Gm36677	6.56986	0.05	0.001	2.27654181832681E 07	Ttc38	1.3541	0.336	0.137
	D430041D05Rik	0.413782	0.221	0.153	1.30527887781564E 07	Arpc1a	0.226853	0.526	0.455	0.000100112	Stard91	0.432373	0.767	0.607	1.49946674516185E 36	Iyd	4.7061	0.063	0.003	8.10567556441196E 58	Cggbp1	0.454649	0.89	0.601	2.10363381371702E 06	Car4	3.45841	0.255	0.029	3.20948979159969E 15	Fos	0.429057	0.989	0.982	2.02326122138017E 16	Smyd2	0.843929	0.387	0.253	8.9425334132679E 12	1700125G22Rik	6.56986	0.05	0.001	2.27654181832681E 07	Sox4	0.727571	0.744	0.568
	Col16a1	0.265017	0.577	0.498	1.32735663488843E 07	Frs2	0.225829	0.501	0.424	0.000100885	Syne1	0.525396	0.688	0.54	1.95401746403313E 36	Gfpt2	3.28691	0.101	0.011	9.44683757960588E 58	Chic2	0.441857	0.791	0.542	2.25837212640679E 06	Sema6d2	2.74449	0.426	0.076	3.37886074895262E 15	Itgb1	0.212239	0.999	1	3.19216287164444E 16	Snrpb	0.287351	0.969	0.94	9.58539155837161E 12	Prkag2os1	6.56986	0.05	0.001	2.27654181832681E 07	Slc43a2	1.00579	0.431	0.216
	Snrpb	0.173856	0.898	0.881	1.35237601838946E 07	Papss1	0.247837	0.503	0.433	0.000102363	Tln1	0.269237	0.969	0.948	2.01002835751742E 36	Fst	5.28417	0.053	0.001	1.71695505110465E 57	Rab5c	0.477917	0.888	0.614	2.28643151377252E 06	Npr11	3.0563	0.34	0.05	4.133469800012E 15	Pfkp	1.00965	0.363	0.203	3.64673098276981E 16	Kif20a	2.50575	0.085	0.021	1.06137188080323E 11	Lrat	6.15482	0.05	0.001	2.31507199338701E 07	Abhd14b	0.975174	0.444	0.23
	Gas7	0.388152	0.358	0.278	1.43565465274191E 07	Atp6v1g1	0.125721	0.856	0.83	0.000105463	Schip11	0.891949	0.296	0.16	2.40013958006919E 36	Fmnl2	1.78209	0.347	0.122	4.29433805926328E 57	Rpsa2	0.288798	1	0.999	2.77393141157137E 06	Gm26684	5.43144	0.064	0.002	4.83310127469084E 15	Tagln2	0.374259	0.959	0.925	3.66067114279677E 16	Cox8a	0.226114	0.997	0.997	1.26702212193746E 11	Ndst4	6.15482	0.05	0.001	2.31507199338701E 07	Paqr8	1.28153	0.374	0.173
	Hic1	0.415026	0.465	0.396	1.48442795298554E 07	Id11	0.273708	0.721	0.697	0.000107441	Frrs1l	1.39248	0.159	0.062	2.86955975106751E 36	6330403K07Rik1	1.70532	0.351	0.123	4.79734532669444E 57	Aprt1	0.541896	0.928	0.638	6.03374363180736E 06	Bmp61	3.31205	0.277	0.034	4.96448706843881E 15	Stom	0.828375	0.475	0.311	4.03651679338103E 16	Anln	1.8629	0.119	0.04	1.82507605205946E 11	Nrap	5.83289	0.05	0.001	2.31507199338701E 07	Rps9	0.175213	1	1
	Loxl1	0.140116	0.971	0.968	1.5063293562901E 07	Dock1	0.224464	0.454	0.384	0.000110275	Bmpr2	0.423333	0.82	0.731	3.38489998651402E 36	Fendrr	1.82766	0.297	0.092	5.79586455067167E 57	Syf2	0.475757	0.915	0.639	6.52390528815422E 06	Acvrl11	2.42121	0.766	0.292	5.67975854666838E 15	Dusp8	1.08832	0.304	0.151	9.64654587423743E 16	Ccne2	1.69237	0.148	0.06	1.95851748227543E 11	Gm50136	6.15482	0.05	0.001	2.31507199338701E 07	Acot2	1.07995	0.434	0.223
	Tgm2	0.484988	0.34	0.267	1.79564018416915E 07	Dusp6	0.206041	0.54	0.463	0.000117431	Reps2	0.752805	0.388	0.238	3.61734668471107E 36	Rasd2	3.48528	0.099	0.01	1.30114052974491E 56	Selplg	2.08574	0.063	0.019	6.75018815074759E 06	Gbp4	5.11594	0.085	0.003	7.61215442945066E 15	Trabd2b	0.855353	0.434	0.265	1.01539823828079E 15	Tril	0.827032	0.435	0.305	2.31760805904415E 11	Specc1l	2.33956	0.95	0.395	2.37815014814742E 07	Cpeb4	1.13625	0.394	0.187
	Galnt7	0.658169	0.187	0.127	1.80477556344889E 07	Pmvk	0.257762	0.42	0.35	0.000119204	Hopx1	0.813067	0.324	0.182	5.91437567706565E 36	Ahnak1	0.648493	0.981	0.95	3.81265027843594E 56	Lpl	0.701628	0.337	0.204	6.91112668398961E 06	Apold1	5.89087	0.085	0.003	7.69669360748429E 15	Ier3	0.488576	0.896	0.829	1.17392279287619E 15	Dtl	1.04466	0.304	0.181	2.95441292563207E 11	Ccbe1	4.06736	0.25	0.022	2.94694049238117E 07	Gdpd1	1.27318	0.368	0.165
	Pnp	0.483111	0.435	0.366	2.01428274009201E 07	Casc3	0.168815	0.662	0.575	0.000120167	Casc31	0.463978	0.715	0.557	8.31222269284702E 36	Slc16a12	3.35817	0.084	0.007	9.95131900612481E 56	Tab2	0.375646	0.787	0.535	1.16514e-05	Inhbb1	5.11594	0.085	0.003	8.15723199724559E 15	Selenom	0.342421	0.938	0.897	1.27250516222693E 15	Ak2	0.603362	0.592	0.464	3.15417340364815E 11	Sema3d	4.87471	0.15	0.008	4.51028078033038E 07	Bbc3	1.2482	0.354	0.151
	Slc25a25	0.696436	0.291	0.227	2.64188476049696E 07	A930005H10Rik	0.389671	0.253	0.193	0.000123898	Gria3	0.543994	0.639	0.477	8.82291924217802E 36	Paqr6	1.65406	0.353	0.126	1.32977183137633E 55	Dctn3	0.537177	0.78	0.566	1.75677e-05	Lrrc3b	7.9233	0.021	0	8.17359916307267E 15	Sntb2	0.548116	0.753	0.626	1.30065246277651E 15	Fam111a	1.48569	0.162	0.069	3.155409203204E 11	Pparg	4.34746	0.15	0.008	5.33875671155001E 07	Fchsd2	1.14645	0.415	0.209
	Ypel3	0.267327	0.71	0.668	2.70345680293231E 07	Gphn	0.245903	0.478	0.409	0.000127215	Gm32849	1.11474	0.213	0.099	9.30675889595851E 36	Col15a1	4.19711	0.093	0.009	1.41022224088269E 55	Rpl221	0.361181	0.998	0.996	2.05352e-05	Gm13387	7.33833	0.021	0	8.26154055635136E 15	Pdzrn3	0.4719	0.8	0.689	1.4421103130332E 15	Pmf1	0.951646	0.3	0.176	3.19389257021089E 11	BC067074	4.05048	0.2	0.014	5.99980899208221E 07	Acaca	0.858331	0.551	0.345
	Serpina3g	1.02609	0.138	0.087	2.78893796098718E 07	Lama5	0.12358	0.609	0.515	0.000128983	Afap11	0.431628	0.75	0.589	9.94674211647421E 36	Tshz3	1.60272	0.399	0.157	1.44622231962699E 55	Txnrd1	0.459957	0.733	0.517	2.29611e-05	Gfi1b	7.33833	0.021	0	8.26154055635136E 15	Prss12	1.64702	0.193	0.067	1.50528712815845E 15	Mcm7	1.03097	0.403	0.277	3.38487310639345E 11	Adarb11	2.05746	0.95	0.356	7.48217938246066E 07	Foxo3	1.04605	0.421	0.216
	Igsf3	0.359659	0.48	0.404	2.86090969942597E 07	Hmgb3	0.25365	0.466	0.394	0.000134474	Sinhcaf1	0.680606	0.472	0.313	9.99277475231432E 36	Ntf31	2.51268	0.157	0.029	2.51954055692619E 55	Ptp4a21	0.522043	0.973	0.747	2.29785e-05	Ssu2	7.33833	0.021	0	8.26154055635136E 15	Pde10a	1.12467	0.354	0.203	1.54228777726413E 15	Dkc1	0.712909	0.49	0.362	3.38946691376455E 11	Angel1	4.21622	0.2	0.015	9.0673905274871E 07	Sptlc2	0.566606	0.792	0.619
	Plat	1.30471	0.109	0.064	3.43610344268194E 07	Rap2a1	0.116515	0.976	0.971	0.000140035	Fgf121	0.971552	0.249	0.125	1.11020216484204E 35	Csrp2	1.79074	0.441	0.195	7.35963853093063E 55	Tpm31	0.402984	0.991	0.819	2.80568e-05	Ceacam19	7.33833	0.021	0	8.26154055635136E 15	Rian	1.09768	0.302	0.15	1.73696453569525E 15	H1fx	0.670756	0.604	0.496	3.76310486401094E 11	Mir100hg	2.87471	0.3	0.032	1.09763801495816E 06	Adgrf5	0.42905	0.926	0.863
	Il4ra	0.720029	0.182	0.124	3.90158234598957E 07	Vim1	0.100548	1	0.999	0.000140631	Syne2	0.605592	0.581	0.423	1.38825627027475E 35	1700019D03Rik	4.50256	0.057	0.002	7.60101754520751E 55	S100a13	0.435119	0.897	0.624	2.85969e-05	Adamts18	7.33833	0.021	0	8.26154055635136E 15	Cttnbp2nl	0.809144	0.462	0.297	2.09211061506711E 15	Ska1	3.59321	0.045	0.004	3.790073095222E 11	Hs6st21	3.83289	0.2	0.015	1.11324471437938E 06	Txlng	0.842311	0.524	0.317
	Nav1	0.472591	0.273	0.202	4.19114724165145E 07	Pygm	0.22564	0.533	0.461	0.000150369	Slc7a81	1.02325	0.256	0.132	2.11994821382883E 35	C1ra	1.37758	0.516	0.252	1.86994619628417E 54	Ppia	0.281321	1	0.999	3.22588e-05	Myrip	7.33833	0.021	0	8.26154055635136E 15	Ltbp1	1.33935	0.238	0.1	2.13302572563929E 15	Nhp2	0.619831	0.594	0.477	4.25428126543675E 11	Tgm2	2.80118	0.4	0.055	1.28866349295304E 06	Coq8b	1.2595	0.317	0.115
	Trib1	0.64245	0.288	0.222	4.24017590435065E 07	Mrpl55	0.268715	0.407	0.337	0.000150376	Sh3glb11	0.314059	0.955	0.941	2.26949219453572E 35	Il17d	1.43808	0.491	0.233	4.9626487657512E 54	Mapk31	0.464345	0.894	0.625	6.42569e-05	AC113595.1	7.33833	0.021	0	8.26154055635136E 15	Dusp1	0.589658	0.885	0.807	2.22939147970713E 15	Rcsd1	0.662925	0.526	0.403	5.23558296209306E 11	Rap2a1	2.60023	0.95	0.501	1.30172489582705E 06	Epop	1.59121	0.275	0.086
	Crym	0.917072	0.079	0.041	5.21587310054306E 07	Dhrs4	0.225712	0.44	0.367	0.000152315	Atrx	0.366413	0.906	0.87	2.40161724420172E 35	Jph4	5.56763	0.047	0.001	5.31764522896318E 54	Abcf1	0.367558	0.885	0.613	6.88765e-05	Morc1	7.33833	0.021	0	8.26154055635136E 15	Lats2	0.607746	0.6	0.446	2.26174368034753E 15	Exo1	2.40621	0.075	0.017	5.40886188852326E 11	Fhl11	1.65512	1	0.949	1.33798038765811E 06	Rpl27a	0.17652	1	1
	Dnajb1	0.478278	0.437	0.361	5.4692626701666E 07	Glrx5	0.193713	0.514	0.437	0.000152844	Osbpl81	0.573757	0.532	0.369	3.0608177111434E 35	Timp21	0.581021	0.991	0.971	1.46925192935144E 53	Zfp706	0.423099	0.903	0.626	7.04073e-05	Tafa4	7.33833	0.021	0	8.26154055635136E 15	Lmna	0.264245	0.973	0.951	2.30713665697814E 15	Imp3	0.462597	0.797	0.711	5.87426558820095E 11	Ifi203	4.38928	0.15	0.008	1.34175040244086E 06	Aox3	1.73423	0.282	0.094
	Itm2b	0.104722	0.999	0.996	5.49092153039591E 07	Chd7	0.395192	0.287	0.226	0.000157363	Il16	1.116	0.213	0.1	5.33726223604254E 35	Pcsk6	3.58057	0.075	0.006	1.9751895219001E 53	Rps91	0.232213	1	1	7.48282e-05	Gm48772	7.33833	0.021	0	8.26154055635136E 15	Postn	1.16778	0.432	0.28	4.24918715993012E 15	Cep55	3.43175	0.046	0.004	6.02862380200851E 11	Itm2a	2.51509	0.55	0.102	1.40565315931104E 06	Yap1	1.11706	0.4	0.194
	Tpm1	0.129413	0.991	0.986	6.58753840570277E 07	Calm2	0.108251	0.974	0.974	0.000157365	Ktn1	0.517202	0.752	0.656	5.43592531013636E 35	P4ha2	2.23942	0.204	0.049	2.5850359358132E 53	Calm11	0.363091	1	0.995	8.34683e-05	Gm13842	7.33833	0.021	0	8.26154055635136E 15	Mark1	0.440158	0.841	0.717	4.28809037277144E 15	Mcm2	1.12322	0.248	0.134	6.79278335762847E 11	Ccr7	3.56986	0.15	0.008	1.48673282480273E 06	Lmo4	0.523363	0.883	0.835
	Snhg18	0.173962	0.889	0.863	7.63893996744536E 07	Mea1	0.28002	0.368	0.301	0.000167272	Selenof	0.251879	0.983	0.977	7.60289838700057E 35	Auts2	0.908395	0.869	0.737	3.18743037709035E 53	Arid1a	0.401791	0.751	0.522	8.40873e-05	Gm26971	7.33833	0.021	0	8.26154055635136E 15	Marveld1	0.56527	0.631	0.47	5.6088810560693E 15	Hist1h4i	1.57514	0.137	0.053	8.05728007509581E 11	Glb1l2	3.63126	0.25	0.023	1.67280817695241E 06	Pbld2	1.31001	0.343	0.144
	Gadd45g	0.643894	0.313	0.246	8.42527403331934E 07	Myo6	0.129296	0.727	0.631	0.000182593	Slc30a9	0.693613	0.409	0.256	7.65643898862627E 35	Tram2	1.93128	0.259	0.075	3.56279571345121E 53	Samsn1	2.53229	0.052	0.015	8.67733e-05	Gm33696	7.33833	0.021	0	8.26154055635136E 15	Zfpm2	0.451395	0.791	0.647	7.71620244457381E 15	Wdr12	0.877124	0.298	0.174	8.09389048261155E 11	Mansc4	4.01731	0.2	0.015	1.79323554385582E 06	Ang	0.700668	0.67	0.489
	Nsa2	0.161373	0.934	0.912	1.04244e-06	Psmg3	0.35664	0.282	0.222	0.000188574	Gm10115	0.683753	0.48	0.329	1.48822544778279E 34	Boc1	1.09507	0.682	0.418	3.73073649724965E 53	Dnaja2	0.478976	0.804	0.579	8.68381e-05	Ptprm1	3.248	0.511	0.118	9.04485548377814E 15	Sptbn1	0.279783	0.987	0.978	8.84512837434429E 15	Rad51	2.06584	0.087	0.023	8.18218910468592E 11	Serping11	2.19739	0.9	0.498	1.93121e-06	Nfat5	1.05183	0.5	0.317
	Gm12840	1.02131	0.066	0.033	1.11219928302458E 06	Slc3a21	0.155806	0.827	0.811	0.000190522	Ppic	0.253916	0.984	0.972	1.93112281467556E 34	A830012C17Rik	6.03624	0.041	0	4.69008774921781E 53	Cct7	0.435384	0.897	0.637	9.325e-05	Msx1	4.53098	0.106	0.005	9.0452370708731E 15	Shroom3	1.01678	0.342	0.189	1.19222160575775E 14	Kcnk2	0.903059	0.413	0.283	8.40593528311184E 11	Tmem1581	2.62708	0.55	0.106	2.12078669080527E 06	Mob3b	1.02509	0.424	0.216
	Ednrb	0.392105	0.327	0.253	1.17980659804755E 06	mt Nd1	0.104338	0.99	0.988	0.000191842	Maco1	0.583081	0.541	0.386	2.04013582680432E 34	Clec11a	2.50948	0.212	0.054	8.18726149456798E 53	Npc2	0.436466	0.991	0.899	0.000109749	Gimap9	3.20905	0.255	0.03	1.34188270704821E 14	Tcf7l1	0.566935	0.622	0.462	1.51713565868403E 14	Alyref	0.484539	0.718	0.61	8.50419422944598E 11	Tns11	1.9207	0.95	0.72	2.24290864098807E 06	App	0.272972	0.999	1
	Hoxa7	0.415305	0.338	0.265	1.18303e-06	Stx6	0.187915	0.54	0.461	0.000193278	Prr5l1	0.759699	0.385	0.237	2.9587909081699E 34	Podn	2.55825	0.162	0.032	1.16529556801744E 52	Plaur1	1.29862	0.119	0.053	0.000127339	Cyb561	4.14851	0.128	0.008	1.73234653338913E 14	Rgs5	1.33906	0.204	0.079	1.54217500951342E 14	Bmp2	0.696341	0.513	0.382	9.19755179542701E 11	Col18a11	2.63609	0.5	0.088	3.03393753747237E 06	Nrp1	0.445508	0.901	0.813
	Zim1	0.560206	0.137	0.086	1.28886e-06	Paip2	0.13551	0.869	0.852	0.000207053	Hivep31	0.336485	0.923	0.772	2.97478080985142E 34	Smoc2	3.48103	0.1	0.012	1.54733926745208E 52	Bax	0.416734	0.876	0.617	0.000129526	Tm4sf11	2.70965	0.553	0.136	1.84228524000959E 14	Calu	0.27737	0.987	0.976	1.77081972814437E 14	Dtymk	0.516609	0.737	0.643	1.11349824488395E 10	Ppm1k	3.12507	0.45	0.075	3.15716421750817E 06	Xdh	1.55784	0.273	0.086
	Dhrs3	0.5652	0.258	0.193	1.29302091608317E 06	Klhdc8b	0.203107	0.582	0.508	0.000217985	Ldlrad31	0.692336	0.418	0.267	4.28395873710495E 34	Ltbp3	0.956969	0.788	0.558	5.67150268705874E 52	Tram11	0.541988	0.555	0.389	0.000139305	B3gnt3	6.11594	0.043	0.001	2.16544690536022E 14	Timp3	0.406087	0.875	0.82	1.85742287887991E 14	Col2a1	1.22942	0.184	0.086	1.16516158808662E 10	Cp1	2.596	0.85	0.315	3.42751820116858E 06	Acox1	1.00199	0.472	0.273
	Rasd1	0.887825	0.123	0.076	1.45469125417341E 06	H2afj1	0.123655	0.858	0.843	0.00021947	Rgs3	0.556933	0.521	0.358	4.86886692853345E 34	Dclk11	1.8478	0.313	0.108	9.49550071265329E 52	Pten1	0.396127	0.919	0.635	0.000159091	Gm36028	6.11594	0.043	0.001	2.16544690536022E 14	Ece1	0.892693	0.329	0.174	1.99055531983364E 14	Aff2	1.36914	0.136	0.052	1.19253130646537E 10	Gpat3	5.15482	0.1	0.004	3.77096069183446E 06	Gstt2	0.964407	0.438	0.23
	Hmcn1	0.135623	0.941	0.932	1.93863153535161E 06	Hsbp1	0.116346	0.929	0.914	0.000219991	Sema5a	0.411244	0.822	0.676	6.73823386168036E 34	Rplp01	0.365705	1	0.999	1.17260831163017E 51	Phf20l11	0.284641	0.784	0.527	0.000203433	Dnah2os	5.75337	0.043	0.001	2.18848926877547E 14	Nkain4	0.980135	0.335	0.185	2.07593342893426E 14	Mpzl1	0.37582	0.838	0.829	1.57051029420028E 10	Cfap100	5.15482	0.1	0.004	3.77096069183446E 06	Rida	1.25083	0.341	0.144
	Smtnl2	0.275368	0.585	0.517	2.26437e-06	Eif3h1	0.117457	0.932	0.92	0.000229437	A330076H08Rik1	0.586752	0.582	0.43	8.17178051795234E 34	Serpinh11	0.524766	1	0.988	1.57364547431613E 51	Cct4	0.495162	0.888	0.64	0.000213393	Samd51	3.63789	0.17	0.014	2.59176944804794E 14	Mmp11	0.95261	0.357	0.203	2.20472188931783E 14	Mrto4	0.597422	0.539	0.415	1.62919334155372E 10	D630036H23Rik	5.15482	0.1	0.004	3.77096069183446E 06	Tcea3	0.743286	0.58	0.367
	Chpt1	0.223849	0.735	0.678	2.40378853228766E 06	Fam174a	0.183281	0.629	0.551	0.000230584	Pakap.1	0.342727	0.914	0.839	9.33485608243614E 34	Acan	5.71572	0.044	0.001	1.79205634908369E 51	Atp6v0d1	0.491242	0.724	0.522	0.000227575	Mmp151	3.88547	0.234	0.026	2.89559112371916E 14	S100a11	0.234886	0.998	0.994	3.66434676568409E 14	Anp32e	0.439843	0.789	0.694	1.76726479373755E 10	Fzd6	5.15482	0.1	0.004	3.77096069183446E 06	Trp53inp1	2.45215	0.18	0.022
	Cfh	0.294397	0.555	0.485	2.55546872524943E 06	Ndufa3	0.121426	0.897	0.878	0.000231854	AI838599	0.911684	0.306	0.174	9.49176790974427E 34	Hs3st3a1	2.549	0.141	0.025	3.16213812530288E 51	Wapl1	0.383397	0.71	0.5	0.000248009	Srgn1	2.52516	0.596	0.152	3.97936396587247E 14	Dkk3	0.339078	0.931	0.887	5.86061495485668E 14	Ldha	0.283457	0.982	0.937	2.12757175194787E 10	Susd4	5.03934	0.1	0.004	3.82882048902565E 06	Tmem243	0.393502	0.985	0.95
	Tmem204	0.262426	0.663	0.605	2.56366456646828E 06	Mical3	0.181324	0.753	0.674	0.000238573	Fads31	0.554248	0.511	0.345	1.21548800326258E 33	Gm10134	3.07037	0.101	0.012	4.23536979864966E 51	Elf1	0.470827	0.546	0.381	0.000269888	Gch1	3.78374	0.149	0.011	4.86776400628977E 14	Maff	0.610882	0.65	0.498	5.96823338681565E 14	Ifi30	0.636818	0.451	0.309	2.29357032207618E 10	Adrb3	5.03934	0.1	0.004	3.82882048902565E 06	Tvp23b	1.1574	0.338	0.137
	Slc29a1	0.42643	0.367	0.298	2.61174214286977E 06	Fabp3	0.2123	0.346	0.277	0.000247907	Fzd7	0.667123	0.429	0.277	1.32826180508021E 33	S100a4	2.29512	0.229	0.063	7.09285346950856E 51	Gm2a2	0.609637	0.411	0.275	0.000326561	Gm15902	5.33833	0.064	0.002	5.52295588383999E 14	F2r	0.532485	0.705	0.587	6.23916198985331E 14	Cdc45	2.07134	0.089	0.025	2.82706414622452E 10	Igfbp4	2.1617	0.95	0.724	5.23016e-06	Hspa5	0.419801	0.949	0.95
	Cerk	0.239063	0.614	0.547	2.6182e-06	Sh3pxd2b	0.180697	0.575	0.503	0.000274113	Eml41	0.47221	0.696	0.55	1.45595062759969E 33	Trnp1	5.8436	0.038	0	7.96760254773771E 51	Rtn3	0.340286	0.856	0.589	0.000382855	Arhgap25	4.5728	0.128	0.008	5.62491857060804E 14	Glipr2	0.536304	0.631	0.478	6.53163224614954E 14	Hmmr	3.3871	0.056	0.009	2.9031984522927E 10	Eepd1	3.73335	0.25	0.025	7.45006554277406E 06	Klf4	1.4037	0.582	0.446
	Gstt1	0.293613	0.59	0.516	2.77879349150192E 06	Ube2v2	0.175474	0.685	0.617	0.000276955	Mast41	0.408193	0.753	0.59	1.89573619993567E 33	Chrdl1	4.86719	0.05	0.002	3.46792351820118E 50	Csf2rb	2.52296	0.058	0.019	0.000520408	Ass11	4.66026	0.085	0.004	1.41205015916001E 13	Ehd2	0.443237	0.792	0.7	7.17394599943831E 14	Cox4i1	0.173364	0.998	0.999	3.04251248230399E 10	Nol3	3.02929	0.4	0.061	8.84742016074416E 06	Lrrk2	0.69295	0.636	0.432
	Rimklb	0.756453	0.108	0.064	2.98095377495963E 06	Pin1	0.197837	0.546	0.469	0.000277889	Zfp445	0.565803	0.549	0.389	1.91419822682483E 33	Il1r1	1.5674	0.346	0.129	4.30911410680648E 50	Vapa	0.543973	0.937	0.675	0.000532442	Jag11	2.98666	0.234	0.027	1.90714878704422E 13	Ssbp2	0.581818	0.636	0.493	7.8112446975929E 14	Cip2a	1.97628	0.089	0.025	3.16959770858376E 10	Mettl7a1	2.14982	0.7	0.174	9.93242408717611E 06	Prnp	0.366076	0.968	0.957
	Abca8a	0.124635	0.321	0.242	3.23651720430201E 06	Lacc1	0.457457	0.185	0.134	0.000320819	Rell11	0.609754	0.535	0.383	3.34474749001425E 33	Fmo1	1.45327	0.385	0.152	6.63287426316385E 50	Atp6v1a	0.510143	0.613	0.442	0.000548098	H2 Q7	3.80228	0.149	0.011	3.12377287455323E 13	2900026A02Rik	1.44199	0.189	0.069	8.45861834923663E 14	Fth1	0.197138	1	1	3.24437656435564E 10	Wscd21	2.63824	0.55	0.115	1.03222e-05	Rab33b	1.41678	0.311	0.122
	Plac8	0.546234	0.302	0.239	3.25417179530882E 06	Dnajc15	0.209886	0.462	0.389	0.000327156	Gm269031	0.800565	0.328	0.191	3.4952006668424E 33	Sobp	1.98244	0.234	0.066	7.4878960145773E 50	Psenen	0.467934	0.885	0.635	0.000690815	BC0285281	2.55191	0.638	0.198	3.21758345889946E 13	Nkd1	0.412472	0.792	0.664	8.57186286688643E 14	Pabpc1	0.268902	0.99	0.976	3.85836836725631E 10	Atp9a	2.84194	0.35	0.048	1.59179e-05	Pts	1.34403	0.307	0.115
	H1fx	0.412579	0.422	0.354	3.95616492343926E 06	Dnajc19	0.179558	0.599	0.524	0.000335171	Stard131	0.529863	0.578	0.42	3.63382793535636E 33	Ogn1	0.861292	0.928	0.853	8.64697367694931E 50	Ywhah	0.484166	0.93	0.664	0.00069645	Ntrk21	2.68012	0.277	0.037	3.40450162182562E 13	Ackr3	1.65573	0.185	0.067	1.01911212384746E 13	Syce2	1.24941	0.163	0.072	4.10414103440661E 10	Grap2	4.93243	0.1	0.004	1.93782e-05	Pdk2	1.58913	0.261	0.079
	Isoc1	0.17804	0.87	0.835	4.84162196047072E 06	Txndc9	0.199445	0.536	0.461	0.000338667	Ugdh1	0.457871	0.757	0.611	5.0586355005721E 33	Itgb81	2.40548	0.153	0.03	1.75426454604522E 49	Lsm121	0.515221	0.793	0.593	0.000739201	St3gal61	3.0124	0.298	0.043	3.49957965886938E 13	Prkcq	1.9805	0.155	0.047	1.10723112972868E 13	Nop56	0.675045	0.574	0.472	4.1147681711639E 10	Olfr1033	4.34746	0.1	0.004	1.99328e-05	Smim1	0.91888	0.408	0.201
	Gng5	0.131987	0.967	0.935	5.04490167875493E 06	Lxn	0.200718	0.559	0.482	0.000343911	4932438A13Rik	0.573664	0.551	0.398	5.37936452259171E 33	Igfbp41	0.689529	0.982	0.987	1.96900998420498E 49	Prr13	0.778978	0.429	0.308	0.000748168	Cav11	1.87259	0.872	0.377	3.66726055553259E 13	Msrb3	0.467169	0.696	0.547	1.23362103308331E 13	Depdc1a	3.42329	0.048	0.006	4.32130652217161E 10	Iqgap2	2.86942	0.35	0.048	2.24354e-05	Ces1d	0.411431	0.97	0.928
	Polr1d	0.211693	0.748	0.711	5.23092901875109E 06	Hacd1	0.22647	0.522	0.453	0.000347676	Gnai11	0.540215	0.576	0.419	7.00009091845585E 33	Rpl13a1	0.32225	1	0.999	3.38290244281603E 49	Lamtor1	0.467525	0.84	0.614	0.000803543	Cabp1	5.1367	0.064	0.002	4.82623702707838E 13	Kcnq4	1.03689	0.284	0.141	1.36081571956717E 13	Polr2e	0.455797	0.711	0.583	4.4809529907626E 10	Vcan1	1.91769	1	0.646	2.39682e-05	Cyfip2	1.50362	0.278	0.094
	Usp29	0.935491	0.064	0.032	5.36796988201279E 06	Tbx4	0.167123	0.796	0.74	0.000353297	Ltbp1	0.578088	0.514	0.354	7.62109944688177E 33	Sfr1	0.690496	0.943	0.869	5.36606560640748E 49	Rilpl2	0.890933	0.342	0.232	0.000865709	Kcnn4	5.16841	0.064	0.002	4.93890570896086E 13	Ntrk3	1.05559	0.328	0.183	1.82890913875427E 13	Rcl1	0.959004	0.262	0.149	5.44471038758751E 10	Adamts1	2.17953	0.95	0.436	2.40125e-05	Runx1	0.814718	0.573	0.374
	Rnf122	0.428409	0.299	0.231	5.57601622876516E 06	Rasl12	0.258205	0.464	0.397	0.000355848	Echdc1	0.792769	0.324	0.188	8.44481704327255E 33	Ier21	0.837863	0.888	0.72	9.06094845669927E 49	Cdc42ep3	0.54673	0.378	0.247	0.000914295	Skap1	4.45081	0.085	0.004	4.99752581955115E 13	Dpysl2	0.387244	0.861	0.775	1.86568978521913E 13	Mxd3	2.25959	0.072	0.017	6.26207995692917E 10	Nav21	2.72747	0.65	0.177	2.46287e-05	Slc16a7	0.838616	0.502	0.281
	Gata6	0.589795	0.158	0.106	8.91506060560619E 06	Ddah1	0.369636	0.235	0.179	0.000357319	Zfp6081	0.574863	0.519	0.365	8.50900299058875E 33	Rpl121	0.354417	0.999	0.997	9.78137268633059E 49	Zfas11	0.302703	0.84	0.575	0.000970257	Icos	4.75337	0.064	0.002	5.08789540201006E 13	Cys1	1.09386	0.309	0.168	2.10473920381863E 13	Tmem176a	0.36297	0.872	0.761	6.35583956510205E 10	Dpysl31	2.49285	0.6	0.135	2.70693e-05	Map1lc3b	0.462073	0.879	0.813
	Bcl2l11	0.319908	0.456	0.385	9.17790284922511E 06	Fblim1	0.131742	0.846	0.767	0.000373023	Dennd1b1	0.685744	0.477	0.329	8.99506838877638E 33	Pycr1	2.16342	0.174	0.039	1.77260622088713E 48	Degs11	0.335664	0.721	0.513	0.000977642	Cd8b1	5.66848	0.085	0.004	1.28154168108961E 12	Ubb	0.175671	1	0.999	2.43832222485336E 13	Gar1	0.629351	0.465	0.331	6.72562251746355E 10	Fat41	2.10606	0.7	0.186	2.82817e-05	Col4a5	1.07764	0.386	0.187
	Park7	0.138585	0.931	0.906	9.22751404640305E 06	Sgta	0.225839	0.508	0.439	0.00037623	Ubr5	0.470637	0.694	0.559	1.18968437299664E 32	Sema3d1	2.02348	0.256	0.079	1.99760113068014E 48	Ifrd1	0.335311	0.883	0.608	0.00110298	H2 M31	3.76848	0.149	0.012	1.82336786023483E 12	Syne1	0.511966	0.574	0.412	2.63457193601678E 13	Top1	0.28291	0.983	0.963	7.26800841977462E 10	Rab27b	4.29684	0.15	0.01	3.21138e-05	Dnajb4	0.877595	0.58	0.403
	Spry1	0.339658	0.325	0.254	9.38026818627189E 06	Top1	0.12034	0.938	0.922	0.000382452	Tmem165	0.463368	0.696	0.554	1.33980396868936E 32	Cavin3	0.815919	0.835	0.637	2.47023606688683E 48	Cycs	0.453229	0.861	0.631	0.0019063	Pik3r31	2.80539	0.34	0.057	1.88146917198064E 12	Panx1	0.86825	0.354	0.206	4.00118670155999E 13	Efcc1	1.28757	0.163	0.073	7.38076852184918E 10	Pou3f1	4.20062	0.15	0.01	3.3034e-05	Sgpp2	0.948106	0.474	0.281
	Arid5a	0.570317	0.219	0.16	9.62308065136801E 06	Tomm71	0.113241	0.911	0.903	0.00039156	Fbxl71	0.594653	0.523	0.366	1.58100839229487E 32	Gm50841	2.21105	0.184	0.044	5.08128081669814E 48	Atp6v0e	0.406725	0.96	0.681	0.00193478	Themis	6.33833	0.043	0.001	2.10002168742609E 12	Wipi1	0.512217	0.686	0.538	4.10851511878971E 13	Psma1	0.357175	0.887	0.827	8.54244925019254E 10	Galns	3.436	0.35	0.051	3.4563e-05	Cd302	1.92497	0.229	0.058
	Blvrb	0.19601	0.705	0.637	1.05326e-05	Klhl5	0.248554	0.397	0.327	0.000402976	Trim35	0.358375	0.864	0.759	1.65026505674824E 32	Atf51	1.43815	0.519	0.272	6.73297763279993E 48	Nfam1	2.80891	0.054	0.018	0.00244787	Tmem132d	5.9233	0.043	0.001	2.17020330264336E 12	Myocd	0.909197	0.388	0.239	4.46956872314162E 13	Hnrnpf	0.280388	0.977	0.956	8.80907356779354E 10	Ppp1r14a1	1.74342	1	0.645	3.58346e-05	Dbt	1.9408	0.228	0.058
	Gm17056	0.561962	0.147	0.097	1.3014e-05	Atp5k	0.115057	0.944	0.924	0.000404774	Kidins220	0.594114	0.554	0.405	1.77544762408247E 32	Pik3ip1	2.41331	0.15	0.03	7.88983070799473E 48	Rps251	0.294907	1	0.999	0.00261181	Lsmem2	5.9233	0.043	0.001	2.17020330264336E 12	Ttll7	0.767789	0.424	0.265	4.7043722494488E 13	Bub1b	1.94588	0.094	0.029	9.02010777376859E 10	Fmo21	1.63253	0.95	0.364	3.66519e-05	Rabgap1l	0.9693	0.464	0.259
	Gata5	0.327332	0.521	0.457	1.441e-05	Tst	0.254127	0.45	0.383	0.000443958	Dock10	0.746344	0.37	0.23	2.04287948185511E 32	Prr16	2.20289	0.187	0.045	9.89315812328079E 48	Tob22	0.341082	0.555	0.384	0.00297688	Armc3	5.46386	0.043	0.001	2.1906900130098E 12	Bet1l	0.517925	0.621	0.464	5.1160603322987E 13	Fras1	1.22403	0.168	0.077	9.29954612283753E 10	Nuak1	2.76939	0.4	0.065	4.43733e-05	Serpinf1	0.982053	0.444	0.237
	Mtch1	0.122079	0.96	0.954	1.4659e-05	Slc25a11	0.186389	0.527	0.456	0.000445091	Dennd6a	0.457207	0.625	0.453	2.81803138005195E 32	Aldh18a1	1.76291	0.246	0.073	1.17062503025136E 47	Nme1	0.464629	0.937	0.669	0.00345426	Chrm2	5.75337	0.043	0.001	2.1906900130098E 12	Crispld2	1.40442	0.187	0.07	5.67122706511484E 13	Fbl	0.473828	0.716	0.625	1.02065346629189E 09	Tiam11	3.55491	0.25	0.027	4.86774e-05	Bckdha	1.27875	0.295	0.108
	Sms	0.331195	0.487	0.42	1.57266e-05	Pop7	0.360945	0.269	0.211	0.000508439	Mapt1	0.765612	0.315	0.181	3.95307069613342E 32	B830012L14Rik	4.1813	0.057	0.003	1.17911917082949E 47	Nasp	0.407337	0.613	0.441	0.00359541	Jup2	2.03913	0.787	0.325	2.42363458061325E 12	Phldb2	0.388496	0.886	0.854	6.10794997702324E 13	Ssb	0.259375	0.979	0.96	1.03755562525428E 09	Dcx	3.86942	0.2	0.018	6.87822e-05	Adk	0.370977	0.957	0.935
	Itgb8	0.875484	0.064	0.032	1.69761e-05	Bin1	0.285334	0.384	0.321	0.000516657	Bmp2k1	0.67144	0.418	0.272	5.0756304743247E 32	Cd551	1.86086	0.309	0.111	1.28011826627082E 47	Chmp3	0.478809	0.735	0.551	0.0039673	Afap1l12	2.15812	0.723	0.245	3.20825671358833E 12	Srgap1	0.545113	0.623	0.473	6.69180015564304E 13	Rnaseh2c	0.520955	0.698	0.594	1.05928643749163E 09	Lrrtm3	4.93243	0.1	0.005	7.81468e-05	Hip1r	0.865161	0.5	0.302
	Rassf1	0.344733	0.417	0.347	1.791e-05	Zfp637	0.22176	0.447	0.377	0.00051906	Pgm5	0.461709	0.643	0.475	5.64041497375035E 32	Kif1a	4.94314	0.047	0.002	1.67363489708329E 47	Mdh2	0.440356	0.897	0.641	0.00433805	H2 K12	2.61923	0.596	0.179	4.40618347170559E 12	Spag9	0.349572	0.898	0.855	6.79256301598902E 13	Cct7	0.349907	0.879	0.801	1.10454133160163E 09	Gimap3	4.41785	0.1	0.005	8.12923e-05	Oaz2	0.483114	0.775	0.612
	Ptms	0.119963	0.998	0.996	1.91009e-05	Vps4a	0.239193	0.407	0.339	0.000558862	Tmem38b1	0.560524	0.514	0.359	5.85871465956719E 32	Mmp21	0.584758	0.976	0.954	2.19113155679088E 47	Msr1	4.17526	0.02	0.003	0.00468909	Cav21	2.50861	0.468	0.106	6.06531672258246E 12	Ppp1r12c	0.589875	0.564	0.405	6.83246111704771E 13	Hspa8	0.206259	0.999	0.999	1.20815830395671E 09	Gm12122	4.09592	0.1	0.005	8.34558e-05	Rpl10a	0.223872	1	0.993
	Col13a1	0.141032	0.94	0.88	2.37387e-05	Zfp5801	0.229674	0.452	0.385	0.000590576	Shisa3	0.640185	0.409	0.258	6.8759249532503E 32	Ifitm31	0.803132	0.934	0.9	2.40710880047733E 47	Grina1	0.73313	0.256	0.161	0.0047542	Foxf12	2.37058	0.681	0.265	6.44903949453333E 12	Tubb2b	1.24644	0.274	0.139	7.08291721474012E 13	Mybl2	2.44162	0.057	0.01	1.21475149781674E 09	Synm1	3.1479	0.35	0.053	8.67713e-05	Pcca	1.59881	0.264	0.086
	Pear1	0.6595	0.146	0.098	2.52178e-05	Polr2i	0.179227	0.718	0.661	0.00061141	Cpt1a	0.533073	0.593	0.447	7.19739414980448E 32	C1qtnf7	0.971314	0.744	0.508	2.92955969931779E 47	Ptma1	0.204937	1	1	0.00554188	Atp8b11	3.28522	0.191	0.02	9.57679573240771E 12	Prkg1	0.80026	0.414	0.261	7.91300962059697E 13	Fbln1	0.339284	0.871	0.838	1.40525090587996E 09	Mrc21	2.04978	0.85	0.332	8.75115e-05	Cept1	1.17573	0.358	0.165
	H2afv	0.178108	0.884	0.865	2.58185e-05	Adarb11	0.121677	0.855	0.754	0.000625095	Map3k201	0.421252	0.754	0.608	7.74119469078628E 32	Lama4	0.720798	0.888	0.741	2.98168461249852E 47	Rac1	0.453881	0.993	0.845	0.00581796	Arhgap31	2.13805	0.702	0.25	9.63739715522952E 12	Rassf8	0.735126	0.424	0.27	8.16957307507598E 13	Cotl1	0.676961	0.434	0.302	1.42063658548094E 09	A630023P12Rik	6.73978	0.05	0.001	0.000103335	Stard3	1.23793	0.298	0.108
	Gjc2	0.980346	0.071	0.038	2.70299e-05	Prdx6	0.113723	0.869	0.849	0.000653945	Elmo11	0.493541	0.588	0.427	8.1067482680234E 32	Kcnk1	4.20617	0.056	0.003	7.36900068129909E 47	Midn1	0.299645	0.706	0.502	0.00681981	Cmtm8	3.45569	0.149	0.012	1.01331574750353E 11	Ecm2	1.46718	0.182	0.068	8.41270081011296E 13	Pimreg	3.50575	0.044	0.005	1.43188358285001E 09	Gm33699	6.73978	0.05	0.001	0.000103335	Fitm2	1.19964	0.322	0.129
	Cish	0.512961	0.24	0.181	2.89605e-05	Ilf2	0.210728	0.553	0.484	0.00065705	Cacna2d1	0.50261	0.675	0.533	8.14407411568532E 32	Rims1	4.47365	0.051	0.002	8.01403024503425E 47	Zc3h15	0.420605	0.899	0.622	0.00713028	Scarb11	2.79401	0.362	0.067	1.17067466016776E 11	P3h1	0.551831	0.632	0.491	1.02665805157071E 12	Trip13	1.45875	0.128	0.05	1.64736919047083E 09	Rxrg	6.15482	0.05	0.001	0.000107312	Tmprss4	0.904929	0.413	0.201
	Tnk2	0.329747	0.441	0.373	3.14996e-05	Pdcd5	0.138182	0.865	0.846	0.000691853	Uaca	0.590221	0.5	0.345	8.82786366560615E 32	Gm17167	3.55457	0.071	0.006	1.06431463119701E 46	Jmjd1c	0.140306	0.858	0.566	0.00766948	Ceacam1	3.8789	0.128	0.009	1.17817855179078E 11	Fxyd1	0.497997	0.663	0.525	1.10901391495995E 12	Uba52	0.39486	0.82	0.697	1.65998233635354E 09	Gm13270	6.15482	0.05	0.001	0.000107312	Slc6a9	2.40992	0.184	0.029
	Acbd6	0.244186	0.598	0.534	3.53427e-05	Ccdc86	0.385055	0.215	0.162	0.000705613	Nr2f2	0.252957	0.975	0.953	9.58543819719852E 32	Ephx1	2.30571	0.166	0.037	1.19796396737413E 46	Fau1	0.248838	1	0.999	0.00770715	Plcl11	3.74248	0.17	0.016	1.26007048872242E 11	Myl12b	0.283631	0.975	0.958	1.2201495607504E 12	U2af1	0.368493	0.854	0.774	1.74381984435469E 09	Pjvk	6.15482	0.05	0.001	0.000107312	Pdzk1ip1	0.693032	0.591	0.381
	Mrpl52	0.124371	0.921	0.905	3.66841e-05	Tmem100	0.304197	0.412	0.35	0.000706122	Tgfb1i11	0.298633	0.91	0.83	1.06731779950997E 31	Fgf9	6.2457	0.038	0.001	1.46634269870098E 46	Yy1	0.313529	0.852	0.589	0.00779326	Crybg32	2.20639	0.511	0.124	1.27151380944231E 11	P4ha2	1.0083	0.3	0.161	1.36157264633189E 12	Rps27l	0.248098	0.988	0.973	2.11467648200847E 09	Olfr455	6.15482	0.05	0.001	0.000107312	Vamp8	0.317927	0.987	0.971
	Zfas1	0.2803	0.622	0.579	3.78322e-05	S1pr3	0.233268	0.44	0.369	0.0007362	Cemip	0.738982	0.365	0.224	1.10194202920716E 31	Oat	0.792223	0.854	0.705	1.93807101744491E 46	Rps62	0.302231	0.998	0.997	0.00819672	Tmem1002	2.03198	0.851	0.366	1.32217108590601E 11	Otud1	0.618336	0.634	0.507	1.68635910994257E 12	Arhgdib	1.09197	0.218	0.114	2.19559268559077E 09	Gm26728	6.15482	0.05	0.001	0.000107312	Bag3	1.17372	0.38	0.187
	Ctnna2	1.59084	0.023	0.007	4.27643e-05	Stard9	0.18563	0.706	0.628	0.000741972	Fzd41	0.567596	0.525	0.371	1.20896132327645E 31	Rabac11	0.604281	0.929	0.831	2.98119067219235E 46	Atp6v1f1	0.557	0.962	0.709	0.0082699	Sgip1	4.3908	0.106	0.007	1.33156388219691E 11	Capn6	0.979633	0.345	0.203	1.78449573626791E 12	Slfn9	2.01343	0.102	0.035	2.38042399496003E 09	Dlg2	6.15482	0.05	0.001	0.000107312	AC149090.1	0.735864	0.686	0.511
	Spata13	0.820939	0.093	0.055	4.34069e-05	Gm43050	0.242682	0.447	0.38	0.000746381	Dcun1d4	0.775887	0.322	0.189	1.24435203842983E 31	Peg31	0.927116	0.896	0.787	3.788220463949E 46	Ccrl2	1.96658	0.103	0.05	0.0085088	Dgkh1	2.38297	0.532	0.138	1.36860636942112E 11	Smtn	0.412681	0.809	0.693	1.83133549177804E 12	Snu13	0.314186	0.934	0.878	2.49917036128175E 09	Tsnaxip1	6.15482	0.05	0.001	0.000107312	Adam19	0.8766	0.457	0.252
	Cirbp	0.177656	0.843	0.806	4.38582e-05	Smap2	0.288085	0.344	0.282	0.000747692	Sbf2	0.516283	0.565	0.414	1.31047994641187E 31	Kdelr31	0.976759	0.719	0.478	4.07788080264549E 46	Stk381	0.470757	0.544	0.398	0.00871377	Adgrl21	2.13656	0.83	0.375	1.66243776530165E 11	Tubb4a	0.92216	0.313	0.171	2.09345236769563E 12	Gfra1	1.78586	0.089	0.027	2.95124330930871E 09	Gpr83	6.15482	0.05	0.001	0.000107312	Rilp	1.70872	0.243	0.072
	Egr2	1.00872	0.056	0.027	4.7856e-05	Acadsb	0.110826	0.883	0.823	0.000754479	Lpp	0.325894	0.901	0.855	1.48673291653895E 31	Fcgrt1	0.848606	0.797	0.621	4.43632833646614E 46	Khdrbs1	0.460787	0.935	0.673	0.00930827	Tbx31	2.27646	0.745	0.302	1.74334958446937E 11	Serping1	0.569288	0.553	0.405	2.40740016431897E 12	Adh1	0.643251	0.305	0.185	3.07063406710467E 09	Gm47112	6.15482	0.05	0.001	0.000107312	2900097C17Rik	0.743815	0.553	0.36
	Zfp185	0.692592	0.112	0.07	4.85286e-05	Hoxa51	0.129958	0.783	0.711	0.000757575	Dpy19l3	0.825879	0.3	0.171	2.64878621659611E 31	Pcdh9	2.51165	0.131	0.024	6.46593709495199E 46	Tomm22	0.426907	0.858	0.632	0.00965162	Fam181b1	3.98078	0.128	0.009	1.7808198210532E 11	St6gal1	0.864072	0.342	0.198	3.17394761894482E 12	Pebp1	0.230019	0.978	0.968	3.12591150814862E 09	Cd300lg	6.15482	0.05	0.001	0.000107312	Itm2c	0.61337	0.627	0.439
	Bhlhe40	0.555891	0.217	0.161	5.22536e-05	Aldh9a1	0.263176	0.352	0.287	0.000778761	Sipa1l2	0.658043	0.416	0.268	2.88657449040374E 31	Trabd2b1	1.00547	0.741	0.517	7.49074628205287E 46	Hnrnpul21	0.320661	0.901	0.625	0.010115	Itga21	2.21824	0.532	0.136	2.34334853391414E 11	B3gnt2	0.659947	0.411	0.257	4.36852467980054E 12	Polr1d	0.30343	0.941	0.883	3.53459543123789E 09	Cd300e	6.15482	0.05	0.001	0.000107312	Chpt1	0.685387	0.632	0.453
	Dact3	0.265505	0.602	0.544	5.31541e-05	Bola3	0.200725	0.523	0.456	0.000801055	2610507B11Rik	0.561222	0.555	0.406	3.10984520179493E 31	Cables1	2.21563	0.169	0.039	1.23820906674083E 45	Gpsm3	0.858818	0.245	0.156	0.0106432	Filip1l2	2.21381	0.596	0.176	4.91764940723022E 11	Gypc	0.522072	0.656	0.515	4.3694647346918E 12	Spon1	1.11645	0.157	0.07	3.54146028953012E 09	Fam110c	6.15482	0.05	0.001	0.000107312	Fam214a	1.63503	0.244	0.072
	Notch3	0.499648	0.162	0.111	5.58788e-05	1700025G04Rik1	0.164361	0.65	0.577	0.000816476	Sh3pxd2a	0.401042	0.784	0.69	3.1893713163471E 31	Abhd8	1.70535	0.303	0.11	1.7020869315349E 45	Rpl27	0.281656	1	0.997	0.0109449	Lratd2	3.7363	0.128	0.01	5.15603625159142E 11	Opcml	0.75149	0.453	0.31	4.45846173278188E 12	Vstm4	0.876778	0.324	0.206	3.65652782531475E 09	Fam83f	6.15482	0.05	0.001	0.000107312	Adora2b	0.797292	0.48	0.281
	Snu13	0.173583	0.803	0.769	5.68432e-05	Camk1g	0.310719	0.351	0.288	0.000849238	Rbm5	0.422771	0.735	0.626	4.77178498237847E 31	Rarb	3.89874	0.062	0.004	2.33771793414747E 45	Fcgr3	2.47207	0.061	0.023	0.0109703	Fbln21	2.15667	0.34	0.06	6.15638562387579E 11	Meis1	0.497334	0.733	0.6	5.22412033230325E 12	Nusap1	2.97523	0.061	0.013	3.73052664536906E 09	Dnd1	6.15482	0.05	0.001	0.000107312	Ogt	0.765419	0.522	0.309
	Klf13	0.247609	0.727	0.693	7.66712e-05	Ppp1r14b	0.16076	0.803	0.785	0.000867937	Vangl1	0.897846	0.282	0.159	1.15837010502579E 30	Cyp51	1.95726	0.246	0.077	2.74217285056318E 45	Eif3j1	0.495783	0.701	0.524	0.0118081	Piezo21	2.49464	0.574	0.171	6.84043358993387E 11	Pmp22	0.304777	0.942	0.905	5.61450321811989E 12	Cenph	1.5679	0.118	0.045	4.16661591734072E 09	Asgr1	6.15482	0.05	0.001	0.000107312	5830428M24Rik	1.80337	0.232	0.065
	Ctdsp2	0.174176	0.823	0.811	7.75812e-05	Arrb1	0.189407	0.546	0.471	0.00088812	Ncam11	0.892251	0.252	0.134	1.16638887705733E 30	Cgref1	4.9862	0.044	0.001	8.11054505468688E 45	Mrps331	0.403555	0.816	0.608	0.0130092	Rcsd11	2.58345	0.319	0.054	7.0970433722144E 11	Loxl3	0.830905	0.405	0.261	5.62567367792946E 12	Tfrc	1.34149	0.143	0.061	4.59538775997849E 09	Myl10	6.15482	0.05	0.001	0.000107312	Acot1	0.382918	0.927	0.878
	Eif3m	0.182623	0.792	0.761	8.14526e-05	Dock4	0.139122	0.871	0.787	0.000893445	St71	0.53809	0.524	0.367	1.23780704498661E 30	Anxa5	0.545016	0.974	0.916	1.29898725622004E 44	Anxa12	0.366859	0.627	0.439	0.0135155	Gm38563	6.49034	0.043	0.001	8.41203564143315E 11	Ddah2	0.270162	0.943	0.927	5.6392111629299E 12	Aard	0.459503	0.763	0.723	5.86730947533516E 09	Zfp345	6.15482	0.05	0.001	0.000107312	Limk2	1.44906	0.278	0.101
	Socs2	0.159937	0.877	0.862	8.15946e-05	Rpp21	0.24301	0.422	0.356	0.000898691	Khdrbs31	0.368469	0.799	0.642	1.47052522185053E 30	Batf3	3.6742	0.065	0.005	1.37736343654351E 44	Nars	0.437497	0.879	0.634	0.0152699	Sp100	4.68298	0.106	0.007	8.6273359121471E 11	Pdlim2	0.475492	0.662	0.542	6.14155161727468E 12	Runx2	1.85805	0.084	0.024	6.51286928903531E 09	Slc7a3	5.83289	0.05	0.001	0.000108672	Slc27a1	3.37132	0.145	0.007
	Rbp1	0.102065	0.997	0.994	8.96119e-05	Dtnbp1	0.225346	0.453	0.385	0.000898876	Stox21	0.540431	0.58	0.433	1.52731324817451E 30	Mtus2	2.69446	0.118	0.02	2.10082068802853E 44	Ets11	0.893142	0.404	0.296	0.0153906	Pde3a1	2.51908	0.617	0.206	8.71490066525652E 11	Svil	0.401789	0.818	0.767	7.24813264282756E 12	Sod1	0.330856	0.892	0.817	6.72309860694111E 09	Gm29325	5.34746	0.05	0.001	0.000108672	Mgat1	1.28828	0.314	0.129
	Dnajb4	0.254233	0.682	0.642	8.98626e-05	Mrpl13	0.193446	0.594	0.525	0.000934629	Prkg21	0.651546	0.395	0.251	1.71246384079536E 30	Lrrc32	2.83024	0.109	0.017	2.63337953260928E 44	Tspo	0.30537	0.973	0.679	0.0166302	Gm30648	5.46386	0.043	0.001	8.77470388073977E 11	Capn2	0.456511	0.773	0.689	8.19612623909642E 12	Chchd2	0.156879	0.998	0.998	6.80688486728501E 09	Myoz2	4.83289	0.05	0.001	0.000110048	H13	0.827811	0.475	0.281
	Agtr1b	0.905277	0.06	0.031	9.13326e-05	2010204K13Rik	0.368725	0.243	0.188	0.000952307	Dbn1	0.529222	0.548	0.393	1.8183709826695E 30	Icam1	2.07356	0.234	0.072	5.04755661326383E 44	Fcrls	4.26926	0.016	0.002	0.0193112	Txk	4.45081	0.085	0.004	9.67015252878086E 11	Ube2e2	0.446494	0.741	0.618	8.27512609215634E 12	Hgf	1.44531	0.146	0.064	6.81315024507201E 09	Arfgef2	2.31223	0.55	0.121	0.000116379	Mocs1	1.69813	0.24	0.072
	Dpep1	0.247211	0.614	0.558	0.000105738	Slc36a21	0.154615	0.662	0.584	0.00107139	Dse	0.580474	0.536	0.393	1.93595875354997E 30	Ddr21	0.918716	0.722	0.473	6.91108690244647E 44	Lsm4	0.35469	0.874	0.631	0.022223	Slc38a1	3.45569	0.149	0.013	1.27393975687182E 10	Nrcam	0.444781	0.761	0.636	8.35187650612584E 12	Hist1h3c	2.10521	0.078	0.021	6.86545362031987E 09	Limd1	2.15569	0.85	0.424	0.000128474	Dhrs3	0.670464	0.609	0.424
	Hoxb6	0.671363	0.186	0.135	0.00010882	Phactr3	0.266139	0.332	0.267	0.00108029	Zmynd11	0.334132	0.885	0.827	2.50059531532904E 30	Adgrd1	2.76256	0.112	0.018	9.37846349771527E 44	Banf1	0.439198	0.892	0.667	0.0237227	Parp14	2.97808	0.234	0.031	1.45347720821744E 10	Fhod3	1.74869	0.128	0.035	9.07053374497942E 12	Psat1	1.06569	0.228	0.127	7.76033243809028E 09	Slc1a41	2.36598	0.55	0.123	0.00018662	Tmem154	1.93989	0.203	0.043
	Cd40	0.303341	0.493	0.428	0.00011095	Bmper	0.127722	0.512	0.429	0.00109323	Nap1l11	0.236409	0.984	0.973	2.64249951401993E 30	Thsd4	3.05417	0.097	0.013	1.07309511096344E 43	Ap2m1	0.407438	0.874	0.636	0.0242987	Ldlrad41	2.92994	0.277	0.043	2.25049468035937E 10	Smtnl2	0.647937	0.502	0.357	9.27296060426205E 12	Lmo2	1.98492	0.075	0.02	7.78916841992512E 09	C8g	4.47675	0.15	0.011	0.000186725	C1galt1c1	0.997401	0.411	0.216
	Bcas3	0.422124	0.398	0.338	0.000115258	Atp5g1	0.102661	0.952	0.935	0.00112911	Tchh1	0.596482	0.439	0.291	3.34513998378768E 30	Serping11	0.513745	0.981	0.944	1.76797410735518E 43	Ube2k	0.412192	0.881	0.642	0.024382	Asap21	2.48783	0.362	0.071	2.44172882725272E 10	Bmp4	0.501685	0.781	0.712	9.4330081586841E 12	Cct2	0.297084	0.945	0.908	7.79281502438917E 09	Chst81	3.5941	0.2	0.019	0.000216782	Ak1	1.45523	0.27	0.094
	Fmo2	0.175605	0.846	0.794	0.000118081	Naa38	0.189976	0.558	0.487	0.00113152	Chsy3	0.601951	0.457	0.309	3.44359507761421E 30	Islr1	0.836316	0.828	0.646	1.89696805383796E 43	Nupr12	0.165973	0.755	0.522	0.0256303	Sipa12	2.20083	0.489	0.123	2.52513310883082E 10	Ldlrad4	0.678501	0.47	0.322	1.03180162791613E 11	Brca1	1.94993	0.078	0.021	7.87349467261701E 09	Il16	4.06736	0.15	0.011	0.000218655	Creb3l1	1.27527	0.307	0.122
	Arf4	0.13925	0.945	0.944	0.000119903	Dach1	0.275088	0.384	0.32	0.00114801	Tia11	0.46961	0.67	0.532	5.0913462805485E 30	Matn4	2.11554	0.244	0.079	2.38892058153779E 43	Ager	1.66969	0.202	0.133	0.0297828	Tubb2b2	2.91331	0.34	0.064	2.71257648448902E 10	Kdelr3	0.417544	0.781	0.644	1.26195701937615E 11	Tardbp	0.431506	0.757	0.658	8.47236357511756E 09	Ly6g6d	5.24793	0.1	0.005	0.000246378	Acsl4	0.407741	0.966	0.906
	Midn	0.362894	0.547	0.501	0.000121355	Lsm14a	0.180749	0.529	0.459	0.00115643	Mdk2	0.203397	1	0.998	5.16378998766063E 30	Castor1	1.87401	0.212	0.06	2.7624697608316E 43	Ube2n	0.44121	0.838	0.636	0.0359417	Psmb91	3.12888	0.191	0.022	3.11514339360495E 10	Enah	0.591608	0.647	0.541	1.3728761462599E 11	Rad51ap1	2.06622	0.094	0.031	9.05558735805066E 09	Gm43445	2.85365	0.3	0.041	0.000265929	Sirt1	1.25973	0.343	0.158
	Vps37b	0.338207	0.393	0.33	0.000125695	Fam189a2	0.271793	0.417	0.351	0.00117771	Dmd	0.700424	0.396	0.257	5.3992233012179E 30	Il4ra1	1.45093	0.322	0.122	4.64425196620358E 43	Tapbp1	0.705909	0.373	0.264	0.0359933	Flnb1	2.75738	0.277	0.044	3.70129443052262E 10	Rcan1	1.00843	0.286	0.155	1.70998114707907E 11	Prc1	1.73469	0.159	0.076	9.87089644610795E 09	Tlr5	4.83289	0.1	0.005	0.000268543	Sat1	0.648626	0.827	0.676
	Dek	0.15494	0.862	0.824	0.000127786	Esf1	0.203359	0.547	0.479	0.00118968	Scd2	0.525909	0.621	0.488	6.4378096584707E 30	Man2a1	1.02393	0.718	0.503	6.44222688408837E 43	Nmt1	0.332562	0.937	0.664	0.0424465	Hap1	5.26794	0.064	0.003	4.31491509328508E 10	Trim67	0.479379	0.679	0.548	1.76316319560773E 11	Tmsb10	0.180781	1	0.999	1.00309971581149E 08	Gm9922	4.83289	0.1	0.005	0.000268543	Pdk1	1.41467	0.262	0.086
	Serpine1	0.560403	0.215	0.16	0.00013633	Fam89b	0.212367	0.526	0.463	0.00119477	Adm	1.13048	0.244	0.133	7.26830081987749E 30	Igfbp5	3.38569	0.225	0.07	7.09159666480686E 43	Mbnl11	0.369845	0.96	0.677	0.0429679	Map3k11	3.15613	0.319	0.058	4.96634931810323E 10	Npdc1	0.985179	0.28	0.149	1.98639849966067E 11	Sox11	0.538589	0.627	0.525	1.08248398746076E 08	Bves	4.56986	0.1	0.005	0.000275242	Rsbn1	1.12498	0.324	0.137
	Spry2	0.70966	0.15	0.104	0.000154613	Anxa7	0.231709	0.463	0.394	0.00123039	Slc25a52	0.289644	0.948	0.925	9.82856412492131E 30	Kazald11	1.98603	0.218	0.064	8.17729051797581E 43	Rpl291	0.270291	1	0.998	0.0530772	Stard41	3.16477	0.277	0.046	5.88996527825404E 10	Aff4	0.378607	0.822	0.75	2.26888438203755E 11	Mcm3	1.12724	0.327	0.218	1.31414880927515E 08	Angpt1	2.2744	0.75	0.245	0.000301256	Lpin2	0.718438	0.727	0.547
	Tomm20	0.161785	0.869	0.851	0.000166502	Smco4	0.2379	0.425	0.356	0.0012349	Pgrmc1	0.368476	0.834	0.735	9.93830937943927E 30	Lpar1	1.23867	0.563	0.328	8.30800178656484E 43	Rbm3	0.349051	1	0.98	0.0548587	Map1b1	2.3619	0.362	0.073	5.95811119209999E 10	Fut8	0.54646	0.666	0.54	2.29129801298457E 11	Zadh2	0.623478	0.48	0.358	1.39527812760937E 08	Gm8251	4.01731	0.15	0.011	0.000360925	Il33	0.576565	0.809	0.683
	Sub1	0.106623	0.991	0.982	0.000190462	Impa1	0.218257	0.494	0.423	0.00127399	Golim4	0.445334	0.721	0.613	1.03447323064701E 29	Sntb2	1.00515	0.644	0.395	1.61921689845272E 42	Cwc15	0.403501	0.892	0.647	0.0618329	Dennd3	4.00046	0.128	0.011	6.08835628957652E 10	Prdx5	0.302472	0.948	0.932	2.29983413584203E 11	Chaf1a	0.979461	0.216	0.116	1.44480635042329E 08	Aspn1	2.83466	0.85	0.348	0.000362781	Ubr1	0.736601	0.552	0.353
	Hdac5	0.298864	0.442	0.373	0.000243936	Bccip	0.243037	0.511	0.446	0.00129559	Hspa5	0.258645	0.994	0.99	1.20831722641632E 29	D630003M21Rik	3.57117	0.066	0.006	2.02031487277034E 42	Taok3	0.602427	0.315	0.217	0.0665409	C530008M17Rik1	4.33833	0.106	0.007	8.65967386908487E 10	Gata6	1.47279	0.16	0.057	3.20036442402775E 11	Gap43	0.855345	0.253	0.144	1.54763645482075E 08	Lox1	1.70502	0.9	0.384	0.000432583	Pde4d	0.819408	0.5	0.309
	Mrvi1	0.575641	0.178	0.128	0.000246689	Pspc1	0.299333	0.355	0.293	0.0013345	Antxr1	0.346895	0.878	0.787	1.24750585785927E 29	Syt11	2.55235	0.144	0.031	3.13970776719627E 42	Pfdn2	0.427033	0.715	0.553	0.0669279	Pik3cb	4.1367	0.128	0.011	8.99918609281173E 10	C030017B01Rik	3.86042	0.069	0.004	3.40875347829482E 11	2010204K13Rik	0.857657	0.259	0.151	1.57280012027702E 08	Esam	3.05328	0.25	0.03	0.000442187	Rhbdf2	1.12327	0.353	0.165
	Apoe	0.140763	0.884	0.857	0.000254245	Ppm1k	0.207412	0.477	0.41	0.00136412	Ankrd13a1	0.30836	0.898	0.793	1.27863863133176E 29	Galnt15	5.99044	0.035	0.001	3.77453602435186E 42	Rps131	0.257041	1	0.998	0.0734328	Atp2a3	3.70274	0.128	0.011	1.00102377977079E 09	Vat1	0.820582	0.359	0.219	3.85862594436468E 11	Nudc	0.34107	0.878	0.817	1.58126833865444E 08	Itgb3	3.40758	0.25	0.031	0.000511846	Paip2	0.418648	0.873	0.734
	Errfi1	0.457888	0.259	0.2	0.000266225	Emc2	0.170055	0.66	0.597	0.0013677	Thbd	0.380672	0.799	0.677	1.46359003082889E 29	Tmem200a	2.53035	0.135	0.028	8.33154935037979E 42	Cox171	0.412889	0.919	0.664	0.0809126	Gm14207	4.33833	0.085	0.005	1.24529232384542E 09	Epb41l3	1.82616	0.133	0.041	3.88347931018053E 11	Add3	0.422063	0.725	0.603	1.66041603070381E 08	Rnd2	2.97349	0.3	0.042	0.00053514	Sec16a	1.41051	0.284	0.108
	Ndrg2	0.290178	0.431	0.365	0.000285455	Bmp5	0.125939	0.678	0.59	0.00137203	H6pd	0.404709	0.76	0.617	1.47292468517479E 29	Epb41l2	0.789094	0.837	0.724	8.84639683309796E 42	Chka1	0.543791	0.353	0.247	0.0847138	Rhoj1	2.3154	0.447	0.108	1.28800374318595E 09	Trio	0.569168	0.561	0.424	4.05622342789562E 11	D10Wsu102e	0.652447	0.493	0.371	1.6631883588222E 08	Acadsb	1.84722	0.9	0.449	0.00055722	Nme7	0.676208	0.681	0.511
	Ncald	0.232072	0.626	0.572	0.000304395	B4galt4	0.190172	0.538	0.464	0.0013771	Csrp11	0.205978	1	0.99	1.53039706064796E 29	Krt36	5.04623	0.04	0.001	1.36060006471218E 41	Tnrc6c1	0.182633	0.847	0.586	0.100707	Ttbk1	5.60137	0.043	0.001	1.79075453790633E 09	Rhob	0.34537	0.954	0.94	4.6043200340154E 11	Pole	1.60569	0.101	0.036	2.34230004598171E 08	S100a1	2.42899	0.65	0.194	0.000649907	Nek6	0.718262	0.495	0.288
	Col9a2	0.885129	0.077	0.045	0.000333285	Prorsd1	0.219829	0.39	0.324	0.00152185	Plec	0.436951	0.757	0.66	1.89581117069888E 29	Tcea31	1.4119	0.382	0.168	1.45429052084103E 41	Higd2a	0.451184	0.852	0.648	0.105975	Nlrc5	5.46386	0.043	0.001	1.80453566909383E 09	Dlgap4	0.449727	0.692	0.559	5.56795246303094E 11	Dek	0.420923	0.91	0.854	2.8025468513148E 08	Map3k5	4.03144	0.2	0.02	0.000661548	Akap8l	1.33277	0.294	0.115
	Fgf10	0.230513	0.617	0.558	0.00034382	Gstm5	0.185936	0.645	0.58	0.00154617	Mgst11	0.418886	0.752	0.657	1.93688713713602E 29	Fez1	1.35737	0.409	0.187	2.14162408432416E 41	Atp13a31	0.523095	0.443	0.327	0.14094	Gm36283	5.46386	0.043	0.001	1.80453566909383E 09	Tbxa2r	1.46425	0.173	0.068	6.07166580590737E 11	Ctnnal1	1.01897	0.229	0.129	3.11065237665793E 08	D430041D05Rik	3.48239	0.15	0.012	0.000688527	Clint1	0.727862	0.546	0.353
	Skil	0.302274	0.48	0.423	0.000359648	Carmil1	0.259424	0.401	0.336	0.00156403	Igf2r	0.434624	0.769	0.658	2.36233287611459E 29	Ephb2	1.41455	0.335	0.134	2.84390256317264E 41	Prpf38b1	0.251504	0.894	0.612	0.146762	Dppa2	5.22286	0.043	0.001	1.81841942872985E 09	Bcl11a	0.666462	0.416	0.265	6.95083232870229E 11	Hist1h2ap	1.97141	0.087	0.028	3.42600646232234E 08	5330417C22Rik	4.73978	0.1	0.005	0.000799432	Sirt2	1.56631	0.256	0.086
	Eif1a	0.301246	0.487	0.434	0.000387961	Taf71	0.238249	0.434	0.367	0.00158164	Slc35a11	0.553368	0.486	0.337	2.69726335557363E 29	Fam180a	5.4088	0.037	0.001	1.21367275481864E 40	Srsf9	0.370369	0.894	0.65	0.147389	Caskin21	2.26833	0.404	0.09	2.04109117990874E 09	Cd44	0.31598	0.938	0.91	9.78353773184089E 11	Hnrnpc	0.272572	0.963	0.923	3.62562678697522E 08	Thy1	4.65232	0.1	0.005	0.000808746	Esrra	2.37132	0.177	0.029
	Spsb1	0.647132	0.164	0.117	0.000394658	Arl4a	0.220134	0.558	0.485	0.0016239	Sytl2	0.808575	0.312	0.185	2.70081977280838E 29	Prr7	2.76698	0.097	0.014	1.26367379698157E 40	Ldha	0.392887	0.978	0.708	0.163633	Rassf31	2.89263	0.319	0.06	2.20349887961259E 09	Fads3	0.601214	0.575	0.444	1.05804113919251E 10	Aldh1a7	1.95826	0.084	0.026	3.89158859956493E 08	Marveld2	4.49185	0.1	0.005	0.000818163	Tnfsf13	1.16513	0.308	0.122
	Cdc26	0.204426	0.628	0.562	0.000408354	Anxa6	0.119364	0.941	0.932	0.0016448	Rev3l	0.43807	0.702	0.561	2.78220215947597E 29	Nkd2	1.47764	0.35	0.146	1.29320774872823E 40	Tcp1	0.403294	0.917	0.659	0.168902	Cmah	4.71942	0.085	0.005	2.35792536945963E 09	Tgfb1i1	0.280428	0.948	0.935	1.07604810342144E 10	P2ry1	1.21847	0.147	0.067	4.02972536445969E 08	St8sia4	3.04629	0.3	0.044	0.000841366	Rian	0.771954	0.717	0.54
	Sema3a	0.539971	0.152	0.106	0.000499414	Mettl6	0.229735	0.419	0.354	0.00167677	Pcdhgc3	0.715636	0.416	0.282	3.13310746854385E 29	Oaf	1.06896	0.557	0.309	1.41805946967625E 40	Hspa41	0.286817	0.809	0.58	0.172711	Arhgap27	4.05823	0.106	0.008	2.67716486058474E 09	Zfp536	0.432807	0.765	0.643	1.14561226750386E 10	Hspa9	0.448604	0.697	0.589	4.03108399290423E 08	Thbd1	1.90689	0.8	0.39	0.000845115	Selenok	0.549085	0.738	0.576
	Prag1	0.463098	0.221	0.168	0.000509423	Cisd1	0.233927	0.419	0.352	0.00173977	Lingo1	0.846482	0.265	0.147	3.64168807104647E 29	Col6a31	1.03279	0.975	0.976	1.44374311987956E 40	Papola	0.263042	0.867	0.622	0.173234	Nusap1	3.30491	0.149	0.015	4.85889168593754E 09	Ptgis	1.65901	0.146	0.05	1.1639786470488E 10	Cbx3	0.253646	0.976	0.963	4.52099298928212E 08	Cdh111	1.41284	1	0.886	0.00104287	Xpot	1.11073	0.339	0.151
	Gli1	0.339968	0.324	0.26	0.000516656	Tox4	0.240211	0.439	0.373	0.00183666	Dbi1	0.300416	0.896	0.876	4.28057431001277E 29	Pbx1	0.557436	0.979	0.962	1.58009675639853E 40	Serf21	0.334805	1	0.992	0.186576	Apln	3.08458	0.213	0.029	4.95050706536549E 09	Dab2ip	0.453049	0.705	0.575	1.67544983576757E 10	Spag5	2.32678	0.048	0.008	4.87325236112428E 08	Fam13a	3.83289	0.15	0.012	0.00110677	Zkscan1	1.52294	0.249	0.079
	Rps27rt	0.305844	0.469	0.412	0.000545637	Utp11	0.198574	0.491	0.421	0.00193392	Fmod	0.668522	0.34	0.205	4.98681387522185E 29	Junb1	0.764961	0.946	0.851	1.99503471444028E 40	Hcls1	2.21627	0.043	0.015	0.196085	Fendrr1	3.0678	0.426	0.108	5.06453351215137E 09	Bmpr1a	0.469526	0.681	0.555	1.78343740561603E 10	Cdt1	1.22244	0.134	0.058	5.4455725896304E 08	Casc3	1.81335	0.85	0.382	0.00111233	Zfp281	1.60762	0.238	0.072
	Vldlr	0.161369	0.852	0.822	0.000559887	Pam16	0.218557	0.464	0.397	0.00198741	Cul1	0.363446	0.81	0.718	6.51233298303817E 29	Nucb2	1.2432	0.453	0.226	2.64560337770871E 40	H2afz1	0.343145	1	0.945	0.199198	Ccdc125	4.26794	0.085	0.005	5.61824221031321E 09	Kdm5b	0.351872	0.843	0.772	1.80467498917144E 10	Hmgn5	0.605566	0.482	0.363	5.55520589545572E 08	Pcolce1	1.51493	0.95	0.561	0.00127488	Nectin4	1.60068	0.245	0.079
	Art4	0.409672	0.22	0.165	0.00058459	Rab3ip	0.287273	0.35	0.291	0.00199304	Csmd3	1.85961	0.076	0.02	9.5009154439924E 29	Nipsnap1	4.39999	0.046	0.002	3.88869348440777E 40	U2af11	0.358143	0.89	0.658	0.202766	Plekhg51	2.30086	0.362	0.076	7.08971687342377E 09	Atp1a2	0.754931	0.277	0.145	1.85177879055349E 10	Ccdc3	0.502623	0.715	0.65	5.90405313213166E 08	Airn	2.16487	0.7	0.257	0.00135268	Slco4c1	0.497663	0.823	0.705
	Prdm6	0.192831	0.621	0.564	0.000747677	Pdzd11	0.209403	0.472	0.408	0.00205781	Ogt	0.413717	0.779	0.691	1.01370416798877E 28	Gm6277	3.01607	0.09	0.013	1.20451641280719E 39	Arhgef1	0.357117	0.58	0.432	0.205856	Stx31	3.32711	0.149	0.015	8.10425235768087E 09	Gpm6b	0.363383	0.844	0.798	1.95935460978056E 10	Shcbp1	2.30266	0.066	0.017	6.79312494614404E 08	Pbx11	1.05216	1	0.883	0.00167992	S100a1	0.738769	0.59	0.417
	Txndc11	0.607433	0.345	0.291	0.000766924	Prkg2	0.297973	0.333	0.272	0.00207367	Akap11	0.56727	0.488	0.343	1.4172777464192E 28	Cd109	4.25629	0.05	0.003	2.60414617155655E 39	Lamtor51	0.406958	0.778	0.605	0.222154	Abcg1	2.59809	0.213	0.029	8.30098509561396E 09	Filip1	0.604644	0.596	0.464	2.29658438822902E 10	Taf1d	0.375753	0.806	0.712	7.66866829810603E 08	Fam184a	3.86942	0.15	0.012	0.00171601	Zfp618	1.23891	0.338	0.158
	Zfp395	0.280954	0.4	0.337	0.000838227	Afap1	0.163143	0.689	0.61	0.00209385	Tcf12	0.366319	0.817	0.741	1.74899470439079E 28	Mxra7	1.1198	0.551	0.319	6.9747180617426E 39	Cenpb1	0.302106	0.762	0.562	0.223727	Gm47400	7.33833	0.021	0	8.40973573211277E 09	Jam2	1.77554	0.136	0.044	2.55413216462573E 10	Ankrd28	0.687295	0.356	0.236	7.96881485225752E 08	Prdm10	2.66297	0.35	0.06	0.00178462	Vnn3	1.53307	0.255	0.086
	Bex3	0.167654	0.802	0.777	0.00091531	Maml3	0.199772	0.588	0.523	0.0020942	Tcf211	0.260332	0.985	0.934	1.81887691494636E 28	Adamts81	1.13364	0.518	0.281	1.24501165952197E 38	Ncf4	3.3503	0.034	0.011	0.242337	Gm15472	6.75337	0.021	0	8.53059287660537E 09	Anxa6	0.22529	0.98	0.969	2.55552325938407E 10	Mrpl52	0.254903	0.96	0.933	8.11857127067308E 08	Nckap5	2.53591	0.45	0.098	0.00184591	Copz2	2.45446	0.153	0.014
	Rcc2	0.298426	0.379	0.316	0.000995874	Mrps61	0.204756	0.575	0.511	0.00212711	Atl3	0.483681	0.586	0.436	1.84811354750089E 28	Loxl3	1.90775	0.19	0.054	2.44803827547169E 38	Colgalt11	0.197344	0.813	0.572	0.249611	Gimap7	6.75337	0.021	0	8.53059287660537E 09	Btg2	0.32795	0.982	0.966	3.04799857728243E 10	2025-09-11	0.325627	0.915	0.873	8.25539955725791E 08	Gm29724	4.7625	0.1	0.006	0.00199946	Lamp3	0.251482	1	0.993
	Svil	0.205989	0.648	0.605	0.00101334	Wtap	0.175691	0.494	0.423	0.00214077	Fbn1	0.244277	0.991	0.979	2.26120494724785E 28	Plcl1	2.91387	0.082	0.011	3.56595201472033E 38	Ppp2r5c	0.406211	0.773	0.585	0.252944	Gkn3	6.75337	0.021	0	8.53059287660537E 09	Plekhg1	0.521551	0.566	0.427	3.07158892376595E 10	Rpa2	1.18686	0.205	0.113	9.70470459938858E 08	Gm17111	4.65232	0.1	0.006	0.00211135	Grb14	0.548694	0.766	0.597
	Birc3	0.600705	0.14	0.097	0.00101885	Ate1	0.247177	0.421	0.358	0.0021825	Arhgap35	0.532305	0.491	0.341	2.32988892852204E 28	2025-06-01	0.640196	0.987	0.94	6.56004452078494E 38	Cript	0.524609	0.652	0.519	0.260647	Tuba8	6.75337	0.021	0	8.53059287660537E 09	Bmper	0.920966	0.274	0.149	3.51461417630808E 10	Ndufab1	0.329466	0.898	0.83	1.0654005079926E 07	Tmem38b	2.61256	0.4	0.078	0.00211566	P4ha1	0.715568	0.63	0.453
	Sox11	0.632422	0.092	0.057	0.00126892	Mrps28	0.203737	0.493	0.426	0.00218293	Edem3	0.724929	0.331	0.202	3.08950642350029E 28	Ndnf	1.88452	0.213	0.067	1.04444748335651E 37	Polr1d1	0.436648	0.962	0.706	0.269349	Fam57b	6.75337	0.021	0	8.53059287660537E 09	Klhl23	0.451443	0.709	0.575	3.87366032166816E 10	Ndufb8	0.258805	0.954	0.914	1.06694639351841E 07	Rab38	4.49185	0.1	0.006	0.00213454	Asl	1.7328	0.225	0.065
	Usp2	0.92926	0.067	0.038	0.00128619	Cdc16	0.15266	0.626	0.551	0.00219196	Ctnna1	0.283956	0.909	0.866	3.10211687652041E 28	Srgap3	2.69304	0.093	0.014	1.31609073157201E 37	Hspa81	0.295076	0.998	0.988	0.287514	Dusp26	6.75337	0.021	0	8.53059287660537E 09	Armcx3	0.445746	0.661	0.526	3.92424667486053E 10	Asf1b	2.17952	0.058	0.013	1.3478518239126E 07	Ptger4	4.41785	0.1	0.006	0.00215798	P2rx4	1.19163	0.331	0.151
	Rnf144a	0.225461	0.578	0.512	0.00134922	Iah1	0.183333	0.56	0.488	0.00221592	Plk21	0.39044	0.743	0.608	3.5362418399603E 28	Plekha4	2.45962	0.109	0.02	1.41414153551236E 37	Arhgdia	0.451295	0.978	0.814	0.324511	Tmem221	6.75337	0.021	0	8.53059287660537E 09	Gstt1	0.630043	0.496	0.357	4.03143490658443E 10	Mrpl42	0.394102	0.743	0.634	1.51133557166027E 07	Gm49359	2.2123	0.5	0.115	0.00224203	Uhrf1bp1l	0.515764	0.757	0.59
	Hotairm1	0.297022	0.439	0.377	0.00140685	Med31	0.284102	0.362	0.301	0.00229019	Ilvbl	0.752023	0.328	0.2	4.01694511464549E 28	Rad51b	2.45333	0.118	0.023	1.58270208245259E 37	Ewsr1	0.298495	0.908	0.65	0.338656	Adgrg5	6.75337	0.021	0	8.53059287660537E 09	Atxn1	0.647339	0.436	0.292	4.42510944192592E 10	Tpt1	0.100835	1	1	1.66754643639661E 07	Igfbp6	4.05048	0.15	0.013	0.00239979	2025-03-08	1.79042	0.214	0.058
	Sowahc	0.663418	0.186	0.139	0.00157202	Ndufb10	0.117144	0.839	0.833	0.00245702	Arid3a1	0.673477	0.359	0.225	5.2089265944715E 28	Fat41	1.26969	0.603	0.4	1.61176979870648E 37	Trip121	0.358687	0.771	0.573	0.34185	Ddi1	6.75337	0.021	0	8.53059287660537E 09	Pkd1	0.455221	0.621	0.484	4.87571484431301E 10	Dnajc9	0.848764	0.348	0.241	1.67829803375142E 07	Arhgap201	1.77978	0.7	0.218	0.00257266	Aldh4a1	1.67057	0.216	0.058
	Ntrk1	0.924351	0.054	0.029	0.00159028	Uqcc2	0.139555	0.805	0.784	0.00253713	Cspp1	0.549915	0.505	0.358	6.11618315353207E 28	Gnb5	2.01185	0.168	0.044	1.68042684838422E 37	Pgk1	0.560655	0.515	0.407	0.384617	Slc38a3	6.75337	0.021	0	8.53059287660537E 09	Tcaf1	0.385164	0.742	0.615	4.99195704284231E 10	Dctd	1.57084	0.092	0.032	1.76931582319566E 07	Zfp931	2.62164	0.45	0.1	0.00285842	Abcd3	0.397837	0.948	0.878
	Tomm7	0.136624	0.923	0.899	0.00168074	Mrps26	0.165715	0.594	0.522	0.00259596	Kansl1l1	0.627594	0.428	0.291	6.75138931424597E 28	Scn1b	3.4865	0.062	0.006	1.69834042756695E 37	Timm23	0.316027	0.721	0.556	0.411271	Rtp3	6.75337	0.021	0	8.53059287660537E 09	Tnxb	1.89323	0.128	0.041	5.62363377015269E 10	Gpatch4	0.716621	0.331	0.218	1.87040509324661E 07	Sult5a1	3.56986	0.25	0.034	0.00296757	Flvcr1	1.27585	0.276	0.101
	Tnfsf13b	1.61796	0.021	0.007	0.00170757	Mgst1	0.165619	0.713	0.671	0.00268933	Akirin21	0.364193	0.779	0.668	7.36804542468205E 28	Gm10125	2.54644	0.115	0.022	1.85777519669062E 37	Sypl1	0.409112	0.438	0.323	0.426772	Eomes	6.75337	0.021	0	8.53059287660537E 09	Pde1a	1.11281	0.226	0.112	5.79342104092254E 10	Chaf1b	1.39503	0.161	0.081	1.88793284590441E 07	Il6ra	2.88803	0.3	0.047	0.00316137	Acss1	1.24889	0.306	0.129
	Sh2b2	1.05664	0.042	0.02	0.0017699	Map3k20	0.13914	0.703	0.625	0.00272096	Nhsl2	0.739007	0.339	0.212	1.33456626871901E 27	Angpt4	6.63119	0.029	0	1.89199997570209E 37	Ube2b2	0.466096	0.955	0.698	0.448375	Gm19585	6.33833	0.021	0	8.59167119684911E 09	Gadd45b	0.523646	0.776	0.708	5.95978659762369E 10	Chn2	1.17731	0.175	0.09	1.89276836751653E 07	Zyx1	1.40069	0.9	0.824	0.00324954	Insig1	0.772555	0.58	0.388
	Slc3a2	0.176226	0.833	0.809	0.00191527	Stx8	0.239722	0.401	0.338	0.00274498	Gm4258	0.866784	0.251	0.138	1.50113153461408E 27	Laptm4a	0.507842	0.974	0.958	2.85935839962535E 37	Map2k2	0.330033	0.838	0.614	0.449453	Crip22	1.79384	0.809	0.446	1.6326030357111E 08	Nucb2	0.586177	0.541	0.409	6.48465621428267E 10	Cct8	0.312792	0.898	0.831	1.91277608637066E 07	Ifitm1	3.1516	0.45	0.107	0.00359675	Akr1a1	0.359481	0.924	0.871
	Ndufa4	0.111783	0.989	0.982	0.00196047	Pin4	0.195145	0.563	0.496	0.0027888	Lpgat1	0.445599	0.672	0.525	1.867781068571E 27	Adam23	3.50256	0.057	0.005	7.94396806732574E 37	Dusp111	0.261795	0.852	0.62	0.458439	Sgk12	2.26305	0.511	0.158	2.02334966869848E 08	6330403K07Rik	0.302487	0.928	0.854	6.48614591207002E 10	Mrpl12	0.433583	0.686	0.591	1.9346204673414E 07	Spats2l	1.64462	0.9	0.385	0.00379858	Bach1	1.01731	0.418	0.237
	Snhg12	0.237834	0.516	0.459	0.001965	Ndufab1	0.133767	0.784	0.767	0.00279546	Rasgrp21	0.452935	0.56	0.408	2.0478756896999E 27	Klf7	1.25377	0.449	0.231	8.67270532384201E 37	Sin3b	0.404441	0.883	0.66	0.468437	Hk12	2.37323	0.319	0.063	2.05194119443646E 08	Paqr8	0.979549	0.252	0.132	6.55706854648649E 10	Erh	0.459577	0.642	0.555	1.97770124533279E 07	Hspb11	3.08006	0.9	0.433	0.00383928	2025-03-06	0.937714	0.435	0.252
	Frat2	0.492157	0.186	0.138	0.00204568	Fndc5	0.220953	0.481	0.418	0.00289465	Cd151	0.609272	0.393	0.255	2.22336260392556E 27	Mtch11	0.528336	0.979	0.953	1.05926851853353E 36	Timm10b	0.294252	0.915	0.659	0.498597	Rsad2	5.63789	0.043	0.001	2.18782524662853E 08	Foxn3	0.40289	0.781	0.703	6.72536700572593E 10	Adam12	0.754508	0.285	0.176	1.98360058105454E 07	Cd96	6.15482	0.05	0.001	0.00428583	Scamp1	0.92949	0.438	0.252
	Bmp3	0.231552	0.559	0.499	0.00213365	Tagln	0.274748	0.799	0.775	0.00289526	Tspan3	0.310655	0.887	0.822	2.25398107761809E 27	Plod21	1.05289	0.584	0.358	1.82607294221235E 36	Rpl36al	0.366873	0.996	0.959	0.498771	Kif18b	5.46386	0.043	0.001	2.2343270055983E 08	Rgs6	0.778811	0.326	0.196	7.03226128613587E 10	Atp5j2	0.193607	0.989	0.989	2.24099870642481E 07	Cutal	5.83289	0.05	0.001	0.00441728	Galc	0.906082	0.428	0.237
	Mbd1	0.670642	0.354	0.302	0.00220936	Phpt11	0.181309	0.574	0.511	0.00292584	Ap3m11	0.534467	0.521	0.38	2.40331829919584E 27	Mirg	3.85121	0.05	0.003	2.15804417275321E 36	Ranbp1	0.411688	0.939	0.694	0.502666	Itpkb1	2.07741	0.489	0.143	4.5069117098963E 08	Rhobtb3	0.462292	0.74	0.633	8.1631402542501E 10	Mns1	1.63376	0.113	0.046	2.80822064428981E 07	9530052C20Rik	5.83289	0.05	0.001	0.00441728	Rpl3	0.190102	0.998	1
	Nfe2l2	0.231795	0.623	0.587	0.00221358	Mapt	0.363209	0.256	0.202	0.0029323	A230057D06Rik	0.736756	0.315	0.192	2.77287027678066E 27	Rtl3	3.68748	0.059	0.005	2.28740223214505E 36	Dleu21	0.433631	0.265	0.18	0.536537	Fmo11	1.8821	0.553	0.171	5.12308346172105E 08	Spry1	0.353734	0.863	0.782	9.46156076110388E 10	Polr3g	2.44803	0.047	0.009	2.96378256039494E 07	Rnf223	5.83289	0.05	0.001	0.00441728	Apc	0.567901	0.732	0.576
	Maf1	0.31114	0.358	0.297	0.00224962	Emg1	0.201785	0.443	0.374	0.00311311	Fam174a1	0.43509	0.666	0.54	2.9016256099192E 27	St3gal5	1.36942	0.349	0.152	3.33853519745165E 36	Abhd12	0.251009	0.142	0.239	0.538526	Smad61	2.67326	0.362	0.083	5.54285631264927E 08	Gsn	0.320772	0.618	0.482	9.85947683995852E 10	Eef1d	0.266114	0.964	0.922	3.17588483828209E 07	Dok7	5.83289	0.05	0.001	0.00441728	Lpin1	2.17517	0.181	0.036
	Has2	0.963068	0.057	0.031	0.0022866	Cox19	0.255859	0.339	0.278	0.00314598	Pja2	0.408963	0.74	0.623	3.19214667240372E 27	Guca1a	2.81385	0.088	0.013	3.38618858791813E 36	Gltp1	0.194895	0.034	0.096	0.599567	Wscd11	4.58345	0.064	0.003	5.7002593417052E 08	Tex14	1.10496	0.249	0.133	1.57703075430767E 09	Cenpn	1.61678	0.075	0.022	3.34825689401716E 07	Tspan33	5.83289	0.05	0.001	0.00441728	2010320M18Rik	1.29299	0.279	0.108
	Ptgs2	1.72608	0.039	0.018	0.00253917	Zcchc17	0.188391	0.53	0.462	0.00316877	Atf7ip	0.505071	0.537	0.393	3.44447712658091E 27	Ncor2	1.01575	0.562	0.333	3.5501495308396E 36	Capzb	0.444132	0.987	0.841	0.671155	Lrrc8b1	2.49506	0.298	0.058	7.77168156051163E 08	Dusp14	1.19686	0.177	0.075	1.59468595995904E 09	Mpp6	0.858437	0.26	0.158	3.40095613684857E 07	Gm44000	5.83289	0.05	0.001	0.00441728	S100pbp	2.52759	0.159	0.022
	Map1lc3a	0.128965	0.898	0.885	0.00257294	Sinhcaf	0.292622	0.4	0.339	0.00321809	A2m	0.956155	0.198	0.098	4.60287874955596E 27	Arhgef7	1.09235	0.565	0.337	4.23263474936649E 36	Ppp1ca	0.430582	0.982	0.857	0.716376	Zeb11	2.05104	0.489	0.14	8.09068168779033E 08	Fam114a1	0.425235	0.656	0.527	1.61144453646743E 09	Sema3a	1.459	0.121	0.052	3.64071897180744E 07	B230317F23Rik	5.83289	0.05	0.001	0.00441728	Cpn1	1.32998	0.293	0.122
	Tcea3	0.477593	0.224	0.173	0.00260055	Rerg	0.235978	0.384	0.319	0.00324068	Krit1	0.495649	0.553	0.409	5.10766062588378E 27	Trio	1.09233	0.521	0.295	5.14457256640382E 36	Snhg13	0.284295	0.739	0.546	0.729298	S1pr12	1.69036	0.745	0.377	8.92097477010683E 08	Bri3	0.257869	0.961	0.928	1.72774752797471E 09	Ramp1	0.392434	0.661	0.536	3.75424953480396E 07	Kdm4d	5.83289	0.05	0.001	0.00441728	C2cd4b	0.801632	0.618	0.417
	Slc38a2	0.21465	0.86	0.845	0.00262686	Prkaca	0.223396	0.36	0.296	0.00324927	Ablim31	0.325212	0.853	0.708	5.38758642250338E 27	1110002O04Rik	4.11025	0.044	0.002	6.57853845812925E 36	Atox1	0.451585	0.993	0.86	0.793851	Cadm1	2.94074	0.213	0.032	9.47366682477884E 08	Prrc1	0.36423	0.769	0.668	2.12714993850167E 09	Ndufa12	0.314786	0.897	0.85	3.88216391992775E 07	Gm6980	5.83289	0.05	0.001	0.00441728	Ppm1l	1.28865	0.235	0.072
	Efnb1	0.216947	0.672	0.611	0.00264182	S1pr1	0.146188	0.432	0.357	0.00325539	Glb1l2	0.737205	0.333	0.208	5.95995307488843E 27	Fam114a1	0.88254	0.634	0.388	9.55652989217756E 36	Eif3g	0.375883	0.71	0.554	0.893431	Msn2	1.40883	0.872	0.569	9.59484975646187E 08	Egln1	0.3918	0.762	0.654	2.31735321894501E 09	Tmcc3	0.746247	0.323	0.212	4.34775075323271E 07	Serpina3c	5.83289	0.05	0.001	0.00441728	Atp6v1e1	0.58495	0.689	0.54
	Zfp423	0.538701	0.127	0.087	0.00275405	Gm10762	0.326096	0.298	0.242	0.00331796	Pdia3	0.286754	0.963	0.951	8.48769409957506E 27	Ndrg4	3.17473	0.074	0.009	1.12855883488695E 35	Ctcf	0.358033	0.849	0.624	0.907852	Unc13b	2.85936	0.191	0.026	1.0078828820918E 07	Lamc1	0.275321	0.957	0.942	2.73583523470219E 09	Cox5b	0.247124	0.981	0.962	4.39228131567882E 07	4930558J22Rik	5.83289	0.05	0.001	0.00441728	Rab20	1.44287	0.259	0.094
	Gtf3c4	0.325975	0.323	0.263	0.00279157	Ndufv2	0.161028	0.725	0.701	0.00332835	Acadl	0.38102	0.696	0.578	8.85654183189474E 27	Abca8b1	1.64226	0.249	0.089	1.26048673771528E 35	Pdcd61	0.444912	0.683	0.546	0.938468	Clec2d1	1.69628	0.66	0.254	1.05797029207392E 07	Vcl	0.325463	0.899	0.873	2.78786072795485E 09	Gtpbp4	0.508432	0.602	0.511	4.44752310968757E 07	4930431P03Rik	5.83289	0.05	0.001	0.00441728	Gne	1.23014	0.303	0.129
	Tceal8	0.18525	0.738	0.696	0.00285974	Ndufa12	0.148784	0.788	0.766	0.00336365	Egflam	0.358002	0.797	0.647	9.24596314272238E 27	Sfrp11	2.13821	0.201	0.064	2.36888166011086E 35	Prelid11	0.38396	0.937	0.68	1	Pitpnc11	2.07825	0.447	0.12	1.12015236607774E 07	Aplp1	0.756356	0.371	0.244	3.29607533418385E 09	Selenop	0.609895	0.48	0.359	4.80319747755906E 07	Tgm1	5.83289	0.05	0.001	0.00441728	Lss	1.55784	0.257	0.094
	Sorl1	0.216869	0.501	0.435	0.00295335	Dennd1b	0.227492	0.417	0.35	0.00337265	Lifr	0.563554	0.476	0.335	1.00997178488231E 26	Vkorc11	0.750628	0.779	0.599	3.10254800828818E 35	Clta2	0.400304	0.989	0.876	1	Cd3d	4.50826	0.085	0.006	1.27061072433197E 07	Mprip	0.242905	0.96	0.932	3.33995218158288E 09	Etv4	0.615265	0.434	0.32	4.90301041439657E 07	Gm5464	5.83289	0.05	0.001	0.00441728	Cftr	0.669578	0.621	0.446
	Gsg1l	0.652244	0.09	0.057	0.0029914	Pdrg1	0.198341	0.46	0.391	0.00363276	Npy1r	1.25558	0.153	0.068	1.05855173987324E 26	Jcad1	0.989292	0.588	0.361	3.20508027447767E 35	Bcl101	0.322186	0.661	0.498	1	Lyl1	3.35851	0.149	0.017	1.37714000609181E 07	Ace	1.17263	0.212	0.105	3.40076045704705E 09	Bub1	2.31564	0.054	0.012	5.59322162781687E 07	Lrrc24	5.83289	0.05	0.001	0.00441728	Setd7	1.50933	0.241	0.079
	1110038B12Rik	0.235924	0.513	0.454	0.00312434	Ccdc141	0.26339	0.357	0.294	0.0037208	Ctso	0.659476	0.394	0.26	1.08209678925393E 26	Art41	1.52987	0.354	0.163	3.45947440682213E 35	Srp191	0.322621	0.76	0.57	1	Adam231	3.95586	0.106	0.009	1.44532e-07	Gper1	1.21967	0.172	0.072	3.44209093407775E 09	Atp5e	0.186996	0.997	0.992	5.6946782100667E 07	Camk2a	5.83289	0.05	0.001	0.00441728	Sorbs1	2.53852	0.157	0.022
	Ubald2	0.307307	0.429	0.374	0.00319493	Zmat5	0.211533	0.41	0.345	0.00373982	Afdn	0.464156	0.631	0.496	1.26597230298525E 26	Htr2a	4.23953	0.043	0.002	4.31752439700424E 35	Mrpl30	0.325485	0.894	0.659	1	Nbeal2	4.43144	0.064	0.003	1.5466879793211E 07	Nfatc1	0.837463	0.305	0.182	3.7725242732205E 09	Phb2	0.320109	0.849	0.785	6.15012147456964E 07	2310043M15Rik	5.83289	0.05	0.001	0.00441728	Hk1	1.7059	0.22	0.065
	Bicc1	0.210319	0.681	0.634	0.00326627	Plscr3	0.164041	0.602	0.539	0.00384335	Rreb11	0.46108	0.601	0.452	1.3002836728247E 26	Fos1	0.625022	0.953	0.901	6.86591498552935E 35	Rab7	0.448644	0.96	0.705	1	Bmpr21	1.60062	0.957	0.754	1.57623412524108E 07	Apcdd1	0.670729	0.405	0.275	3.77522289743611E 09	Snhg1	0.367921	0.842	0.773	6.74500761722972E 07	Gm26692	5.83289	0.05	0.001	0.00441728	Gm44751	1.24783	0.333	0.158
	Hist1h4d	0.222356	0.568	0.51	0.00327527	Cyth21	0.237212	0.414	0.351	0.00388045	Calu	0.289373	0.92	0.874	1.31127851818514E 26	Map6	3.35817	0.049	0.003	1.43924220672586E 34	Brd4	0.183694	0.836	0.601	1	Lims21	3.55174	0.149	0.017	1.66998141755399E 07	Ttc28	0.399959	0.801	0.712	4.01064132228813E 09	H2afv	0.46263	0.949	0.92	7.10710445796551E 07	Cyp4x1	5.83289	0.05	0.001	0.00441728	Rnf215	1.43954	0.257	0.094
	Dpf3	1.84622	0.019	0.006	0.00368527	Arl3	0.196284	0.478	0.413	0.00396579	Slc44a1	0.413811	0.692	0.549	1.42067047858768E 26	Naaladl2	2.49953	0.1	0.018	1.71910135921332E 34	Vps29	0.415721	0.733	0.565	1	Nod2	5.33833	0.043	0.001	1.89640150133874E 07	Flot1	0.590431	0.452	0.315	4.06554815524758E 09	Dnph1	1.48087	0.103	0.04	7.25131570375305E 07	Aox3	5.56986	0.05	0.001	0.004462	AA986860	0.95998	0.377	0.187
	Cry2	0.368319	0.288	0.232	0.00375982	Mesd	0.126987	0.84	0.779	0.00403941	Mtmr6	0.549983	0.497	0.356	1.58572114230862E 26	Pde9a	1.60678	0.246	0.088	1.97867952982486E 34	Hs1bp3	0.175601	0.025	0.077	1	Acr	5.33833	0.043	0.001	1.89640150133874E 07	Gadd45g	0.979584	0.435	0.32	5.57654447733412E 09	E2f7	1.95826	0.064	0.017	7.27084287259871E 07	Cemip1	2.49729	0.45	0.102	0.00449021	Cd320	1.48172	0.247	0.086
	Cmip	0.292531	0.369	0.309	0.00409436	Psma3	0.111873	0.88	0.867	0.00415846	Smco31	0.950364	0.218	0.115	2.13436989928794E 26	Atp8b1	2.69075	0.09	0.014	2.05673058269981E 34	Ciao2a1	0.584069	0.384	0.297	1	Sytl1	5.01641	0.043	0.001	1.92109311934299E 07	Prdm6	0.328968	0.837	0.73	5.62525056603954E 09	Cct3	0.307449	0.884	0.83	7.54634919899792E 07	Slc8a3	4.90689	0.1	0.006	0.00466578	Spg21	0.752575	0.503	0.309
	C1qtnf4	0.533518	0.133	0.092	0.00411072	Pcif1	0.235297	0.432	0.37	0.00416854	Ptpra	0.436964	0.633	0.49	2.89563191293953E 26	Kirrel	1.32242	0.328	0.141	2.55715626491029E 34	Clec4d	3.15099	0.034	0.012	1	Gm43331	3.73347	0.106	0.009	2.31393275839696E 07	Slc39a13	0.726941	0.34	0.211	6.22586429904981E 09	Dnajc8	0.25762	0.954	0.923	7.59582566810165E 07	Slc24a3	3.51096	0.2	0.023	0.00477016	Ddx5	0.299131	0.999	0.993
	Map3k8	0.575165	0.115	0.078	0.00414147	Cmc1	0.252389	0.351	0.291	0.00419993	Fubp11	0.376143	0.81	0.74	3.59869870757041E 26	Lrrk1	1.26217	0.437	0.229	3.35589885183656E 34	Wdr26	0.343941	0.906	0.652	1	H2 D12	1.76012	0.66	0.264	2.51264751306864E 07	Calhm5	0.888542	0.279	0.159	6.37338886877162E 09	Cdc25c	2.76878	0.041	0.006	8.02590186664516E 07	Ikzf2	2.66939	0.2	0.022	0.00477301	Acadsb	1.21412	0.317	0.144
	Rtraf	0.122541	0.889	0.861	0.00449638	Map2k1	0.230621	0.388	0.326	0.00421084	Pcolce	0.254646	0.889	0.763	3.68591824566521E 26	Rgl11	1.01968	0.559	0.334	3.61088243535273E 34	Anp32b1	0.356628	0.989	0.809	1	Rapgef51	1.49092	0.851	0.494	3.55985567116905E 07	Zmiz1	0.35266	0.806	0.733	7.15730324673214E 09	Ets1	0.436559	0.717	0.613	8.22846840684505E 07	Epb41l5	2.48948	0.35	0.062	0.00483405	Tmem87b	1.1486	0.346	0.173
	Lmna	0.121159	0.84	0.814	0.00474148	Leng8	0.252486	0.476	0.413	0.00422417	Top2b	0.352854	0.82	0.765	4.42985336294268E 26	Wnt11	2.31586	0.113	0.023	3.65520393922929E 34	Atxn10	0.348053	0.854	0.639	1	Dusp31	2.21406	0.447	0.127	3.56677171835584E 07	Ckb	0.257418	0.992	0.986	8.3471700272377E 09	Rsl1d1	0.415951	0.714	0.631	8.5752812945231E 07	Kif26b	4.49185	0.1	0.006	0.00509342	Ntf5	1.1021	0.327	0.151
	Hoxb5	0.30187	0.481	0.426	0.00490894	Mrpl58	0.192778	0.53	0.466	0.00440269	Fam174b	0.912033	0.221	0.117	4.57147196042247E 26	Edn3	3.23264	0.072	0.009	8.31486919748603E 34	Psma7	0.401972	0.984	0.842	1	Camkk11	4.48035	0.064	0.003	3.89445848097287E 07	Kdm7a	0.591553	0.565	0.455	9.69927459172055E 09	Cenpx	0.425889	0.656	0.552	9.10503624810016E 07	Spint2	2.67677	0.3	0.048	0.00609582	Ptprf	0.315667	0.989	0.971
	Col26a1	0.930593	0.05	0.027	0.00505769	Snx17	0.198581	0.48	0.415	0.00449039	Tm9sf3	0.35476	0.857	0.807	5.21851562817039E 26	Clec14a1	1.64709	0.174	0.05	1.20381079220667E 33	Dhx15	0.333332	0.717	0.542	1	Tspan21	2.9529	0.17	0.022	4.19886645215031E 07	Ccn1	0.412194	0.913	0.888	9.76898911514741E 09	Lrrn3	1.87399	0.074	0.023	9.14008899581576E 07	Ssh3	2.99831	0.25	0.035	0.0063827	Hbp1	0.72389	0.522	0.331
	Clta	0.12212	0.909	0.872	0.00510725	Atp5g3	0.105696	0.922	0.905	0.00451299	Slc39a10	0.686521	0.346	0.219	5.27988638215989E 26	Tmod2	2.51795	0.085	0.013	1.43447868269602E 33	Rpl18a2	0.205023	0.998	0.999	1	Olfml2a1	3.8789	0.106	0.009	4.41297064282658E 07	Lama4	0.370019	0.801	0.708	9.8781157304702E 09	Chchd4	0.634561	0.319	0.207	9.52732938975412E 07	Fgf7	1.65169	0.7	0.214	0.00651088	Amdhd2	1.69031	0.218	0.065
	Chodl	0.756427	0.128	0.09	0.00514104	Arhgap1	0.152875	0.629	0.556	0.00464424	Amph1	0.505203	0.486	0.343	5.63369494708233E 26	Jund1	0.460039	0.997	0.984	1.61493213437119E 33	Gspt1	0.291772	0.845	0.624	1	Jak3	4.04555	0.085	0.006	7.14046099102713E 07	Fyn	0.622666	0.431	0.301	1.03739963115058E 08	Raly	0.294931	0.906	0.835	9.53283630395588E 07	Khdrbs3	1.98061	0.7	0.262	0.00684006	Rgl2	1.47123	0.239	0.079
	Irf1	0.413141	0.19	0.142	0.00529993	Tle4	0.332905	0.269	0.215	0.00466824	Tmem123	0.508167	0.495	0.355	5.85221412430777E 26	Loxl4	3.43217	0.054	0.005	1.63665481336544E 33	Psma21	0.103835	0.987	0.844	1	Cdk17	2.25311	0.34	0.079	7.74250046589877E 07	Dapk3	0.440732	0.615	0.479	1.29424734699391E 08	Hnrnpm	0.26099	0.967	0.937	1.02993004887979E 06	Pank1	2.1214	0.5	0.122	0.00722395	Gstz1	1.03853	0.351	0.173
	Ica1	0.723242	0.084	0.053	0.00542439	Sav1	0.210272	0.433	0.366	0.00477644	Lamp2	0.282783	0.922	0.9	1.20701965374214E 25	Glis2	1.32946	0.335	0.149	1.65351619705334E 33	Gpr137b1	0.156817	0.018	0.065	1	Apobec31	3.35127	0.128	0.013	7.79967952239894E 07	Atp6v0e	0.282442	0.91	0.879	1.59370086859362E 08	Cacybp	0.340467	0.811	0.751	1.03227714860115E 06	4933406P04Rik	3.03934	0.25	0.035	0.00730532	Man1a	0.944001	0.385	0.201
	Tmem132c	0.134727	0.654	0.605	0.00575821	Ugdh	0.142393	0.699	0.63	0.00488955	2025-09-07	0.224869	0.959	0.959	1.61942865974696E 25	Tspan2	2.47521	0.094	0.016	1.99266747699811E 33	Snx3	0.335458	0.944	0.686	1	Notch11	2.09041	0.574	0.212	8.81343428778104E 07	4931406P16Rik	0.457465	0.668	0.572	1.60534012141687E 08	Kif4	2.25421	0.05	0.011	1.03676140017324E 06	H6pd	1.87405	0.65	0.192	0.00745183	Txndc11	1.53671	0.229	0.072
	Per1	0.38032	0.331	0.277	0.00662744	Prpf19	0.15886	0.609	0.546	0.00500682	Pi15	0.422161	0.534	0.386	1.70068120535145E 25	Sparcl11	0.504326	0.971	0.972	2.13090872912277E 33	Birc61	0.122854	0.872	0.612	1	Elovl52	2.35344	0.362	0.091	1.14847589812384E 06	Syde2	1.42463	0.155	0.064	1.64363761180618E 08	Plvap	1.19589	0.125	0.055	1.05002741546713E 06	Atp10a	3.59003	0.2	0.024	0.00754093	Wdfy1	1.72517	0.217	0.065
	Dpysl3	0.175388	0.66	0.6	0.0068322	Dnlz	0.193339	0.502	0.433	0.00502121	Adnp	0.441035	0.67	0.539	1.75266746255951E 25	Tgm21	1.06136	0.488	0.268	2.6902750124266E 33	Cbx3	0.111299	0.971	0.869	1	Fes	3.02444	0.149	0.018	1.16986536765867E 06	Smim14	0.411315	0.734	0.663	1.71910137926515E 08	Tmem97	0.818071	0.297	0.196	1.06239e-06	Slc52a2	2.32423	0.45	0.103	0.00849433	Dera	1.98053	0.187	0.043
	Polr2f	0.153393	0.815	0.788	0.00701392	Opcml1	0.159465	0.556	0.483	0.00512872	Mxd4	0.256768	0.94	0.907	2.01496815531855E 25	Ifitm21	0.348513	0.997	0.993	2.71566867245708E 33	Mapkapk2	0.514421	0.492	0.39	1	Sema4f	5.22286	0.043	0.002	1.18889e-06	Myo9b	0.666694	0.377	0.251	2.12969344469349E 08	Mad2l1	1.36373	0.137	0.065	1.14219841903741E 06	Vps13c	1.84843	0.7	0.234	0.00857921	Elmo3	1.6626	0.218	0.065
	Rp9	0.204765	0.685	0.655	0.00706091	Yeats4	0.22776	0.326	0.264	0.00520577	Ywhag1	0.42296	0.661	0.536	2.04332254964963E 25	Calml4	2.00297	0.153	0.041	3.74487015160535E 33	Eloc	0.360939	0.892	0.678	1	Eva1c	5.11594	0.043	0.002	1.19604647143825E 06	Nwd2	3.34351	0.069	0.01	2.2179358137545E 08	Ssrp1	0.395977	0.689	0.587	1.16761397032462E 06	Hhip1	1.32547	0.9	0.424	0.00864001	Stau1	1.36121	0.28	0.115
	Hist1h1c	0.551618	0.369	0.32	0.00713214	Eva1a	0.254442	0.402	0.341	0.00572655	Mtch21	0.416629	0.627	0.483	2.13582379960673E 25	Slc7a1	2.43513	0.101	0.019	3.8021107968324E 33	Sltm1	0.124809	0.829	0.571	1	Mndal	3.80228	0.085	0.006	1.20222364082811E 06	Rabac1	0.259938	0.917	0.894	2.31142925014034E 08	Ndufc1	0.303744	0.923	0.872	1.20980046095865E 06	Rad9b	3.28692	0.2	0.024	0.00919633	Zfand5	0.672778	0.728	0.612
	Id4	0.451476	0.186	0.14	0.0072465	Cops8	0.190449	0.534	0.471	0.00613064	2025-03-06	0.603047	0.406	0.274	2.24914847212739E 25	Ecm2	1.47319	0.287	0.117	6.05502692626898E 33	Sbno11	0.201101	0.69	0.517	1	Prkd2	2.66277	0.277	0.057	1.24034090913133E 06	Kcnn2	1.19746	0.151	0.06	2.55908518879968E 08	Deptor	1.47718	0.106	0.043	1.27048130182298E 06	Ntrk2	3.56986	0.15	0.014	0.00951701	Sos2	1.02301	0.365	0.187
	Tnfaip6	1.03037	0.16	0.119	0.00734113	Mrps151	0.176581	0.51	0.446	0.00625057	F2r	0.465065	0.627	0.491	3.30565271807702E 25	Rpl42	0.333611	0.996	0.991	6.13636601929196E 33	Gabarapl21	0.258999	0.809	0.606	1	Abca31	2.89052	0.234	0.042	1.33991857192183E 06	Adgra2	0.430032	0.615	0.494	2.61504566087708E 08	Sfpq	0.255754	0.972	0.95	1.34201799864878E 06	Slc16a10	3.00101	0.2	0.024	0.00969812	Prrg2	1.08113	0.334	0.158
	Rab34	0.173506	0.685	0.632	0.00750623	Ap3m1	0.165608	0.468	0.398	0.00660661	Tmbim11	0.426917	0.668	0.533	3.45249974601455E 25	Prnp	1.38278	0.351	0.163	6.60757050152428E 33	Actb1	0.184556	1	1	1	Add31	1.61446	0.787	0.391	1.62675338542969E 06	Csnk1e	0.293384	0.888	0.842	2.7174936697641E 08	Prim1	1.03539	0.203	0.115	1.34780604910961E 06	Ccdc80	2.07019	0.7	0.248	0.00996403	Dusp4	1.00057	0.346	0.165
	Eif1b	0.185269	0.729	0.693	0.00772096	Sh3bp5	0.125139	0.786	0.709	0.00679237	Itpripl2	0.490611	0.61	0.487	3.59824401268406E 25	Cyp7b1	2.1087	0.131	0.031	9.18142451806099E 33	Snrnp27	0.399628	0.82	0.64	1	Rftn11	3.22683	0.128	0.014	1.70929132104363E 06	Trps1	0.415074	0.755	0.682	2.95638065662277E 08	Larp4b	0.4513	0.66	0.559	1.49627516027296E 06	Gm43138	2.93243	0.25	0.036	0.0107126	Arid3a	2.05201	0.186	0.043
	Bcl10	0.234304	0.541	0.495	0.00780256	Itpa	0.198529	0.457	0.391	0.00682461	Ccdc186	0.384285	0.758	0.642	3.66992136734642E 25	Tiam11	1.35193	0.349	0.16	9.8845270731678E 33	Trib22	0.222399	0.022	0.071	1	Tlr41	4.66026	0.064	0.004	1.96736414340988E 06	Arl1	0.270502	0.922	0.908	3.08809723394423E 08	Chek1	1.24033	0.125	0.056	1.56475710415348E 06	Rac31	1.7379	0.7	0.231	0.010752	Tmem150a	1.70677	0.199	0.05
	Rps6ka5	0.537473	0.141	0.101	0.00788996	Pabpc4l	0.302408	0.288	0.233	0.00737291	Tubb2a1	0.462021	0.591	0.448	3.90704235255628E 25	P2rx7	3.51429	0.053	0.005	1.31491892781171E 32	Cks2	0.199672	0.034	0.087	1	Ralgapa21	2.69144	0.277	0.058	2.26160197034302E 06	Kcnma1	1.40232	0.137	0.051	3.09169613165224E 08	Dhfr	1.20499	0.195	0.11	1.73565e-06	Arfgef3	4.41785	0.1	0.006	0.0111548	Abhd4	2.07864	0.176	0.036
	Gm47423	2.24035	0.012	0.003	0.00830108	Fah	0.44773	0.148	0.107	0.00749934	Phlda31	0.354595	0.799	0.685	4.61481826722826E 25	Arf41	0.448834	0.972	0.941	1.50998805895018E 32	Tmem160	0.356549	0.672	0.523	1	Prex11	3.45569	0.128	0.014	2.43184e-06	Gem	0.412199	0.715	0.595	3.16076752149951E 08	Ncapg	1.79246	0.075	0.024	1.74511736503928E 06	Zfp982	3.69539	0.15	0.014	0.013356	Nipal2	1.1007	0.297	0.122
	Dtl	0.485512	0.139	0.099	0.00889041	Ap3s1	0.180531	0.544	0.481	0.00785224	2700097O09Rik	0.849847	0.251	0.143	5.31884542240812E 25	Rnase41	0.761322	0.704	0.487	1.69821838101317E 32	Rpl312	0.245399	1	0.996	1	Ribc1	3.58345	0.106	0.01	2.61193128130519E 06	Osr1	0.916529	0.247	0.136	3.30134507515418E 08	Snhg6	0.393314	0.706	0.624	1.78557086303972E 06	Neo1	1.61877	0.9	0.414	0.0143434	Itprid2	1.24075	0.29	0.122
	Ralgps2	0.212627	0.474	0.408	0.00901423	Ten1	0.195913	0.426	0.361	0.00792153	Ireb2	0.517829	0.502	0.368	5.51730843778838E 25	Ebf1	2.81235	0.115	0.025	1.9023041486257E 32	Uqcrc1	0.309049	0.733	0.57	1	Col4a21	1.08383	0.979	0.921	2.80832635499845E 06	Metrnl	0.658734	0.418	0.289	3.3030327901462E 08	Wdr83os	0.323796	0.818	0.716	2.03869328054147E 06	Rhbdf2	3.24793	0.2	0.024	0.0143593	Rpl11	0.149215	1	1
	Lhfpl2	0.308333	0.254	0.2	0.00908513	Msi2	0.179955	0.495	0.426	0.00799723	Tmx3	0.463522	0.572	0.434	5.57831760756515E 25	A4galt	1.65914	0.203	0.067	2.33625891612983E 32	Atp6v0c	0.334966	0.993	0.873	1	Col4a12	0.911834	1	0.987	2.84164e-06	C1qtnf2	0.382297	0.715	0.603	3.7686920423202E 08	Dhcr24	0.892496	0.228	0.135	2.16561297871448E 06	Cited2	1.90352	0.8	0.361	0.014727	Fam117a	1.0409	0.341	0.165
	Mafk	0.448208	0.205	0.158	0.00913002	Mrpl531	0.180606	0.566	0.504	0.0081717	Agtpbp1	0.545597	0.432	0.295	6.13263555904253E 25	St8sia21	0.753538	0.791	0.65	2.65136401769147E 32	Ankrd17	0.162598	0.856	0.605	1	Ephb41	1.98398	0.553	0.206	2.89704449431984E 06	Klc3	2.24447	0.084	0.019	4.52135528446129E 08	Smc4	0.67635	0.571	0.477	2.20377e-06	Cdc42ep2	2.04212	0.45	0.103	0.0157441	Grpel2	0.914939	0.421	0.245
	Kif21a	0.469127	0.165	0.122	0.0103183	Pgbd5	0.402696	0.185	0.139	0.00828907	Lnpk	0.604767	0.396	0.265	6.84549839018168E 25	Cd9	1.73856	0.344	0.168	3.21814764406693E 32	Ptbp11	0.250197	0.856	0.625	1	Reep11	2.78096	0.191	0.03	3.01628978432983E 06	Thra	0.312581	0.852	0.795	4.73116660336002E 08	Smad3	0.501486	0.492	0.376	2.22631998302113E 06	Cmss1	1.73891	0.6	0.169	0.0168711	Pfkl	1.38914	0.261	0.101
	Atraid	0.162209	0.818	0.792	0.0103605	Gatd3a	0.258237	0.409	0.352	0.00887065	mt Nd3	0.269503	0.937	0.931	7.68366019512322E 25	Slc1a6	5.25126	0.031	0.001	4.19310539234731E 32	Uba521	0.389468	0.901	0.69	1	Impdh11	2.18994	0.426	0.125	3.35076958756292E 06	Rtn4	0.217039	0.973	0.963	4.81009055093304E 08	Diaph3	1.15428	0.184	0.101	2.26816877851418E 06	Sytl21	1.66128	0.7	0.229	0.0171779	Rorc	2.24356	0.163	0.029
	Atf3	0.607483	0.345	0.294	0.0104665	Syde1	0.255456	0.372	0.311	0.00912643	Cacnb21	0.441146	0.63	0.486	7.88392372338155E 25	Irf11	1.43152	0.318	0.139	4.8244288595185E 32	Fosl21	0.306369	0.398	0.3	1	Pdlim52	2.50544	0.298	0.067	3.63354827826998E 06	Ephb3	0.568895	0.466	0.338	5.20769005884563E 08	Edn3	0.996553	0.177	0.095	2.36821934049396E 06	Gm19605	3.26729	0.2	0.025	0.0176929	Depp1	0.58526	0.538	0.324
	Tmem159	0.312773	0.386	0.331	0.010732	Gask1b	0.184608	0.446	0.38	0.00923096	Pmp22	0.250842	0.96	0.934	8.36135345788461E 25	Htra31	1.1466	0.465	0.254	5.84213892296219E 32	Cux11	0.236474	0.789	0.581	1	Klf71	1.71786	0.617	0.248	3.65228646875347E 06	Cd63	0.18485	0.998	0.994	5.64163437196383E 08	Atp5mpl	0.218526	0.958	0.947	2.49037542723367E 06	Fzd71	1.79456	0.6	0.172	0.0189395	Baiap2	0.804029	0.46	0.281
	Ptov1	0.151444	0.862	0.861	0.0130651	Ppp4r4	0.220137	0.394	0.33	0.00942031	Col6a2	0.123173	0.991	0.975	8.76334376077723E 25	Cdkn1a	1.65609	0.253	0.098	5.97802757582235E 32	Vps351	0.342271	0.706	0.547	1	Dusp81	2.96329	0.149	0.019	4.63099115599076E 06	Trim2	0.75476	0.386	0.264	6.22914660141332E 08	Tacc3	1.61799	0.114	0.05	2.62097683689713E 06	Zfhx4	2.29684	0.35	0.067	0.0199831	Efna1	0.713776	0.5	0.309
	Ech1	0.143416	0.885	0.867	0.0131357	Pdcd7	0.265913	0.288	0.232	0.00945815	Prrc2c	0.25121	0.941	0.931	9.79218000944591E 25	Npas2	2.97966	0.068	0.009	6.19694596343987E 32	Rpl33	0.196628	1	0.998	1	Cd92	1.6424	0.532	0.181	5.05141705847972E 06	2310022B05Rik	0.416706	0.658	0.556	6.29248986041055E 08	Hells	1.18545	0.243	0.154	2.62693440517295E 06	Csrp11	0.81222	1	0.992	0.0204052	Pygo1	1.23284	0.297	0.129
	Paqr4	0.290771	0.394	0.337	0.0146004	Morn2	0.42332	0.157	0.115	0.0098909	Nbeal1	0.417329	0.656	0.53	1.01002348048629E 24	Ucn2	3.8176	0.044	0.003	6.19774304285705E 32	Ms4a7	3.62868	0.022	0.007	1	Ifi44	4.83583	0.043	0.002	5.91391053854627E 06	4833412C05Rik	2.01098	0.089	0.022	7.40221598146038E 08	Fabp5	0.590768	0.362	0.249	2.79861131047917E 06	Loxl11	1.07492	1	0.816	0.0207744	Msmo1	1.06694	0.392	0.216
	Phf13	0.343252	0.272	0.219	0.0151023	Copz1	0.182709	0.532	0.464	0.010156	Prkg1	0.49758	0.495	0.352	1.09908373839865E 24	Vegfc	2.2222	0.115	0.025	6.32812555406313E 32	Rpl411	0.179544	0.998	0.999	1	Sec14l2	4.53098	0.043	0.002	5.94705e-06	Ttc3	0.245789	0.95	0.924	8.49687682842034E 08	Prdx4	0.336324	0.89	0.867	3.47131665212334E 06	Abcd21	1.72461	0.65	0.207	0.0213874	Tbc1d20	0.991859	0.377	0.201
	Ddit3	0.370889	0.282	0.231	0.0158867	Tax1bp3	0.145049	0.645	0.581	0.010191	Sgk31	0.732784	0.292	0.176	1.10025647924254E 24	Jam2	1.79001	0.181	0.055	6.40580030891754E 32	Cx3cr1	2.79145	0.034	0.013	1	Sptbn12	0.732535	1	0.992	6.34973940113563E 06	Fndc1	0.244655	0.964	0.893	8.62177978497767E 08	Ncapg2	1.31357	0.139	0.068	4.54865097125553E 06	Abca8b	4.51096	0.1	0.007	0.021466	Crat	1.5684	0.224	0.072
	Pdlim2	0.123275	0.923	0.909	0.0163448	Eef1akmt1	0.196129	0.489	0.43	0.0103243	Ube2a1	0.512544	0.677	0.583	1.1385516005398E 24	Sdc4	0.950164	0.644	0.455	6.60852440840483E 32	Rpl10a1	0.238723	0.998	0.998	1	Slc35e41	3.26305	0.128	0.015	6.56238796788118E 06	Plxna4	0.360027	0.803	0.697	9.40712333407429E 08	Cox5a	0.264422	0.946	0.927	4.81920990353866E 06	Ppnr	3.22882	0.2	0.025	0.0221213	Pip5k1b	0.675672	0.533	0.345
	Ube2b	0.140275	0.739	0.703	0.0163549	Tbc1d16	0.270502	0.339	0.283	0.0106525	Fbxo301	0.60978	0.386	0.255	1.25684675760109E 24	Emp3	0.589931	0.915	0.823	7.61210978639208E 32	Phf31	0.191046	0.852	0.614	1	Myh93	1.37726	0.936	0.675	8.13429184332777E 06	Gas7	0.635952	0.384	0.259	1.05279916107339E 07	Pdap1	0.211526	0.98	0.971	5.12190619406326E 06	Sigirr	4.15482	0.1	0.007	0.0226965	Por	0.532287	0.705	0.561
	Cbx4	0.371597	0.326	0.274	0.0168923	Fbl	0.194918	0.428	0.367	0.0107875	Exoc3l41	0.521984	0.454	0.315	1.25950596260237E 24	Six4	2.78231	0.072	0.01	8.00122931511251E 32	Ggnbp2	0.154171	0.773	0.565	1	Dok4	2.4522	0.255	0.051	8.44818460359049E 06	Ikbip	0.342927	0.743	0.642	1.10179999323849E 07	Uqcr10	0.242196	0.981	0.973	5.26806138900654E 06	4930452B06Rik	4.34746	0.1	0.007	0.0226965	Npr1	0.817456	0.447	0.266
	Lgmn	0.180485	0.691	0.662	0.017887	Cmklr1	0.181432	0.509	0.444	0.0110262	Cpxm1	0.354062	0.799	0.666	1.42113427327572E 24	Gm9885	4.75672	0.034	0.001	8.49269300775643E 32	Bcam	0.579717	0.045	0.101	1	Gm37168	6.33833	0.021	0	9.03229091302497E 06	Stk38l	1.13317	0.187	0.091	1.2035624543984E 07	Nono	0.244813	0.929	0.86	5.36485105369261E 06	Thrb	3.32193	0.15	0.015	0.0284892	Mcf2l	1.70784	0.174	0.036
	Nap1l5	1.59425	0.02	0.007	0.0182541	Rhot1	0.30097	0.326	0.271	0.0111709	Tm9sf4	0.424743	0.62	0.475	1.67573229920443E 24	Gli11	1.02734	0.471	0.258	1.58114262012643E 31	Sugt1	0.389299	0.762	0.59	1	Tnfsf8	6.33833	0.021	0	9.03229091302497E 06	Kctd10	0.412329	0.691	0.602	1.27797717760846E 07	Itga4	0.881257	0.193	0.107	5.40319087230673E 06	Osmr	2.41785	0.35	0.07	0.0307082	Apeh	2.43704	0.15	0.022
	Dnajb6	0.126247	0.839	0.828	0.0207541	Rbms2	0.249677	0.336	0.279	0.0114386	Akap13	0.347733	0.794	0.72	2.21299444654515E 24	Fkbp101	0.75608	0.728	0.527	1.86501748494466E 31	Prdx61	0.107277	0.984	0.847	1	Gm43703	6.33833	0.021	0	9.03229091302497E 06	Rnf11	0.29357	0.866	0.817	1.28535736259598E 07	Gspt1	0.278564	0.88	0.828	5.63548420328283E 06	Lrrn31	3.31352	0.25	0.039	0.0340666	AY036118	0.255309	0.994	0.993
	Snhg3	0.2677	0.419	0.364	0.0227082	Rpl9 ps6	0.27112	0.301	0.245	0.0114912	Sel1l	0.462975	0.558	0.423	2.43411037179103E 24	Phldb1	1.33069	0.312	0.136	2.7479509854703E 31	Tor1aip1	0.156718	0.742	0.544	1	Ret	6.33833	0.021	0	9.03229091302497E 06	Tmed3	0.375863	0.738	0.663	1.53736233007517E 07	Col13a1	0.761928	0.151	0.076	6.31617259624025E 06	Srpx1	2.22408	0.45	0.112	0.0355063	Ifi30	0.450062	0.868	0.799
	Cnbp	0.116964	0.919	0.9	0.0235079	Cdc42ep4	0.191762	0.533	0.472	0.0115414	Fdx11	0.375175	0.804	0.715	3.09771492515488E 24	Aldh3a1	6.35817	0.028	0.001	3.05723402819824E 31	Glul	0.530485	0.452	0.359	1	Art2b	6.33833	0.021	0	9.03229091302497E 06	Kcnk3	0.389623	0.791	0.695	1.62456038145261E 07	Impdh2	0.36898	0.681	0.592	6.41188450302853E 06	Rbp11	1.61909	1	0.884	0.0360915	Junb	0.519974	0.921	0.921
	Aox3	1.16938	0.032	0.015	0.0235301	Nudt5	0.315212	0.261	0.208	0.0118085	Tmem106b	0.429614	0.614	0.476	3.20907255799145E 24	Gpc61	1.94248	0.235	0.087	3.6834686917634E 31	Prmt11	0.357967	0.827	0.641	1	Zfp941	6.33833	0.021	0	9.03229091302497E 06	Zfp260	0.430905	0.638	0.538	1.71483544961112E 07	1110038B12Rik	0.349628	0.777	0.714	6.72737823636247E 06	Mapt	2.82092	0.25	0.039	0.0361264	Hnf1b	0.810602	0.411	0.23
	Bmf	0.48091	0.15	0.11	0.0261434	Arfrp1	0.228592	0.335	0.276	0.0119486	Nipbl	0.356507	0.783	0.71	3.52916180416694E 24	Itm2b1	0.309123	0.997	0.997	5.76739764791278E 31	Bcap31	0.189765	0.8	0.592	1	Slc35f2	6.33833	0.021	0	9.03229091302497E 06	Rnase4	0.409898	0.656	0.559	1.72460128946588E 07	Metap2	0.257098	0.962	0.932	6.74190048519305E 06	Dhrs3	3.03144	0.25	0.039	0.0367223	Zbtb4	0.941745	0.36	0.187
	Klf10	0.413078	0.14	0.101	0.0305527	Mrpl28	0.176406	0.488	0.425	0.0119784	Lrpap1	0.356408	0.79	0.707	3.61560492793313E 24	Lrrn1	5.07438	0.026	0	6.33889865063761E 31	C3ar1	3.89743	0.013	0.003	1	Acsbg1	6.33833	0.021	0	9.03229091302497E 06	Egfr	0.929564	0.245	0.139	1.80468069455945E 07	Srsf1	0.330459	0.772	0.685	6.89622549481187E 06	Ell	1.95604	0.5	0.131	0.0371775	Zfc3h1	1.34333	0.242	0.086
	Cks1b	0.293683	0.282	0.228	0.030981	Naa35	0.233181	0.39	0.331	0.0121165	Nsd1	0.368487	0.786	0.721	4.00688771212844E 24	Cd47	0.57899	0.918	0.858	8.12951199306356E 31	Cct8	0.322036	0.901	0.676	1	Islr2	6.33833	0.021	0	9.03229091302497E 06	Jph2	0.878346	0.232	0.127	1.81102066675251E 07	Esco2	2.77493	0.036	0.005	6.94090653889519E 06	Fhod1	2.03855	0.7	0.333	0.0380773	Arhgap29	1.18448	0.323	0.158
	Mrpl48	0.191114	0.532	0.476	0.0339232	Scand1	0.116109	0.845	0.837	0.0122621	Lxn1	0.419153	0.608	0.466	4.05941655157931E 24	P2ry14	1.98894	0.138	0.036	8.16248619623116E 31	Bin2	2.09367	0.043	0.019	1	Gm33104	6.33833	0.021	0	9.03229091302497E 06	Sec31a	0.334963	0.843	0.81	1.8511801533163E 07	Nostrin	1.37009	0.111	0.048	7.60261002609124E 06	Mir99ahg1	1.50685	0.75	0.271	0.0381926	Mau2	1.21178	0.262	0.101
	Arid1b	0.177948	0.643	0.596	0.0348018	Snrpe	0.104689	0.896	0.861	0.0126905	Tbx21	0.217157	0.975	0.943	4.54481728502097E 24	Hspa1a	1.3724	0.437	0.231	1.36847646573752E 30	Rps291	0.15811	0.998	1	1	Gm47903	6.33833	0.021	0	9.03229091302497E 06	S1pr1	0.712502	0.383	0.267	2.07132511734275E 07	Sumo2	0.174129	0.992	0.99	7.70347838877212E 06	Acot9	1.21179	0.95	0.394	0.03861	Nsmaf	1.48867	0.239	0.086
	Hmgb2	0.135979	0.914	0.893	0.0390478	Med20	0.30921	0.237	0.187	0.0127619	Cotl11	0.434753	0.577	0.457	4.91364390302633E 24	Gm26802	1.38669	0.304	0.131	1.7072313572813E 30	Rbbp4	0.357367	0.899	0.674	1	Ptprr	6.33833	0.021	0	9.03229091302497E 06	Pdlim4	1.08136	0.2	0.102	2.11781291317376E 07	Atp1b3	0.429613	0.602	0.483	7.82062e-06	Mrs2	1.84982	0.6	0.182	0.0392489	Anxa7	0.950954	0.287	0.115
	Snrpd2	0.104155	0.935	0.918	0.0396249	Ralb	0.130539	0.76	0.704	0.0127953	Fam189a21	0.458772	0.475	0.331	5.05063983647909E 24	Ckap4	0.574359	0.901	0.854	2.17200985244105E 30	Bag1	0.326299	0.942	0.697	1	Tmem102	6.33833	0.021	0	9.03229091302497E 06	Nfatc4	0.507967	0.545	0.43	2.18508444194551E 07	Twist1	0.783282	0.258	0.163	7.89462354105139E 06	Kcne4	3.77978	0.2	0.027	0.0418289	Syf2	0.693788	0.543	0.367
	Meis2	0.232203	0.546	0.499	0.0425736	Ctdspl	0.154515	0.572	0.501	0.0128458	Agpat42	0.272853	0.906	0.811	5.74962604586478E 24	St3gal4	0.752072	0.707	0.498	2.51290828089413E 30	Wasf2	0.289403	0.933	0.677	1	C1qtnf9	6.33833	0.021	0	9.03229091302497E 06	St3gal2	0.70007	0.311	0.194	2.41118934945924E 07	Aurkaip1	0.300181	0.774	0.668	8.14002e-06	Rasd1	3.06736	0.2	0.026	0.0421865	Spink5	0.733168	0.82	0.698
	Snhg1	0.233345	0.585	0.547	0.0471333	Kctd8	0.386288	0.17	0.126	0.0131719	Pde5a	0.399447	0.714	0.605	5.9636442743162E 24	Crip1	1.37031	0.613	0.425	2.81230015097635E 30	Nrip1	0.152952	0.748	0.55	1	Txndc2	6.33833	0.021	0	9.03229091302497E 06	Synpo2	0.679184	0.422	0.303	2.52279440941368E 07	Maf	0.734164	0.138	0.067	8.78216478816708E 06	Adrb1	4.28035	0.1	0.007	0.0433343	Gmppa	2.03299	0.17	0.036
	Adamtsl2	0.44121	0.194	0.15	0.0486931	Smim15	0.147715	0.643	0.579	0.0133849	Serinc3	0.314031	0.862	0.816	7.34661268875326E 24	Pea15a	1.16614	0.353	0.166	3.4759865750562E 30	Trmt1122	0.404837	0.656	0.541	1	Ccdc160	6.33833	0.021	0	9.03229091302497E 06	Pakap	0.557311	0.44	0.319	2.69379988422444E 07	Ect2	2.73895	0.045	0.01	9.41602493475812E 06	Col8a2	4.21622	0.1	0.007	0.0437211	Sec14l4	0.670004	0.529	0.353
	Rasgef1b	0.321992	0.296	0.245	0.0496768	Rspo4	0.293809	0.238	0.186	0.0137006	Ccser1	1.71056	0.078	0.024	7.98403664686031E 24	Cpe	4.06049	0.06	0.007	4.64028687051446E 30	Mrpl511	0.427348	0.715	0.581	1	Gm26576	6.33833	0.021	0	9.03229091302497E 06	Ehd4	0.646442	0.373	0.252	2.69822890542963E 07	Cdc6	1.8552	0.067	0.021	9.67418433423421E 06	Gask1a	4.15482	0.1	0.007	0.044111	Dram2	0.662472	0.537	0.36
	Arf6	0.307882	0.386	0.335	0.0512183	Mrpl35	0.216218	0.429	0.37	0.0138953	Kcnb2	0.667893	0.344	0.222	8.98934758992144E 24	Klf6	1.0359	0.738	0.585	5.23143463824763E 30	Taok11	0.359913	0.816	0.612	1	Zbbx	6.33833	0.021	0	9.03229091302497E 06	Ppp1r14a	0.377021	0.68	0.587	2.97049470742882E 07	Ndufa5	0.288185	0.887	0.842	9.80264102406232E 06	Cd3e	3.53033	0.1	0.007	0.0453005	Rpl30	0.15203	1	0.993
	Isca1	0.286122	0.301	0.249	0.0570628	Mrpl42	0.151258	0.606	0.541	0.0140508	Tnrc18	0.347696	0.774	0.68	1.15215217594698E 23	Dnm3	2.01578	0.134	0.034	5.9832849677864E 30	Rpl61	0.182315	0.998	0.999	1	Gm26691	6.33833	0.021	0	9.03229091302497E 06	Pkia	0.948516	0.139	0.056	3.81374971431292E 07	Fkbp4	0.387729	0.743	0.679	9.98823731154532E 06	Cebpb1	1.46702	0.95	0.655	0.0462397	Trrap	0.944458	0.408	0.237
	Heph	0.322505	0.317	0.266	0.0601234	Rnf14	0.19893	0.468	0.405	0.0142206	Timp2	0.212443	0.986	0.968	1.23678386141866E 23	Ssr4	0.586395	0.871	0.797	7.345691496075E 30	Psmd21	0.247395	0.681	0.528	1	Gm49521	6.33833	0.021	0	9.03229091302497E 06	Igsf3	0.772442	0.273	0.161	3.9372325056963E 07	Errfi1	0.465029	0.573	0.467	1.00434e-05	Lingo1	2.79727	0.25	0.039	0.0465433	Esco1	1.29925	0.259	0.101
	Myl9	0.118556	0.804	0.778	0.062333	Atoh8	0.285925	0.276	0.223	0.0143007	Actn1	0.330046	0.824	0.779	1.35846679085959E 23	Kdelr2	0.670216	0.818	0.694	1.2377673777638E 29	Wac	0.209945	0.818	0.608	1	Tspan32os	6.33833	0.021	0	9.03229091302497E 06	Tsc22d1	0.279841	0.947	0.953	4.42473203769003E 07	Phf5a	0.325026	0.78	0.704	1.03168e-05	Aff3	2.47299	0.35	0.073	0.0491048	N4bp2l1	2.43119	0.148	0.022
	Bnip3l	0.131653	0.806	0.788	0.0649009	Cox17	0.132239	0.707	0.667	0.0147992	Fzd8	0.528982	0.447	0.313	1.47277518231321E 23	Arhgap28	0.927644	0.621	0.424	1.37378577164017E 29	Ndufv21	0.406978	0.906	0.696	1	Fam167b	6.01641	0.021	0	9.08074697253169E 06	Lipg	1.22858	0.15	0.065	4.63764311388752E 07	Rrm1	0.96868	0.3	0.209	1.06173e-05	Pard3b1	1.83967	0.6	0.186	0.0505108	Glmp	0.959368	0.354	0.18
	Cbx6	0.159854	0.555	0.496	0.0652944	Tmem126a	0.192682	0.429	0.368	0.0150464	Mia3	0.452018	0.64	0.524	1.52303711528613E 23	Shisal1	4.14244	0.038	0.002	1.96541695992842E 29	Atp6v0b	0.190616	0.953	0.677	1	5830411N06Rik	6.01641	0.021	0	9.08074697253169E 06	Fgf9	3.32313	0.056	0.006	5.1685218503103E 07	E2f1	1.34261	0.138	0.069	1.07737e-05	Catsper2	3.48239	0.15	0.015	0.0510948	Sil1	1.25774	0.243	0.086
	Isyna1	0.456108	0.143	0.105	0.0667679	Galk1	0.187703	0.484	0.423	0.0155712	Emc7	0.329967	0.795	0.735	1.75284741358834E 23	Lrp11	0.460771	0.953	0.917	2.01006858592977E 29	Ndufa31	0.118539	0.984	0.878	1	Gdpd5	3.18633	0.149	0.02	1.06444e-05	Mrc2	0.611958	0.377	0.258	5.3196617982953E 07	Timeless	1.06188	0.135	0.065	1.16434e-05	Adcy1	6.15482	0.05	0.002	0.0513043	Znrf3	0.999108	0.315	0.144
	Bmp8a	1.42092	0.021	0.008	0.0685884	Smim26	0.26116	0.358	0.302	0.0158019	AI504432	0.711604	0.288	0.173	1.9156601392758E 23	Efemp1	2.56329	0.093	0.018	2.25312432191577E 29	Cyba1	0.286747	0.996	0.889	1	Ackr31	3.20531	0.149	0.02	1.08875e-05	Plxnc1	0.495474	0.593	0.491	5.53234174011304E 07	Mcm10	1.90168	0.062	0.019	1.20715e-05	Gm15472	5.56986	0.05	0.002	0.0535034	Pbx1	0.643952	0.65	0.504
	Plxnd1	0.163468	0.685	0.629	0.0711777	Txnip1	0.170905	0.828	0.826	0.0158255	Mtmr3	0.464051	0.5	0.364	2.34885314537823E 23	Timp1	1.75682	0.299	0.131	2.51325603635289E 29	Fli11	0.41286	0.029	0.074	1	Trim161	2.80306	0.234	0.045	1.09931e-05	Nrxn3	0.495635	0.57	0.456	6.24879178940705E 07	Pkmyt1	1.3531	0.1	0.042	1.22518e-05	Kcnd3	5.56986	0.05	0.002	0.0535034	Dop1a	1.07586	0.34	0.173
	Gm38973	1.12756	0.037	0.019	0.0743105	Ssbp1	0.167097	0.572	0.506	0.0164186	Bsg	0.199564	0.98	0.979	2.62132729739341E 23	Gata2	2.75778	0.072	0.011	2.57138719244131E 29	Ddx39b	0.338827	0.948	0.704	1	Arhgef12	1.23009	0.936	0.719	1.23649e-05	Cercam	1.78397	0.094	0.028	6.25382215755186E 07	Ccnb1	2.27037	0.051	0.013	1.24975e-05	Slc6a13	5.56986	0.05	0.002	0.0535034	Gm42418	0.203003	1	1
	1700025G04Rik	0.175451	0.636	0.585	0.0786617	Ifi27	0.141516	0.718	0.659	0.0165021	Ptpn4	0.886546	0.197	0.103	3.11494415687028E 23	Rasl11b1	1.15558	0.453	0.255	2.75282107245896E 29	Cnot6l	0.247395	0.663	0.514	1	Hspa12b2	3.01065	0.277	0.063	1.40075e-05	Adamts6	0.824533	0.243	0.138	6.32734841353821E 07	Dscc1	1.55014	0.08	0.029	1.32368e-05	Lgi4	5.56986	0.05	0.002	0.0535034	Dnajc12	1.37944	0.255	0.101
	Litaf	0.30314	0.42	0.373	0.0813998	Sap30l	0.16023	0.616	0.551	0.0167808	Ywhaq1	0.22783	0.967	0.954	3.49739702434249E 23	AW551984	2.32843	0.113	0.026	2.83212481558906E 29	Ndufs4	0.307609	0.807	0.628	1	Vegfc1	3.22286	0.191	0.032	1.4881e-05	Klf3	0.386244	0.679	0.594	6.7519825256988E 07	Fxyd5	0.864043	0.263	0.169	1.47416e-05	Gm5602	5.56986	0.05	0.002	0.0535034	Vnn1	1.05565	0.38	0.209
	Mcee	0.252477	0.477	0.427	0.0816335	Acot11	0.224833	0.387	0.33	0.0172818	Pgbd51	0.837121	0.225	0.125	3.6335591768834E 23	H19	2.96766	0.14	0.038	5.434044286882E 29	Ndufb1 ps1	0.372372	0.993	0.912	1	Sh2d3c1	2.64903	0.191	0.031	1.49506e-05	Copz2	0.330254	0.813	0.729	7.36026882234562E 07	Psrc1	2.1072	0.052	0.013	1.48284e-05	Sct	5.56986	0.05	0.002	0.0535034	Dhx29	1.16956	0.291	0.129
	Bok	0.476413	0.13	0.094	0.0833158	Casp3	0.154913	0.542	0.466	0.0173999	Gprasp1	0.540076	0.512	0.382	3.77565324553429E 23	Tnfsf9	3.4931	0.056	0.006	7.59088705430105E 29	Wfdc17	3.09658	0.029	0.012	1	Ciart	3.49703	0.106	0.011	1.53105e-05	Erg	1.1197	0.175	0.085	7.4013622190081E 07	Sub1	0.199929	0.987	0.979	1.49734e-05	Kcnq1	5.56986	0.05	0.002	0.0535034	Epb41l1	1.15975	0.306	0.144
	Rnase4	0.263377	0.529	0.498	0.083708	Mien1	0.209333	0.39	0.329	0.0177366	Slc9a6	0.731066	0.3	0.186	3.94179391765809E 23	Cap2	4.25126	0.035	0.002	7.80558143786028E 29	Spop1	0.259165	0.82	0.617	1	Arhgap292	1.53886	0.809	0.461	1.5822e-05	Camk2d	0.425019	0.65	0.55	7.78979824866002E 07	Pdxp	1.26871	0.112	0.05	1.60785e-05	Gm45470	5.56986	0.05	0.002	0.0535034	Ppp1r9a	0.454819	0.909	0.827
	Acyp2	0.188653	0.55	0.494	0.0859813	Atg12	0.209119	0.42	0.357	0.0178411	Apip1	0.429342	0.612	0.477	4.02504451212073E 23	Asap1	0.907323	0.678	0.511	9.48089662640419E 29	Ndufs51	0.172665	0.987	0.854	1	Ddx60	4.53098	0.064	0.004	1.66891e-05	Pea15a	0.46901	0.624	0.521	7.89676824450401E 07	Adamtsl2	0.572397	0.341	0.235	1.71536e-05	AW551984	5.56986	0.05	0.002	0.0535034	Nceh1	1.36121	0.271	0.115
	Arrdc4	0.373613	0.203	0.159	0.0860082	C030006K11Rik	0.466367	0.151	0.111	0.0180744	Arel1	0.691219	0.315	0.199	4.0984306599593E 23	Trib21	1.5739	0.178	0.057	1.38764145740565E 28	Lrrc8c1	0.298382	0.02	0.058	1	Tjp21	1.8626	0.468	0.149	1.67052e-05	Fkbp10	0.276442	0.836	0.762	8.29730900476852E 07	Lpl	0.610699	0.273	0.177	1.76114e-05	Themis	5.56986	0.05	0.002	0.0535034	Mllt6	0.7929	0.43	0.252
	Ttc19	0.217277	0.583	0.538	0.0862681	Gnai1	0.176019	0.506	0.444	0.0182214	Cox6c1	0.162476	0.995	0.999	4.23389810248133E 23	Lmod1	2.56116	0.093	0.018	1.64587171204729E 28	Cmpk1	0.288985	0.856	0.652	1	C030032O16Rik	3.82737	0.085	0.007	1.68262e-05	Rbfox2	0.309315	0.835	0.755	8.68794135542428E 07	Rbp1	0.266598	0.92	0.865	1.99416e-05	Gm11747	5.56986	0.05	0.002	0.0535034	Tmem135	1.1453	0.268	0.108
	C230038L03Rik	0.976818	0.037	0.019	0.0990955	Nudt9	0.277151	0.275	0.221	0.0184434	Phc3	0.583636	0.433	0.308	4.91143529916878E 23	Gmds	1.71991	0.166	0.051	2.22434825153527E 28	Ybx31	0.342001	0.903	0.674	1	Gnao1	2.9233	0.213	0.039	2.32765e-05	Dmd	0.833952	0.193	0.098	9.24571471824232E 07	Etv5	0.680522	0.341	0.242	2.03394e-05	Srp54b	5.56986	0.05	0.002	0.0535034	Blcap	1.03957	0.332	0.165
	Epha8	0.952243	0.038	0.02	0.13589	1110032A03Rik	0.256421	0.339	0.282	0.018629	Slc16a101	0.737226	0.278	0.167	5.14471763334849E 23	Tpbg	2.34859	0.1	0.021	2.37254224536185E 28	Fkbp1a	0.145747	0.987	0.868	1	Gm10366	5.01641	0.043	0.002	2.36181e-05	Arf4	0.169801	0.987	0.986	9.96857956402445E 07	Ncapd2	1.2404	0.127	0.061	2.10188e-05	Gm34084	5.56986	0.05	0.002	0.0535034	Lsm10	1.1393	0.259	0.101
	1700016P03Rik	1.15788	0.021	0.008	0.142758	Hypk	0.174201	0.565	0.506	0.0186445	Nuak11	0.424439	0.611	0.471	6.36455934508557E 23	Mecomos	2.67012	0.074	0.012	3.09359324740113E 28	Gm5150	3.94372	0.011	0.002	1	Ly6g6d	4.9233	0.043	0.002	2.3742e-05	Heyl	1.21212	0.126	0.049	1.17475815966773E 06	Nr2f2	0.321907	0.915	0.867	2.1094e-05	Gm38604	5.56986	0.05	0.002	0.0535034	Tanc2	0.52991	0.689	0.532
	Anks1	0.275575	0.276	0.227	0.144325	Snapc51	0.184412	0.421	0.361	0.0195699	Cdk141	0.419833	0.543	0.404	7.50621413311371E 23	Scpep1	0.932639	0.521	0.311	4.56508813808772E 28	Rb1cc11	0.120577	0.724	0.529	1	Slc4a8	4.75337	0.043	0.002	2.39918e-05	Cope	0.297661	0.821	0.783	1.18671914699108E 06	Glrx5	0.378497	0.722	0.64	2.22509e-05	Naip5	5.56986	0.05	0.002	0.0535034	Fabp12	1.91972	0.177	0.043
	Pacs1	0.303623	0.297	0.247	0.154809	Mrps21	0.17573	0.734	0.72	0.0198002	Tmem109	0.391458	0.639	0.513	8.34775556690159E 23	Notch31	1.5039	0.265	0.111	6.50056400186446E 28	Trib12	0.261557	0.315	0.235	1	Pkp42	1.97975	0.468	0.157	2.46169e-05	Dnajb4	0.357837	0.738	0.67	1.26435767591774E 06	Tcp1	0.282209	0.885	0.835	2.25242e-05	Gm19522	5.56986	0.05	0.002	0.0535034	Acss2	3.69813	0.091	0
	Hpgd	0.401553	0.07	0.044	0.155812	Psma4	0.104815	0.837	0.833	0.0198266	Dram2	0.532568	0.47	0.342	1.11031593917565E 22	Steap41	1.85038	0.19	0.065	8.7610659715335E 28	Mier11	0.215894	0.78	0.577	1	Cngb1	3.36871	0.106	0.011	2.69283e-05	Atf7	0.384127	0.598	0.472	1.49797e-06	Arhgap28	0.419557	0.573	0.468	2.56428e-05	Gm31645	5.56986	0.05	0.002	0.0535034	Hid1	3.58671	0.084	0
	Irf2bpl	0.275334	0.494	0.451	0.159703	Prag11	0.307663	0.217	0.168	0.0201564	Esyt2	0.428455	0.57	0.43	1.22925274459302E 22	Crispld1	4.6801	0.031	0.001	9.36247573288681E 28	G3bp1	0.328907	0.802	0.603	1	Arl4d	4.01641	0.106	0.011	2.81872e-05	Msn	0.260962	0.939	0.899	1.62934e-06	Tyrobp	0.87215	0.237	0.148	2.68594e-05	Gm16565	5.34746	0.05	0.002	0.0539544	Bhlhe41	3.45446	0.072	0
	Tob2	0.290849	0.425	0.383	0.160283	U2af1l4	0.260301	0.348	0.293	0.0207928	Cyba	0.251574	0.919	0.886	1.31043817950323E 22	Cbx5	0.564552	0.872	0.8	1.16637524387192E 27	Hnrnpl	0.2888	0.917	0.679	1	Edil31	2.26592	0.277	0.062	3.68053e-05	Dusp16	0.625959	0.41	0.297	1.75759e-06	Kif11	2.01271	0.057	0.017	2.77335e-05	Cldn11	5.15482	0.05	0.002	0.0539544	Slc5a3	3.43119	0.071	0
	Sertad3	0.423712	0.21	0.168	0.161507	Igbp1	0.178936	0.46	0.401	0.0208098	Cpsf61	0.447101	0.601	0.474	1.32962108456875E 22	Scn2b	4.0256	0.037	0.002	1.41464037137521E 27	Grk2	0.851939	0.229	0.172	1	Tmem441	2.2537	0.277	0.062	3.94171e-05	Myo1b	0.309063	0.855	0.81	1.76756e-06	Fip1l1	0.317647	0.817	0.722	2.80844e-05	Sez6l	5.34746	0.05	0.002	0.0539544	Hba a1	3.37863	0.061	0.029
	Ntng1	0.839323	0.05	0.029	0.172777	Nudcd2	0.228592	0.449	0.393	0.0210459	Rps6ka31	0.523861	0.442	0.314	1.34432994342415E 22	2025-09-08	1.10145	0.399	0.21	1.52600511562529E 27	Tmem2681	0.245132	0.011	0.043	1	Fry1	3.05293	0.149	0.021	4.0384e-05	Klf6	0.471729	0.763	0.717	1.77506091494318E 06	Eif4h	0.233498	0.941	0.903	3.07858e-05	Mylk4	5.15482	0.05	0.002	0.0539544	Hbb bs	3.34389	0.117	0.05
	Clk1	0.163384	0.79	0.782	0.178188	Clec3b	0.110249	0.928	0.891	0.021161	Clip1	0.493027	0.495	0.362	1.36072684388001E 22	Tmem196	3.26654	0.062	0.008	1.63499623789381E 27	Anp32a	0.242766	0.957	0.686	1	Cdr2l1	2.01797	0.383	0.111	5.1363e-05	Phldb1	0.459508	0.565	0.452	1.79761234301771E 06	Wnt4	1.02691	0.181	0.104	3.12097e-05	Colq	5.34746	0.05	0.002	0.0539544	Cadm4	3.33416	0.071	0
	Slitrk4	1.25742	0.019	0.007	0.181576	Dbi	0.108158	0.888	0.878	0.0212153	Rbl2	0.502511	0.481	0.35	1.42831868959408E 22	Ramp3	3.87275	0.038	0.003	1.69409529185495E 27	Glrx3	0.381568	0.845	0.661	1	Tmc7	3.72952	0.085	0.007	5.24339e-05	Grik4	1.18759	0.154	0.071	1.86522e-06	Ndufb7	0.270552	0.933	0.9	3.12908e-05	Masp1	5.34746	0.05	0.002	0.0539544	Abhd18	3.28309	0.067	0
	Micu1	0.300741	0.365	0.318	0.188983	Haghl	0.289133	0.301	0.249	0.0220735	Lratd1	1.29662	0.108	0.042	2.18823359191515E 22	Tspan51	0.850706	0.566	0.357	1.80418838737339E 27	Hist1h4d2	0.331317	0.64	0.519	1	Csgalnact11	2.46621	0.234	0.047	5.47403e-05	Kirrel	0.508581	0.437	0.316	1.89837210192799E 06	Rnaseh2b	0.489993	0.45	0.339	3.23519e-05	Pof1b	5.34746	0.05	0.002	0.0539544	Hbb bt	3.21205	0.022	0.014
	Hsp90aa1	0.128923	0.94	0.939	0.204669	Tpm2	0.191128	0.823	0.827	0.0232985	Ptprg	0.580011	0.391	0.267	2.32913621448266E 22	Iqgap2	1.1942	0.346	0.168	1.87964678072095E 27	Sema6d1	0.364662	0.036	0.081	1	Lgals91	1.87135	0.511	0.189	5.90576e-05	Pura	0.308268	0.835	0.804	1.90492790119369E 06	Tomm6	0.247382	0.953	0.906	3.27375e-05	A230072E10Rik	5.15482	0.05	0.002	0.0539544	Mecomos	3.13253	0.062	0
	Ppp1r3a	1.5228	0.016	0.006	0.227447	Zcchc9	0.196679	0.459	0.397	0.0235375	Gm47664	0.796097	0.263	0.157	2.34032863524226E 22	Calu1	0.498083	0.928	0.883	2.56752664247357E 27	Pum21	0.206959	0.791	0.588	1	Timeless	2.33141	0.234	0.047	6.2867e-05	Syn2	1.26012	0.146	0.065	2.18708464689264E 06	Metrn	0.674934	0.301	0.204	3.4079e-05	Gm47767	5.15482	0.05	0.002	0.0539544	Espn	3.11803	0.06	0
	Gm10371	1.67467	0.014	0.004	0.233539	B130024G19Rik	0.234709	0.503	0.447	0.024036	Mertk	0.644989	0.35	0.229	2.60250767497152E 22	Adgrl2	0.969807	0.559	0.361	3.05070373846692E 27	Egfl7	0.528107	0.049	0.1	1	Gm424181	0.818117	1	1	6.38754e-05	Hspg2	0.575829	0.414	0.301	2.21295185517755E 06	Pip4k2a	0.744236	0.267	0.173	3.43255e-05	Ntm	3.32193	0.15	0.015	0.0539647	Castor1	3.10338	0.061	0
	Tm2d2	0.185982	0.633	0.601	0.235094	Cotl1	0.188221	0.526	0.475	0.025406	Ccdc47	0.441077	0.634	0.516	2.64373506346494E 22	Fosb1	0.74069	0.897	0.84	3.09191393789438E 27	Cct3	0.222059	0.782	0.598	1	Gm269171	1.61079	0.66	0.297	6.42466e-05	Zbtb4	0.608276	0.372	0.256	2.36113348732932E 06	St3gal6	0.998322	0.15	0.079	3.83781e-05	Atp1b1	2.38223	0.35	0.073	0.0551427	Trim34a	3.08859	0.059	0
	Amtn	0.890404	0.045	0.025	0.239552	Taf13	0.24828	0.361	0.305	0.0260859	Gm374941	0.585125	0.394	0.267	2.66431658561843E 22	Egr3	2.47213	0.091	0.018	3.61840485714011E 27	Nudc1	0.337098	0.883	0.689	1	Sema6a2	1.26889	0.766	0.44	7.06633e-05	Tead3	0.657549	0.352	0.238	2.48865661585078E 06	Gm10076	0.288225	0.897	0.85	3.88043e-05	Pygm1	2.18519	0.45	0.116	0.0565335	Prkab2	3.07364	0.059	0
	H2afz	0.108727	0.957	0.944	0.247849	Kank3	0.201363	0.354	0.293	0.0263347	Eif4g3	0.391563	0.67	0.555	2.67216941847524E 22	Adamts14	2.78231	0.068	0.01	4.14180605117894E 27	Rhoa	0.365637	0.996	0.962	1	Crip12	1.51492	0.787	0.439	7.57947e-05	Entpd1	0.523281	0.646	0.551	2.57201363788058E 06	Ndufa2	0.189453	0.983	0.971	4.01249e-05	Rem11	1.53893	0.85	0.334	0.0600385	Dffb	3.05853	0.059	0
	Abca1	0.279925	0.316	0.268	0.248312	Prxl2b	0.242391	0.355	0.298	0.0271779	Pcm1	0.369261	0.786	0.718	2.7862305095375E 22	Tmem238	1.84425	0.144	0.042	5.6855854794344E 27	Dhx9	0.18156	0.84	0.616	1	Tas1r3	4.9233	0.043	0.002	8.10741e-05	Podxl2	0.43348	0.614	0.508	2.74124e-06	Chchd1	0.293565	0.757	0.644	4.07194e-05	Pald1	2.15482	0.45	0.115	0.0678836	Csrnp2	2.98053	0.107	0.007
	Snrpb2	0.178681	0.68	0.652	0.264204	Baz1a	0.315498	0.318	0.267	0.0272294	S1pr31	0.448735	0.492	0.351	2.87980560135773E 22	Kank4	1.45369	0.212	0.078	6.17225709854262E 27	Csnk1e	0.210594	0.753	0.575	1	Haao	4.9233	0.043	0.002	8.10741e-05	Magi3	0.986309	0.176	0.088	2.82898867006855E 06	Spdl1	2.42329	0.041	0.009	4.26081e-05	Insyn11	2.46676	0.35	0.075	0.0725998	6330403L08Rik	2.91494	0.054	0
	Tslp	0.455372	0.138	0.103	0.293537	Ube2m	0.14536	0.713	0.691	0.0280143	Celf21	0.237109	0.952	0.921	3.02371709151298E 22	Bnc2	1.45925	0.256	0.108	6.32662873788498E 27	Rpl211	0.209262	0.998	0.999	1	Magix	4.83583	0.043	0.002	8.14739e-05	Glt8d2	0.629208	0.346	0.234	2.97213e-06	Rps27	0.135372	1	1	4.41143e-05	Ms4a6b	4.24793	0.1	0.007	0.0734679	Nmnat3	2.86371	0.103	0.007
	Fcgrt	0.153467	0.663	0.626	0.308325	Mrpl2	0.290737	0.311	0.26	0.0280184	Ccdc80	0.297772	0.819	0.702	3.10027541730149E 22	Ece1	1.67395	0.15	0.044	6.3857219394635E 27	Arid4b	0.144125	0.924	0.64	1	Elavl2	4.75337	0.043	0.002	8.18756e-05	Ccser2	0.323573	0.751	0.648	3.0743e-06	Trp53	0.358439	0.731	0.658	4.48363e-05	Scn7a	2.22014	0.4	0.097	0.0767986	Gm26903	2.84623	0.05	0
	Fgf7	0.206915	0.482	0.432	0.36114	Phactr1	0.19477	0.491	0.429	0.0280185	Tbx41	0.30631	0.837	0.727	3.4059134383211E 22	Foxc1	4.88173	0.035	0.002	9.3091168206508E 27	Mrpl141	0.434356	0.647	0.538	1	Cpa1	4.46386	0.043	0.002	8.18756e-05	Large1	0.674791	0.286	0.181	3.11490960738606E 06	Calm3	0.327615	0.811	0.737	4.82867e-05	C030013C21Rik	4.21622	0.1	0.007	0.0782825	Ccl21a	2.84623	0.023	0.007
	Slc24a5	0.440396	0.118	0.086	0.404649	Csad	0.194381	0.597	0.542	0.0281579	Ctnnd21	0.762357	0.243	0.14	3.82471705096744E 22	Lmcd1	2.35027	0.099	0.022	1.04616733714438E 26	Mat2a	0.103258	0.782	0.579	1	Grap2	4.67537	0.043	0.002	8.18756e-05	Nid1	0.280954	0.892	0.849	3.69250777475791E 06	Iigp1	0.373086	0.815	0.723	4.95618e-05	Hspa2	1.95711	0.45	0.113	0.0789724	Kctd11	2.80156	0.098	0.007
	Il10	1.26379	0.051	0.031	0.43483	Mef2a	0.106759	0.898	0.89	0.0291286	Rad501	0.387661	0.669	0.539	4.37726763053036E 22	Hmcn11	0.560217	0.95	0.933	1.39645702411887E 26	Reep51	0.30559	0.96	0.718	1	Pik3r6	4.09041	0.064	0.004	0.000105155	Twsg1	0.399287	0.696	0.625	3.76044144634012E 06	Col25a1	1.26393	0.107	0.048	5.17569e-05	Col1a21	0.78158	1	1	0.0797186	Zfp984	2.79245	0.049	0
	Cnpy2	0.104663	0.905	0.893	0.437015	Plin3	0.168639	0.587	0.528	0.0298299	Nrbp2	0.564442	0.39	0.264	4.57321105925552E 22	Lurap1l	2.25999	0.094	0.02	1.5179789105007E 26	Cacybp	0.307399	0.726	0.582	1	Pcdhgb41	2.62092	0.213	0.041	0.000106628	Il11ra1	0.41609	0.52	0.397	3.82580985441272E 06	Sgo1	1.69839	0.06	0.019	5.26348e-05	Stbd11	2.24107	0.55	0.179	0.0815133	Zfp182	2.79245	0.048	0
	Atg101	0.335806	0.31	0.267	0.441606	Cox5a	0.115296	0.843	0.815	0.0299693	Arglu1	0.276398	0.855	0.821	4.75097370697317E 22	Cyth3	0.86021	0.663	0.494	2.34252308229083E 26	Sf1	0.215454	0.629	0.492	1	Elk31	2.05454	0.511	0.198	0.000109378	Synj2	0.7108	0.274	0.168	3.91704828348707E 06	Skp1a	0.278407	0.891	0.83	5.29029e-05	Auts21	1.27338	0.95	0.643	0.0815341	Mesp1	2.77408	0.047	0
	Piezo2	0.402673	0.202	0.162	0.443292	Gm49041	0.35678	0.195	0.15	0.0300413	Lrp6	0.421183	0.651	0.529	5.08396118058961E 22	Htra4	3.28417	0.05	0.005	3.10376519285908E 26	Cyth4	2.74592	0.029	0.012	1	Nav12	1.965	0.532	0.22	0.000162834	2610307P16Rik	0.927688	0.214	0.12	4.01038641086642E 06	Emg1	0.442616	0.598	0.509	5.32765e-05	Cpxm1	1.71187	0.7	0.265	0.0818505	Eepd1	2.77408	0.047	0
	Rbm8a	0.10819	0.808	0.791	0.454873	Rbm8a1	0.115578	0.807	0.79	0.0301063	Ssr1	0.329429	0.845	0.779	5.43940521072814E 22	Fam71a	2.28511	0.09	0.018	4.48029332895517E 26	Ppp1r12a1	0.163586	0.919	0.652	1	Palmd1	2.6795	0.255	0.059	0.00017531	Pxn	0.431538	0.576	0.465	5.03037990378803E 06	Cd52	1.32028	0.163	0.091	5.3353e-05	Ltbp11	1.60638	0.6	0.186	0.0863361	Hba a2	2.7366	0.041	0.029
	Gcc1	0.446304	0.169	0.132	0.462175	Ndufs6	0.116819	0.831	0.82	0.0302675	Spred11	0.419525	0.622	0.494	5.52428471166095E 22	Cxcl11	1.86287	0.138	0.04	5.64845347919269E 26	Il17ra1	0.285006	0.038	0.082	1	Nrros	3.46059	0.128	0.017	0.000179544	Sort1	0.530433	0.475	0.369	5.22537464099946E 06	Hnrnpk	0.16345	0.998	0.996	5.69697e-05	Arhgef26	2.99639	0.25	0.042	0.0886	Radil	2.72708	0.092	0.007
	Pfdn1	0.108044	0.774	0.752	0.477592	Pts	0.175392	0.46	0.4	0.0316211	Rem11	0.306238	0.788	0.644	5.6459329394462E 22	Atf31	1.38728	0.469	0.292	7.32868300290694E 26	Aurkaip11	0.321625	0.818	0.633	1	Gm130561	4.09041	0.064	0.005	0.000179737	Sik3	0.436082	0.536	0.418	5.35395435778041E 06	Cox6b1	0.186601	0.996	0.994	5.84147e-05	Gas61	1.91505	0.7	0.278	0.090953	Wfs1	2.71749	0.091	0.007
	Erf	0.292243	0.245	0.201	0.48061	Hint2	0.224921	0.449	0.395	0.0329176	Gm48617	0.827851	0.205	0.112	6.03075289831586E 22	Grb10	0.621207	0.851	0.762	7.48640964421633E 26	Ube2v1	0.328635	0.661	0.535	1	Trib23	2.30781	0.277	0.067	0.000185657	2025-03-02	0.528034	0.405	0.286	5.71767234813402E 06	Aurkb	1.98687	0.052	0.014	5.92128e-05	Pde9a	3.4269	0.15	0.016	0.0921447	B230206L02Rik	2.69813	0.045	0
	Cwc25	0.281756	0.412	0.365	0.496069	Cdc123	0.18645	0.447	0.385	0.0337419	Gulp1	0.390756	0.637	0.511	6.41748920137411E 22	Wnt9a	1.71471	0.175	0.059	1.04809533117626E 25	Kctd122	0.406222	0.319	0.245	1	Bvht1	2.77762	0.213	0.043	0.000199541	Foxp4	0.513451	0.441	0.329	6.17314111892777E 06	Sfxn1	1.19596	0.129	0.064	6.05827e-05	Tmem268	3.00101	0.2	0.028	0.101381	Polr3a	2.68835	0.092	0.007
	Tcp11l2	0.224913	0.395	0.347	0.515275	BC031181	0.131216	0.608	0.547	0.0340784	Ylpm1	0.45506	0.544	0.41	6.82721993039134E 22	Cdh6	3.55082	0.044	0.004	1.15906162911223E 25	Psmb4	0.118008	0.989	0.848	1	Fam43a1	2.49787	0.277	0.068	0.000221866	Qsox1	0.446892	0.535	0.417	7.40014586422062E 06	Snrpc	0.285871	0.843	0.773	6.1328e-05	Olfml3	1.51983	0.85	0.601	0.10525	Cdc14b	2.6785	0.044	0
	Chrac1	0.210991	0.546	0.511	0.519605	Psmb3	0.129466	0.837	0.837	0.0344538	Tspan121	0.660272	0.297	0.185	7.69529655338797E 22	Dusp8	2.39533	0.078	0.014	1.2549737414502E 25	Rp91	0.191834	0.885	0.65	1	Exoc6	2.76848	0.149	0.022	0.000224165	Afdn	0.397841	0.631	0.529	7.41043989025326E 06	Sash1	0.59432	0.37	0.271	6.71113e-05	Fabp31	2.54996	0.25	0.043	0.105398	Bcl3	2.6719	0.132	0.014
	Psip1	0.175283	0.637	0.608	0.523014	Snai1	0.205834	0.436	0.377	0.0344582	Pex3	0.476259	0.45	0.317	7.86576273494433E 22	Igf2bp2	1.2738	0.269	0.117	1.64495460204055E 25	Eif4b	0.337182	0.667	0.535	1	Prkcq	5.16841	0.043	0.002	0.000235265	Copa	0.253298	0.871	0.847	8.19005972063002E 06	Galnt18	1.06415	0.13	0.065	7.74071e-05	Narf	1.83289	0.6	0.196	0.105737	Gm15675	2.61796	0.042	0
	Hoxb4	0.251373	0.51	0.471	0.55267	Cacnb2	0.157718	0.572	0.505	0.0347649	Hip1	0.460447	0.512	0.379	8.51378310761429E 22	Slc35e4	2.67635	0.066	0.01	1.96431065416347E 25	Rnf7	0.368611	0.822	0.643	1	Pcp4l1	4.60137	0.043	0.002	0.000244155	Copb2	0.255215	0.871	0.844	8.25745118783717E 06	Fubp1	0.290458	0.879	0.812	7.86928e-05	Arhgef3	2.86204	0.2	0.028	0.125637	Dgat2	2.57614	0.081	0.007
	Plekhf1	0.636896	0.079	0.053	0.560338	Cog5	0.294362	0.327	0.275	0.0351807	Mbnl21	0.210428	0.988	0.971	1.20684689934838E 21	Ikbip1	0.806763	0.613	0.422	2.75083401394197E 25	Aqp12	0.390291	0.029	0.068	1	Greb11	4.75337	0.043	0.002	0.000244155	Fam8a1	0.580063	0.386	0.273	8.60350181113999E 06	Uqcc2	0.297866	0.798	0.734	8.02755e-05	Plpp31	1.72805	0.9	0.469	0.127363	Irak4	2.57614	0.042	0
	Bag3	0.360955	0.355	0.317	0.584354	Mrpl27	0.163394	0.559	0.497	0.0358492	Prxl2a1	0.500915	0.462	0.33	1.2282521722274E 21	Arhgef6	1.63235	0.175	0.06	3.48951179850904E 25	Rab11a	0.424139	0.47	0.393	1	Tnfrsf18	4.60137	0.043	0.002	0.00024529	Glt8d1	0.453637	0.538	0.429	9.47577e-06	Ddx39	0.600728	0.361	0.26	8.17042e-05	Casc4	1.23975	0.9	0.602	0.128237	Rufy2	2.56549	0.083	0.007
	Ang	0.549173	0.101	0.073	0.616333	Gm14403	0.304044	0.234	0.185	0.03633	Pcolce2	0.210471	0.96	0.842	1.39536196786E 21	Lif	2.54693	0.068	0.011	3.68512168094415E 25	Wnk1	0.211062	0.939	0.664	1	Herc61	2.87387	0.191	0.035	0.000247842	Chsy3	0.433509	0.514	0.404	9.54713738105754E 06	Emc6	0.421846	0.582	0.489	8.46717e-05	Sp110	4.21622	0.1	0.008	0.133633	Kyat1	2.54034	0.122	0.014
	Gm43221	0.647378	0.063	0.04	0.65842	Zfp608	0.199984	0.451	0.389	0.0368511	Pigk	0.537282	0.449	0.326	1.52576333671459E 21	Eid1	0.402298	0.984	0.967	4.18813408184356E 25	Eif1ax	0.328603	0.865	0.667	1	Ccnjl1	2.53098	0.191	0.035	0.000262475	Rgs7bp	1.28469	0.133	0.058	9.73370613988637E 06	Gcsh	0.486197	0.467	0.364	8.97948e-05	Gm43465	4.15482	0.1	0.008	0.134724	Abcc10	2.53307	0.04	0
	Wnt4	0.33757	0.249	0.207	0.667915	Lancl1	0.195652	0.515	0.459	0.0370918	Thoc2	0.328887	0.79	0.717	1.86440625301125E 21	Serf2	0.336575	0.996	0.992	4.42586823543013E 25	Pla2g71	0.108234	0.027	0.064	1	Sypl2	1.77997	0.66	0.327	0.000264383	Prr16	0.748419	0.231	0.134	1.00789e-05	Gins2	0.847884	0.23	0.145	9.3128e-05	Spn	4.03934	0.1	0.008	0.134724	Stk38l	2.52576	0.121	0.014
	Brd2	0.171453	0.709	0.697	0.686844	Sqor	0.259822	0.356	0.302	0.0373231	Tcf4	0.207484	0.984	0.966	2.40024000000757E 21	Cpxm2	3.9956	0.04	0.003	4.47754032889418E 25	AI4135821	0.364502	0.031	0.071	1	Psmb81	2.11433	0.277	0.068	0.000319788	Ptpn13	0.682886	0.299	0.196	1.05939e-05	Etf1	0.342391	0.705	0.609	9.52276e-05	Ifih1	3.98489	0.1	0.008	0.135823	Tbc1d22a	2.5221	0.081	0.007
	Cebpa	0.465831	0.111	0.081	0.729577	Cdk2ap1	0.166656	0.495	0.433	0.0374588	Tmem132a	0.552248	0.396	0.274	2.68015900682731E 21	Il6st1	0.74595	0.64	0.44	4.69459370980394E 25	Ugp2	0.383698	0.629	0.512	1	Yes11	1.45144	0.638	0.296	0.000347782	Galnt15	1.46277	0.081	0.023	1.06317e-05	Pten	0.269609	0.943	0.915	0.000101655	Mast41	1.4269	0.85	0.368	0.136476	Klc2	2.51104	0.121	0.014
	Eif5a	0.116313	0.945	0.933	0.731424	Hoxaas3	0.387495	0.188	0.145	0.0384894	Pcca	0.916346	0.191	0.103	2.8688250994855E 21	C430049B03Rik1	1.34218	0.3	0.141	7.69975860009207E 25	H1f01	0.131926	0.838	0.616	1	Ppp1r13b1	2.00649	0.404	0.137	0.000369782	Tulp4	0.301512	0.76	0.671	1.13018e-05	Jph1	0.537828	0.441	0.345	0.00010716	Gprc5c1	4.03934	0.1	0.008	0.13693	Pde8a	2.51104	0.04	0
	Amigo2	0.62855	0.095	0.067	0.753152	Acbd61	0.125498	0.599	0.531	0.0391358	Acvr2a	0.571705	0.345	0.225	3.22464108376556E 21	Dock9	1.58691	0.171	0.058	8.07412333105805E 25	Mlf2	0.280821	0.845	0.644	1	Pdlim1	2.77891	0.234	0.053	0.000424505	Mageh1	0.510395	0.469	0.362	1.13289e-05	Prr18	1.44321	0.075	0.028	0.000112627	Cmah	3.69539	0.1	0.008	0.13693	Thg1l	2.51104	0.04	0
	H2afj	0.118356	0.861	0.842	0.797271	Timm8b	0.147624	0.627	0.574	0.0394961	Cpd	0.380576	0.738	0.642	3.84851469783892E 21	Adcy5	2.87818	0.054	0.007	1.03909204684948E 24	Rab6a	0.308806	0.721	0.574	1	Plekhb2	3.15511	0.106	0.013	0.000430786	Trp53inp2	0.483177	0.44	0.327	1.18198e-05	Pomp	0.20792	0.936	0.91	0.00011281	Irf8	2.50274	0.4	0.101	0.137465	Ctsf	2.51104	0.04	0
	Net1	0.292956	0.323	0.283	0.81569	Usp5	0.250867	0.355	0.301	0.0409678	Ralb1	0.310097	0.794	0.693	3.94889080236187E 21	Pdgfa	1.07828	0.406	0.225	1.19954637030405E 24	Snrpd3	0.349205	0.935	0.712	1	Dach12	1.32065	0.702	0.337	0.000431722	Mfap3l	2.28392	0.068	0.016	1.20466e-05	Rrp15	0.580531	0.381	0.284	0.000113281	Etfbkmt	2.47032	0.3	0.059	0.146553	Rnd2	2.51104	0.04	0
	Rgs10	0.152138	0.496	0.444	0.822939	Lsm71	0.156151	0.568	0.509	0.0415605	Nid1	0.241852	0.962	0.941	4.1172636715744E 21	Slc38a21	0.552707	0.921	0.842	1.74465484101928E 24	Cenps	0.100563	0.02	0.053	1	S1pr4	4.46386	0.064	0.005	0.000463219	Add1	0.272199	0.753	0.658	1.22151e-05	Arap3	0.786092	0.255	0.168	0.000115451	Kctd161	2.211	0.35	0.077	0.153251	4930481A15Rik	2.4999	0.079	0.007
	Dab2	0.214681	0.49	0.442	0.837066	Churc1	0.159669	0.516	0.455	0.0428038	Baz1a1	0.570904	0.37	0.249	4.44045284362396E 21	Sufu	1.11104	0.343	0.173	1.90935552228035E 24	Cd24a1	0.851072	0.056	0.105	1	Rtp4	3.51051	0.085	0.008	0.000506371	Tasor	0.459866	0.5	0.385	1.27341e-05	Mid1ip1	0.516538	0.457	0.359	0.000117431	Pld1	1.8968	0.55	0.179	0.167711	Zfp719	2.48867	0.04	0
	E130308A19Rik	0.244335	0.4	0.354	0.853955	Sp3os	0.258173	0.289	0.236	0.0433324	1700018A04Rik1	1.03797	0.155	0.076	4.47323915849143E 21	Acss2	1.46045	0.221	0.088	2.01267576823878E 24	Ghitm1	0.319265	0.62	0.512	1	Cttnbp2nl1	1.92637	0.447	0.162	0.000509066	Gbf1	0.437918	0.551	0.442	1.35878e-05	E2f3	0.455374	0.442	0.332	0.000123353	Dab2	2.54749	0.4	0.108	0.189363	Zfp983	2.48867	0.038	0
	Fap	0.553963	0.088	0.062	0.898387	Actl6a	0.195261	0.417	0.358	0.0447678	Rsrp11	0.256544	0.902	0.867	4.52030541463284E 21	Dusp7	1.28435	0.253	0.108	2.0262223551407E 24	Hk11	0.53516	0.029	0.067	1	Phf11d1	3.00443	0.17	0.03	0.000520566	Lhfpl2	0.356884	0.749	0.663	1.47644e-05	Park7	0.206337	0.962	0.945	0.000125391	AI504432	3.39993	0.15	0.017	0.197744	Pdzrn3	2.48867	0.037	0
	Cd24a	0.387598	0.125	0.093	0.909848	Wdr61	0.148198	0.539	0.477	0.0451663	Bdp1	0.492597	0.498	0.375	5.66505705052107E 21	Artn	5.5281	0.022	0	2.26447952353438E 24	Psma61	0.322167	0.921	0.701	1	Vsir	2.31395	0.213	0.044	0.000556337	Rftn1	0.814031	0.229	0.133	1.48319e-05	Sned1	0.755085	0.232	0.146	0.000130856	Hmgcs2	3.70856	0.2	0.029	0.207711	Aldoc	2.46595	0.115	0.014
	Neo1	0.101012	0.844	0.803	0.912887	Rsl24d11	0.187933	0.432	0.37	0.0460524	Pard6g	0.53556	0.386	0.264	5.98650111026421E 21	Aox31	2.45128	0.075	0.014	2.28395948658305E 24	Tma7	0.284666	0.989	0.849	1	Zbtb461	1.91404	0.319	0.088	0.00059912	Slc9a3r2	0.55362	0.38	0.269	1.48626e-05	Rmi2	1.52651	0.066	0.022	0.00013885	Mboat2	1.54338	0.7	0.273	0.219071	Tmem267	2.46595	0.039	0
	Kxd1	0.216778	0.381	0.334	0.924813	Bloc1s5	0.303937	0.253	0.205	0.0471753	Rbms3	0.247603	0.908	0.861	6.3651348076836E 21	Sncb	7.44564	0.018	0	2.6184309030629E 24	Rwdd1	0.264535	0.87	0.656	1	Gm17207	6.01641	0.021	0.001	0.000604236	Galnt2	0.465456	0.501	0.388	1.5088e-05	Frem1	0.714624	0.25	0.161	0.000143986	Gm45885	4.09592	0.1	0.008	0.222169	Apbb3	2.46595	0.038	0
	Bach2	0.275214	0.404	0.364	0.935349	Ndufaf81	0.15597	0.428	0.364	0.0478829	St6gal11	0.471269	0.459	0.329	6.93325558010872E 21	Sorcs3	7.44564	0.018	0	2.61845129666327E 24	Rheb	0.181949	0.897	0.667	1	Podnl1	6.01641	0.021	0.001	0.000604236	Dhx32	0.730336	0.272	0.171	1.57381e-05	Cdkn2a	2.70506	0.03	0.004	0.000147992	Pcdhb2	4.09592	0.1	0.008	0.222169	Gngt2	2.46595	0.036	0
	Mrps33	0.169991	0.638	0.613	0.958502	C1d	0.162315	0.529	0.466	0.0479076	Phactr11	0.417233	0.546	0.41	6.9418302479238E 21	Ccdc85a	2.71835	0.059	0.008	3.04802556802095E 24	Snrpe1	0.412726	0.993	0.864	1	Agap2	6.01641	0.021	0.001	0.000604236	Arhgef25	0.331999	0.668	0.574	1.60168e-05	Cox7c	0.15688	0.998	0.998	0.000149466	Car4	3.34746	0.2	0.03	0.225792	Ppfia4	2.41941	0.037	0
	Ntf3	0.627793	0.055	0.035	0.96536	Mdp1	0.214824	0.394	0.337	0.0480932	Pdia4	0.407108	0.702	0.61	7.12895892279893E 21	Gas61	0.784462	0.724	0.558	3.11112755972311E 24	Atp6v1b2	0.756281	0.229	0.179	1	Nxph4	6.01641	0.021	0.001	0.000604236	Dctn6	0.35738	0.614	0.503	1.61884e-05	Grcc10	0.24791	0.935	0.903	0.000158898	Ltb	2.71741	0.1	0.008	0.23278	Mccc1os	2.41941	0.037	0
	Casp4	0.882249	0.038	0.021	0.989532	Fmo21	0.106885	0.848	0.791	0.0486644	Dipk2a	0.507743	0.474	0.349	7.59518507760373E 21	Nkd11	0.835349	0.518	0.324	4.72699764939288E 24	Rnps1	0.305033	0.667	0.543	1	Clec10a	6.01641	0.021	0.001	0.000604236	Tnrc6c	0.283703	0.803	0.739	1.65331e-05	Klhl2	0.725694	0.203	0.121	0.000161146	Chst21	1.35591	0.9	0.54	0.243406	Wfdc21	2.41941	0.034	0
	Serpina3n	0.915278	0.047	0.028	1	Ss18l21	0.218586	0.444	0.388	0.0497207	Dbt	0.700284	0.26	0.156	8.58878861853759E 21	Nupr11	1.01334	0.659	0.523	5.30559209352326E 24	Psmb71	0.288311	0.861	0.671	1	Grid1	6.01641	0.021	0.001	0.000604236	Cmip	0.522644	0.485	0.38	1.70858e-05	Pvt1	0.975578	0.142	0.075	0.000168014	Slc8a1	2.30735	0.5	0.16	0.249201	Mov10	2.40754	0.075	0.007
	Il17ra	0.500353	0.099	0.072	1	Otub1	0.170037	0.47	0.41	0.0499592	Vma21	0.379716	0.616	0.489	1.26512766669169E 20	Slc43a31	1.14478	0.354	0.185	5.90646158002443E 24	Sys1	0.262444	0.694	0.551	1	Prss30	6.01641	0.021	0.001	0.000604236	Ak5	2.41414	0.062	0.013	1.77131e-05	Mcm8	1.59456	0.061	0.02	0.000178084	Hebp1	2.43235	0.35	0.081	0.250391	Usb1	2.39556	0.111	0.014
	Dazap2	0.163058	0.559	0.525	1	Atg10	0.323872	0.251	0.203	0.0502636	Atp9b	0.488956	0.437	0.31	1.37557083554406E 20	P4hb1	0.425069	0.947	0.92	6.28825516752549E 24	Phb2	0.171477	0.872	0.656	1	Slc14a1	6.01641	0.021	0.001	0.000604236	Rb1cc1	0.324171	0.749	0.667	1.82498e-05	Kif22	1.83225	0.058	0.019	0.000201108	Fam174b	3.37346	0.15	0.018	0.25231	Dmxl2	2.39556	0.037	0
	Epha5	0.423317	0.116	0.086	1	Zfand1	0.357073	0.211	0.166	0.050409	Kat6b	0.418517	0.586	0.458	1.40306656510421E 20	Naalad2	2.09944	0.1	0.024	7.27685733836402E 24	Aard1	0.279877	0.031	0.068	1	Dipk2b	6.01641	0.021	0.001	0.000604236	Zfp385b	0.94878	0.178	0.093	1.96846e-05	Emp1	0.59441	0.356	0.258	0.000229936	Napepld	3.27218	0.15	0.018	0.254349	Rpp40	2.39556	0.037	0
	Col8a2	0.696231	0.051	0.032	1	Cetn4	0.337606	0.201	0.156	0.0505351	Slc25a36	0.43029	0.531	0.4	1.47427951031763E 20	Hk1	1.50816	0.163	0.055	9.9967451094165E 24	C1qb	2.57026	0.04	0.021	1	Magee2	6.01641	0.021	0.001	0.000604236	Tshz3	0.663082	0.375	0.273	2.02314e-05	Snrpa1	0.439872	0.599	0.52	0.000246058	Dgat2	2.65232	0.25	0.045	0.280901	Nckap5l	2.39556	0.037	0
	Uba52	0.134676	0.721	0.696	1	Ncbp2	0.176256	0.502	0.443	0.05106	Ckap5	0.538465	0.421	0.299	1.51571424438635E 20	Grasp1	0.924952	0.444	0.251	1.35947630021923E 23	Lnpep1	0.179808	0.587	0.459	1	Vmn2r3	6.01641	0.021	0.001	0.000604236	Bace2	0.766636	0.242	0.147	2.0772e-05	Dusp5	0.638198	0.252	0.165	0.000275602	Cdkn1c1	1.24928	0.9	0.761	0.285392	B230317F23Rik	2.39556	0.035	0
	Gpx7	0.176123	0.611	0.567	1	Sh3glb1	0.102722	0.955	0.941	0.0541098	Twsg1	0.321439	0.783	0.664	1.64809250346631E 20	Grn	0.647311	0.729	0.564	1.41924184874767E 23	Rpl361	0.199792	1	0.998	1	Selp	5.75337	0.021	0.001	0.000606827	Golgb1	0.34027	0.779	0.724	2.08742e-05	Sgo2a	1.92079	0.06	0.02	0.00027949	Serpine21	0.956487	1	0.893	0.285482	Nol4l	2.38349	0.07	0.007
	Ddx3x	0.126685	0.847	0.836	1	Ywhag	0.131302	0.61	0.553	0.0544386	Arvcf	0.937914	0.177	0.093	1.94066474424724E 20	Rps201	0.231831	1	0.999	1.45492540535071E 23	Sumo1	0.156262	0.975	0.842	1	9330158H04Rik	5.33833	0.021	0.001	0.000606827	Slc25a27	0.911361	0.196	0.109	2.12756e-05	Eif3m	0.231805	0.913	0.878	0.000285824	Plpp11	1.76069	0.65	0.236	0.288692	Gm43258	2.37132	0.071	0.007
	Marcksl1	0.119444	0.755	0.731	1	Ptpa	0.159257	0.506	0.443	0.055285	Nol4l1	0.570796	0.326	0.211	2.36814904848032E 20	Rarg	1.04282	0.394	0.219	2.08775082050884E 23	Rps241	0.137013	1	1	1	Gm28809	5.53098	0.021	0.001	0.000606827	P4hb	0.172934	0.989	0.98	2.16175e-05	Bard1	1.92079	0.046	0.012	0.000289352	Arl5c1	2.17754	0.35	0.08	0.296627	A730017L22Rik	2.37132	0.037	0
	Ccno	0.442567	0.096	0.069	1	Hdac2	0.143644	0.551	0.487	0.0554755	2310009B15Rik1	0.328938	0.713	0.58	2.83046354099958E 20	Cxcl16	1.49519	0.185	0.068	2.11695337518437E 23	Rack12	0.223279	1	0.997	1	Klrk1	5.53098	0.021	0.001	0.000606827	Rsu1	0.238396	0.886	0.857	2.1905e-05	Gnl3	0.395989	0.706	0.649	0.000289567	Gria1	5.93243	0.05	0.002	0.307773	2010109A12Rik	2.37132	0.037	0
	Tmem11	0.297163	0.374	0.335	1	Eif4e	0.155534	0.526	0.459	0.0558622	Cmklr11	0.413226	0.557	0.427	2.86605536599618E 20	Prcd	2.42634	0.082	0.017	2.52750021395433E 23	Ik	0.273384	0.755	0.594	1	Gpr83	5.53098	0.021	0.001	0.000606827	Zbtb20	0.253863	0.853	0.786	2.26249e-05	Hist1h1d	1.07103	0.139	0.074	0.000290389	Nr2f21	0.888032	1	0.883	0.30979	Il17d	2.34665	0.035	0
	Rpia	0.34339	0.2	0.162	1	Thyn1	0.258229	0.345	0.292	0.0563827	Utrn	0.518769	0.52	0.409	2.90989696228891E 20	Rpn2	0.61209	0.785	0.674	2.72531705268005E 23	Tnrc6a1	0.139055	0.809	0.599	1	9930111J21Rik1	5.75337	0.021	0.001	0.000606827	Ecm1	0.570023	0.433	0.327	2.52327e-05	Ercc6l	1.94726	0.047	0.013	0.000292774	Gm16152	3.4269	0.15	0.018	0.314084	Retnlg	2.34665	0.026	0
	Srgap1	0.330097	0.242	0.202	1	Ubxn2a	0.160763	0.455	0.391	0.0595551	Comt1	0.358508	0.718	0.615	2.98629298730687E 20	Zfp361	0.641935	0.868	0.744	3.09776540786955E 23	Gpc41	0.273561	0.02	0.051	1	Sptb	5.53098	0.021	0.001	0.000606827	Hspb2	0.62676	0.255	0.155	2.53406e-05	Rnps1	0.275152	0.777	0.697	0.000300803	Cav3	5.28035	0.05	0.002	0.316766	Ccdc146	2.32156	0.035	0
	Pvr	0.358287	0.226	0.188	1	St7	0.215948	0.449	0.394	0.0598117	Cdc37l1	0.409512	0.611	0.494	3.42707184768537E 20	Shc2	2.34512	0.075	0.014	4.12976976133674E 23	Syk	1.82371	0.038	0.019	1	Gm15527	4.67537	0.043	0.002	0.000652701	BC005537	0.32414	0.759	0.682	2.63396e-05	Afap1l2	0.769447	0.192	0.114	0.000329077	B4galt4	2.39993	0.4	0.106	0.3193	Thnsl2	2.32156	0.035	0
	Id1	0.172354	0.715	0.7	1	Hoxa71	0.227189	0.322	0.269	0.0619754	Tcaf2	0.788952	0.212	0.119	3.68021252628028E 20	Klf91	0.768681	0.681	0.501	4.97490534331817E 23	Usp9x1	0.17824	0.793	0.599	1	9930014A18Rik1	4.33833	0.064	0.005	0.000726128	Tgfbr1	0.516826	0.362	0.25	2.66388e-05	Cox7b	0.207496	0.974	0.958	0.000330958	Mymk	5.34746	0.05	0.002	0.32135	Pparg	2.32156	0.032	0
	Pip4k2b	0.346214	0.192	0.156	1	Echdc2	0.238882	0.401	0.348	0.0631761	Oga	0.458554	0.499	0.376	3.74830173662199E 20	Gabra3	3.79113	0.032	0.002	4.98886881523799E 23	Hbb bs	3.87314	0.074	0.129	1	Gm16279	4.05293	0.064	0.005	0.000764942	Calcoco1	0.440668	0.479	0.357	2.68259e-05	Atp5f1	0.165135	0.988	0.973	0.000340938	Capn3	5.34746	0.05	0.002	0.32135	Lrrc73	2.31522	0.136	0.022
	Tspan5	0.215493	0.408	0.363	1	Nr1h3	0.271567	0.325	0.273	0.0638692	Ddr1	0.631133	0.306	0.196	4.11196678440628E 20	Gm41764	4.51018	0.026	0.001	5.076803671243E 23	Lyz1	0.86933	0.074	0.129	1	Vsig2	3.98078	0.064	0.005	0.000771814	Ccdc107	0.409659	0.528	0.416	2.84559e-05	Penk	0.716494	0.279	0.192	0.000349161	Car9	5.34746	0.05	0.002	0.32135	4930551O13Rik	2.29603	0.035	0
	2810457G06Rik	0.57732	0.09	0.065	1	Fam162a	0.133285	0.61	0.552	0.063924	Abca5	0.761156	0.239	0.141	4.27104733830372E 20	Lgals9	1.04799	0.344	0.176	5.18429064663471E 23	Cd93	0.193293	0.029	0.064	1	2610203C22Rik	3.94602	0.064	0.005	0.000771814	S100a10	0.27744	0.777	0.688	2.84812e-05	Agfg2	1.69572	0.066	0.023	0.000396854	Radil	5.34746	0.05	0.002	0.32135	Neil1	2.29603	0.035	0
	Golga7	0.177319	0.508	0.466	1	Micu2	0.189917	0.424	0.365	0.0640603	Golga4	0.442366	0.494	0.369	4.73794479450471E 20	Slc41a2	4.22067	0.026	0.001	5.26034232552581E 23	Rpl351	0.267655	1	0.991	1	Gm433281	2.96578	0.128	0.018	0.000778198	Rgcc	1.05322	0.169	0.087	2.85869e-05	Fen1	0.982477	0.166	0.096	0.000409625	Ffar1	5.34746	0.05	0.002	0.32135	Dgkg	2.28309	0.129	0.022
	Col4a6	0.610074	0.048	0.029	1	Slc9a3r2	0.182	0.404	0.344	0.0656176	Pnisr	0.279762	0.852	0.8	6.62307192487295E 20	Pygb	1.11196	0.322	0.161	5.3904702893992E 23	Eif6	0.327662	0.618	0.517	1	Gprin3	3.75337	0.064	0.005	0.000785733	Lrrc1	1.53285	0.082	0.025	2.93908e-05	Smad5	0.419658	0.641	0.573	0.000436974	Exph5	5.34746	0.05	0.002	0.32135	Hlcs	2.28309	0.069	0.007
	Nudc	0.108933	0.723	0.691	1	Trappc3	0.141626	0.517	0.45	0.0657159	Cdc42bpg1	0.585125	0.342	0.229	6.64806039250973E 20	Tacc2	1.09532	0.372	0.2	5.56440995975492E 23	Enpp2	0.350965	0.027	0.061	1	Foxd2os1	3.47044	0.085	0.009	0.000883574	Zfp827	0.793813	0.241	0.147	2.95167e-05	Mcm6	0.98691	0.297	0.222	0.000444558	Alas2	5.34746	0.05	0.002	0.32135	Ccdc28a	2.28309	0.068	0.007
	Gm5914	0.345052	0.26	0.22	1	Parl	0.236645	0.359	0.305	0.067969	Hmgb31	0.431399	0.508	0.381	6.70678311494988E 20	Plce1	3.12685	0.053	0.007	6.16553736564032E 23	Mad2l1	0.236362	0.02	0.051	1	Cobll1	3.15511	0.106	0.013	0.00112676	Oaf	0.472069	0.505	0.4	3.44445e-05	Pabpn1	0.18595	0.968	0.956	0.00053225	Xkr4	4.83289	0.05	0.002	0.32367	Serpind1	2.27003	0.034	0
	Gm17251	0.305926	0.197	0.16	1	Celf2	0.104928	0.933	0.928	0.067973	Csnk1g3	0.420462	0.564	0.439	6.89526308630262E 20	Postn	2.43901	0.238	0.106	7.3379669527505E 23	Naca1	0.271866	1	0.994	1	Ccdc68	2.38932	0.17	0.031	0.00115682	Grina	0.625959	0.29	0.188	3.55619e-05	Tspan5	0.532178	0.375	0.277	0.000534226	Scn2a	5.15482	0.05	0.002	0.32367	Exoc3l	2.27003	0.033	0
	Plin2	0.118218	0.784	0.749	1	Stbd1	0.148942	0.777	0.702	0.0682439	Tmem245	0.523725	0.46	0.341	7.21565790443103E 20	Dock5	2.33218	0.075	0.014	7.66312320713003E 23	Rpl111	0.164455	0.998	0.999	1	Grb14	2.63789	0.149	0.024	0.00116553	Mst1r	1.44539	0.096	0.035	3.61691e-05	Arhgap31	0.551652	0.366	0.269	0.000545207	Gm15688	5.15482	0.05	0.002	0.32367	Fbxo17	2.25686	0.066	0.007
	Ccl11	0.746445	0.096	0.07	1	Rtcb1	0.17897	0.488	0.43	0.0686513	mt Nd61	0.556529	0.464	0.344	9.48803792572858E 20	Arsi	1.62227	0.169	0.06	7.74635597140972E 23	Ddah21	0.303591	0.816	0.634	1	Chst13	3.84648	0.064	0.005	0.00120182	Nr2c2	0.46106	0.507	0.392	3.75652e-05	Nsg1	0.501349	0.455	0.36	0.000548694	Insc	5.15482	0.05	0.002	0.32367	Sdsl	2.24356	0.033	0
	Arhgap10	0.255332	0.351	0.307	1	Polr2c1	0.168958	0.493	0.436	0.0711528	Kctd12	0.628661	0.326	0.22	9.85415941135849E 20	Pxdn1	1.10579	0.49	0.318	7.75222639921903E 23	Tnfrsf1b1	0.519471	0.025	0.057	1	Cxcr41	3.08283	0.128	0.019	0.0012263	Nacad	1.38369	0.099	0.037	3.91789e-05	Ppat	0.748396	0.218	0.138	0.000557772	Pclo	4.69539	0.05	0.002	0.326006	Fez1	2.24356	0.033	0
	Rnasel	0.266541	0.405	0.361	1	Pfdn4	0.228592	0.361	0.307	0.0717658	Fam126b1	0.602125	0.369	0.254	1.06152640091334E 19	Steap3	1.71649	0.162	0.056	9.7958521422474E 23	Pde5a1	0.307959	0.804	0.625	1	Sdc31	1.76511	0.34	0.1	0.00127255	Egflam	0.274959	0.811	0.719	4.0755e-05	Pelo	0.430785	0.469	0.369	0.000569232	Tm6sf2	4.98489	0.05	0.002	0.326006	Fah	2.21659	0.131	0.022
	Tbata	1.19853	0.016	0.006	1	Naa20	0.180911	0.489	0.433	0.0740436	Mpp5	0.498342	0.397	0.276	1.10594361816734E 19	Endou	3.62121	0.038	0.003	1.19857924781135E 22	Epn1	0.471216	0.535	0.459	1	Plekhg11	1.98078	0.319	0.092	0.00137309	Gm47664	0.615181	0.271	0.171	4.1832e-05	Lsm7	0.365076	0.659	0.589	0.000588191	Gm32219	4.98489	0.05	0.002	0.326006	Pdss2	2.21659	0.064	0.007
	Mansc4	0.318081	0.223	0.185	1	Eif1ad	0.247793	0.31	0.257	0.0756319	Kif1b	0.334361	0.792	0.705	1.18722492884076E 19	Scube3	3.12551	0.05	0.006	1.49763804699362E 22	Magoh1	0.185309	0.863	0.655	1	Nxpe4	3.04371	0.128	0.019	0.00143945	Ndp	0.870228	0.202	0.115	4.20163e-05	Hprt	0.424925	0.551	0.46	0.00060761	Gm10097	4.09592	0.1	0.008	0.350149	Zfhx4	2.21659	0.032	0
	Ccdc85b	0.232065	0.4	0.359	1	Gata51	0.172201	0.516	0.457	0.0756863	Zfp329	0.635594	0.301	0.193	1.28219051813559E 19	Kirrel3	3.23264	0.044	0.005	1.59009796750027E 22	Csf2ra	0.66946	0.236	0.187	1	Slk1	1.23216	0.787	0.496	0.00144706	Cdk6	0.30453	0.748	0.644	4.39211e-05	Abcd2	0.588465	0.268	0.18	0.000618795	Gm32817	4.03934	0.1	0.008	0.35278	Slc13a2	2.21659	0.032	0
	Myd88	0.382648	0.189	0.154	1	Fam133b	0.187009	0.591	0.541	0.0782299	Hhip1	0.368182	0.809	0.714	1.32806815556723E 19	B3gnt91	0.71602	0.604	0.413	1.67853300969687E 22	Sept112	0.246441	0.802	0.612	1	Lyn1	1.40938	0.66	0.339	0.00147115	Mtss2	0.31756	0.708	0.618	4.47897e-05	Ttk	2.50575	0.032	0.006	0.000643266	Gpsm2	1.98125	0.45	0.127	0.353397	Hps1	2.20292	0.066	0.007
	Lrrc4	0.757953	0.038	0.022	1	Usp14	0.194741	0.457	0.404	0.0788125	Atp2b1	0.313797	0.875	0.824	1.44867297116981E 19	B3glct1	1.12197	0.344	0.181	1.79396285715737E 22	Rpl27a1	0.152392	1	0.999	1	Heg12	1.44443	0.787	0.525	0.00147245	Mical2	0.338097	0.669	0.572	4.48208e-05	D8Ertd738e	0.22102	0.96	0.918	0.000696353	Milr1	2.90689	0.2	0.031	0.356444	Tatdn3	2.18911	0.063	0.007
	Trib2	0.386971	0.086	0.061	1	Mrps11	0.227321	0.397	0.345	0.0791326	Blmh1	0.302023	0.793	0.69	1.46848401291211E 19	Gabarapl1	0.783927	0.557	0.371	1.83643304229986E 22	Cyfip11	0.305135	0.715	0.566	1	Nme9	4.67537	0.043	0.002	0.00157676	Anxa11	0.719562	0.245	0.151	4.67146e-05	Frmd4a	0.471681	0.478	0.386	0.000703938	Lrrc20	2.1369	0.4	0.104	0.359015	Tmem82	2.18911	0.031	0
	Gm2a	0.277412	0.311	0.272	1	Nbdy1	0.146109	0.588	0.524	0.0804767	Tafa1	1.66473	0.067	0.021	1.66666640488788E 19	Copz2	0.563745	0.791	0.643	3.00667489906838E 22	Mia21	0.295327	0.521	0.426	1	Apol8	4.67537	0.043	0.002	0.00157676	Prxl2b	0.609342	0.288	0.187	4.99341e-05	Eif3i	0.257786	0.898	0.848	0.00072446	Dnm11	2.99495	0.25	0.047	0.408294	Rassf2	2.17984	0.096	0.014
	Sox9	0.840725	0.035	0.02	1	Vbp1	0.184924	0.427	0.37	0.0817501	Slc24a3	0.662822	0.276	0.173	2.00723249788312E 19	Adamtsl3	2.85727	0.062	0.01	3.16386457309667E 22	E2f11	0.452937	0.022	0.053	1	Zfp457	4.46386	0.043	0.002	0.00158994	Plod2	0.531015	0.436	0.329	5.31298e-05	Rbm8a	0.239124	0.918	0.87	0.000748142	Nacc2	2.08443	0.4	0.105	0.410031	Cst8	2.17517	0.154	0.036
	Steap4	0.568054	0.095	0.069	1	Sms1	0.197602	0.48	0.421	0.0820092	Dpy19l4	0.595687	0.326	0.215	2.02934996922022E 19	Gria1	1.46996	0.185	0.07	3.43737101769494E 22	Trem2	2.96223	0.029	0.014	1	Hip1r	2.57015	0.149	0.025	0.00160294	St6gal2	2.8377	0.047	0.006	5.45196e-05	Xpc	0.607419	0.359	0.267	0.00077904	Nexn1	0.843676	1	0.902	0.416711	Gm16124	2.16815	0.127	0.022
	Lsm6	0.15727	0.655	0.636	1	R3hdm4	0.159401	0.577	0.522	0.0820385	Emc21	0.324015	0.706	0.582	2.03505082002429E 19	Prxl2c	0.839029	0.54	0.357	3.7708940541901E 22	Rrp1	0.142251	0.822	0.619	1	2310001H17Rik	3.04065	0.106	0.014	0.0016501	Tcn2	0.440375	0.488	0.376	5.51129e-05	Rbp4	1.01808	0.116	0.058	0.000796315	Sema5a1	1.39993	0.7	0.284	0.464811	Dclre1c	2.1611	0.032	0
	9530026P05Rik	0.889198	0.038	0.022	1	Mrpl34	0.165357	0.534	0.474	0.0833848	Pde3b	0.781096	0.217	0.125	2.29270007891662E 19	Myadm	0.572617	0.837	0.75	5.28691212919637E 22	Tnfaip8l2	2.74209	0.016	0.006	1	Rbm38	2.91687	0.128	0.019	0.00178317	Ifitm10	1.3886	0.115	0.048	5.6826e-05	Pgam1	0.296912	0.778	0.712	0.000831121	Mest	2.54996	0.35	0.088	0.465182	Ear1	2.1611	0.032	0
	Gm31105	0.554543	0.061	0.04	1	Raly	0.117304	0.828	0.82	0.088108	Clip2	0.48311	0.39	0.269	2.49918407060309E 19	Tmed9	0.404711	0.962	0.898	5.72474652296465E 22	Sf3b5	0.290646	0.939	0.721	1	Myo5b	3.98078	0.064	0.005	0.00180268	Hr	2.13628	0.055	0.01	5.76928e-05	Ripk3	0.834628	0.174	0.103	0.00083581	Slc3a2	1.02259	1	0.719	0.487831	Gm15889	2.1611	0.031	0
	Supt4a	0.164368	0.609	0.581	1	Bcl7a	0.2494	0.298	0.247	0.0912989	Ppp6r3	0.462819	0.498	0.376	2.77026458073978E 19	Samd5	2.90097	0.062	0.01	6.80186286398302E 22	Atf42	0.285817	0.964	0.714	1	Cep85l1	1.3421	0.574	0.251	0.0018484	Rab6a	0.304031	0.765	0.711	5.8752e-05	Tfap4	1.13229	0.085	0.036	0.000851328	Ube2w1	1.17468	0.85	0.405	0.490035	Aqp11	2.1611	0.03	0
	Gpc6	0.273488	0.122	0.092	1	Mtfr1l	0.207117	0.461	0.406	0.091614	Arhgef17	0.340872	0.701	0.569	3.50594543548158E 19	Plekhg1	1.34003	0.206	0.082	7.11044228022239E 22	Tubb4b1	0.133212	0.881	0.635	1	Nostrin1	1.90649	0.426	0.154	0.00190559	Mafk	0.587406	0.364	0.258	6.03307e-05	Gm47283	0.466095	0.556	0.474	0.000851378	Scx1	1.92841	0.45	0.129	0.493383	Rffl	2.13253	0.062	0.007
	Tnfaip2	0.690155	0.235	0.205	1	Mrps16	0.13416	0.691	0.641	0.0938899	Oip5os1	0.33662	0.721	0.636	3.75162845134532E 19	Galnt18	2.45674	0.068	0.012	7.65085389375846E 22	Eif3b	0.385584	0.546	0.461	1	Rnf2131	1.85623	0.447	0.166	0.00191119	Gata5	0.541393	0.355	0.249	7.04696e-05	Ccnd1	0.477211	0.481	0.386	0.000866424	Ptk71	1.09753	0.9	0.466	0.494772	Dhrs11	2.13253	0.031	0
	Cops4	0.169512	0.522	0.483	1	Abhd17c	0.242718	0.349	0.297	0.0957123	Zfp322a1	0.487651	0.432	0.31	4.10210586144674E 19	Colgalt1	0.658468	0.725	0.572	7.69114333370205E 22	Hdhd51	0.210367	0.016	0.041	1	Ptgfrn2	1.2641	0.681	0.358	0.00191302	B3gnt9	0.566022	0.349	0.244	7.24783e-05	Srgn	0.958382	0.204	0.129	0.000875366	Ptgis1	2.51764	0.4	0.11	0.495676	Tspyl5	2.13253	0.031	0
	Col4a5	0.222212	0.32	0.279	1	Rbm6	0.208676	0.415	0.36	0.0975606	Dock7	0.394022	0.597	0.473	4.91760436449744E 19	Ing1	0.833051	0.559	0.374	7.83058308795492E 22	Mustn1	0.638343	0.038	0.074	1	Arl4c	1.65552	0.34	0.102	0.00218704	Numbl	0.453441	0.421	0.309	7.65174e-05	Thyn1	0.471731	0.4	0.302	0.000895399	Col1a11	0.979189	1	0.988	0.498888	Nlrx1	2.13253	0.03	0
	Mapk3	0.149589	0.656	0.635	1	Ppp1r11	0.151202	0.491	0.429	0.0982744	Usp6nl	0.555493	0.369	0.254	5.01985911606832E 19	Ahr	1.71646	0.131	0.04	9.09308945647892E 22	Acadl1	0.28838	0.771	0.6	1	Pawr1	2.47584	0.191	0.039	0.00222899	Gsdmd	0.839666	0.213	0.125	7.73592e-05	Aunip	2.37145	0.035	0.007	0.000907116	Gm50240	1.80432	0.45	0.126	0.512994	Gm43581	2.12675	0.144	0.029
	Sde2	0.205672	0.471	0.434	1	Dctpp1	0.261329	0.244	0.197	0.0989413	Srd5a31	0.631454	0.313	0.205	5.18595945337354E 19	Qpct1	1.02924	0.384	0.213	9.37535589255892E 22	Nufip21	0.198243	0.89	0.652	1	Spef11	2.17571	0.213	0.047	0.00338174	Cdo1	0.708421	0.265	0.168	8.48652e-05	Pon2	0.398504	0.554	0.466	0.00093131	Shroom31	1.52944	0.7	0.285	0.536295	Mctp2	2.11803	0.061	0.007
	Nkd1	0.191931	0.374	0.33	1	Nrcam	0.106738	0.74	0.664	0.0999676	Nt5dc21	0.255933	0.874	0.774	5.72773911976074E 19	Pcsk5	1.11315	0.432	0.266	1.14749344253877E 21	Cenpa1	0.319806	0.034	0.067	1	Gm16096	4.60137	0.043	0.002	0.00351984	Map3k2	0.45211	0.455	0.343	9.04582e-05	Hist1h1a	1.34136	0.078	0.032	0.000960851	Dolk	1.75006	0.5	0.153	0.541618	Rad52	2.11803	0.061	0.007
	Efnb3	0.623107	0.057	0.038	1	Chchd6	0.255774	0.322	0.272	0.101135	AW549877	0.475189	0.408	0.287	6.02324133231624E 19	Nrtn1	1.57908	0.185	0.071	1.26572803804359E 21	Tmem1341	0.26541	0.811	0.634	1	H2 Q6	4.60137	0.043	0.002	0.00351984	Rcan2	1.36922	0.075	0.022	9.12196e-05	Baz1a	0.453407	0.426	0.33	0.000969235	Slc1a2	3.93243	0.1	0.009	0.54556	Psen2	2.11511	0.15	0.029
	2310009A05Rik	0.234833	0.335	0.293	1	Ctnnbip1	0.156551	0.483	0.423	0.10219	Nr3c1	0.258574	0.893	0.855	6.23362430411946E 19	Nid11	0.413966	0.974	0.944	1.48419749309892E 21	Dtx3l1	0.153536	0.009	0.031	1	Ly6i	4.39973	0.043	0.002	0.00353381	Abr	0.572392	0.378	0.276	0.000100165	Klhl6	0.960862	0.129	0.068	0.000985676	Rtn1	3.49947	0.15	0.019	0.552866	Dancr	2.11511	0.143	0.029
	Impdh2	0.201088	0.413	0.367	1	Ppp4c	0.205259	0.39	0.334	0.102472	Pde3a	0.636026	0.284	0.18	7.04549508022401E 19	Rassf2	2.72074	0.059	0.009	1.50164281074085E 21	App1	0.177818	0.989	0.861	1	Csrp21	1.69784	0.511	0.215	0.00372201	Rdh10	0.402339	0.602	0.507	0.000100835	Aimp1	0.261799	0.868	0.817	0.00102492	Otof	3.65232	0.1	0.009	0.557444	Iqce	2.10338	0.059	0.007
	Fam163a	1.34292	0.016	0.007	1	Mrpl54	0.154012	0.679	0.635	0.1039	Mapk7	0.588332	0.316	0.208	7.17351845002519E 19	Has21	1.8598	0.112	0.031	1.75389846862658E 21	Hfe	0.116855	0.009	0.031	1	Dclk21	3.84648	0.064	0.006	0.00397173	Anxa2	0.255265	0.912	0.875	0.000103752	Kti12	0.672064	0.25	0.168	0.00114895	Lrrk2	1.79727	0.45	0.127	0.563519	4933433G15Rik	2.10338	0.03	0
	Phactr2	0.16076	0.546	0.502	1	Eif3i	0.118136	0.77	0.747	0.104632	Dusp61	0.364708	0.581	0.449	8.28478956043211E 19	Ecscr	1.75518	0.116	0.033	2.1379209806072E 21	Cdc42se1	0.372625	0.202	0.271	1	Agrn1	1.39018	0.489	0.189	0.00441982	Enc1	0.41344	0.629	0.529	0.000111463	Atad2	0.727292	0.422	0.345	0.0012145	Lsmem1	3.30682	0.15	0.019	0.573876	S100a4	2.10338	0.014	0
	Eprs	0.227563	0.737	0.733	1	Znrd11	0.128994	0.514	0.449	0.105728	Fam13b	0.553796	0.348	0.235	9.05374070678764E 19	Tmem107	1.31148	0.203	0.081	2.22940606130613E 21						Ncaph1	2.71106	0.128	0.02	0.00510147	Ip6k1	0.448655	0.448	0.336	0.000112396	Gmfg	1.19164	0.1	0.047	0.0012289	Tmem38a1	2.6243	0.3	0.066	0.591996	Pheta1	2.096	0.119	0.022
	Pkdcc	0.278361	0.224	0.187	1	Rspo2	0.199517	0.309	0.256	0.10669	C6	1.16839	0.113	0.05	9.17645891504779E 19	Ski	0.552066	0.804	0.697	2.70209423464407E 21						Ccnyl1	2.30859	0.213	0.049	0.00523864	Tceal9	0.160379	0.995	0.991	0.000114219	Aplp2	0.239216	0.954	0.937	0.00128743	Igf2r	1.33677	0.8	0.5	0.613433	Nipal3	2.09354	0.09	0.014
	Gm26532	0.242227	0.171	0.137	1	Elof11	0.160172	0.487	0.427	0.108443	Dido1	0.515395	0.406	0.29	9.67717629892707E 19	Nrk	2.04686	0.159	0.057	3.13124575421865E 21						Top2a1	3.06531	0.213	0.05	0.00539225	Fbxl22	0.735515	0.23	0.142	0.000120334	Pask	1.52118	0.044	0.012	0.00130999	Cdon	3.15482	0.15	0.019	0.628563	Zbtb48	2.09354	0.09	0.014
	Gng4	0.674205	0.051	0.033	1	Syt17	0.467316	0.167	0.128	0.111544	Zfp950	0.550587	0.391	0.277	1.07574727677077E 18	Abca9	1.37119	0.206	0.084	3.26187188981873E 21						Irf12	2.02523	0.404	0.154	0.00549086	Dtx3	0.392326	0.528	0.426	0.000121173	Neil3	2.82768	0.031	0.006	0.00143149	Top3b	1.47886	0.65	0.245	0.639524	Socs5	2.08859	0.119	0.022
	Dcaf4	0.379352	0.142	0.111	1	1810019N24Rik	1.20306	0.024	0.01	0.111875	Adamts9	0.398742	0.634	0.51	1.12656517704652E 18	Cxxc5	1.50312	0.199	0.08	3.4201651002059E 21						Ptprg1	1.51407	0.596	0.3	0.0055613	Tiam2	0.823899	0.201	0.116	0.000122983	Bola2	0.308472	0.728	0.641	0.00144039	Zc3h61	2.07343	0.45	0.14	0.640411	Nos1ap	2.07364	0.144	0.029
	Vkorc1	0.1298	0.648	0.603	1	Fam171a1	0.104438	0.854	0.771	0.112342	Frs21	0.436451	0.535	0.414	1.13970069669528E 18	Col5a3	2.66786	0.059	0.01	3.56462553646652E 21						Arhgap261	2.47208	0.191	0.041	0.00573911	Gm10115	0.526122	0.459	0.356	0.000125385	Ddx18	0.386157	0.592	0.511	0.0014806	Nadk2	1.8365	0.45	0.129	0.645729	Edc3	2.07364	0.09	0.014
	Smurf2	0.146382	0.645	0.616	1	Pafah1b31	0.205266	0.388	0.332	0.114384	Large1	0.564083	0.359	0.247	1.24715422843464E 18	Lamb11	0.408289	0.949	0.865	3.57877097227095E 21						Serp21	3.72362	0.064	0.006	0.00574694	Hsp90b1	0.158305	0.998	0.995	0.000126194	Cox6c	0.133853	0.997	0.999	0.0015032	Hectd3	1.9628	0.4	0.106	0.665765	Zfp975	2.07364	0.03	0
	Ulk1	0.279177	0.264	0.225	1	Ube2g1	0.207059	0.381	0.327	0.116423	Amfr	0.455888	0.501	0.381	1.30425659012605E 18	Sspn1	0.963082	0.425	0.251	3.60389717528861E 21						Plec1	0.984026	0.851	0.685	0.00589055	Hhipl1	2.07455	0.057	0.012	0.000126482	Snrpa	0.381782	0.636	0.571	0.00158375	Fgfr41	2.19546	0.35	0.087	0.696618	Zfp963	2.07364	0.03	0
	Diaph2	0.17812	0.447	0.403	1	Timm17a	0.141765	0.502	0.442	0.116755	Nbr1	0.363432	0.587	0.458	1.42119955308072E 18	Gm20559	1.91607	0.121	0.036	4.68587180294669E 21						Slc43a32	1.56355	0.489	0.198	0.00595527	Afap1	0.325802	0.658	0.57	0.00012685	Erich2	0.930245	0.131	0.07	0.00163255	Sell	4.15482	0.1	0.009	0.697866	Slc16a13	2.07364	0.03	0
	Brk1	0.101678	0.798	0.783	1	Pxmp4	0.202318	0.347	0.293	0.117803	Cacna1c	0.491124	0.411	0.292	1.51267323792305E 18	Cacng4	4.77321	0.022	0.001	4.98653214696929E 21						Cxcl122	1.86597	0.489	0.213	0.00615108	Pofut2	0.318959	0.76	0.701	0.000128292	Ppih	0.68588	0.268	0.187	0.00171509	Abi3bp1	1.71187	0.65	0.291	0.706265	Cxcl12	2.07364	0.025	0
	Traf4	0.26385	0.218	0.181	1	Pdcl3	0.153931	0.583	0.536	0.117918	Zfp318	0.496535	0.436	0.321	1.51379720826808E 18	Pak3	3.12113	0.037	0.003	5.79646310222477E 21						Ccdc9b	2.72036	0.149	0.027	0.00625832	Myo9a	0.470416	0.462	0.356	0.000142121	Ly6e	0.621017	0.319	0.231	0.00174098	Tmem176a1	1.16852	1	0.798	0.768844	Mfsd2a	2.07364	0.024	0
	Ldhb	0.362902	0.14	0.11	1	Rcor1	0.197676	0.455	0.401	0.120012	Xpr11	0.422504	0.547	0.423	1.89565983284913E 18	Il61	2.06363	0.084	0.019	7.05222609652438E 21						Map4k41	0.826221	0.957	0.806	0.0065721	Farp1	0.314051	0.713	0.621	0.000146901	Foxm1	1.28096	0.077	0.032	0.00177975	Peak1	0.964234	0.9	0.711	0.769807	Ly6d	2.07364	0.018	0
	Csdc2	0.457214	0.073	0.051	1	Aip	0.192222	0.38	0.323	0.120556	Inpp5a1	0.380984	0.533	0.402	1.90129629930197E 18	Ltbp11	0.799886	0.565	0.382	7.991364038274E 21						Tspan81	2.46797	0.149	0.027	0.00667198	Rnf122	0.410973	0.496	0.387	0.000150984	Supt16	0.32025	0.756	0.684	0.00180891	Apbb3	2.743	0.25	0.049	0.775841	Vmac	2.0661	0.118	0.022
	Qpct	0.287743	0.256	0.218	1	Ctnnd2	0.383781	0.198	0.156	0.120869	Fchsd21	0.543686	0.369	0.257	1.93194748601297E 18	Pantr1	3.18825	0.047	0.006	9.60229067837821E 21						Rgcc1	2.48418	0.191	0.042	0.00707666	Tspan6	0.344637	0.574	0.463	0.000153774	Sipa1l2	0.475753	0.43	0.338	0.00181156	Gm45494	3.93243	0.1	0.009	0.80702	Trim11	2.06156	0.146	0.029
	Gm49085	0.902045	0.03	0.017	1	Mrps34	0.247139	0.384	0.335	0.12106	Rnf213	0.681987	0.236	0.141	1.95352893000553E 18	Rflna	1.94314	0.106	0.029	1.26620336280323E 20						Mpped21	2.34965	0.149	0.027	0.00709391	Myo1c	0.447777	0.538	0.447	0.000156131	Rfc3	0.62053	0.457	0.376	0.00185719	Adora2a	3.8818	0.1	0.009	0.80702	9530026P05Rik	2.05853	0.057	0.007
	Rabac1	0.106638	0.854	0.835	1	Cirbp1	0.11441	0.818	0.815	0.122265	Ube3b1	0.431748	0.458	0.333	1.9759289893842E 18	Smtn	0.89482	0.394	0.221	1.46954316200962E 20						Itk	5.01641	0.043	0.003	0.0070941	Ncor2	0.39311	0.514	0.415	0.000157902	Ppp1ca	0.19126	0.966	0.948	0.00188212	Phf19	3.8818	0.1	0.009	0.812629	Rad51d	2.04326	0.086	0.014
	Hspb2	0.171576	0.443	0.397	1	Isca2	0.264835	0.297	0.247	0.124676	Arhgap42	0.538587	0.334	0.224	1.98812529462314E 18	Lmo1	3.23618	0.043	0.005	1.6344794650577E 20						Car7	4.53098	0.043	0.003	0.0073113	Enpp5	1.02481	0.151	0.077	0.000159299	Wdhd1	1.16541	0.094	0.044	0.00189666	Tvp23bos	3.8818	0.1	0.009	0.812629	D930048N14Rik	2.04326	0.029	0
	Topors	0.210693	0.499	0.455	1	Mthfsl	0.266497	0.246	0.198	0.125554	Pls3	0.270252	0.843	0.774	2.19036799736626E 18	Heg11	0.68187	0.669	0.513	1.63783908100513E 20						Nos2	4.53098	0.043	0.003	0.0073113	Junb	0.198883	0.994	0.991	0.000161143	Rcc2	0.500101	0.499	0.424	0.00192918	Dapp1	2.93243	0.2	0.033	0.814452	Ccl4	2.04326	0.016	0
	Fundc2	0.109977	0.755	0.734	1	Psmd9	0.169096	0.465	0.405	0.127111	Abi3bp	0.25208	0.792	0.649	2.32479937292101E 18	Fjx1	2.03935	0.109	0.031	1.65833092785269E 20						Ccr9	4.39973	0.043	0.003	0.00736669	Sec22b	0.303982	0.667	0.571	0.000162833	Kif2c	2.92079	0.027	0.004	0.0020104	Prkaa2	3.73978	0.1	0.009	0.818273	Alg9	2.03557	0.116	0.022
	Pclo	0.628099	0.071	0.05	1	Ctnnal1	0.235988	0.316	0.265	0.12823	Klhdc8b1	0.343498	0.625	0.494	2.5670275747036E 18	C4b	2.30373	0.075	0.016	1.9402721735675E 20						Ccdc146	4.33833	0.043	0.003	0.00739454	Mmp2	0.246943	0.863	0.819	0.000169974	Ssbp4	0.389361	0.52	0.43	0.00202406	Prdm21	1.28674	0.8	0.421	0.848075	Smtnl2	2.03299	0.085	0.014
	Pafah1b3	0.203313	0.379	0.338	1	Kxd11	0.180508	0.386	0.33	0.12941	Serpinb8	0.596705	0.308	0.203	2.76119779584089E 18	Tmem132c1	0.811228	0.732	0.607	2.30569445140155E 20						Nlrc3	4.36871	0.064	0.006	0.00765664	Uaca	0.72969	0.271	0.179	0.000181705	Ndc80	1.4298	0.059	0.021	0.00202609	Kif13b	2.14519	0.45	0.137	0.852066	Bicdl1	2.02783	0.057	0.007
	Ndel1	0.23191	0.375	0.336	1	Hras	0.169483	0.455	0.397	0.131979	Ccdc1411	0.484014	0.398	0.281	3.13429072358243E 18	Angpt2	2.34396	0.099	0.026	2.5499492871644E 20						Mis18bp1	3.28522	0.085	0.01	0.0078245	Gsk3b	0.189487	0.946	0.933	0.000182022	Cenpu	1.50575	0.059	0.021	0.00203196	Inpp5a1	1.45091	0.65	0.25	0.859471	F7	2.01224	0.028	0
	Tenm4	0.40094	0.101	0.076	1	Fads3	0.212854	0.426	0.375	0.132706	Synm	0.455336	0.452	0.328	3.23520847190124E 18	Sgcg	4.75049	0.024	0.001	2.66154301692056E 20						R3hcc1l2	1.87605	0.362	0.122	0.00817876	Ogfrl1	0.532344	0.455	0.356	0.000187725	Grap	1.42329	0.066	0.025	0.00206412	Gm48949	3.17754	0.15	0.02	0.930829	Parp6	2.00595	0.138	0.029
	S100a1	0.113443	0.836	0.805	1	Tbcb	0.117059	0.734	0.7	0.133506	Selenoi1	0.395912	0.477	0.35	3.2807186265901E 18	Apba2	3.87275	0.024	0.001	2.75833113079748E 20						Bst21	1.85124	0.362	0.124	0.00912779	Anapc7	0.436766	0.475	0.37	0.000187766	Eif2s2	0.173143	0.998	0.987	0.002072	Sepsecs	2.24793	0.3	0.067	0.995087	Stambpl1	1.99117	0.085	0.014
	Olfr1033	0.657721	0.048	0.03	1	Gatad1	0.150449	0.518	0.46	0.135658	Fsd1l	0.811818	0.191	0.107	3.43483448660629E 18	Stx1b	4.12371	0.024	0.001	2.78571792794834E 20						Hdac9	2.94602	0.106	0.015	0.0097795	Arl5b	0.41519	0.511	0.4	0.000197002	Nudt21	0.304168	0.705	0.626	0.00209052	Peg31	1.82809	0.85	0.521	1	Taf8	1.98852	0.11	0.022
	Cdkn3	1.25491	0.016	0.007	1	Dut	0.160758	0.402	0.344	0.136068	Mga	0.395336	0.597	0.47	3.56015233238122E 18	Clmp1	0.653756	0.66	0.48	2.97157025568751E 20						Stard8	2.14631	0.277	0.079	0.0100339	Dync1h1	0.249129	0.852	0.807	0.000201252	Spry4	0.513674	0.448	0.356	0.00211333	Mpv17l	2.52061	0.25	0.049	1	Pnpo	1.98692	0.139	0.029
	Adrb2	0.49082	0.064	0.044	1	Rreb1	0.171142	0.534	0.476	0.140354	Tmeff1	0.71894	0.232	0.139	3.69292997865823E 18	Ptgis1	1.11068	0.344	0.187	3.18624755784356E 20						Gpr52	5.75337	0.021	0.001	0.0101173	Tmem184b	0.52413	0.373	0.269	0.000205872	Enpep	0.397599	0.143	0.079	0.00211367	Pvr	1.89743	0.45	0.14	1	Rem2	1.98053	0.146	0.036
	Dguok	0.183016	0.447	0.405	1	Fbxo22	0.210956	0.379	0.325	0.142816	Ube4a	0.566384	0.352	0.243	3.73711628884478E 18	Gm170561	1.40793	0.225	0.099	3.21600880114889E 20						Pde11a	5.75337	0.021	0.001	0.0101173	Map4	0.299481	0.763	0.699	0.000228902	Eif2s1	0.345	0.678	0.617	0.00212314	Sh3bgrl	0.807396	1	0.955	1	Il6ra	1.98053	0.051	0.007
	Slc10a6	0.71215	0.097	0.073	1	3830406C13Rik	0.205884	0.34	0.285	0.142876	Plscr4	0.375534	0.587	0.459	3.80787536885492E 18	Rpl151	0.221831	1	0.997	3.28449653128638E 20						Slc28a2	5.75337	0.021	0.001	0.0101173	Ndrg2	0.651277	0.237	0.147	0.000232969	Mrpl57	0.311753	0.707	0.63	0.00213903	Zfp456	3.83289	0.1	0.009	1	Slc26a6	1.98053	0.028	0
	Eif2a	0.210169	0.421	0.38	1	Dhrs7	0.164979	0.503	0.44	0.143864	Fer	0.505314	0.386	0.271	3.87463292768712E 18	Snx5	1.10408	0.397	0.236	3.31534785814689E 20						Cdh17	5.75337	0.021	0.001	0.0101173	Ccpg1	0.432479	0.48	0.376	0.000235743	Gm48662	0.811556	0.153	0.088	0.00219346	Pik3c2b	3.78558	0.1	0.009	1	Pla2g7	1.98053	0.021	0
	Wasl	0.155823	0.574	0.533	1	Polr2k	0.150461	0.652	0.611	0.147668	Efcc11	0.679941	0.229	0.136	4.17817751088735E 18	Pdlim4	3.15172	0.035	0.003	4.63549228682965E 20						Mfsd2a	5.75337	0.021	0.001	0.0101173	Slc25a23	0.942887	0.162	0.086	0.000243869	Ptpn18	1.14874	0.104	0.051	0.00219677	Il10	6.15482	0.05	0.002	1	Mknk1	1.97249	0.112	0.022
	Gm2000	0.224853	0.4	0.361	1	Baz2a	0.27501	0.275	0.228	0.149143	Antxr2	0.471995	0.473	0.353	4.21939285142256E 18	Zfp4691	1.87275	0.116	0.035	5.18096108142398E 20						Gm43825	5.75337	0.021	0.001	0.0101173	Arfgap3	0.526874	0.348	0.246	0.000252782	Zfas1	0.303078	0.824	0.761	0.00222036	Mical3	1.97918	0.55	0.214	1	2410022M11Rik	1.96441	0.11	0.022
	Ptgis	0.291635	0.227	0.192	1	Mpst	0.25318	0.36	0.309	0.149861	Trim56	0.567996	0.347	0.237	4.22268241584006E 18	Arxes1	1.7936	0.124	0.038	5.97020600574086E 20						Tpbgl	5.75337	0.021	0.001	0.0101173	Gas6	0.546422	0.316	0.217	0.000256292	Cit	0.880984	0.126	0.067	0.00223498	Adhfe1	5.15482	0.05	0.002	1	Gm14207	1.96441	0.056	0.007
	Hist1h4a	0.629784	0.051	0.034	1	Pknox1	0.280456	0.259	0.212	0.150322	4632427E13Rik	0.551594	0.393	0.28	4.42795873195746E 18	Acsl3	1.34478	0.179	0.069	6.01134241630329E 20						Unc5d	5.75337	0.021	0.001	0.0101173	Grem1	3.8239	0.036	0.002	0.000263457	Stil	1.49833	0.077	0.032	0.00237005	Morn5	5.15482	0.05	0.002	1	Mettl2	1.96441	0.054	0.007
	Arap2	0.377417	0.116	0.088	1	Ncoa1	0.149209	0.527	0.466	0.151836	Plxnb2	0.395324	0.571	0.448	4.88235319062175E 18	Olfml31	0.434883	0.944	0.924	9.6419163102013E 20						Irx3os	5.75337	0.021	0.001	0.0101173	Bcl9l	0.314635	0.677	0.58	0.000269709	Kazn	0.65558	0.268	0.187	0.00241796	Rho	5.15482	0.05	0.002	1	Fbxo32	1.96116	0.122	0.029
	Eci2	0.115056	0.585	0.546	1	2310011J03Rik	0.21721	0.369	0.318	0.152351	Marf1	0.478895	0.374	0.259	5.50334852600727E 18	Col17a1	1.75429	0.128	0.041	1.17662905498539E 19						Gm17196	5.75337	0.021	0.001	0.0101173	Selenok	0.152644	0.984	0.977	0.000273467	Clpp	0.40261	0.571	0.49	0.00244393	Nrip3	5.15482	0.05	0.002	1	Coq4	1.95899	0.081	0.014
	Smim1	0.173561	0.492	0.451	1	Ppa1	0.250989	0.293	0.242	0.157004	Fndc51	0.369973	0.531	0.401	5.56781026289063E 18	Adam15	1.45212	0.149	0.052	1.33080596691274E 19						Izumo1	5.75337	0.021	0.001	0.0101173	Lgals8	0.437394	0.379	0.275	0.000276376	Atp5k	0.212338	0.954	0.949	0.00244631	Cd19	5.15482	0.05	0.002	1	Spryd3	1.95628	0.107	0.022
	Hoxa2	0.340164	0.235	0.201	1	Vamp3	0.158775	0.426	0.366	0.159254	Ube2w	0.395392	0.523	0.4	5.75261289052276E 18	Snhg181	0.43593	0.922	0.865	1.54917753971628E 19						Ip6k3	5.33833	0.021	0.001	0.0101534	Tcea3	0.692908	0.239	0.15	0.000279168	Naa50	0.325499	0.678	0.587	0.00246804	Plscr2	5.15482	0.05	0.002	1	Fbxl20	1.95356	0.163	0.036
	Cbfa2t3	0.198184	0.39	0.346	1	Ezh2	0.166307	0.43	0.371	0.165259	Tasor1	0.413239	0.525	0.407	5.77180443290701E 18	Gm12216	1.58191	0.153	0.055	1.78920612620994E 19						Slc12a71	2.58345	0.149	0.027	0.010623	Bdh2	2.08039	0.062	0.016	0.000306626	Lsm6	0.335079	0.717	0.651	0.00247348	Prima1	5.15482	0.05	0.002	1	Gm20492	1.94811	0.054	0.007
	Tsc22d3	0.204768	0.389	0.35	1	Slc7a6os	0.345949	0.242	0.198	0.168394	Dmxl1	0.447571	0.494	0.375	6.18859396726365E 18	Rab30	1.48886	0.182	0.072	1.94338071666967E 19						Stxbp62	2.60301	0.17	0.035	0.0106251	Dlc1	0.454128	0.586	0.505	0.000313601	Gpc3	0.507962	0.333	0.239	0.00263833	Cntn1	5.15482	0.05	0.002	1	P4htm	1.94811	0.027	0
	Cd55	0.25722	0.151	0.12	1	Mrpl36	0.161725	0.452	0.392	0.170669	Rnf111	0.485191	0.438	0.322	7.45436805393977E 18	Capn1	0.86109	0.421	0.249	2.42069609601895E 19						Exoc3l	3.75337	0.064	0.006	0.0113649	Adamtsl4	0.911955	0.174	0.097	0.000314285	Glrx3	0.216154	0.874	0.803	0.00268634	Nrxn1	5.15482	0.05	0.002	1	4833408A19Rik	1.94811	0.027	0
	Zfp703	0.294447	0.357	0.321	1	Bcl2l111	0.186157	0.445	0.387	0.173062	Cast	0.282007	0.784	0.717	8.24311544339996E 18	Crtap1	0.622144	0.724	0.575	2.48430411773032E 19						Def61	3.21732	0.085	0.01	0.0118903	Plod3	0.400484	0.487	0.382	0.000325639	Mrpl33	0.257547	0.889	0.843	0.00271572	Gna14	5.15482	0.05	0.002	1	Vegfd	1.94811	0.025	0
	Pmm1	0.175038	0.463	0.422	1	Pigyl	0.173057	0.468	0.416	0.173129	Sash11	0.402583	0.537	0.417	8.37045181327229E 18	Tpcn1	1.0157	0.324	0.171	2.69837637682835E 19						Coro2b1	2.07707	0.277	0.08	0.0129291	Prxl2c	0.266262	0.807	0.728	0.000328722	Fkbp2	0.34634	0.705	0.62	0.00272216	Qrich2	5.15482	0.05	0.002	1	Tnfrsf1b	1.94811	0.023	0
	Rtl8b	0.227251	0.389	0.35	1	Adgrl3	0.139006	0.551	0.483	0.173877	Polr2i1	0.289215	0.741	0.653	9.67892576165111E 18	Col12a1	1.50584	0.207	0.089	2.92318274160589E 19						Gm44646	4.39973	0.043	0.003	0.0143155	4930402H24Rik	0.49083	0.422	0.32	0.000333167	Paics	0.3688	0.648	0.565	0.00275133	Igsf31	1.55863	0.6	0.231	1	Spi1	1.94811	0.02	0
	Phf23	0.220669	0.315	0.274	1	Plk2	0.163657	0.678	0.632	0.176301	Scamp1	0.65996	0.267	0.169	1.18017061847978E 17	Wipf1	0.811714	0.472	0.298	3.04424143272623E 19						Cx3cl1	4.39973	0.043	0.003	0.0143155	Hdlbp	0.20966	0.935	0.925	0.000341779	Gbe1	0.770106	0.19	0.118	0.00310478	Cda	4.83289	0.05	0.002	1	Gm49066	1.93162	0.054	0.007
	Lsmem1	0.785915	0.03	0.017	1	Rbm46	0.308787	0.273	0.227	0.176447	Secisbp2l1	0.399683	0.517	0.395	1.19823646098972E 17	Grik5	1.54516	0.147	0.052	3.08755153425267E 19						Prr18	4.33833	0.043	0.003	0.0143672	Tmem59	0.177661	0.981	0.981	0.000343471	Coro1a	1.145	0.165	0.1	0.00327809	Gabrb1	4.98489	0.05	0.002	1	Prdm1	1.9283	0.129	0.029
	Stat5b	0.239806	0.261	0.223	1	Tbx51	0.150589	0.661	0.609	0.182301	Arl8b	0.403223	0.494	0.374	1.33693637907281E 17	Skil1	0.742303	0.582	0.425	3.47681945971037E 19						Gltp2	1.97155	0.298	0.091	0.014614	Sec14l1	0.390132	0.48	0.374	0.000353252	Uqcrq	0.189868	0.974	0.961	0.00329266	Corin	4.98489	0.05	0.002	1	Gm26782	1.9233	0.102	0.022
	Mrps6	0.15016	0.564	0.518	1	Elavl1	0.146725	0.475	0.417	0.182392	Carmn	0.776153	0.216	0.128	1.63835593865785E 17	Fzd11	1.17958	0.578	0.465	3.49299315275671E 19						4931406P16Rik1	1.53263	0.638	0.421	0.0150023	Rnasel	0.566263	0.277	0.183	0.000354706	Adh5	0.29198	0.768	0.704	0.00341228	A730020E08Rik	4.98489	0.05	0.002	1	Dtwd2	1.91494	0.026	0
	Gm10076	0.116893	0.787	0.779	1	Ppp1r10	0.182549	0.499	0.444	0.182745	Nmt21	0.419367	0.538	0.415	1.64086529574527E 17	Tspan18	1.73242	0.116	0.035	3.50724785472994E 19						Orai21	2.89539	0.128	0.021	0.0153516	Nab1	0.510771	0.45	0.348	0.000367122	Hirip3	0.723748	0.251	0.173	0.0034299	Cd4	4.98489	0.05	0.002	1	Lrrc10b	1.91494	0.026	0
	Gm43915	0.467174	0.09	0.067	1	Fbxw2	0.152485	0.474	0.411	0.183045	Ptger21	0.518132	0.4	0.286	1.71726942594999E 17	Spon21	1.16087	0.376	0.222	5.0612560742722E 19						Fxyd51	1.89954	0.34	0.113	0.0154695	Asb2	1.60459	0.065	0.018	0.000378529	Slc9a9	1.14318	0.092	0.043	0.00355996	Ccr9	4.98489	0.05	0.002	1	Lst1	1.91494	0.014	0
	Aff3	0.237718	0.244	0.207	1	Mrps30	0.250665	0.344	0.294	0.18577	Sort1	0.330469	0.773	0.704	1.73889083859415E 17	Erf1	0.895674	0.36	0.198	5.50532134446768E 19						Gm2788	3.58345	0.064	0.006	0.0158599	Creb3	0.484401	0.431	0.329	0.000390308	Snai1	0.457768	0.41	0.32	0.00358446	Susd3	4.98489	0.05	0.002	1	Sfxn5	1.89806	0.052	0.007
	Cuedc2	0.144218	0.515	0.469	1	Kcnk13	0.266862	0.285	0.237	0.186065	Txndc5	0.307539	0.769	0.68	1.75171576027E 17	Negr11	1.09022	0.371	0.216	5.71733948864023E 19						Pnpla61	1.97858	0.277	0.08	0.0174495	Grn	0.311334	0.747	0.687	0.000397662	Gm42047	1.28336	0.075	0.031	0.00359517	Ddx58	2.00507	0.35	0.089	1	Gusb	1.88589	0.174	0.043
	Fgfr2	0.242247	0.172	0.139	1	Clns1a	0.189098	0.407	0.353	0.188066	Oxct1	0.421701	0.513	0.394	1.7776821263118E 17	Olfml1	0.79602	0.472	0.299	5.94247719042346E 19						Ect2	3.16841	0.085	0.01	0.0177109	Psap	0.208979	0.902	0.871	0.000397969	Nmb	1.08125	0.103	0.051	0.00366025	Gm101151	1.09537	0.9	0.419	1	Gm43672	1.88099	0.128	0.029
	Borcs6	0.267709	0.25	0.214	1	Rbm18	0.194843	0.419	0.366	0.190923	Agpat3	0.423592	0.477	0.357	2.05399024598134E 17	Gm42679	4.6801	0.021	0.001	5.9633462151465E 19						Tgfb11	1.24858	0.596	0.278	0.0188463	Slmap	0.451224	0.532	0.437	0.000414479	Uqcrfs1	0.306052	0.746	0.663	0.00379246	Jcad1	1.21818	0.8	0.365	1	Prr36	1.88099	0.052	0.007
	Ptbp1	0.151128	0.65	0.634	1	Nudt3	0.206097	0.377	0.325	0.191917	Sacm1l	0.483112	0.424	0.309	2.14146017660879E 17	Cxcl121	1.33861	0.356	0.201	6.0008033642929E 19						Akt32	1.48554	0.426	0.163	0.0197046	Foxo3	0.462355	0.383	0.28	0.00043774	Timm9	0.487512	0.404	0.316	0.00398468	Bcl9l1	0.896705	1	0.64	1	Zfp27	1.88099	0.026	0
	Atp1b2	0.483024	0.074	0.053	1	Nradd	0.216267	0.374	0.32	0.192648	Abhd17c1	0.468526	0.397	0.28	2.17868155568113E 17	Ssbp2	0.768323	0.484	0.309	6.08114503571413E 19						Shroom2	2.45081	0.17	0.036	0.0197496	Nos1ap	0.680893	0.245	0.155	0.000462045	Phgdh	0.621941	0.293	0.212	0.00409248	Dock2	3.36822	0.15	0.021	1	Khdc3	1.88099	0.026	0
	Isy1	0.241513	0.278	0.241	1	Zfand5	0.135944	0.826	0.821	0.193613	Suclg21	0.47487	0.438	0.32	2.30977046466483E 17	Fgfr21	1.13934	0.274	0.136	6.97327303005653E 19						Fam219a	2.45081	0.17	0.036	0.0205198	Trp53inp1	0.439605	0.378	0.275	0.000469083	Hist1h2ag	2.20089	0.032	0.007	0.00427928	Actn41	1.04054	0.9	0.487	1	Gm19967	1.88099	0.026	0
	Arid5b	0.133383	0.863	0.86	1	Peli21	0.118161	0.606	0.541	0.194096	Abcd21	0.487327	0.402	0.286	2.56249306863668E 17	S100a101	0.680309	0.862	0.816	7.56545278919524E 19						Bahcc11	1.95896	0.277	0.081	0.0209753	Itgb5	0.36172	0.449	0.339	0.000486136	Tle4	0.443369	0.444	0.351	0.00437405	Sparc1	0.563764	1	1	1	1700056N10Rik	1.88099	0.026	0
	Ubxn6	0.199888	0.438	0.4	1	Rraga	0.18222	0.531	0.481	0.194714	Faf2	0.408237	0.523	0.401	2.6026682275544E 17	Ppic1	0.362944	0.975	0.975	8.39034627210499E 19						Dgke1	1.82688	0.255	0.07	0.0214105	Shank1	1.66636	0.077	0.026	0.000491104	Umps	0.73875	0.235	0.16	0.00438573	Ndrg1	2.52754	0.25	0.051	1	Pcdhga7	1.88099	0.026	0
	Cdyl	0.242763	0.291	0.253	1	Gja5	0.21663	0.364	0.311	0.194829	Minpp1	0.515957	0.381	0.271	3.54208461389629E 17	Megf10	3.89423	0.031	0.003	8.73504773936956E 19						Endou1	3.66591	0.064	0.006	0.0214501	Mn1	2.11139	0.056	0.013	0.000495448	Ndufb10	0.218721	0.93	0.883	0.00442083	Scarf21	1.01646	0.95	0.649	1	Acrbp	1.88099	0.025	0
	Zfp469	0.608851	0.055	0.037	1	Cdc40	0.194644	0.405	0.35	0.199393	Ogdh	0.309028	0.737	0.653	3.73951687201571E 17	Dusp3	1.12788	0.25	0.117	8.74243445079808E 19						Lat	3.58345	0.064	0.006	0.0215279	Mppe1	0.850693	0.187	0.108	0.000535909	Atp5a1	0.190579	0.989	0.98	0.0044894	Polr3b	1.87353	0.4	0.113	1	Slc30a1	1.87238	0.102	0.022
	Pold4	0.151271	0.492	0.455	1	Flot1	0.204571	0.349	0.296	0.203712	Chd6	0.290356	0.754	0.672	3.80806288012995E 17	Mylip1	1.41871	0.174	0.068	8.82972774168106E 19						Fkbp1a1	0.904613	0.957	0.874	0.0218075	Nfkbia	0.397397	0.895	0.856	0.000538133	Exosc5	0.488674	0.365	0.277	0.00453098	Ccdc88c	2.70636	0.2	0.035	1	B830012L14Rik	1.87159	0.209	0.072
	Ctdsp1	0.164848	0.448	0.409	1	Fam122a	0.246667	0.292	0.243	0.206326	Skap21	0.35099	0.655	0.552	4.06321580128992E 17	Mturn	1.4699	0.144	0.05	1.01869502380601E 18						Dgkz1	1.72657	0.34	0.115	0.0225389	Rabgap1l	0.428573	0.412	0.305	0.000542098	Abi3bp	0.570559	0.35	0.264	0.00461898	Hspb8	2.17427	0.3	0.069	1	2900093K20Rik	1.8695	0.151	0.036
	Dock6	0.271465	0.244	0.209	1	Eml4	0.119255	0.637	0.57	0.206823	Afap1l11	0.584664	0.323	0.219	4.40647143306264E 17	Smtnl21	0.593313	0.688	0.521	1.17659775201993E 18						Hipk21	1.42379	0.596	0.307	0.0242004	Sh2d3c	1.31925	0.093	0.037	0.00055093	Kitl	0.724865	0.172	0.104	0.00469851	Ltbp41	1.16491	1	0.709	1	Kifc2	1.86371	0.052	0.007
	Mamdc2	0.236494	0.248	0.211	1	Eapp	0.144397	0.479	0.422	0.210996	Nf1	0.465149	0.49	0.376	4.64670678828531E 17	Ereg	4.15464	0.026	0.002	1.3347308133871E 18						Lhx6	4.63789	0.043	0.003	0.0255813	Eml1	0.459281	0.397	0.295	0.000552424	Pgk1	0.329021	0.623	0.528	0.00479178	Col6a11	0.739094	1	0.945	1	Phf1	1.85624	0.175	0.043
	Gm15050	0.307577	0.243	0.209	1	Rbm42	0.158868	0.459	0.403	0.212854	Nckap1	0.364952	0.575	0.456	4.94057290955399E 17	Dnajc251	0.80635	0.453	0.281	1.41197541604955E 18						Itpr21	1.78024	0.426	0.173	0.025678	Cpq	0.300337	0.719	0.626	0.000558048	Gpsm3	0.517429	0.354	0.265	0.00481228	Selenbp1	1.572	0.7	0.336	1	Adamts6	1.855	0.101	0.022
	Rnf126	0.267196	0.245	0.209	1	Adra1b	0.126212	0.595	0.533	0.216448	Zfyve16	0.545323	0.356	0.248	5.01879669911978E 17	Abhd14a	0.884959	0.394	0.229	1.75964584046125E 18						Dcbld11	1.86368	0.277	0.082	0.0262175	Mcl1	0.200343	0.969	0.965	0.000563526	Ptges3	0.23561	0.914	0.88	0.00502904	Gm26935	3.83289	0.1	0.01	1	Thap7	1.84623	0.152	0.036
	Emd	0.256064	0.433	0.402	1	Nipsnap2	0.20137	0.345	0.293	0.217152	Eepd11	0.54622	0.323	0.216	5.03921063840856E 17	Ly86	1.36755	0.25	0.121	2.13589324913673E 18						Gpr156	4.27944	0.043	0.003	0.0264328	Tspan18	1.08985	0.13	0.063	0.000567424	Calm1	0.160012	0.998	0.994	0.00504379	Morrbid	3.56986	0.1	0.01	1	Pex11g	1.84623	0.1	0.022
	Ptger1	0.342521	0.159	0.129	1	1110059G10Rik	0.150461	0.422	0.363	0.217184	Vstm4	0.322527	0.712	0.591	5.08968957712536E 17	Tek	1.80437	0.099	0.027	2.39116043381582E 18						Ubash3a	4.16841	0.043	0.003	0.0265241	Inpp5a	0.579999	0.286	0.192	0.000594285	Vdac1	0.197625	0.938	0.911	0.00513076	Txnip1	1.13801	0.85	0.544	1	Fkbp14	1.84623	0.05	0.007
	Ets2	0.210232	0.491	0.468	1	Gm10382	0.94741	0.033	0.017	0.221592	Mdga11	0.554862	0.306	0.204	5.20603407997009E 17	Chp2	4.22067	0.022	0.001	2.6582666364424E 18						Baiap2	1.90014	0.255	0.071	0.0265336	C530008M17Rik	0.789871	0.193	0.114	0.000597885	Haspin	1.92079	0.034	0.008	0.00515555	Slfn21	2.49457	0.25	0.052	1	Bcl11a	1.84623	0.047	0.007
	Lsm8	0.186917	0.427	0.389	1	Vamp2	0.181775	0.447	0.393	0.222522	Myo9a	0.476848	0.467	0.353	5.38499667001484E 17	Zfp651	0.727564	0.509	0.337	2.90013535090244E 18						Arhgef2	1.2828	0.574	0.3	0.0272401	Rab32	1.3161	0.091	0.036	0.000614129	Fli1	0.622168	0.241	0.162	0.00516395	Agpat4	1.88143	0.65	0.374	1	2010016I18Rik	1.84623	0.025	0
	Tnfaip3	0.716773	0.094	0.072	1	Smndc1	0.186925	0.385	0.329	0.225749	Tspan171	0.55577	0.329	0.224	5.38887903503761E 17	Gm536	3.19467	0.035	0.004	3.87614913384841E 18						Itpr31	2.27464	0.17	0.036	0.0291791	Mylk	0.165313	0.998	0.997	0.000658776	Trim28	0.287526	0.758	0.676	0.0052306	Lrp3	1.28228	0.7	0.292	1	2810410L24Rik	1.84623	0.025	0
	2310039H08Rik	0.19366	0.346	0.306	1	Nosip	0.224216	0.313	0.263	0.22776	Efr3b	0.92402	0.166	0.09	5.70285598244793E 17	Zfp36l2	0.913796	0.585	0.459	4.19787726798196E 18						Bcar1	1.53356	0.532	0.249	0.029949	Fbxo32	0.62863	0.277	0.188	0.000681414	Ruvbl1	0.374238	0.582	0.505	0.00528324	Lipo31	1.88491	0.45	0.146	1	Cep126	1.84623	0.025	0
	Rxra	0.239005	0.302	0.265	1	Zmym2	0.216945	0.35	0.298	0.228629	Hnrnpu	0.188837	0.948	0.933	6.34237823184023E 17	Ntng11	1.85294	0.1	0.028	5.06986971060221E 18						Atp1b31	1.20493	0.723	0.457	0.0306902	Pirt	0.96426	0.182	0.106	0.000683613	Prim2	0.763958	0.18	0.112	0.00528781	Gsta4	2.96499	0.15	0.021	1	Hibch	1.84119	0.174	0.043
	Ctf1	0.356363	0.127	0.1	1	Med28	0.139835	0.532	0.473	0.231405	Snapc3	0.575055	0.285	0.185	6.50547160770204E 17	Gpc4	1.6457	0.126	0.042	6.74331861544392E 18						Lars21	0.597239	1	0.999	0.0328704	Dync1li2	0.311838	0.653	0.556	0.000705734	Exosc8	0.499217	0.414	0.331	0.00562246	Ephb1	3.02554	0.15	0.021	1	Metap1d	1.8374	0.1	0.022
	Pttg1	0.221833	0.351	0.314	1	Nfil31	0.115126	0.429	0.368	0.233173	Zbtb37	0.575735	0.334	0.229	6.64574189247232E 17	Tram1	0.760899	0.55	0.384	6.75192000001247E 18						Adrb1	2.35608	0.277	0.084	0.0356519	Ggta1	0.705655	0.238	0.152	0.000752425	Rrs1	0.566168	0.312	0.228	0.00585436	Cers61	1.93394	0.5	0.176	1	Lrrc28	1.82852	0.05	0.007
	Ss18l2	0.188158	0.431	0.395	1	Tbcel	0.261182	0.315	0.267	0.236354	Kank2	0.347062	0.65	0.535	6.75653411792713E 17	Abcc11	1.21796	0.218	0.098	6.80577407006869E 18						Rasal22	1.5334	0.468	0.196	0.0360062	Sh3pxd2b	0.351541	0.45	0.343	0.000836297	Laptm5	0.803971	0.176	0.11	0.00590948	Clu	3.01966	0.2	0.036	1	Polr3g	1.82852	0.049	0.007
	Ctdnep1	0.232284	0.377	0.343	1	Ccdc174	0.18371	0.374	0.319	0.237805	Zfp40	0.774076	0.174	0.095	7.16740360032775E 17	A530095I07Rik	5.05861	0.018	0	7.0928666398709E 18						Stim21	1.32287	0.489	0.21	0.0364335	Fam107b	0.585363	0.264	0.174	0.000848959	Emp3	0.211818	0.95	0.933	0.00597186	Myo1d	1.8249	0.4	0.115	1	Socs1	1.82852	0.049	0.007
	Plekha6	0.121917	0.539	0.495	1	Mrpl20	0.135309	0.754	0.741	0.238299	Magt1	0.384545	0.644	0.55	7.24341054241084E 17	Col27a11	0.650913	0.644	0.469	7.7736140321684E 18						Cd27	3.234	0.085	0.011	0.0366763	Rem1	0.481913	0.371	0.275	0.000859624	Iglc3	3.89479	0.019	0.002	0.00611088	Gm49077	2.54432	0.25	0.053	1	Sema6a	1.82852	0.048	0.007
	Taf7	0.202446	0.413	0.378	1	Cisd3	0.337849	0.215	0.173	0.240839	Prkdc	0.71216	0.23	0.14	8.01455908356633E 17	Aqp1	1.78406	0.151	0.057	1.03262400859682E 17						Ston21	3.1367	0.085	0.011	0.0372089	Itgb8	0.806269	0.171	0.096	0.000887618	Timm10	0.485705	0.417	0.329	0.00651731	Paqr4	2.18903	0.4	0.119	1	Gm12216	1.82496	0.116	0.029
	Taf11	0.227757	0.386	0.351	1	Ap1ar	0.219463	0.363	0.312	0.241138	Pnkd1	0.314608	0.732	0.621	8.30511245872775E 17	Gata61	1.45434	0.232	0.109	1.2172711531382E 17						Stk4	1.54668	0.468	0.207	0.0373029	Arsa	0.864661	0.165	0.091	0.000895294	Bzw2	0.446352	0.594	0.539	0.00662023	Col6a31	0.727693	1	0.972	1	Slc38a9	1.81959	0.098	0.022
	Tmem150c	0.234939	0.28	0.243	1	Arl2bp	0.169468	0.432	0.377	0.241565	Lipa	0.355345	0.703	0.616	8.31413175970839E 17	Sord	1.65147	0.134	0.047	1.27971940513526E 17						Taok21	1.45444	0.532	0.255	0.0390941	Iyd	1.04578	0.104	0.044	0.000925695	Snhg15	0.837892	0.158	0.094	0.00666734	Cmya5	3.36822	0.15	0.022	1	Kdm1b	1.8106	0.073	0.014
	Atp6v1f	0.100645	0.738	0.718	1	Med30	0.22495	0.364	0.315	0.242237	Npr2	0.494619	0.376	0.265	8.4369285548763E 17	Tuba1a	0.388035	0.988	0.963	1.56414531309762E 17						Ttyh31	1.05353	0.723	0.457	0.0393023	Arhgap27os2	2.41624	0.046	0.008	0.000960358	Dchs2	0.539037	0.231	0.152	0.00731995	Slc27a3	2.1793	0.4	0.129	1	Rtl8b	1.8106	0.049	0.007
	Rgs17	0.544401	0.085	0.063	1	Tet3	0.166376	0.526	0.47	0.246063	Ubr31	0.46003	0.418	0.303	8.63097378704982E 17	Parm1	2.06867	0.085	0.022	1.59981641405275E 17						Actn42	1.08173	0.766	0.508	0.0395634	Iqsec1	0.414976	0.477	0.38	0.00099802	Bola1	0.457611	0.426	0.34	0.00761164	Ednra	0.915883	0.95	0.576	1	Ttbk2	1.8106	0.049	0.007
	Samd4b	0.174451	0.432	0.396	1	Bcl9l	0.150239	0.613	0.562	0.247192	Zfp106	0.362267	0.689	0.596	8.65401709391539E 17	Emilin3	5.47365	0.016	0	1.61861212836823E 17						Pdzd21	1.61894	0.298	0.093	0.0403822	Tmigd1	2.16449	0.053	0.012	0.00102136	Cfl1	0.119469	0.998	0.998	0.00785746	Hadh1	0.878467	0.95	0.684	1	Mmrn2	1.8106	0.025	0
	Hist1h4i	0.811939	0.049	0.033	1	Bub3	0.165989	0.437	0.38	0.248392	Selenot	0.397398	0.575	0.47	9.75556740962565E 17	Matn2	1.38279	0.169	0.067	1.87847049907469E 17						Pxdn2	1.28838	0.617	0.331	0.0413451	Ripor2	0.739118	0.207	0.125	0.00111925	Psma4	0.177328	0.954	0.933	0.00786459	Miga2	2.13562	0.3	0.073	1	Ccdc24	1.8106	0.024	0
	Adamts4	0.625118	0.066	0.047	1	Efs	0.233243	0.328	0.279	0.253988	Vwa8	0.710564	0.249	0.157	9.98741389413214E 17	Cxcr4	2.09107	0.068	0.015	2.00988036256165E 17						Abhd21	1.62481	0.34	0.117	0.0421209	Akap5	1.43923	0.097	0.041	0.00118042	Ptprk	0.371807	0.557	0.476	0.0080508	Enah1	1.22315	0.95	0.607	1	1700063J08Rik	1.8106	0.023	0
	Dnal4	0.214467	0.272	0.236	1	Poldip2	0.184165	0.45	0.398	0.254277	Tmco1	0.29014	0.812	0.767	1.3849453090383E 16	Hdac7	0.781248	0.459	0.29	2.01063286245399E 17						Slc9a3r21	1.43267	0.596	0.361	0.0427942	Tmem47	0.426595	0.564	0.468	0.00118927	Sp6	1.07921	0.105	0.054	0.0081388	Mfap51	2.38804	0.6	0.28	1	A330076H08Rik	1.8106	0.023	0
	Tubb4b	0.14081	0.666	0.643	1	Uba2	0.137141	0.467	0.408	0.254745	Gpc1	0.55039	0.363	0.256	1.45020112590361E 16	Nr1d1	1.88146	0.101	0.03	2.02958356985782E 17						Map7	3.20083	0.085	0.011	0.043704	Tmem63a	0.694714	0.203	0.123	0.00119484	Fanci	2.22035	0.03	0.006	0.00877961	Cyp2j6	1.64175	0.5	0.172	1	Clec1a	1.8106	0.02	0
	Exph5	0.411247	0.095	0.072	1	Nsfl1c	0.185079	0.445	0.391	0.254946	Rabgap1	0.412472	0.476	0.358	1.49143800042414E 16	C130026L21Rik	5.8176	0.015	0	2.3146070495041E 17						Vmn2r29	4.33833	0.043	0.003	0.0463504	Ppic	0.150691	0.995	0.995	0.00123961	Efna3	1.4146	0.06	0.023	0.0091357	Fzd8	2.34746	0.3	0.075	1	Cd79a	1.8106	0.013	0
	Cmbl	0.287063	0.23	0.197	1	Thap2	0.228592	0.36	0.308	0.259032	Bmi1	0.506502	0.356	0.249	1.51523569260648E 16	Cpt1c	1.4837	0.15	0.056	2.40419915002025E 17						Gm20219	4.33833	0.043	0.003	0.0463504	Parp3	0.780857	0.177	0.102	0.00125971	Tnfrsf1a	0.342321	0.605	0.52	0.00932964	Ppp1r3d	3.45438	0.15	0.022	1	Tmem68	1.80156	0.098	0.022
	Nup210l	0.965239	0.016	0.008	1	Ash2l	0.193098	0.387	0.334	0.261001	Slc8a3	0.850738	0.155	0.082	1.52388962943611E 16	Ddah2	0.564846	0.757	0.633	2.50838527787323E 17						Nexmif	4.27944	0.043	0.003	0.046504	Glg1	0.258524	0.834	0.79	0.00127622	Batf3	0.836721	0.125	0.069	0.00961787	Dram21	1.3523	0.65	0.268	1	Spata7	1.79853	0.072	0.014
	Enc1	0.574035	0.056	0.038	1	Prxl2a	0.192399	0.403	0.351	0.264297	Kcna2	0.541025	0.302	0.2	1.59890080914439E 16	Prickle2	0.981177	0.338	0.19	2.7423619245962E 17						Sh2d2a	4.22286	0.043	0.003	0.046658	Akap9	0.331513	0.724	0.651	0.00133807	Pkm	0.278845	0.818	0.761	0.00971629	Actr5	2.19399	0.3	0.073	1	Zc3h12a	1.7961	0.115	0.022
	Map3k14	0.485898	0.08	0.059	1	Gm49708	0.111427	0.758	0.697	0.266802	Ulbp1	1.14455	0.115	0.054	1.6542452402486E 16	Myl91	0.441491	0.888	0.775	2.95937252738623E 17						Arhgef28	4.22286	0.043	0.003	0.046658	Plscr3	0.289833	0.677	0.574	0.00140193	Eme1	2.16871	0.031	0.007	0.00972384	Tprn	2.73528	0.2	0.036	1	Lpar6	1.79245	0.091	0.022
	Crtap	0.110098	0.619	0.576	1	Trim81	0.150847	0.481	0.424	0.26843	Astn2	0.564014	0.313	0.21	1.69843059482205E 16	Rragd	3.01025	0.041	0.006	3.90655927627151E 17						Gpr18	4.22286	0.043	0.003	0.046658	Cnot4	0.378752	0.51	0.409	0.00143198	Clec3b	0.864202	0.075	0.032	0.0100144	Ppp1r1a	2.83289	0.15	0.022	1	Taf4b	1.79245	0.047	0.007
	1700056N10Rik	1.22298	0.014	0.006	1	Fbxo9	0.166921	0.413	0.359	0.268744	Trim44	0.343644	0.654	0.541	1.82679226979105E 16	Col4a61	2.16735	0.097	0.028	4.02130183143487E 17						Zfpm1	1.99985	0.234	0.064	0.0496598	Gcnt2	0.66176	0.255	0.169	0.00145927	Plk2	0.332112	0.776	0.7	0.0101864	B4galt1	1.2302	0.8	0.472	1	Ambra1	1.78329	0.098	0.022
	Hoxa3	0.202073	0.366	0.33	1	Mcee1	0.143802	0.481	0.424	0.2786	Evi51	0.29425	0.702	0.582	1.85992005332384E 16	Uap1l1	1.46509	0.135	0.048	4.16973949982827E 17						Armcx41	1.8626	0.34	0.121	0.0496731	Pcyt1b	1.45316	0.083	0.032	0.00148896	Baz1b	0.295794	0.744	0.668	0.0103465	Gimap4	3.1369	0.15	0.022	1	Tcta	1.77935	0.166	0.043
	Kazald1	0.405185	0.095	0.072	1	Gm15655	0.230621	0.349	0.299	0.280416	Med14	0.639409	0.275	0.179	1.88073965801389E 16	Hmga2	3.35817	0.029	0.003	4.47936993927688E 17						Hist1h2bn	3.63789	0.064	0.007	0.0502845	Tax1bp3	0.305165	0.693	0.61	0.00150673	Haus7	0.536735	0.326	0.242	0.0104179	Apln	4.15482	0.1	0.011	1	Fbh1	1.77408	0.122	0.029
	Hist1h3e	0.310494	0.133	0.105	1	Gab3	0.433621	0.135	0.101	0.289269	Fut8	0.484337	0.457	0.347	1.94031939706296E 16	Srm	0.925741	0.354	0.203	4.71793682085692E 17						Nsg11	1.53786	0.447	0.189	0.0544961	Adamts17	0.78306	0.147	0.077	0.00150717	Plk1	2.35374	0.033	0.008	0.0104757	Gm43560	2.66939	0.2	0.036	1	Fam214b	1.77408	0.095	0.022
	Nbdy	0.149384	0.568	0.534	1	Snrpa1	0.186438	0.388	0.333	0.291875	Ubr4	0.355853	0.583	0.467	2.18053590187583E 16	Bend5	1.09457	0.257	0.128	6.10262739771409E 17						Dock62	1.43728	0.489	0.217	0.0560275	Cdr2	0.497066	0.373	0.278	0.00156713	Smarcc1	0.253247	0.824	0.766	0.0104883	Ext11	1.31606	0.85	0.652	1	Slc25a35	1.77408	0.073	0.014
	Gcnt2	0.429963	0.099	0.076	1	Snap23	0.173889	0.427	0.373	0.292056	Usp33	0.453335	0.428	0.314	2.29636278849052E 16	Ubash3b	2.3207	0.051	0.009	6.32843117679719E 17						Mest2	1.22167	0.745	0.471	0.0595786	Atxn7	0.500649	0.419	0.324	0.00157835	Lrr1	2.04278	0.033	0.008	0.0107351	Rab3gap1	1.14235	0.75	0.328	1	Ccnb1ip1	1.77408	0.049	0.007
	Mllt3	0.19181	0.3	0.263	1	Diablo	0.206618	0.427	0.374	0.293404	Maged1	0.211811	0.954	0.933	2.47958384768948E 16	Ccn11	0.55198	0.874	0.789	6.49704668911969E 17						B230303O12Rik	3.50544	0.064	0.007	0.0662317	Ndrg4	0.698961	0.215	0.133	0.0016674	Sowahb	1.83152	0.041	0.012	0.0108809	Sidt21	1.30547	0.8	0.404	1	Gm15998	1.77408	0.048	0.007
	Stambpl1	0.323777	0.17	0.141	1	Hmox1	0.264392	0.263	0.218	0.297181	Tmem260	0.586033	0.278	0.18	2.55453398535467E 16	2310022B05Rik	0.542399	0.743	0.591	6.69636364703346E 17						Adgrg1	3.50544	0.064	0.007	0.0664532	Tmeff1	0.298124	0.684	0.594	0.0016703	Bzw1	0.172865	0.969	0.941	0.0115374	Mfsd4b4	3.15482	0.15	0.022	1	2010007H06Rik	1.77408	0.048	0.007
	Mtus1	0.103601	0.77	0.754	1	Wtip	0.155102	0.496	0.44	0.297468	Hmgcr	0.627584	0.278	0.181	2.57002249237966E 16	Jam31	0.980487	0.326	0.181	6.76335728245651E 17						Nrp11	1.00356	0.915	0.649	0.0679879	Cp	0.396835	0.353	0.257	0.00171195	Snrpb2	0.264278	0.83	0.754	0.0120408	Trim12c	2.72855	0.25	0.055	1	Aph1b	1.77408	0.024	0
	Klhl33	0.752369	0.038	0.024	1	Lage3	0.141711	0.523	0.464	0.300205	Ddx17	0.26901	0.839	0.796	2.59116293410792E 16	Tmem158	0.974103	0.572	0.425	7.87673945255762E 17						Jam21	2.02415	0.234	0.065	0.0681983	Ccdc42	0.775131	0.207	0.127	0.00172669	Elob	0.117136	0.998	0.997	0.0122014	Pi16	3.78558	0.1	0.011	1	Rhobtb1	1.77408	0.024	0
	Apoc1	0.518529	0.104	0.08	1	Rps19bp1	0.223204	0.379	0.329	0.301509	Rybp1	0.330794	0.645	0.527	2.70777814027758E 16	Iqsec1	0.573631	0.675	0.52	9.42628437127674E 17						Lpar6	1.72362	0.362	0.137	0.0727275	Pros1	0.274407	0.779	0.694	0.00175796	Kif23	1.09546	0.153	0.093	0.0122688	Vamp1	3.73978	0.1	0.011	1	Eme2	1.77408	0.024	0
	Lsm5	0.149225	0.525	0.493	1	Mrps24	0.119831	0.782	0.77	0.304067	Ppp2r5e1	0.377452	0.492	0.373	2.87800584969207E 16	Tet21	0.798072	0.478	0.309	1.09080157770417E 16						Ms4a4b	4.82376	0.064	0.007	0.0731733	Oxct1	0.252668	0.695	0.606	0.00176793	Neat1	0.459651	0.242	0.166	0.0126172	Lrrc10b	3.69539	0.1	0.011	1	Snx32	1.77408	0.024	0
	Epb41	0.226471	0.275	0.24	1	Gm12207	1.29571	0.018	0.007	0.30605	Cdc42bpa	0.433521	0.5	0.392	2.93539003923287E 16	Wnt5b1	1.18611	0.262	0.133	1.10059797405133E 16						Sbno21	1.77785	0.362	0.136	0.0744374	Gpx8	0.264361	0.77	0.702	0.00178494	2810408I11Rik	1.45512	0.039	0.011	0.0126999	Gm12905	3.69539	0.1	0.011	1	E030044B06Rik	1.77408	0.023	0
	Gm16124	0.519928	0.082	0.061	1	Krr1	0.281521	0.258	0.214	0.306667	Ptprm	0.735964	0.178	0.099	3.0312750438621E 16	Sec31a	0.590497	0.734	0.62	1.1547911745434E 16						4833407H14Rik	6.66026	0.021	0.001	0.0751916	Slc1a4	0.851087	0.15	0.081	0.00182369	Ptprc	1.09539	0.132	0.076	0.0135075	Ly86	3.53033	0.1	0.011	1	Colec12	1.77408	0.02	0
	Ift27	0.177689	0.435	0.399	1	Birc2	0.23448	0.347	0.296	0.309625	Dpp8	0.446928	0.438	0.324	3.04344017766794E 16	Gm19531	3.24714	0.034	0.004	1.22862347840604E 16						Mical21	2.5894	0.128	0.024	0.0757773	Hpcal1	0.32481	0.433	0.326	0.00183163	Fcer1g	0.781622	0.177	0.112	0.0135743	Ppargc1a	3.56986	0.1	0.011	1	Sbsn	1.7648	0.095	0.022
	Ing2	0.160902	0.35	0.312	1	Nr2f6	0.183098	0.448	0.395	0.31145	Zfp518a	0.741797	0.225	0.137	3.04827932392222E 16	Sv2c	2.17684	0.071	0.016	1.31493166923343E 16						Ntng2	5.53098	0.021	0.001	0.0765829	Osbpl1a	0.555265	0.322	0.23	0.00185143	Gtse1	2.85938	0.021	0.003	0.0136491	Phyhd11	2.16127	0.3	0.074	1	Atp9b	1.76347	0.165	0.043
	Olfml2b	0.162249	0.137	0.109	1	Mrpl4	0.19287	0.388	0.335	0.315444	Ddhd2	0.449016	0.446	0.333	3.53143994070672E 16	Aig11	0.891652	0.425	0.27	1.35554122800746E 16						Sh3gl2	5.53098	0.021	0.001	0.0765829	Atp13a2	0.566212	0.223	0.14	0.00186852	BC030867	4.72814	0.013	0	0.0140136	Klhl8	3.327	0.15	0.022	1	Zfp995	1.76169	0.071	0.014
	Lca5l	0.531779	0.074	0.054	1	Smim10l1	0.119725	0.581	0.517	0.319453	Mosmo1	0.408816	0.455	0.336	3.6583222833795E 16	Ier5l	0.961092	0.328	0.181	1.77524040976819E 16						Ifnlr1	5.53098	0.021	0.001	0.0765829	Rab6b	0.453974	0.403	0.302	0.00190936	Eif4e3	0.437637	0.494	0.42	0.014179	Mndal	3.31352	0.1	0.011	1	Klc4	1.75813	0.163	0.043
	Hbegf	0.432562	0.11	0.086	1	Lima1	0.118455	0.806	0.779	0.328397	Tmem119	0.246595	0.844	0.726	3.79316444611461E 16	Ank3	1.88717	0.09	0.025	1.88222475706034E 16						A930033M14Rik	5.53098	0.021	0.001	0.0765829	Tmem45a	0.657437	0.258	0.173	0.00201634	Pf4	1.86832	0.071	0.031	0.0143633	Mamdc2	2.1159	0.3	0.074	1	D16Ertd472e	1.75813	0.15	0.043
	Enho	0.352661	0.111	0.087	1	Nol4l	0.208841	0.275	0.229	0.333077	Arhgap24	0.545438	0.329	0.225	3.87001170348162E 16	Omd	2.29805	0.062	0.013	1.97507870853699E 16						Gm47405	5.53098	0.021	0.001	0.0765829	Speg	0.50337	0.353	0.259	0.00202526	Kpnb1	0.333235	0.658	0.584	0.0148495	Rbp41	2.31352	0.3	0.076	1	Bcas3	1.75546	0.095	0.022
	Puf60	0.146242	0.5	0.462	1	Hnrnph3	0.158569	0.523	0.467	0.336036	Thsd7b	0.83895	0.179	0.101	3.95933769126165E 16	Lrrc171	0.553544	0.713	0.579	2.05560711214356E 16						Gm49249	5.53098	0.021	0.001	0.0765829	Pkd2	0.289558	0.703	0.598	0.00205257	Nifk	0.37855	0.54	0.452	0.0156543	Ugdh	1.2936	0.75	0.366	1	Trim65	1.75546	0.047	0.007
	Zfp771	0.172047	0.417	0.38	1	Abcd2	0.176456	0.355	0.302	0.344056	Tmtc2	0.707682	0.215	0.129	4.06783706259694E 16	Kifap3	0.637565	0.597	0.427	2.13410315311187E 16						Acot10	5.53098	0.021	0.001	0.0765829	Adap1	1.70842	0.057	0.015	0.00213732	Tomm5	0.26217	0.803	0.739	0.0158365	Fibin1	1.16727	0.9	0.665	1	Sned1	1.75546	0.045	0.007
	Nkain4	0.111112	0.678	0.637	1	Klhdc2	0.142739	0.516	0.459	0.347624	Gm144181	0.688095	0.252	0.161	4.18904969457988E 16	Slc39a14	1.27071	0.194	0.085	2.2779142452998E 16						Gm11131	5.53098	0.021	0.001	0.0765829	Dennd5a	0.29216	0.63	0.534	0.00218223	Atp5md	0.202477	0.959	0.932	0.0159999	Nkain41	1.4364	0.65	0.28	1	Naa80	1.75278	0.167	0.043
	Ifitm5	0.705895	0.045	0.03	1	Pdhb	0.181591	0.419	0.366	0.347742	Zfp292	0.384125	0.584	0.471	4.31771605395795E 16	Aldh16a1	1.10839	0.254	0.127	2.4838551036725E 16						A430093F15Rik	5.53098	0.021	0.001	0.0765829	Sec24d	0.378483	0.536	0.44	0.00228034	Eldr	1.58958	0.053	0.02	0.0160103	Atp6v0e21	2.54601	0.2	0.037	1	Dgka	1.75171	0.117	0.022
	Tpd52l1	0.200059	0.284	0.248	1	Ssna1	0.163623	0.452	0.4	0.348207	Cpq	0.292665	0.708	0.586	4.32106954057092E 16	Foxp1	0.960448	0.484	0.343	2.55695071523658E 16						Pcsk1n	5.53098	0.021	0.001	0.0765829	Cttn	0.248287	0.726	0.637	0.00229043	Lrrc8b	0.555933	0.287	0.208	0.0165145	Adm	2.14919	0.3	0.075	1	Rhbdd1	1.7492	0.071	0.014
	Btbd2	0.207323	0.304	0.268	1	Lactb	0.221136	0.345	0.295	0.351907	Lyst1	0.536402	0.313	0.213	4.43863749482055E 16	Numbl	0.828273	0.382	0.227	2.63353341578441E 16						Pif1	5.01641	0.021	0.001	0.0768172	Klf13	0.292707	0.718	0.664	0.00232351	Atp5h	0.142606	0.992	0.992	0.0170892	Gng111	1.35896	0.85	0.642	1	D17H6S53E	1.7366	0.071	0.014
	Rgl1	0.157082	0.383	0.343	1	Suds3	0.178559	0.395	0.339	0.355335	Adam10	0.456428	0.452	0.343	4.60163074764987E 16	Serp2	2.97484	0.032	0.003	2.82022031906364E 16						Grik2	5.33833	0.021	0.001	0.0768172	Wdfy3	0.387557	0.518	0.417	0.0023686	Wnt6	1.20619	0.072	0.031	0.0179316	mt Co1	0.626038	0.95	0.992	1	Dgkq	1.7366	0.071	0.014
	Slbp	0.192288	0.365	0.329	1	Trappc2	0.358966	0.173	0.135	0.358982	Mpdz	0.388304	0.486	0.364	4.622517540903E 16	Lum	4.55082	0.028	0.002	3.34576641284252E 16						Gm20732	5.33833	0.021	0.001	0.0768172	Cast	0.355267	0.582	0.5	0.00239014	Llph	0.296807	0.71	0.64	0.0183092	Ngef	4.98489	0.05	0.003	1	Porcn	1.7366	0.07	0.014
	Cdkn2aip	0.197405	0.333	0.296	1	Prmt1	0.133995	0.67	0.644	0.360199	Fubp3	0.418913	0.408	0.293	5.32511337404016E 16	Zcchc241	0.722868	0.575	0.415	3.75437441359495E 16						Pgc	5.33833	0.021	0.001	0.0768172	Lfng	1.61531	0.069	0.023	0.00246059	Oip5	1.92079	0.028	0.006	0.0185983	C230012O17Rik	4.98489	0.05	0.003	1	Bbs5	1.7366	0.047	0.007
	Ppp1r3g	1.55216	0.01	0.004	1	Dbnl	0.184148	0.335	0.284	0.36312	Pfkfb3	0.410024	0.435	0.316	5.52283965698489E 16	Fas	1.16235	0.225	0.106	3.97683301609997E 16						Gm43154	5.33833	0.021	0.001	0.0768172	Esyt2	0.425537	0.463	0.374	0.00247476	Commd1	0.239731	0.826	0.777	0.0186299	Srsf12	4.98489	0.05	0.003	1	Gm10432	1.7366	0.023	0
	Snapc5	0.17347	0.407	0.368	1	Schip1	0.340878	0.226	0.185	0.365483	Wdr60	0.539292	0.334	0.23	5.53927465441095E 16	Tro	1.21922	0.181	0.077	4.50272955462229E 16						C2cd51	1.73743	0.277	0.086	0.0844246	Ppp1r12a	0.274083	0.746	0.691	0.00249107	Tmem192	0.669769	0.202	0.133	0.0194399	4632411P08Rik	4.98489	0.05	0.003	1	Hes7	1.7366	0.023	0
	Rnaseh2c	0.206228	0.386	0.352	1	Rars	0.261679	0.307	0.26	0.370292	Katnbl1	0.626945	0.28	0.184	5.55043984097609E 16	Rrad	2.13767	0.099	0.03	4.71431436952648E 16						Mid21	1.54132	0.404	0.162	0.0854975	Tns1	0.183625	0.75	0.668	0.00251679	Hat1	0.774564	0.3	0.229	0.0195029	Gm16499.1	4.98489	0.05	0.003	1	Nfe2	1.7366	0.023	0
	Gm11627	0.271876	0.133	0.106	1	Cops2	0.165991	0.479	0.423	0.370643	Aldh6a1	0.540006	0.301	0.2	5.77890021826054E 16	Gpx8	0.541501	0.715	0.582	5.00976104873866E 16						Kcnk61	2.56073	0.128	0.024	0.0857671	Cav2	0.696498	0.217	0.136	0.00255386	Hsp90aa1	0.14997	0.995	0.991	0.0199619	9330179D12Rik	4.98489	0.05	0.003	1	Wdr81	1.73026	0.138	0.036
	Vmo1	0.827239	0.025	0.015	1	Mtln	0.172532	0.379	0.324	0.372259	Dync1h1	0.331214	0.746	0.69	5.84721930805763E 16	Lix1l1	0.582858	0.674	0.516	6.8004025409E 16						Hdac71	1.40157	0.574	0.303	0.0992277	Rarb	1.69793	0.066	0.021	0.00257675	Kifc1	2.47098	0.03	0.007	0.0201888	1700122E12Rik	4.98489	0.05	0.003	1	Ncdn	1.72389	0.071	0.014
	Cdkn2d	0.252769	0.221	0.188	1	Cpne3	0.151522	0.455	0.4	0.376239	Angptl81	0.892909	0.14	0.072	5.99933801987057E 16	Tspyl4	1.6741	0.103	0.032	7.56831274240447E 16						Epb41l4b	3.0753	0.085	0.012	0.100274	Klf7	0.305306	0.7	0.619	0.00258261	Psip1	0.293171	0.81	0.768	0.0205716	Adgrg3	4.98489	0.05	0.003	1	Rbm45	1.72389	0.069	0.014
	Emc10	0.131076	0.741	0.739	1	Agpat41	0.100845	0.869	0.824	0.38328	Nradd1	0.463697	0.417	0.306	6.02976203274442E 16	Eda2r	2.70908	0.05	0.009	8.28972659637421E 16						Cavin11	0.782715	0.915	0.813	0.104686	Sec61a1	0.235304	0.786	0.742	0.00258852	Pdlim5	0.409007	0.549	0.473	0.0206382	Lratd1	4.98489	0.05	0.003	1	Cdkl2	1.72133	0.114	0.029
	Gabrg3	1.27408	0.011	0.004	1	Gm50069	0.820312	0.045	0.026	0.388048	Cd36	1.1094	0.194	0.116	6.414824916486E 16	Fam20c	1.73062	0.113	0.038	9.58755126011067E 16						Sox131	1.98349	0.234	0.067	0.108223	Arid5a	0.396545	0.56	0.467	0.00260496	Mphosph10	0.419257	0.444	0.358	0.0210372	Esr2	4.98489	0.05	0.003	1	Slc39a13	1.72133	0.114	0.029
	Dph3	0.158925	0.473	0.44	1	Tmem242	0.179362	0.474	0.421	0.392896	Uggt1	0.489719	0.418	0.31	6.95467915345993E 16	Kcnb1	1.1085	0.249	0.125	1.0095118062535E 15						Inf21	2.55323	0.128	0.024	0.110204	Tes	0.588665	0.309	0.22	0.00268952	Tbx5	0.291584	0.824	0.81	0.0212981	Gm17191	4.98489	0.05	0.003	1	AI463229	1.72133	0.11	0.029
	Ino80b	0.158406	0.351	0.312	1	Rnf150	0.202819	0.436	0.38	0.399943	Adh11	0.190497	0.995	0.974	7.66568324671211E 16	Trp53cor1	3.30571	0.032	0.004	1.02330713993209E 15						Itga41	2.08283	0.17	0.039	0.110547	Rab5a	0.210473	0.869	0.846	0.0028306	Ube2l3	0.23762	0.891	0.865	0.0229604	Edil3	4.98489	0.05	0.003	1	Ccdc171	1.71749	0.045	0.007
	Akt2	0.189318	0.47	0.435	1	Nthl1	0.381981	0.139	0.105	0.400876	Alg10b	0.538031	0.332	0.229	7.73750480547664E 16	Praf2	1.00863	0.293	0.157	1.10162225598581E 15						Lrp101	1.1803	0.617	0.333	0.111525	Pcolce	0.319989	0.6	0.499	0.00285477	Plcb1	0.589932	0.31	0.233	0.0238719	Il1rapl1	4.98489	0.05	0.003	1	Uhrf1bp1	1.71749	0.045	0.007
	Znrd1	0.149762	0.495	0.458	1	Adh5	0.118067	0.72	0.683	0.402951	Exoc21	0.448527	0.412	0.3	7.97894851682093E 16	Zbtb201	0.442147	0.918	0.895	1.2057779047061E 15						Jcad2	1.37291	0.596	0.38	0.11689	Heca	0.442721	0.352	0.256	0.00318317	U2af2	0.31028	0.677	0.609	0.0239527	Tstd1	4.56986	0.05	0.003	1	Gripap1	1.71107	0.136	0.036
	Rab11b	0.105819	0.751	0.748	1	Ing21	0.200525	0.357	0.307	0.406399	Mmp14	0.252054	0.865	0.812	8.39347999157951E 16	Cavin1	0.378797	0.881	0.807	1.2582681799195E 15						4930452B06Rik1	4.53098	0.043	0.003	0.122628	Lbh	0.236831	0.541	0.455	0.00321402	Myo1e	0.403642	0.435	0.349	0.0246586	Fam78a	4.69539	0.05	0.003	1	Mcoln1	1.71107	0.07	0.014
	4930578M01Rik	0.37126	0.111	0.087	1	Arl2	0.132393	0.471	0.416	0.407334	Selenbp11	0.226651	0.887	0.793	8.77584417993897E 16	Ppib	0.234198	0.996	0.992	1.27512992571489E 15						Ppm1f1	1.89277	0.298	0.101	0.13298	Ago1	0.417465	0.505	0.414	0.00335572	Lig1	1.04368	0.305	0.244	0.0248201	Zfyve28	4.83289	0.05	0.003	1	Scap	1.70923	0.158	0.043
	Sgsm2	0.365423	0.111	0.087	1	Htatsf1	0.184811	0.488	0.437	0.409437	Dennd2a1	0.417185	0.495	0.379	9.17628876476417E 16	Foxf11	0.859088	0.407	0.254	1.30548761549144E 15						Pde8b	3.50544	0.064	0.007	0.138022	Ptprf	0.442761	0.429	0.336	0.00365941	Cdk18	1.54639	0.048	0.017	0.0252142	Gm19667	4.83289	0.05	0.003	1	Nod1	1.70784	0.093	0.022
	Trmt112	0.164369	0.563	0.541	1	Fyttd1	0.149802	0.514	0.459	0.417542	Cd59a	0.422247	0.473	0.354	9.34377374796545E 16	Krtcap2	0.397139	0.904	0.856	1.31150653869665E 15						Klhl52	1.23286	0.596	0.346	0.138777	Ikzf4	0.842277	0.173	0.101	0.00379967	Lgmn	0.296623	0.703	0.626	0.0257063	Ccl11	4.45438	0.05	0.003	1	1810019D21Rik	1.7059	0.115	0.029
	Acot7	0.288181	0.178	0.148	1	Gadd45gip1	0.151487	0.422	0.367	0.432254	Erich11	0.599631	0.279	0.182	1.03846430988103E 15	Bicc11	0.479799	0.79	0.633	1.31695668501179E 15						Ntn4	3.05293	0.064	0.007	0.14199	Abcc5	0.459226	0.358	0.263	0.00386626	Cdc7	0.909103	0.112	0.061	0.0257877	Nudt19	1.16538	0.7	0.287	1	Paqr7	1.69813	0.136	0.036
	Gabarapl2	0.13122	0.63	0.613	1	Yap1	0.164656	0.438	0.385	0.433934	Erc1	0.44499	0.454	0.343	1.07788983147304E 15	Bcar3	1.50617	0.129	0.047	1.61516435641365E 15						Sacs1	1.90788	0.255	0.078	0.142833	Fam210b	0.327774	0.544	0.445	0.00389072	Nolc1	0.475785	0.504	0.438	0.0259896	Pdgfd1	3.02554	0.15	0.022	1	Gm4013	1.69813	0.112	0.029
	Fkbp1b	0.365636	0.156	0.129	1	Spred1	0.12614	0.571	0.511	0.437179	Amn1	0.663782	0.271	0.178	1.07939257953205E 15	Ccser2	0.647569	0.537	0.37	1.77608843466833E 15						Bard1	3.09041	0.085	0.012	0.155927	Hdac4	0.494651	0.397	0.306	0.00399657	Tcf19	0.942159	0.151	0.093	0.0272282	Prxl2b1	1.76422	0.6	0.25	1	Ppard	1.69813	0.091	0.022
	Usp1	0.17921	0.429	0.393	1	Nt5dc2	0.103497	0.831	0.789	0.438531	Gm31517	1.97744	0.04	0.009	1.08278059710422E 15	Ccdc74a	2.22626	0.063	0.014	1.78001715320963E 15						Kif22	2.94602	0.085	0.012	0.158469	Dip2b	0.431751	0.462	0.368	0.00401248	Mapre2	0.269109	0.829	0.785	0.0277669	Dpyd	2.06131	0.3	0.074	1	4932422M17Rik	1.69813	0.089	0.022
	B430010I23Rik	0.241351	0.441	0.408	1	Dtymk	0.139008	0.572	0.522	0.441727	Slc9a5	0.782427	0.182	0.104	1.14598165066822E 15	Pqlc3	1.50236	0.125	0.044	2.05821405894794E 15						Ggta11	2.62868	0.106	0.018	0.166144	Auts2	0.439317	0.663	0.614	0.0040484	Tnfrsf21	0.83033	0.149	0.091	0.028099	Afap1l1	3.18903	0.2	0.039	1	Aox1	1.69813	0.068	0.014
	Nanos3	0.586436	0.058	0.041	1	Apex1	0.207026	0.311	0.262	0.456087	Golga1	0.627783	0.255	0.163	1.16625090066134E 15	Btg21	0.401735	0.944	0.864	2.06435231287431E 15						Gm10642	3.50544	0.064	0.007	0.173205	Smap1	0.161654	0.935	0.924	0.00410997	Alkbh2	0.920785	0.123	0.07	0.0285699	Pts	1.52546	0.55	0.211	1	Gm17354	1.69813	0.046	0.007
	Has1	0.987022	0.037	0.024	1	Ttc37	0.293998	0.239	0.197	0.462496	Acss3	0.506923	0.324	0.22	1.31442146555751E 15	Ctsd	0.404244	0.828	0.718	2.76319227333068E 15						4930503L19Rik1	2.31104	0.234	0.071	0.183076	Ugp2	0.245705	0.788	0.724	0.00419945	Rerg	0.276845	0.708	0.654	0.0287228	Nhs1	1.77577	0.45	0.154	1	Mpz	1.69813	0.023	0
	Wnt6	1.25742	0.012	0.005	1	Tm2d1	0.156538	0.533	0.481	0.468361	Ncor1	0.247	0.879	0.844	1.44112888062175E 15	Pkm	0.65317	0.578	0.436	3.0467972817277E 15						Cd342	0.814392	0.872	0.654	0.195454	Aig1	0.306431	0.66	0.572	0.00426812	Gins4	0.513421	0.32	0.24	0.0287708	Fth11	0.466803	1	1	1	4732471J01Rik	1.69813	0.023	0
	Kat7	0.2133	0.274	0.239	1	Pank1	0.179375	0.368	0.316	0.471078	Guf1	0.57279	0.295	0.198	1.49941174751691E 15	Csf1	1.0297	0.257	0.132	3.05987588563957E 15						Abhd15	4.16841	0.043	0.003	0.198921	Ctdsp2	0.207143	0.834	0.808	0.00431651	2810004N23Rik	0.370805	0.57	0.505	0.0291474	Capn11	1.69539	0.55	0.209	1	Eef2k	1.69813	0.023	0
	Npm3	0.134297	0.492	0.454	1	Osbpl8	0.173917	0.452	0.398	0.473344	Casd11	0.499095	0.404	0.298	1.58974294330076E 15	Cebpd1	0.547549	0.776	0.664	3.44208220489215E 15						Ehf	4.01641	0.043	0.003	0.200683	Npc1	0.575527	0.302	0.214	0.00472397	Ndufs7	0.243582	0.793	0.729	0.0295742	Gm43258	3.73978	0.1	0.011	1	2210406O10Rik	1.69813	0.022	0
	Pros1	0.131376	0.565	0.531	1	Zmynd8	0.110092	0.519	0.456	0.47402	Mbd5	0.58793	0.314	0.217	1.66099200458445E 15	Rcn11	0.483439	0.766	0.631	4.07345155297208E 15						Iqgap12	1.19686	0.766	0.549	0.20738	Serf1	0.22086	0.883	0.862	0.00479114	Cenpq	0.904202	0.14	0.083	0.0300136	A930007I19Rik	3.73978	0.1	0.011	1	Naaa	1.69813	0.022	0
	Ccnt1	0.156598	0.448	0.413	1	Sf3a1	0.198806	0.293	0.245	0.476131	Zdhhc17	0.597161	0.332	0.233	1.68216344199083E 15	Yipf3	0.662984	0.526	0.366	4.53121231893779E 15						Slc9a11	1.68074	0.362	0.141	0.213219	Has2	1.93081	0.046	0.01	0.00491122	Abcf2	0.442063	0.393	0.31	0.0321136	Pmaip1	3.65232	0.1	0.011	1	Pappa	1.69813	0.021	0
	Plppr5	0.323621	0.116	0.092	1	Rassf8	0.144689	0.566	0.512	0.481731	Chordc1	0.403101	0.455	0.342	1.78127076506961E 15	Homer2	2.80358	0.041	0.006	5.04525957685844E 15						AU021092	3.16841	0.064	0.007	0.21968	Zfp651	0.472389	0.343	0.252	0.00507629	Ifitm2	0.13823	0.996	0.996	0.0322058	Ltc4s	3.6105	0.1	0.011	1	Gm26632	1.68835	0.089	0.022
	Polr2c	0.141829	0.479	0.443	1	Psmd8	0.110132	0.793	0.777	0.487451	Arl6ip1	0.303892	0.755	0.694	1.78996663790982E 15	Rhbdl3	2.00333	0.072	0.018	5.21603948646248E 15						Lfng1	3.10312	0.085	0.012	0.226792	Traf7	0.421907	0.449	0.358	0.00513982	Uchl3	0.399797	0.444	0.355	0.0322994	Rep15	2.53423	0.2	0.038	1	St3gal3	1.68507	0.067	0.014
	Tulp1	0.797067	0.026	0.015	1	Rgs101	0.16249	0.496	0.442	0.48803	Arhgap11	0.318674	0.659	0.547	2.02574505981343E 15	Cav2	1.1333	0.21	0.099	7.26273226114595E 15						5033430I15Rik	2.69448	0.106	0.019	0.245102	Zc2hc1a	0.498783	0.286	0.2	0.00516199	Atp5o	0.181511	0.977	0.962	0.0327824	Chst3	2.94536	0.15	0.023	1	Mvp	1.6785	0.177	0.05
	Mrln	0.775583	0.033	0.02	1	Wdr89	0.218037	0.284	0.237	0.48966	Carmil11	0.432339	0.437	0.325	2.02908525078322E 15	Plp2	0.867484	0.351	0.208	8.044115460601E 15						Mtcl11	2.86029	0.106	0.019	0.248618	Cdkl1	1.04946	0.119	0.059	0.00528958	1700086O06Rik	0.873088	0.112	0.061	0.0329567	Dhx34	1.90215	0.35	0.098	1	Eif2ak3	1.6785	0.135	0.036
	Lamtor5	0.12909	0.629	0.609	1	Glo1	0.132366	0.644	0.584	0.493709	Zfp397	0.461125	0.394	0.285	2.07520848634406E 15	Dzip1	1.2583	0.181	0.079	8.31969523465686E 15						Ybx1	0.515336	1	0.986	0.262307	Rgs8	1.94364	0.054	0.015	0.00561077	Shmt2	0.616172	0.242	0.17	0.035244	Gprasp11	1.522	0.65	0.289	1	Parp14	1.6785	0.089	0.022
	Hist1h3d	0.759335	0.025	0.014	1	Ppp1r7	0.213244	0.342	0.293	0.495529	Tmem38a	0.495354	0.343	0.239	2.0811110922541E 15	Ppp1r9a	1.25715	0.19	0.085	8.63169769000565E 15						Cadps2	3.4076	0.064	0.007	0.269925	Ginm1	0.270427	0.597	0.495	0.00568715	Kntc1	1.28917	0.061	0.026	0.0355716	Gpx31	1.45669	0.65	0.303	1	Kctd13	1.6785	0.045	0.007
	Lig1	0.194199	0.26	0.227	1	Pir	0.227229	0.332	0.283	0.49654	Sdc2	0.304755	0.703	0.603	2.09653566840784E 15	Rab231	0.923742	0.31	0.174	8.8422070031336E 15						Ctnnd11	0.821662	0.809	0.585	0.285233	Pbrm1	0.222564	0.898	0.874	0.00579171	Atad3a	0.529276	0.29	0.211	0.0359136	Tmem80	1.50051	0.5	0.174	1	Slc7a7	1.6785	0.044	0.007
	Eml5	0.553754	0.047	0.032	1	Anapc10	0.226963	0.331	0.283	0.498078	Smo	0.314191	0.652	0.529	2.12884757231427E 15	Ptx3	3.35817	0.028	0.003	9.04841284828865E 15						Arhgef71	1.07038	0.638	0.356	0.292819	Smad1	0.371386	0.523	0.425	0.00596788	Cdca2	2.31933	0.026	0.005	0.0366629	Mbnl21	0.790608	0.95	0.903	1	Praf2	1.6785	0.044	0.007
	Atf5	0.157357	0.32	0.284	1	Gm43672	0.419114	0.117	0.086	0.513052	A730020E08Rik	1.72876	0.045	0.012	2.27856056015924E 15	Cntn41	1.83024	0.1	0.032	9.43468716249352E 15						Olfr1369 ps1	3.50826	0.064	0.008	0.296529	Glis2	0.632232	0.22	0.141	0.00599407	Hist1h2bc	0.894573	0.393	0.33	0.0373424	Fastkd3	2.58193	0.2	0.038	1	C030014I23Rik	1.6719	0.068	0.014
	Ttc28	0.120855	0.715	0.699	1	Slirp	0.117895	0.649	0.598	0.516754	Ppp2r1b	0.631195	0.249	0.159	2.29839332930891E 15	Jdp2	1.00033	0.29	0.158	1.01075343161465E 14						Ppm1h	2.77937	0.106	0.019	0.304969	Bend5	0.593538	0.312	0.228	0.00614322	Rif1	0.442877	0.488	0.414	0.0378417	Slc26a11	2.05528	0.3	0.076	1	Fam177a	1.6719	0.068	0.014
	Stx5a	0.176795	0.457	0.429	1	Tmem111	0.160378	0.383	0.329	0.51768	Adam9	0.46225	0.429	0.32	2.32137051263314E 15	Plod11	0.701826	0.493	0.333	1.02654878504409E 14						Cgnl11	1.372	0.34	0.128	0.305229	Rasl11b	0.347225	0.576	0.476	0.00624693	Pfdn1	0.212077	0.878	0.815	0.0389875	Gm4117	1.85104	0.25	0.055	1	Bbs2	1.6719	0.066	0.014
	Slc16a9	0.146922	0.507	0.473	1	Gm26903	0.253538	0.26	0.215	0.519194	Zcchc7	0.406373	0.49	0.377	2.3525055054702E 15	Tubb6	0.810733	0.41	0.258	1.02868001409313E 14						Thy1	3.75337	0.043	0.004	0.306101	Pard3b	0.629947	0.217	0.138	0.00629149	Dimt1	0.420556	0.327	0.243	0.0394266	Fblim11	1.00507	0.95	0.649	1	Acbd4	1.66858	0.09	0.022
	Siva1	0.126198	0.611	0.584	1	Med21	0.169492	0.471	0.42	0.524765	Tnks1bp1	0.406252	0.5	0.385	2.4837537864858E 15	Sec24d	0.736944	0.415	0.26	1.04083117860984E 14						AI661453	3.56574	0.043	0.004	0.307839	Tm7sf3	0.522008	0.388	0.3	0.00657086	H2afx	0.524238	0.307	0.227	0.0398705	Cox6b2	1.39826	0.6	0.241	1	Sesn2	1.66431	0.149	0.043
	Zfp622	0.267922	0.23	0.198	1	Txndc12	0.126283	0.581	0.515	0.532435	Ephb3	0.391931	0.474	0.357	2.48491995350997E 15	Ccdc421	1.79777	0.099	0.031	1.06288993524424E 14						Grp1	3.67537	0.043	0.004	0.309587	Card19	0.421139	0.32	0.231	0.00681766	Efnb1	0.332382	0.67	0.619	0.040599	Chpt11	1.25149	0.8	0.426	1	H2 T23	1.6636	0.174	0.05
	2410080I02Rik	0.397459	0.1	0.078	1	Cfap20	0.146862	0.48	0.421	0.548611	Herc1	0.461652	0.449	0.336	2.60730351587241E 15	Dipk1b	1.38362	0.174	0.076	1.06739362544772E 14						Slc7a11	2.3908	0.128	0.026	0.309976	Ing1	0.308899	0.696	0.63	0.0068427	C230038L03Rik	0.407764	0.44	0.356	0.0407055	Gata51	1.41656	0.65	0.315	1	Gm36738	1.6636	0.172	0.05
	Gm19461	0.40557	0.086	0.065	1	Tmcc1	0.222755	0.37	0.32	0.565911	Heatr5a	0.615639	0.261	0.17	3.28510625428447E 15	Zfp575	1.49406	0.124	0.044	1.11446174840779E 14						Frmd4a1	1.23151	0.532	0.269	0.343368	Cxxc5	0.45746	0.454	0.366	0.00686775	Eif4e	0.271175	0.644	0.572	0.04088	Josd21	1.30575	0.8	0.438	1	Washc1	1.6586	0.152	0.043
	Tbx5	0.111224	0.645	0.616	1	1110038B12Rik1	0.182202	0.503	0.456	0.568191	Glrb	1.25365	0.083	0.034	3.37105971502189E 15	H2 Q4	2.24496	0.059	0.013	1.11640854708507E 14						Lmbr1l	1.85721	0.255	0.082	0.351723	Lrrc75b	1.27804	0.09	0.039	0.00689476	Naa15	0.25635	0.749	0.665	0.0410639	Cspg5	2.58193	0.2	0.039	1	Ttn	1.6586	0.04	0.007
	Ubl7	0.220006	0.28	0.247	1	Srd5a3	0.249321	0.266	0.221	0.574424	Larp41	0.379757	0.537	0.426	3.40664385291136E 15	Ctsz	0.536414	0.699	0.57	1.36874711962428E 14						Gm13179	5.33833	0.021	0.001	0.35242	Tmem263	0.343996	0.609	0.531	0.00698365	Blm	0.971058	0.119	0.068	0.0415527	Odf2l	1.6845	0.4	0.122	1	Mocos	1.6586	0.022	0
	Kcnh3	1.05835	0.015	0.008	1	Akr1e1	0.321541	0.231	0.19	0.575079	Cd99l2	0.542013	0.336	0.236	3.45936551767007E 15	Fndc4	1.00422	0.256	0.132	1.38001098274283E 14						Gm37240	5.33833	0.021	0.001	0.35242	Cyb5a	0.286569	0.71	0.66	0.00703588	Cops3	0.354074	0.567	0.497	0.0418564	Ccdc191	1.92875	0.3	0.076	1	Gm47863	1.6586	0.021	0
	Rab3il1	0.238327	0.211	0.18	1	Mtch2	0.158672	0.56	0.507	0.586521	Mmut1	0.526014	0.336	0.234	3.65756131232075E 15	Rab341	0.459191	0.774	0.634	1.56900179228877E 14						Rrh	5.33833	0.021	0.001	0.35242	B3galt5	1.14109	0.109	0.052	0.00713011	Ppan	0.474102	0.309	0.231	0.0429143	Bloc1s6os	3.65232	0.1	0.011	1	Cd37	1.6586	0.018	0
	Atcayos	0.993497	0.013	0.006	1	Fam117b	0.23265	0.311	0.263	0.593461	Usp8	0.405821	0.475	0.364	3.76623924995972E 15	Pter	1.42069	0.144	0.057	1.75459501785031E 14						Kcna6	5.33833	0.021	0.001	0.35242	Clcn4	0.266797	0.75	0.68	0.00721628	Cdk2ap1	0.273068	0.754	0.734	0.0441549	Hcls1	3.51096	0.15	0.024	1	Cpeb3	1.6519	0.117	0.036
	Crtc3	0.173821	0.501	0.469	1	Zfp787	0.257205	0.253	0.209	0.595408	Trappc10	0.494001	0.362	0.258	3.89305994031626E 15	Chpf	0.783754	0.44	0.289	1.9295748322485E 14						5033406O09Rik	5.33833	0.021	0.001	0.35242	Mapk4	1.78167	0.049	0.012	0.00738921	Rfc5	0.799156	0.179	0.118	0.0455378	Srpx21	2.31112	0.25	0.058	1	Nfatc4	1.65056	0.109	0.029
	Osr1	0.142557	0.224	0.192	1	Erich1	0.273835	0.239	0.196	0.596211	Grk5	0.372581	0.488	0.371	4.16345322813444E 15	Atad2	1.09725	0.271	0.146	1.93864519684642E 14						Catsper3	5.33833	0.021	0.001	0.35242	Zfp46	0.416023	0.404	0.307	0.00740568	Ppid	0.369335	0.561	0.507	0.046141	Cryz	2.02096	0.35	0.103	1	Igf2bp1	1.64855	0.085	0.022
	Notch1	0.260999	0.236	0.206	1	Ebna1bp2	0.204578	0.403	0.354	0.598884	BC067074	0.725055	0.216	0.132	4.30978330807715E 15	Hoxb2	0.79593	0.428	0.273	2.18137779576254E 14						Syt15	5.33833	0.021	0.001	0.35242	Slain2	0.338287	0.525	0.431	0.007733	Ppa1	0.463675	0.48	0.411	0.0461495	Eif3j2	2.64386	0.2	0.039	1	Mfsd11	1.6471	0.15	0.043
	Arap1	0.120205	0.748	0.72	1	Shisa2	0.110645	0.63	0.57	0.604008	Fbxl31	0.37313	0.483	0.366	4.34572178072155E 15	Rarres2	0.379875	0.95	0.935	2.53453583011387E 14						Gm2682	5.33833	0.021	0.001	0.35242	Mgat1	0.395071	0.497	0.41	0.00779293	A330076H08Rik	0.665712	0.169	0.108	0.0484578	L3hypdh	1.20228	0.65	0.265	1	Phlda2	1.6471	0.15	0.043
	4833412C05Rik	0.613563	0.041	0.027	1	Nvl	0.211658	0.346	0.298	0.609454	Impad1	0.392915	0.537	0.424	4.62901076047042E 15	Spsb11	1.06073	0.237	0.119	2.56162298775746E 14						Gpr84	5.33833	0.021	0.001	0.35242	Cnksr3	0.735837	0.201	0.127	0.00803535	Tmem158	0.752747	0.147	0.089	0.0486087	Impact	1.66881	0.45	0.154	1	Rhou	1.64518	0.18	0.058
	Ccl7	2.10185	0.013	0.006	1	Hspa2	0.285296	0.179	0.141	0.619985	Agps	0.409576	0.429	0.318	4.74281868429383E 15	Slain1	3.5281	0.025	0.002	2.5618500102496E 14						Zpld1	5.33833	0.021	0.001	0.35242	Rhoj	0.324035	0.669	0.592	0.00809113	Zfpm1	0.879855	0.122	0.07	0.0489722	Rbl21	1.32012	0.6	0.241	1	Bcl2l14	1.64518	0.127	0.029
	Lpin1	0.330778	0.154	0.128	1	Ift43	0.114767	0.574	0.512	0.622497	Sdk2	0.470971	0.387	0.28	4.74336214110014E 15	Polk	2.05151	0.072	0.019	2.7767025215623E 14						Creb51	1.99687	0.17	0.042	0.35253	Frem2	1.73012	0.055	0.016	0.00809824	Incenp	1.03534	0.11	0.061	0.0492406	Mgat4b	1.3837	0.65	0.294	1	Slc4a5	1.64518	0.129	0.036
	Ranbp9	0.158541	0.36	0.324	1	Lap3	0.172824	0.468	0.417	0.623412	Orc3	0.561634	0.326	0.226	4.79353676655866E 15	Zfp354c	0.851341	0.362	0.217	2.90905747535742E 14						Sgsm1	5.16841	0.021	0.001	0.353363	Mtmr6	0.445387	0.357	0.264	0.00819436	Rab5if	0.248434	0.797	0.719	0.0499998	Rpia	1.8648	0.35	0.101	1	Clcn6	1.64518	0.066	0.014
	Prdx4	0.106135	0.732	0.712	1	Ubxn1	0.106499	0.789	0.782	0.633613	Dnm1l	0.348358	0.545	0.428	4.98703776815083E 15	Jade1	1.2116	0.207	0.099	2.91190903574354E 14						Stra6	5.16841	0.021	0.001	0.353363	Gm2a	0.650005	0.262	0.182	0.00843107	Mrpl20	0.195265	0.911	0.854	0.0525581	Entpd5	2.02554	0.3	0.078	1	Vipas39	1.64248	0.11	0.029
	Ces2g	1.26892	0.012	0.005	1	Bud31	0.141593	0.444	0.389	0.649411	Gpr153	0.414013	0.378	0.267	5.36470846039545E 15	Hdlbp	0.404293	0.916	0.864	2.98710719341025E 14						4921536K21Rik	5.16841	0.021	0.001	0.353363	Pard3	0.255606	0.615	0.516	0.00844418	Pltp	0.249176	0.796	0.725	0.0527871	Mindy2	1.48497	0.65	0.306	1	Anks1	1.64132	0.15	0.043
	Gpld1	0.701819	0.029	0.018	1	Twistnb	0.179978	0.399	0.347	0.663406	Adamts5	0.436874	0.368	0.261	5.68676368869925E 15	Ptch1	0.588904	0.843	0.783	3.06533111777212E 14						Tcap	5.16841	0.021	0.001	0.353363	Nt5dc3	0.77362	0.202	0.128	0.00848812	Echs1	0.309268	0.619	0.541	0.0528707	Capn61	1.31352	0.65	0.292	1	Fam222a	1.63842	0.172	0.05
	Trappc2l	0.124108	0.571	0.539	1	Gucy1b1	0.17444	0.348	0.295	0.677392	Ipmk	0.559287	0.291	0.195	5.89946776920802E 15	Impdh21	0.680012	0.522	0.366	3.26627498848153E 14						Gm3411	5.01641	0.021	0.001	0.353363	Ttyh3	0.294498	0.578	0.489	0.0086241	Prps1	0.679777	0.199	0.133	0.0551327	Ndrg21	1.23504	0.55	0.203	1	Cldn4	1.63842	0.123	0.036
	Anxa1	0.1869	0.469	0.443	1	Homer3	0.191184	0.394	0.343	0.678339	Pbx31	0.547758	0.283	0.188	6.32194997380549E 15	Aff31	0.879519	0.346	0.205	3.62549995208281E 14						Fzd42	1.19746	0.66	0.412	0.3557	Dnajb2	0.551515	0.304	0.22	0.00868327	Tenm4	0.291758	0.783	0.772	0.0560499	Prss121	2.45438	0.4	0.147	1	Atp13a2	1.63842	0.085	0.022
	Nanos1	0.971115	0.018	0.009	1	Lsm1	0.2042	0.363	0.315	0.682929	A830082K12Rik	1.02807	0.114	0.055	6.37077449948723E 15	Endod1	1.11905	0.196	0.09	3.69629053584289E 14						Entpd11	2.13376	0.17	0.043	0.356921	Lman1	0.204451	0.907	0.888	0.00883167	Cd302	0.290336	0.619	0.529	0.0563528	Cpsf1	1.62885	0.5	0.191	1	Ankrd23	1.63842	0.044	0.007
	Gbp2	0.39827	0.069	0.051	1	Qdpr	0.157615	0.414	0.36	0.686153	Mamld11	0.579286	0.268	0.174	6.74710710254673E 15	Cd302	0.566089	0.709	0.588	3.81986671643123E 14						Fam57a1	3.02298	0.128	0.026	0.365081	Osbpl5	0.593456	0.293	0.209	0.00926043	Vcp	0.179994	0.979	0.957	0.0565801	Ap1g2	2.926	0.15	0.024	1	Zfp354a	1.63842	0.042	0.007
	Gla	0.40662	0.101	0.08	1	Fnbp1l	0.148535	0.478	0.425	0.68725	Ankrd11	0.257208	0.874	0.846	7.25029063830964E 15	Gls	0.822314	0.482	0.335	3.93747584983759E 14						Gm20712	2.20905	0.149	0.034	0.399286	Slc6a17	1.89398	0.052	0.014	0.00952862	Reck	0.402852	0.519	0.442	0.0595639	Nisch1	0.687778	1	0.947	1	Csf2	1.63333	0.156	0.05
	Grik4	0.897356	0.014	0.007	1	Fam173a	0.15109	0.522	0.471	0.687301	Ephb1	1.35066	0.08	0.032	8.18708019498108E 15	Rnf165	1.70762	0.103	0.034	4.37703052717645E 14						Taok12	0.846103	0.851	0.622	0.410149	Kank2	0.279509	0.614	0.516	0.00965199	Smarca4	0.243224	0.768	0.692	0.0600345	Mtmr10	1.86942	0.35	0.101	1	Lyn	1.63163	0.059	0.014
	Ftsj1	0.266071	0.264	0.232	1	Lsm2	0.216348	0.326	0.279	0.694441	Uggt21	0.503541	0.357	0.255	8.57696177477946E 15	Tmem45a1	0.738732	0.434	0.28	4.46889775858325E 14						Gramd2	3.10951	0.064	0.008	0.411279	Snap47	0.425303	0.448	0.362	0.00968779	Aspscr1	0.382181	0.467	0.386	0.0611368	Adap11	2.83289	0.2	0.041	1	Gorasp1	1.62823	0.087	0.022
	Gm30025	0.307833	0.141	0.116	1	Shroom3	0.134863	0.556	0.49	0.694836	Zranb21	0.27509	0.773	0.708	8.81508045334836E 15	Mir100hg	0.78106	0.403	0.253	4.6602123081763E 14						Wif11	0.81634	0.149	0.033	0.416065	Dchs1	0.324515	0.569	0.471	0.0098935	Hist1h2ab	1.87188	0.043	0.015	0.0612164	B130024G19Rik	1.29537	0.6	0.255	1	Zfp60	1.62823	0.086	0.022
	Scnm1	0.247462	0.229	0.199	1	Srek1ip1	0.193919	0.415	0.364	0.698005	Yme1l1	0.306055	0.711	0.615	9.19624218489321E 15	Tceal5	1.90361	0.074	0.02	5.630386560416E 14						Acoxl	4.09041	0.043	0.004	0.438903	Nipal4	2.4985	0.039	0.007	0.00994827	Apex1	0.364655	0.559	0.499	0.0641773	Strada	1.70269	0.4	0.126	1	Trib3	1.62618	0.109	0.029
	Fis1	0.106002	0.818	0.812	1	Timm22	0.147098	0.469	0.415	0.701441	mt Nd5	0.218475	0.94	0.949	9.21722002566124E 15	Ldlr	1.10137	0.278	0.153	6.03401557988115E 14						Lrrc75b	3.9691	0.043	0.004	0.449212	Srpx2	1.14961	0.075	0.029	0.00996541	Psmb1	0.168029	0.971	0.962	0.065326	Npr21	1.16938	0.65	0.266	1	D630039A03Rik	1.62481	0.127	0.036
	Haus4	0.310242	0.13	0.105	1	Ubl4a	0.199278	0.342	0.294	0.70456	Tmem471	0.338743	0.574	0.453	9.79392843767208E 15	Ebf4	1.64358	0.103	0.034	6.99856252037927E 14						Myh7	4.01641	0.043	0.004	0.449212	Nfic	0.180233	0.948	0.941	0.0100373	Nup43	0.634314	0.165	0.104	0.0658785	Zfp763	2.23993	0.25	0.058	1	Galnt11	1.62383	0.15	0.043
	Igsf10	0.158847	0.558	0.534	1	Skap2	0.143909	0.614	0.566	0.713618	Rbm26	0.335444	0.617	0.506	1.0122485801704E 14	Poglut31	0.492573	0.768	0.637	8.17726940591712E 14						Gm43625	3.8789	0.043	0.004	0.451677	Spink2	2.01423	0.045	0.01	0.0105797	Srm	0.473792	0.506	0.439	0.0663748	Pwwp3b	2.18519	0.3	0.082	1	Trim13	1.61796	0.181	0.058
	Mrps15	0.109994	0.494	0.454	1	C1qbp	0.161642	0.473	0.422	0.719458	Adam17	0.474134	0.362	0.258	1.02583542769173E 14	Sema3f1	1.31802	0.156	0.065	1.04207324316188E 13						Zfp597	1.81719	0.234	0.072	0.467434	Erlec1	0.265917	0.646	0.556	0.0106976	Snrnp25	0.546533	0.247	0.175	0.0667198	Cd38	3.6105	0.1	0.012	1	Ppp1r3b	1.61796	0.15	0.043
	Nrbp1	0.137646	0.596	0.573	1	Clock	0.147672	0.431	0.375	0.766185	Gpsm2	0.355374	0.568	0.453	1.02626574245271E 14	Naprt	2.04783	0.066	0.016	1.09976808698608E 13						Krt80	4.03716	0.064	0.008	0.467503	Agap1	0.504063	0.387	0.3	0.0107642	Psmd12	0.216144	0.848	0.775	0.0685129	Gm43915	3.56986	0.1	0.012	1	Spg20	1.61796	0.127	0.036
	Rab13	0.138384	0.495	0.459	1	Ublcp1	0.157115	0.491	0.441	0.766801	Cmya5	0.896371	0.138	0.073	1.1479192917236E 14	Tmem641	0.745006	0.462	0.311	1.26226594707906E 13						Pwwp2b	2.18453	0.17	0.043	0.484215	Nenf	0.169768	0.953	0.942	0.011053	Tbkbp1	0.729207	0.15	0.093	0.0686565	Tmem37	3.45438	0.1	0.012	1	Ctns	1.61796	0.086	0.022
	Fars2	0.262414	0.202	0.173	1	Mrpl16	0.255728	0.251	0.207	0.770657	Tollip1	0.458392	0.407	0.301	1.18179700985557E 14	Evc1	1.11812	0.194	0.09	1.47636352565751E 13						Dst3	0.969995	0.766	0.522	0.488252	Sspn	0.397293	0.459	0.369	0.0110954	Hdgf	0.243168	0.897	0.866	0.0688073	Emp11	1.52434	0.6	0.289	1	Tbkbp1	1.61796	0.086	0.022
	Tmcc3	0.256064	0.19	0.162	1	Plekha5	0.183059	0.474	0.422	0.777373	Slco5a1	1.05924	0.109	0.052	1.23945611461175E 14	Per3	0.935551	0.287	0.16	1.55410042751314E 13						Dock112	3.65028	0.085	0.013	0.490286	Bcl7a	0.421412	0.427	0.335	0.0111965	Prkcb	1.36824	0.054	0.022	0.0700336	Nap1l3	3.49185	0.1	0.012	1	Ppara	1.61796	0.044	0.007
	Hoxb8	0.553892	0.065	0.048	1	Rsrp1	0.107951	0.875	0.878	0.778239	Atf6	0.382907	0.514	0.401	1.27919571178086E 14	Ch25h	3.23264	0.028	0.003	1.58453608621678E 13						Ccdc85b2	1.32631	0.596	0.369	0.517093	Zfp354c	0.443906	0.403	0.313	0.0113406	Ruvbl2	0.467213	0.375	0.299	0.0711831	Arhgap39	1.84648	0.35	0.102	1	Gk5	1.61796	0.042	0.007
	Hey1	0.375594	0.083	0.063	1	Rit1	0.206897	0.34	0.293	0.787829	Gtf2a1	0.476348	0.382	0.278	1.3985807182054E 14	Dnm3os	0.983871	0.319	0.188	1.61233376092759E 13						Mki671	2.05729	0.213	0.064	0.528339	Fblim1	0.266147	0.674	0.609	0.0122004	Psmb7	0.227446	0.842	0.81	0.0721524	Plekhh3	1.70714	0.5	0.192	1	Lrrc56	1.61796	0.021	0
	Phpt1	0.137053	0.556	0.52	1	Lyplal1	0.484519	0.1	0.073	0.800045	Trpc1	0.462401	0.403	0.298	1.49062749040586E 14	Col11a1	2.41141	0.068	0.017	1.66209407595192E 13						Bcam1	1.76342	0.277	0.097	0.542869	Ppfibp1	0.355095	0.559	0.474	0.0122413	Suv39h1	0.717845	0.164	0.104	0.0722636	Pxk1	1.4524	0.55	0.219	1	Plppr2	1.61796	0.021	0
	Mknk2	0.257093	0.167	0.139	1	Scoc	0.148814	0.494	0.441	0.802511	Smim151	0.297426	0.684	0.565	1.68060170428383E 14	Reep5	0.382518	0.828	0.723	1.71775020414251E 13						Ssh21	1.35877	0.447	0.205	0.556558	Cntfr	0.725803	0.208	0.134	0.0125638	Noc2l	0.465315	0.349	0.267	0.0728186	Galnt21	1.10396	0.8	0.459	1	2310002F09Rik	1.61796	0.021	0
	Dazap1	0.12169	0.476	0.438	1	Ndufa9	0.132394	0.456	0.4	0.805768	Arhgap29	0.363049	0.541	0.433	1.73453557303583E 14	Ccnd3	0.520942	0.731	0.607	1.76646915636871E 13						AW112010	2.39973	0.106	0.02	0.575304	Pde3a	0.788275	0.169	0.101	0.0131353	Wdr43	0.370622	0.592	0.529	0.0733531	Cpped1	1.51096	0.45	0.152	1	F10	1.61796	0.021	0
	Heca	0.173083	0.321	0.287	1	Ppp5c	0.211845	0.281	0.234	0.80802	Lrrc17	0.278747	0.684	0.555	1.75442540350847E 14	Cd200	1.72704	0.088	0.027	1.91059209318842E 13						Helz2	2.17645	0.17	0.044	0.577495	Kat2b	0.692697	0.165	0.097	0.013495	Fancd2	2.24271	0.024	0.005	0.0749581	Col3a11	0.553672	1	1	1	Klk14	1.61107	0.126	0.036
	Bcl7c	0.103856	0.679	0.651	1	Mlycd	0.35504	0.17	0.134	0.811523	Nus11	0.412277	0.437	0.329	1.81813281249503E 14	Gm13883	2.26854	0.053	0.011	2.00186725750237E 13						Scube11	2.85291	0.085	0.013	0.593317	Socs3	0.277017	0.827	0.807	0.0137439	Cdca5	1.97968	0.024	0.005	0.0760849	Mmp21	0.846875	0.9	0.847	1	Tmcc3	1.60762	0.081	0.022
	Cryl1	0.275027	0.151	0.125	1	Med9	0.218311	0.314	0.268	0.812333	Ccnt21	0.436993	0.456	0.347	1.87621720977876E 14	Tslp1	1.21713	0.21	0.103	2.02388131041496E 13						Aif1l1	3.27224	0.064	0.008	0.600445	Trim35	0.244749	0.788	0.747	0.0138782	Rab26os	0.690106	0.203	0.137	0.0766729	Aven	1.43683	0.5	0.181	1	Tex2	1.60613	0.15	0.043
	Lsm7	0.155141	0.547	0.519	1	Inafm2	0.331305	0.168	0.132	0.821042	Frmd4b	0.632866	0.245	0.158	2.08273094555841E 14	Pdia61	0.347674	0.932	0.895	2.17913744394898E 13						Rrp1b	1.44109	0.298	0.106	0.602535	Odr4	0.332783	0.524	0.436	0.0138887	Mkx	0.983249	0.102	0.055	0.0783972	Lrrc151	2.67504	0.3	0.084	1	Dhx34	1.60415	0.065	0.014
	1700120C14Rik	0.424341	0.087	0.068	1	Pcmtd1	0.136463	0.588	0.533	0.821791	Ophn11	0.382372	0.457	0.342	2.09340249246662E 14	Tceal91	0.274566	0.972	0.955	2.2319366828043E 13						Hip11	1.06859	0.66	0.414	0.647466	Lasp1	0.297507	0.668	0.606	0.0144138	Smc1a	0.233522	0.882	0.835	0.0798702	Pdzd8	1.11864	0.7	0.307	1	Polr1b	1.60415	0.064	0.014
	Bach1	0.182272	0.333	0.297	1	Naxe	0.145489	0.553	0.502	0.82348	Aak1	0.456332	0.425	0.319	2.12897690839743E 14	Mettl1	0.766913	0.412	0.266	2.43856181794582E 13						Ankrd371	1.99651	0.17	0.044	0.64903	Rai2	0.625451	0.222	0.145	0.0146001	Gsto1	0.466007	0.309	0.232	0.0807386	Elk4	1.26	0.75	0.363	1	Kctd18	1.60415	0.064	0.014
	Arpc1b	0.117446	0.593	0.562	1	Med10	0.151248	0.417	0.365	0.82782	Fyco1	0.486282	0.404	0.299	2.28661238909536E 14	Lrrc75a	1.0617	0.231	0.117	2.49114281009773E 13						Gm9967	3.9233	0.043	0.004	0.650265	Lamp2	0.18342	0.872	0.827	0.0150783	Slit2	0.367884	0.221	0.15	0.0815694	Mmp111	1.0581	0.7	0.3	1	Iqcn	1.60415	0.062	0.014
	Cox8b	0.518017	0.066	0.049	1	Uqcc3	0.171392	0.402	0.35	0.828219	Fam210b1	0.2406	0.669	0.528	2.30471354035211E 14	Hs6st1	0.934556	0.291	0.164	2.51137830393344E 13						Klhl4	3.8789	0.043	0.004	0.651987	Ccdc68	1.49983	0.06	0.02	0.0161634	Bche	0.645678	0.201	0.136	0.0840557	Gan1	1.59316	0.5	0.186	1	Aptx	1.60137	0.105	0.029
	Gpr88	0.705895	0.024	0.014	1	Scrn2	0.324369	0.162	0.126	0.828621	Itch	0.326111	0.526	0.412	2.35588740418865E 14	Myc	2.12551	0.071	0.019	2.64544683641705E 13						AY0361181	0.59731	1	0.998	0.678926	Tro	0.55021	0.301	0.219	0.0165026	Ticrr	1.72814	0.038	0.012	0.0852359	Cdc14a	1.91006	0.4	0.138	1	Pus10	1.5972	0.165	0.05
	Flywch2	0.254408	0.194	0.166	1	Gm14296	0.338003	0.202	0.164	0.840367	Aff2	0.962972	0.109	0.052	2.53191902007067E 14	Socs31	0.531334	0.743	0.611	3.18427211405398E 13						Plcb11	1.1793	0.426	0.186	0.681929	Ncstn	0.346971	0.511	0.42	0.0165788	Chtf18	1.40078	0.047	0.018	0.0861934	Itgax	3.11919	0.15	0.025	1	Rps6kc1	1.5972	0.086	0.022
	L3hypdh	0.247587	0.216	0.187	1	Epha1	0.178341	0.426	0.374	0.841747	Itfg1	0.457047	0.403	0.297	2.84949320843412E 14	Hspa4l	1.69726	0.094	0.03	3.35160354391182E 13						Lmcd11	2.45841	0.128	0.028	0.746494	Prr7	0.643636	0.219	0.143	0.0166366	Dpy30	0.328209	0.654	0.585	0.0869898	Gm5150	4.83289	0.05	0.003	1	Ndufaf1	1.5972	0.086	0.022
	Bad	0.161253	0.431	0.398	1	Snf8	0.160655	0.554	0.508	0.850186	Cd44	0.307976	0.731	0.662	3.00405321254949E 14	Slc41a3	0.872926	0.337	0.202	3.70900347997869E 13						Chst152	1.94602	0.319	0.128	0.748477	Gulp1	0.408212	0.441	0.351	0.017129	Ankrd13a	0.316714	0.455	0.36	0.0944175	Sh2d5	4.83289	0.05	0.003	1	Nudt7	1.5972	0.085	0.022
	Magoh	0.115075	0.679	0.663	1	4932422M17Rik	0.543964	0.094	0.067	0.850845	Cd81	0.143853	0.998	0.994	3.21559189872767E 14	Ptpn20	5.23264	0.013	0	3.75727091500034E 13						Popdc2	2.84008	0.085	0.014	0.750423	Cd81	0.139763	0.998	0.997	0.017141	Mtap	0.478657	0.371	0.297	0.0949502	Atp1a3	4.83289	0.05	0.003	1	Gm10638	1.5972	0.085	0.022
	Cenpa	0.367807	0.078	0.06	1	Zfp46	0.191314	0.387	0.337	0.855002	Crebzf1	0.397578	0.432	0.324	3.2200247080397E 14	Lrrc7	5.09514	0.013	0	3.76623445049638E 13						Pkm2	0.870568	0.723	0.447	0.760889	Esyt1	0.342366	0.514	0.431	0.0183161	Wdr76	1.03626	0.088	0.045	0.0971974	Capn12	4.83289	0.05	0.003	1	Fam71e1	1.5972	0.043	0.007
	Nrtn	0.363264	0.096	0.076	1	Ap1s1	0.162127	0.435	0.381	0.87352	Kdm4a	0.420663	0.399	0.292	3.27191941255357E 14	Atp10a	1.31907	0.128	0.049	3.81828425960068E 13						Trbc1	4.18633	0.064	0.008	0.771735	Prmt2	0.37786	0.434	0.341	0.0185229	Snhg8	0.229331	0.793	0.71	0.0992107	Dnajb13	4.83289	0.05	0.003	1	Prss36	1.5972	0.042	0.007
	Pard3bos1	0.524296	0.043	0.029	1	Cox16	0.146322	0.634	0.6	0.888018	Rnf170	0.482189	0.352	0.25	3.3164276351338E 14	D430019H16Rik	0.812692	0.341	0.203	3.96450238008086E 13						Mettl21	1.53282	0.277	0.096	0.796108	Arhgap5	0.228317	0.794	0.757	0.0188492	Utp3	0.284928	0.651	0.584	0.0997786	Klhl40	4.83289	0.05	0.003	1	Abca1	1.59301	0.098	0.029
	Ndufaf8	0.191139	0.403	0.376	1	Coa3	0.110682	0.66	0.615	0.898038	Insr	0.517163	0.312	0.214	3.47369118228374E 14	Herpud1	0.714872	0.444	0.295	3.99801633738535E 13						Jade3	2.27464	0.149	0.036	0.816068	Riiad1	2.03035	0.048	0.013	0.0194701	Gins1	0.994786	0.091	0.047	0.100493	Klhl10	4.83289	0.05	0.003	1	Heatr1	1.59021	0.117	0.029
	Hpse2	0.862923	0.016	0.009	1	Senp7	0.177459	0.42	0.368	0.900395	Fktn	0.66271	0.242	0.157	3.52897205293933E 14	Prkcd	0.865946	0.307	0.175	4.26939464345287E 13						Tmem88	2.14358	0.149	0.036	0.819942	Rilpl1	0.50935	0.341	0.258	0.0212148	Cdc37	0.201833	0.902	0.868	0.100757	Kcnk5	4.83289	0.05	0.003	1	Zfp729b	1.59021	0.063	0.014
	Pink1	0.142839	0.442	0.408	1	Airn	0.171927	0.518	0.466	0.903251	Dnajb14	0.436757	0.423	0.315	3.53537752187273E 14	H1fx1	0.701896	0.507	0.359	4.35265829131551E 13						Fam53b1	2.08095	0.191	0.054	0.832398	Adcy5	0.825844	0.169	0.103	0.0215686	Pfas	0.821249	0.104	0.057	0.103897	Kcnrg	4.83289	0.05	0.003	1	Ankrd27	1.58671	0.083	0.022
	Gm16244	1.25099	0.011	0.005	1	Fam3c	0.121059	0.557	0.497	0.91658	Peg131	0.5255	0.305	0.209	3.56321880788756E 14	Tnfaip8	1.00261	0.234	0.121	4.66689091359453E 13						Ddx31	1.84008	0.191	0.054	0.832994	Ppib	0.106643	0.998	0.997	0.0227508	E2f8	2.04278	0.031	0.009	0.104077	Lrrc74b	4.83289	0.05	0.003	1	Pou6f1	1.5846	0.107	0.029
	Gm26511	1.13713	0.011	0.005	1	Nsmce1	0.138119	0.461	0.404	0.920139	Lclat11	0.411096	0.461	0.351	3.56489288216484E 14	Necab1	6.5281	0.01	0	4.9277539834378E 13						Cavin22	0.553089	0.979	0.893	0.835054	Axl	0.354381	0.474	0.394	0.0230865	Dynlt1f	0.526284	0.245	0.174	0.109919	Mrap	4.83289	0.05	0.003	1	Ppox	1.5846	0.105	0.029
	Fli1	0.267444	0.085	0.066	1	Smim20	0.18668	0.341	0.292	0.921781	Xpo1	0.373504	0.499	0.388	3.63097073069456E 14	Sult5a1	0.670179	0.444	0.293	5.08060212083434E 13						Iqcn1	3.27224	0.064	0.008	0.857026	Lrp10	0.316897	0.505	0.42	0.0233835	Cfdp1	0.212257	0.89	0.878	0.114418	Ly9	4.69539	0.05	0.003	1	Aass	1.58319	0.12	0.036
	Tmem134	0.110664	0.654	0.64	1	Pcbd2	0.208768	0.426	0.38	0.934367	Col4a1	0.161218	0.992	0.985	3.97266349951401E 14	Bhlhe401	0.884856	0.294	0.165	5.19102791673163E 13						Ephb11	1.84648	0.17	0.044	0.865458	Vmac	0.635718	0.213	0.138	0.0234528	Arhgap11a	1.28799	0.072	0.034	0.117032	Chd5	4.56986	0.05	0.003	1	Atg14	1.58084	0.181	0.05
	Snhg5	0.231305	0.26	0.231	1	Gm6710	0.276572	0.211	0.171	0.936281	Kcnh21	0.567327	0.278	0.186	4.10527161611069E 14	Psap	0.323598	0.926	0.844	5.96282903208126E 13						Atp1a12	0.972705	0.766	0.49	0.869555	Fam168a	0.273233	0.587	0.491	0.0236164	Ube2n	0.229792	0.837	0.781	0.119174	Muc6	4.69539	0.05	0.003	1	4833418N02Rik	1.57614	0.103	0.029
	Ptrhd1	0.194864	0.307	0.275	1	Cops9	0.113145	0.775	0.763	0.943454	Ddr2	0.366008	0.571	0.466	4.30324965468539E 14	Rcsd1	1.44744	0.126	0.049	6.02131975388099E 13						Cldn7	2.36871	0.106	0.02	0.882797	Fkbp1b	0.734416	0.158	0.093	0.0237013	Dbf4	0.900321	0.118	0.069	0.119923	Cfap70	4.45438	0.05	0.003	1	Osbpl10	1.57614	0.084	0.022
	4930403P22Rik	0.993497	0.013	0.006	1	Siah2	0.358512	0.151	0.117	0.957755	Eif3a	0.220183	0.898	0.881	4.32411355399961E 14	Tgfbr31	0.673087	0.525	0.38	6.02785256137189E 13						Rab11a1	0.882719	0.681	0.396	0.900535	Olfml1	0.801531	0.153	0.09	0.0238088	Atp5j	0.14334	0.986	0.986	0.120245	Hs6st3	4.45438	0.05	0.003	1	Alyref2	1.57614	0.063	0.014
	Gm11808	0.193409	0.307	0.276	1	Rida	0.269155	0.211	0.171	0.960307	Csnk1a1	0.142662	0.981	0.973	4.41470603844115E 14	Foxp4	0.782433	0.39	0.248	6.20509124681652E 13						Pnpla2	1.35344	0.34	0.134	0.905268	Tsc22d2	0.333736	0.523	0.435	0.023815	Mrps14	0.224198	0.777	0.727	0.120518	Rab33a	4.69539	0.05	0.003	1	Kbtbd8	1.57614	0.042	0.007
	Ifnar2	0.150407	0.541	0.518	1	Rassf5	0.35174	0.148	0.114	0.963942	Galnt1	0.335021	0.605	0.506	4.42674647466588E 14	Slc7a7	2.12551	0.053	0.011	6.39267702166829E 13						Mtmr111	2.3128	0.128	0.028	0.907374	Selenos	0.219383	0.863	0.837	0.0239523	Atp5d	0.145297	0.987	0.972	0.122196	Hpgd	2.51096	0.2	0.041	1	E430018J23Rik	1.57614	0.041	0.007
	CAAA01118383.1	0.2779	0.188	0.162	1	Thoc3	0.187434	0.348	0.299	0.970548	Arl4a1	0.365697	0.586	0.477	4.64501652222089E 14	Ccpg1	0.770288	0.429	0.289	6.69437802070138E 13						Eif3a1	0.474887	0.979	0.885	0.914485	Mast2	0.430471	0.382	0.295	0.0243919	Vars	0.467273	0.344	0.266	0.122812	Galnt3	4.56986	0.05	0.003	1	Mrc1	1.57614	0.021	0
	Dpyd	0.225473	0.234	0.204	1	Nox4	0.139285	0.536	0.479	0.978956	Cox7c1	0.13697	0.994	0.994	4.67656838896208E 14	Gm10710	5.5281	0.012	0	6.70972909785219E 13						4930404K13Rik	3.9233	0.043	0.004	0.915481	Samd4b	0.298473	0.509	0.415	0.0255258	Stard4	0.745527	0.191	0.128	0.124673	Kcnk1	4.56986	0.05	0.003	1	Gm20629	1.57614	0.021	0
	Atp1b1	0.303425	0.184	0.158	1	Cyhr1	0.110296	0.585	0.528	0.991172	Trerf1	0.503634	0.354	0.253	4.93986316305086E 14	Gm12305	5.5281	0.012	0	6.70972909785219E 13						Agtr1a1	3.71384	0.043	0.004	0.917826	Scarf2	0.285083	0.683	0.594	0.0258925	Ptn	2.44016	0.039	0.013	0.124972	Mfap1a	1.33039	0.6	0.255	1	Armc7	1.57614	0.021	0
	Josd2	0.102606	0.679	0.649	1	Hspb21	0.200307	0.443	0.396	0.992333	Trp53inp1	0.424485	0.442	0.334	4.98310045645649E 14	S100a7a	4.47365	0.016	0.001	7.62387015528485E 13						Soga11	1.09117	0.468	0.217	0.985548	Fem1c	0.431441	0.403	0.319	0.025898	Atp5g3	0.162551	0.972	0.95	0.127854	Pigu	1.56386	0.45	0.156	1	Smim5	1.57614	0.021	0
	Mc1r	0.641308	0.027	0.017	1	Idh1	0.107913	0.487	0.43	0.992553	Camsap2	0.480309	0.399	0.299	5.01395893527421E 14	Dnm1	0.818239	0.371	0.233	8.52269212854942E 13						mt Atp61	0.577891	1	0.994	0.997944	Slc6a8	0.356757	0.424	0.337	0.0260838	Pycard	0.323362	0.418	0.332	0.128124	Gm29093	3.53033	0.1	0.012	1	Gm10366	1.57614	0.021	0
	Gab1	0.150017	0.329	0.295	1	A330076H08Rik	0.164616	0.511	0.455	1	Atrn	0.530349	0.315	0.219	5.13047816076957E 14	Sdc21	0.543454	0.729	0.621	9.32021283417505E 13						Gm10575	2.7363	0.106	0.021	0.9982	Peli2	0.358164	0.582	0.508	0.02626	mt Nd1	0.146736	0.982	0.972	0.129226	Scn8a	3.49185	0.1	0.012	1	Gm10353	1.57614	0.021	0
	Tent5c	0.496469	0.041	0.028	1	Cdc23	0.194025	0.322	0.274	1	Zfp157	0.55966	0.294	0.201	5.19059543627411E 14	Ahnak2	2.89874	0.031	0.004	1.08357108787195E 12						Epha41	2.38414	0.106	0.021	1	Pcmtd1	0.316309	0.635	0.564	0.0270925	Rangap1	0.72814	0.204	0.142	0.12928	S1pr3	1.33464	0.45	0.153	1	Arhgef9	1.57614	0.02	0
	Ttf1	0.243319	0.198	0.172	1	2810402E24Rik	0.298849	0.206	0.167	1	Klhl51	0.445088	0.423	0.319	5.48363645504858E 14	Sec61a1	0.52605	0.696	0.585	1.10242978268545E 12						Hook31	0.74734	0.894	0.665	1	Fkbp7	0.250332	0.74	0.669	0.0272569	Nt5dc2	0.364868	0.589	0.519	0.130789	Baiap2l1	3.49185	0.1	0.012	1	Cfp	1.57614	0.02	0
	Wdr34	0.297435	0.108	0.087	1	Ccdc32	0.183615	0.338	0.289	1	Trpm7	0.396008	0.52	0.41	5.62351310575006E 14	Sertad4	1.09163	0.2	0.097	1.14175054894709E 12						Fbxo5	2.27532	0.128	0.028	1	Rgl1	0.515528	0.302	0.221	0.02793	Epop	0.970254	0.084	0.043	0.130886	Pcdhb15	3.49185	0.1	0.012	1	Fabp4	1.57614	0.018	0
	Hsd17b11	0.248875	0.345	0.318	1	Nudt2	0.211204	0.274	0.229	1	Oma1	0.719448	0.197	0.119	5.70855989758219E 14	Arl1	0.366527	0.878	0.833	1.53250393283419E 12						Magi31	1.33563	0.404	0.181	1	Hltf	0.644996	0.237	0.162	0.0279652	Pear1	0.58375	0.218	0.152	0.132624	Fam167a	2.6105	0.2	0.041	1	Clec3b	1.57614	0.018	0
	Cxcl1	1.38895	0.06	0.044	1	Rabepk	0.274247	0.228	0.188	1	Huwe1	0.315886	0.714	0.644	6.53782916711037E 14	Wscd21	0.875528	0.296	0.17	1.60758166925055E 12						Bicd21	1.30736	0.489	0.264	1	Parva	0.199819	0.832	0.795	0.0279976	Sdc2	0.159525	0.971	0.971	0.134515	Bst1	3.45438	0.1	0.012	1	Cd300c2	1.57614	0.017	0
	Adgrg2	0.258206	0.197	0.17	1	Zranb2	0.121219	0.74	0.719	1	Phldb2	0.2764	0.755	0.675	6.57372108854702E 14	Rack11	0.199979	1	0.996	1.69751731381407E 12						Jade21	3.44352	0.085	0.014	1	Chd9	0.349927	0.518	0.434	0.0286976	Atad5	0.816448	0.15	0.095	0.137353	Bnc2	3.34746	0.1	0.012	1	Pnpla6	1.56192	0.124	0.036
	Pdk2	0.264932	0.179	0.153	1	Washc2	0.155552	0.466	0.417	1	Ston1	0.703206	0.196	0.118	6.72234197208086E 14	Nab2	0.99024	0.234	0.122	1.72146373676666E 12						Glul1	1.12964	0.617	0.363	1	Zcchc18	0.882451	0.142	0.081	0.0291867	Ube2l6	0.837644	0.108	0.061	0.137807	Tbck	1.38784	0.5	0.182	1	1810044D09Rik	1.55906	0.103	0.029
	Flt3l	0.240346	0.103	0.082	1	Ensa	0.140637	0.54	0.49	1	Usp34	0.286862	0.761	0.694	6.80774042933022E 14	Bet1l	0.552624	0.585	0.436	1.79393950098815E 12						Pxn1	1.58122	0.362	0.153	1	Gdpd1	1.14053	0.082	0.036	0.0294299	C430049B03Rik	0.431882	0.372	0.294	0.13799	Smim1	1.39522	0.6	0.274	1	Mapk8ip1	1.55784	0.143	0.043
	Rrp15	0.21292	0.249	0.22	1	3110056K07Rik	0.344854	0.205	0.167	1	Hsd17b121	0.425879	0.43	0.327	7.27957725645301E 14	Rpl281	0.171482	1	0.999	1.91462344078202E 12						Ctnna11	0.497523	0.957	0.877	1	Ppp2cb	0.330319	0.523	0.436	0.0302639	Exosc7	0.427827	0.379	0.302	0.138899	Bambi1	1.54379	0.6	0.311	1	B3gat2	1.55476	0.041	0.007
	Lix1l	0.103723	0.555	0.521	1	Mbd3	0.111805	0.626	0.568	1	Ppfia1	0.37753	0.468	0.361	7.29764786013582E 14	Rpl18a1	0.175344	1	0.999	1.97983769015276E 12						Trpv4	5.16841	0.021	0.001	1	Gm27222	1.39847	0.062	0.022	0.0305655	Pcolce2	0.348101	0.188	0.122	0.140045	Tmem161a	1.29506	0.6	0.25	1	Acad12	1.55476	0.04	0.007
	U2af1	0.106574	0.676	0.67	1	B930036N10Rik	0.295403	0.28	0.237	1	Etv41	0.936682	0.111	0.054	7.57998620104482E 14	Eng	0.83399	0.254	0.136	2.01578297427334E 12						Klrb1b	5.16841	0.021	0.001	1	Cacnb3	0.236167	0.689	0.596	0.030998	Atp5c1	0.163335	0.978	0.963	0.141193	Mdga1	2.25865	0.3	0.085	1	Cd93	1.55476	0.031	0.007
	4930590J08Rik	1.17991	0.01	0.004	1	Tpmt	0.279576	0.202	0.163	1	Tulp3	0.372538	0.376	0.27	7.58135422045904E 14	Dnajb13	0.754856	0.506	0.37	2.09379696915861E 12						Gm44549	5.16841	0.021	0.001	1	Fto	0.270521	0.703	0.617	0.0314641	Lrp4	0.470729	0.322	0.247	0.145106	2700046G09Rik	2.47675	0.2	0.041	1	Efna4	1.54937	0.155	0.05
	Rftn2	0.166345	0.41	0.381	1	Zfp503	0.125427	0.721	0.673	1	Tmem50b	0.591404	0.255	0.167	7.59357193796278E 14	2600006K01Rik	3.10663	0.028	0.003	2.14727179804474E 12						Ebf3	5.16841	0.021	0.001	1	2200002D01Rik	0.944135	0.122	0.065	0.032662	Cyc1	0.251685	0.771	0.701	0.145479	Ctnnal11	1.68784	0.45	0.161	1	Ggnbp1	1.54757	0.123	0.036
	Stx19	0.603782	0.019	0.011	1	Zfp931	0.207601	0.323	0.277	1	Dhrs71	0.363929	0.534	0.431	7.91641191770117E 14	Erp29	0.373354	0.838	0.777	2.19314564321319E 12						Gnat1	5.16841	0.021	0.001	1	Ogn	1.03234	0.184	0.117	0.0335392	Wdr46	0.519823	0.267	0.196	0.151668	Gm43707	2.79727	0.15	0.025	1	Unc93b1	1.54757	0.061	0.014
	Mindy4	0.234691	0.152	0.127	1	Gm43813	0.305974	0.187	0.15	1	Mapre3	0.579683	0.246	0.159	8.63496698067251E 14	Tpt11	0.164599	1	1	2.20272511457281E 12						Gm47424	5.16841	0.021	0.001	1	Nav2	0.563223	0.206	0.133	0.0335567	Fmo2	0.618272	0.423	0.339	0.155681	Olfml11	1.64175	0.4	0.129	1	Oplah	1.54612	0.204	0.065
	Bod1	0.122745	0.382	0.345	1	Cuedc21	0.127675	0.518	0.466	1	Dhx32	0.561843	0.263	0.174	9.6769602959922E 14	Rassf11	0.666858	0.501	0.353	2.49336658574592E 12						Sh2d4b	5.16841	0.021	0.001	1	Setbp1	0.484005	0.329	0.245	0.0345635	Cgas	1.32039	0.055	0.023	0.159525	Luc7l	0.978808	0.85	0.442	1	Rab10os	1.54551	0.141	0.043
	Cdh22	0.462537	0.086	0.067	1	Polr2g	0.175335	0.473	0.425	1	Pdzrn4	1.04563	0.112	0.055	9.72287561757275E 14	Rpl22l11	0.261994	0.978	0.972	2.49470635938929E 12						Gm10389	5.16841	0.021	0.001	1	Pdxdc1	0.345508	0.52	0.438	0.0346034	Fgfr4	0.87086	0.121	0.071	0.163801	Gm47863	2.77978	0.15	0.025	1	Aifm2	1.54396	0.081	0.022
	Lrp3	0.204158	0.263	0.234	1	Timm10	0.229732	0.248	0.206	1	9630013D21Rik	1.3287	0.075	0.03	9.76175552685548E 14	Ak5	3.0067	0.034	0.005	2.68727988964812E 12						4930445N18Rik	5.16841	0.021	0.001	1	Vasn	0.331352	0.398	0.306	0.0368726	Zwilch	1.11823	0.073	0.035	0.166727	Xbp11	0.99719	0.85	0.587	1	Alb	1.54179	0.088	0.029
	Zrsr1	0.251702	0.254	0.225	1	Atg1011	0.181616	0.312	0.265	1	Gfm1	0.601067	0.238	0.152	9.80188733184099E 14	Gpr45	2.92754	0.029	0.004	2.83480974869842E 12						Gm36043	5.16841	0.021	0.001	1	Snapin	0.369525	0.437	0.351	0.0370387	Ebna1bp2	0.337787	0.611	0.567	0.168278	Tmem88	2.14732	0.25	0.06	1	Rnf135	1.54034	0.124	0.036
	Tex15	0.580699	0.026	0.017	1	Pmf1	0.249014	0.198	0.159	1	Apc	0.416399	0.456	0.352	1.03236422782957E 13	Aldh1l2	3.15464	0.032	0.005	2.99611840831254E 12						Guca2a	5.16841	0.021	0.001	1	Hook3	0.23429	0.813	0.766	0.0374822	Cdc5l	0.261962	0.65	0.562	0.174886	Ogt	0.888032	0.9	0.638	1	Anks3	1.5393	0.142	0.043
	Gem	0.369006	0.127	0.104	1	Gm19426	0.415005	0.133	0.101	1	Srek1	0.346631	0.59	0.49	1.04188138089956E 13	B230216N24Rik	1.54792	0.094	0.031	3.02056963891604E 12						Ildr2	4.8789	0.021	0.001	1	Zfp9	0.419045	0.406	0.32	0.0394827	Luc7l3	0.231831	0.803	0.723	0.176346	Enpp11	1.38765	0.65	0.293	1	Klf15	1.5393	0.138	0.043
	Gm29521	0.427044	0.052	0.038	1	Mdfi	0.227748	0.318	0.271	1	Tax1bp1	0.189109	0.907	0.89	1.04321945654275E 13	Chadl	1.98202	0.063	0.016	3.71671408793117E 12						Cpne9	4.8789	0.021	0.001	1	Hacd1	0.266063	0.718	0.636	0.0402466	Kif20b	1.26744	0.075	0.037	0.176573	Qsox11	1.2472	0.8	0.491	1	Prcd	1.53307	0.137	0.043
	Mrpl24	0.138338	0.509	0.478	1	Rybp	0.103622	0.603	0.54	1	Sync	1.33515	0.067	0.025	1.04328904790724E 13	Ipo4	0.777842	0.329	0.197	3.85394748581403E 12						Dnase1l3	5.01641	0.021	0.001	1	Carhsp1	0.285057	0.459	0.364	0.0403096	Fdps	0.380076	0.417	0.337	0.177237	Mepce	1.36541	0.55	0.219	1	Sulf2	1.53307	0.102	0.029
	Zcchc24	0.117015	0.454	0.42	1	Cops3	0.147349	0.461	0.409	1	Ndufc21	0.169675	0.929	0.917	1.06255522334867E 13	Baalc	4.62121	0.015	0.001	3.87965365061767E 12						Rem2	5.01641	0.021	0.001	1	Synj1	0.640734	0.214	0.142	0.0405431	Cytip	0.890197	0.113	0.065	0.179571	Zfp715	1.79727	0.35	0.105	1	Klk8	1.53307	0.06	0.014
	Wscd2	0.231257	0.2	0.173	1	Dguok1	0.181705	0.451	0.402	1	Sh3kbp11	0.429556	0.421	0.316	1.10069680850241E 13	Erp441	0.58371	0.522	0.375	4.21453594771793E 12						A930002H24Rik	5.01641	0.021	0.001	1	Abat	0.610574	0.229	0.155	0.0414577	Rbbp4	0.210253	0.877	0.829	0.18367	Gm47101	2.25596	0.25	0.061	1	Gm11423	1.53307	0.06	0.014
	Med29	0.216399	0.327	0.3	1	Snrnp40	0.164839	0.37	0.321	1	Actb	0.111778	1	1	1.13609735993734E 13	Pdlim21	0.386956	0.925	0.912	4.38477756779548E 12						Gne	2.05823	0.213	0.066	1	Smox	0.64549	0.217	0.145	0.0417469	Ssbp1	0.242871	0.683	0.621	0.185334	Slc1a5	2.16993	0.25	0.06	1	Parp16	1.53307	0.041	0.007
	Tspan9	0.125242	0.541	0.512	1	Ilrun	0.171382	0.375	0.327	1	Dpy19l1	0.445951	0.446	0.341	1.1432000581861E 13	Map1lc3a1	0.380816	0.925	0.885	4.505692495407E 12						Mef2c1	0.751535	0.809	0.62	1	Bmpr2	0.219218	0.776	0.726	0.0422578	Ift57	0.426445	0.366	0.289	0.187949	4933408B17Rik	3.86942	0.1	0.012	1	1200007C13Rik	1.53307	0.04	0.007
	Krt10	0.201896	0.307	0.278	1	Sat2	0.219109	0.311	0.265	1	Hsd17b7	0.912107	0.128	0.067	1.20028954435841E 13	Rpl141	0.183149	1	0.997	4.52729970220551E 12						Pimreg	3.07155	0.064	0.009	1	Gnb5	0.426757	0.3	0.217	0.0431446	Aprt	0.271282	0.817	0.777	0.188337	Lncpint	4.34746	0.1	0.012	1	Gm43465	1.53307	0.02	0
	Tmem243	0.196534	0.212	0.184	1	Dda1	0.1832	0.329	0.281	1	Sdf2l11	0.575035	0.263	0.174	1.20053534400575E 13	Itih51	1.75672	0.119	0.046	4.88105430063747E 12						Thsd7a	4.20905	0.043	0.004	1	Kif1a	1.68289	0.053	0.017	0.0432801	Anapc15	0.564046	0.257	0.189	0.192185	Sap25	2.21622	0.25	0.061	1	Iqck	1.53307	0.02	0
	Jcad	0.140739	0.406	0.372	1	Lats2	0.132772	0.576	0.523	1	Tanc11	0.371926	0.492	0.379	1.2365142209193E 13	Elovl51	1.07997	0.179	0.084	5.60254623376352E 12						Chst71	2.26917	0.128	0.029	1	Cldn1	1.18358	0.084	0.038	0.0436006	Epor	1.78328	0.034	0.011	0.193307	Ano61	1.03399	0.8	0.407	1	Gm27010	1.53307	0.02	0
	Klf11	0.232303	0.242	0.215	1	Malsu1	0.177096	0.392	0.343	1	Mfge8	0.242614	0.839	0.795	1.24396182344775E 13	Stk31	0.695208	0.474	0.332	5.64719674196954E 12						Ptpn121	1.31177	0.489	0.265	1	Itga5	0.348229	0.425	0.33	0.0436567	Hmgb3	0.391052	0.608	0.555	0.195925	Il17d1	1.54011	0.6	0.263	1	Pcdhgb6	1.53307	0.02	0
	Ikbkb	0.192338	0.227	0.199	1	Psma6	0.127054	0.717	0.712	1	Sppl3	0.38079	0.488	0.379	1.29489966616483E 13	Chst12	1.00714	0.21	0.106	5.81172141390696E 12						Bcl11b	3.83583	0.043	0.004	1	Gkap1	0.427728	0.379	0.291	0.044023	Cebpb	0.307698	0.691	0.64	0.196584	Adamts81	1.13987	0.75	0.433	1	Zfp583	1.53307	0.02	0
	Ndufv1	0.129719	0.498	0.465	1	Ruvbl1	0.204215	0.371	0.324	1	Ptprf	0.528475	0.286	0.193	1.40307416026939E 13	Sdc11	0.989678	0.234	0.123	6.76256169886004E 12						Togaram2	3.79401	0.043	0.004	1	Ust	0.818046	0.119	0.063	0.0441527	Mybbp1a	0.401744	0.522	0.455	0.198352	Lgals3bp1	1.8818	0.35	0.108	1	Csta2	1.53307	0.025	0.007
	Ntn3	0.304509	0.149	0.126	1	Xpr1	0.150979	0.494	0.442	1	Abcb10	0.514661	0.314	0.219	1.45543456212371E 13	Pou3f3	2.77321	0.034	0.005	7.12600891277572E 12						Smarca22	0.810928	0.872	0.825	1	Kctd15	0.556689	0.249	0.172	0.0442606	Psmb6	0.184902	0.951	0.937	0.201306	Slc23a2	1.80167	0.35	0.106	1	Sh3bp1	1.5243	0.101	0.029
	Trmt10c	0.306795	0.142	0.119	1	Spin1	0.144256	0.446	0.391	1	B4galt1	0.257656	0.814	0.746	1.48013883225537E 13	Rpsa1	0.180429	1	0.999	7.60284778060841E 12						Ugcg1	1.56945	0.447	0.23	1	Xrn1	0.318322	0.533	0.443	0.0446526	Fkbp5	0.571396	0.23	0.164	0.202357	Epha7	2.31832	0.25	0.062	1	Mirg	1.52332	0.162	0.043
	Ube2l6	0.279666	0.22	0.195	1	Cnot3	0.13362	0.61	0.569	1	Ube3c	0.459123	0.349	0.248	1.49800781898609E 13	Ier51	0.405756	0.734	0.614	8.05662485928662E 12						Ttll71	1.73842	0.191	0.055	1	Gli1	0.522707	0.368	0.291	0.0447488	Nedd8	0.138516	0.979	0.977	0.202982	Prickle2	1.57449	0.5	0.191	1	Zzef1	1.5211	0.206	0.065
	Timp3	0.111208	0.677	0.667	1	Dctn6	0.176293	0.422	0.376	1	Ifngr1	0.386424	0.551	0.464	1.60038253837994E 13	Gm50138	1.46865	0.107	0.039	8.09273200118742E 12						Plaur2	1.88488	0.191	0.056	1	Lag3	0.992214	0.118	0.063	0.0494658	Eif3j1	0.271306	0.774	0.715	0.203312	Tmem198	3.49185	0.1	0.012	1	Blzf1	1.52052	0.138	0.043
	Rab24	0.147616	0.401	0.368	1	Rtl8b1	0.167805	0.394	0.346	1	Lactb1	0.442846	0.385	0.281	1.69367233935982E 13	Lsmem11	2.03624	0.063	0.017	8.26238226953589E 12						2410004P03Rik	3.10951	0.064	0.009	1	Skil	0.268808	0.73	0.658	0.0504854	Mpc1	0.231631	0.838	0.784	0.205314	Tcta	1.52546	0.45	0.159	1	Pigg	1.51842	0.122	0.036
	Pja1	0.176158	0.453	0.425	1	1110038F14Rik	0.142075	0.564	0.515	1	Zfp846	0.636022	0.225	0.143	1.7253489500797E 13	Stt3a1	0.597803	0.543	0.398	8.71980082520908E 12						Enox21	1.74694	0.234	0.078	1	Zfyve21	0.395462	0.439	0.356	0.0531683	Sox5	0.420509	0.434	0.362	0.20765	Uba7	2.37721	0.25	0.062	1	Spred3	1.51842	0.061	0.014
	Tra2b	0.111795	0.827	0.829	1	2610301B20Rik	0.283207	0.196	0.158	1	Gm26930	1.24396	0.075	0.031	1.74828034553675E 13	1810055G02Rik	0.995158	0.234	0.124	9.39158654169701E 12						N4bp11	1.22397	0.426	0.196	1	Arid4b	0.204258	0.823	0.806	0.0543486	Foxl1	0.688124	0.115	0.067	0.207968	Lrrc8d	1.45808	0.55	0.238	1	Gm2a	1.51547	0.093	0.029
	Tmem178	0.350283	0.106	0.086	1	Gm47802	0.549302	0.062	0.041	1	Leng81	0.367489	0.51	0.403	1.81984404681716E 13	Gpr1531	0.68307	0.428	0.285	9.39669783382832E 12						Rgs121	1.48227	0.468	0.254	1	Ccni	0.204693	0.824	0.787	0.0564657	Rad21	0.369107	0.637	0.579	0.20841	Trim56	1.23001	0.55	0.213	1	Echdc2	1.51351	0.178	0.058
	Daam2	0.379299	0.085	0.067	1	Nck1	0.164287	0.458	0.407	1	Eva1a1	0.364735	0.441	0.328	1.86326095971672E 13	Procr	3.08355	0.04	0.007	9.44069144048163E 12						Lrrc58	0.847984	0.83	0.68	1	Shb	0.660555	0.195	0.126	0.0572757	Mcc	0.57565	0.239	0.171	0.209267	Prodh	2.83289	0.15	0.026	1	Ivl	1.51104	0.065	0.022
	Trpc4ap	0.132906	0.472	0.439	1	Ube2e1	0.145699	0.431	0.379	1	Arrb11	0.327231	0.573	0.463	1.88034537128285E 13	4931406P16Rik	0.617593	0.554	0.409	9.534478689659E 12						Ptpn181	2.10838	0.213	0.069	1	Sptan1	0.186043	0.898	0.878	0.0573112	Smyd4	0.725873	0.144	0.091	0.211236	Rreb1	1.47769	0.6	0.27	1	Gm38190	1.51104	0.04	0.007
	Coq8b	0.370752	0.134	0.112	1	Cox14	0.143442	0.689	0.675	1	Sec61a2	0.539078	0.302	0.209	1.90570904654023E 13	Ccdc149	3.18825	0.022	0.002	9.70995225877434E 12						Unc13a	3.75337	0.043	0.004	1	Entpd7	0.477322	0.313	0.233	0.0578551	Col24a1	0.439305	0.302	0.228	0.214656	Irak2	1.94536	0.3	0.083	1	Zfp772	1.51104	0.04	0.007
	Tfpi2	0.33591	0.076	0.059	1	Slc25a39	0.150794	0.479	0.432	1	Safb1	0.324055	0.573	0.464	1.96309646641298E 13	Col6a6	4.6061	0.016	0.001	1.16808476495249E 11						Dlec1	3.83583	0.043	0.004	1	Rab4b	0.374166	0.398	0.311	0.0582868	Aopep	0.249445	0.782	0.741	0.215201	Shfl	1.44057	0.45	0.158	1	2610021A01Rik	1.51104	0.04	0.007
	Galm	0.447294	0.06	0.045	1	Fmc1	0.158964	0.407	0.356	1	Hs6st31	0.859748	0.133	0.07	2.05031046207714E 13	Gltp	1.06409	0.178	0.084	1.23040273901608E 11						Tead4	3.75337	0.043	0.004	1	Pbx1	0.204308	0.888	0.875	0.0590965	Cpm	0.346549	0.143	0.088	0.21598	Card6	2.69539	0.2	0.043	1	2900076A07Rik	1.51104	0.04	0.007
	Smad1	0.15482	0.368	0.335	1	Thap12	0.132569	0.547	0.497	1	Tdg1	0.401879	0.397	0.292	2.15612013373446E 13	Pitpnc1	0.993366	0.218	0.112	1.32045462167672E 11						Gpr211	2.43948	0.106	0.022	1	Kcnmb1	1.32674	0.08	0.036	0.0596096	Efcab11	1.59886	0.03	0.009	0.226722	Slc9a5	2.45438	0.2	0.042	1	Ikzf4	1.51104	0.038	0.007
	Uba7	0.188022	0.286	0.257	1	Ppp2r3a	0.136273	0.475	0.423	1	Ppp3r1	0.300462	0.6	0.488	2.1852039618465E 13	Pim11	0.777077	0.543	0.421	1.43143645219935E 11						Ptprc1	2.41607	0.255	0.093	1	Plpp5	0.423019	0.358	0.275	0.0600371	Cmc2	0.400866	0.36	0.282	0.234827	Adgre1	4.19134	0.1	0.013	1	Prr3	1.5066	0.1	0.029
	Jtb	0.133374	0.409	0.377	1	Jpx	0.31779	0.17	0.135	1	Tfpi	0.33336	0.583	0.472	2.24201830225042E 13	Nfib	0.257955	0.999	0.998	1.4872335553093E 11						4732419C18Rik	2.8789	0.043	0.004	1	Mef2c	0.344838	0.678	0.619	0.0604957	Sinhcaf	0.360947	0.503	0.427	0.239298	BC024978	2.20062	0.25	0.062	1	B4galt7	1.50362	0.06	0.014
	Med13l	0.113717	0.489	0.458	1	B230118H07Rik	0.20276	0.369	0.324	1	Vcpip1	0.46205	0.359	0.259	2.27960620280784E 13	Agtr1b1	1.65342	0.096	0.033	1.5237631145175E 11						Chd72	1.03043	0.489	0.243	1	Fkbp9	0.255349	0.775	0.731	0.0608206	2610316D01Rik	3.62122	0.012	0.001	0.242262	Cdh41	1.52975	0.45	0.169	1	9530018F02Rik	1.50362	0.059	0.014
	Gm45885	0.802789	0.019	0.011	1	Mdga1	0.237599	0.263	0.219	1	Zfp6181	0.452487	0.401	0.298	2.29131752446857E 13	Arhgef19	2.06694	0.053	0.012	1.55296510076774E 11						Sh3bgrl32	0.71904	0.851	0.671	1	Soga1	0.415531	0.344	0.261	0.0611587	Haus4	0.746756	0.137	0.085	0.242547	Tgfbr2	1.16343	0.85	0.609	1	A630072M18Rik	1.50362	0.058	0.014
	Mid1ip1	0.226631	0.324	0.296	1	Gemin7	0.165767	0.421	0.372	1	Sardh	0.529872	0.271	0.181	2.29413284340727E 13	Mlec1	0.563069	0.594	0.456	1.60008054843217E 11						Atrx1	0.516956	0.957	0.879	1	Clec2d	0.366098	0.536	0.464	0.0618591	Rpl7l1	0.308284	0.589	0.536	0.244194	5830408C22Rik	2.85104	0.15	0.026	1	AI182371	1.50362	0.057	0.014
	Susd6	0.165742	0.285	0.253	1	Glod41	0.153791	0.452	0.399	1	Mest	0.3875	0.552	0.443	2.33726506308204E 13	Bbc3	1.15519	0.175	0.083	1.68540843650282E 11						Gnai21	0.484301	1	0.969	1	Asphd2	1.24899	0.071	0.029	0.0633611	Ctss	0.648532	0.197	0.136	0.244372	Tep1	1.7668	0.35	0.108	1	Myorg	1.49866	0.175	0.058
	N4bp2l1	0.450789	0.054	0.039	1	Tbl1xr1	0.19617	0.344	0.295	1	Luc7l2	0.200648	0.918	0.887	2.51381061905787E 13	Col8a1	5.3278	0.018	0.001	1.80466465859458E 11						Wfdc11	2.00841	0.128	0.029	1	Zmynd11	0.219553	0.778	0.752	0.0651666	Cxcl2	1.20989	0.18	0.122	0.246269	Tril1	1.26506	0.65	0.348	1	Zkscan7	1.49766	0.098	0.029
	Elof1	0.13029	0.468	0.437	1	Akr1b10	0.292447	0.145	0.112	1	Map3k1	0.418776	0.421	0.318	2.58364875380728E 13	Runx1	1.07462	0.341	0.223	1.83335397827515E 11						Nipal21	2.22088	0.128	0.029	1	Fzd2	0.290012	0.666	0.594	0.0691703	Nadk	0.354855	0.449	0.368	0.247668	Setd4	2.83289	0.15	0.026	1	Dmtn	1.49617	0.121	0.036
	Itga2b	0.395765	0.084	0.066	1	Mon2	0.148256	0.487	0.433	1	Lrif1	0.482176	0.306	0.21	2.58739659566714E 13	Cdr2	1.27746	0.156	0.07	1.96457327423919E 11						Cdc42bpb1	1.1544	0.532	0.295	1	Csnk1a1	0.1181	0.999	0.991	0.0695078	Mrpl23	0.219605	0.831	0.769	0.248088	Gbf11	0.832169	0.9	0.509	1	Eml5	1.4951	0.136	0.036
	Wdr82	0.159934	0.445	0.415	1	Ptpn5	0.18535	0.361	0.315	1	Ercc5	0.386408	0.459	0.352	2.62683902460234E 13	Spats2l1	0.445047	0.854	0.733	2.00573764179066E 11						Cd72	3.20905	0.064	0.009	1	Larp6	1.60345	0.054	0.018	0.069754	Smc3	0.227195	0.844	0.781	0.253999	Idua	2.32555	0.25	0.064	1	Mob3c	1.49318	0.195	0.058
	Glod4	0.12478	0.439	0.406	1	Smarcd1	0.156573	0.45	0.402	1	Kdm7a	0.290691	0.652	0.554	2.73525959814434E 13	Ppp1r15a1	0.577221	0.7	0.596	2.07539572068655E 11						Irx2	3.14851	0.064	0.009	1	Kif1b	0.240991	0.771	0.722	0.0697545	Aaas	0.697113	0.145	0.092	0.25628	E130308A19Rik	2.23993	0.35	0.117	1	Bcl2a1a	1.48867	0.095	0.029
	Knstrn	0.625738	0.029	0.019	1	Fam204a	0.156494	0.455	0.405	1	Acp2	0.441074	0.412	0.307	2.75451076192502E 13	Pde1b	2.79258	0.032	0.005	2.10446301611495E 11						Rps6ka21	2.43948	0.106	0.022	1	Thap2	0.402582	0.426	0.341	0.070337	Aamp	0.211756	0.805	0.743	0.25713	Gse1	1.59767	0.45	0.168	1	Clec16a	1.48867	0.079	0.022
	Ksr1	0.324455	0.156	0.133	1	Slc35g2	0.399607	0.131	0.1	1	Hspb12	0.167298	0.867	0.763	2.81921129694423E 13	Plscr2	2.01025	0.057	0.014	2.20336989246651E 11						Irgm11	2.27532	0.128	0.03	1	Ttl	0.601506	0.248	0.175	0.0704155	Ctnnbl1	0.352338	0.473	0.403	0.265116	A230056P14Rik	3.53033	0.1	0.013	1	Amigo1	1.48867	0.06	0.014
	H2afx	0.283415	0.163	0.139	1	Sgms1	0.117637	0.529	0.473	1	Osbpl11	0.479177	0.353	0.255	2.88061130785688E 13	Ankrd35	2.61094	0.037	0.006	2.20383148305781E 11						St6galnac31	2.08567	0.149	0.038	1	Clcn5	0.397973	0.455	0.367	0.0715781	Polr1a	0.557742	0.27	0.203	0.265305	Jazf1	3.49185	0.1	0.013	1	Tchh	1.48867	0.054	0.014
	Arl13b	0.182462	0.295	0.265	1	Vamp4	0.225441	0.26	0.218	1	Stim2	0.61864	0.274	0.187	3.0134770356595E 13	Klf3	0.564737	0.571	0.439	2.30883015564767E 11						Slfn91	2.78374	0.085	0.015	1	Serinc1	0.178129	0.866	0.821	0.07216	Ankrd1	0.397223	0.007	0.034	0.268421	Rassf81	1.07267	0.75	0.367	1	Rapgef3	1.48867	0.04	0.007
	Gm45669	1.06945	0.012	0.006	1	Prom1	0.123903	0.475	0.414	1	Nsf	0.469135	0.313	0.217	3.12410904242651E 13	F3	2.21769	0.051	0.012	2.71652039567132E 11						Hmbox11	1.30859	0.489	0.26	1	Tmed9	0.136382	0.98	0.974	0.0735321	Polr2d	0.343848	0.499	0.429	0.270248	Sqor	2.37871	0.2	0.043	1	Gsto1	1.48867	0.039	0.007
	2010320M18Rik	0.188627	0.327	0.298	1	Tor2a	0.140383	0.386	0.334	1	Rbmx1	0.386059	0.446	0.339	3.248692962326E 13	Antxr11	0.38434	0.881	0.805	2.91802144960687E 11						Pea15a1	1.53989	0.383	0.182	1	Prkcd	0.421714	0.5	0.435	0.0748435	Mrps16	0.215641	0.762	0.694	0.272848	Fam102a	1.77544	0.35	0.108	1	Gm2115	1.48867	0.037	0.007
	Cetn2	0.110354	0.542	0.51	1	Gm16286	0.157961	0.475	0.427	1	Lactb2	0.520585	0.261	0.173	3.49642699323584E 13	Lrrc73	2.28778	0.043	0.008	3.13141505030945E 11						Prcp	1.61477	0.34	0.15	1	Arl3	0.227069	0.725	0.631	0.0766063	Fam49b	0.349797	0.487	0.409	0.276998	Slitrk6	2.15135	0.35	0.115	1	Gm28856	1.48867	0.02	0
	Opn1sw	1.01882	0.012	0.006	1	Hmbs	0.264265	0.28	0.238	1	Fzd3	0.494738	0.367	0.27	3.58871729642576E 13	Mcl11	0.39059	0.854	0.809	3.89561542162881E 11						Icam12	2.26764	0.234	0.085	1	Pink1	0.350434	0.431	0.344	0.0768416	Lsm2	0.405327	0.468	0.399	0.281152	Isoc2b1	2.10316	0.25	0.062	1	Gm14325	1.48867	0.02	0
	Itpkc	0.398126	0.067	0.051	1	Mttp	0.421237	0.107	0.079	1	Mlh3	0.652968	0.226	0.145	3.65145005271728E 13	Pabpc11	0.342491	0.934	0.896	4.03223307746306E 11						Git11	1.33543	0.447	0.222	1	Phyh	0.485366	0.283	0.206	0.0769803	Ppil1	0.517098	0.269	0.201	0.283562	Hexdc	1.58358	0.45	0.166	1	Gm3448	1.48867	0.02	0
	Ndufs7	0.102046	0.694	0.683	1	Mtx1	0.215816	0.301	0.257	1	Firre	0.704883	0.181	0.108	3.67311014722599E 13	Frmd5	3.29106	0.025	0.003	4.1462345357494E 11						Fam78b	3.16841	0.064	0.009	1	Galnt17	1.06574	0.092	0.044	0.0793482	Snhg12	0.27011	0.657	0.587	0.285815	Pltp1	0.871689	0.95	0.748	1	Tspan18	1.48867	0.017	0
	Smim27	0.206324	0.269	0.24	1	Pinx1	0.285941	0.225	0.187	1	Tsc22d1	0.206813	0.917	0.886	3.69355890883202E 13	Micos10	0.360952	0.925	0.903	4.238246504981E 11						Tuft1	3.07155	0.064	0.009	1	Kdelr1	0.194467	0.847	0.828	0.080149	Cycs	0.280973	0.777	0.741	0.29151	1200007C13Rik	3.12507	0.1	0.013	1	Arhgap30	1.48867	0.016	0
	2900009J06Rik	0.398723	0.055	0.04	1	Gm59141	0.218279	0.26	0.218	1	Pcnx1	0.388968	0.443	0.337	3.76275609647407E 13	Pdlim7	0.634612	0.509	0.374	4.28239288595701E 11						Plk22	0.912344	0.809	0.644	1	Ykt6	0.284801	0.503	0.425	0.0817267	Aldh1a1	0.799534	0.233	0.17	0.295507	Lmf2	1.07533	0.7	0.32	1	Clec4e	1.48867	0.016	0
	Leng9	0.224173	0.215	0.189	1	Rnf146	0.182727	0.389	0.34	1	Plxnd11	0.261914	0.724	0.614	3.76424076321817E 13	Nnat1	0.752658	0.429	0.291	4.35735013250251E 11						Trim251	1.17475	0.362	0.154	1	Arfgef1	0.341121	0.525	0.446	0.0839157	Strap	0.240703	0.75	0.711	0.296613	Psmd5	1.08719	0.65	0.28	1	Apob	1.48867	0.015	0
	Josd1	0.187017	0.305	0.274	1	4430402I18Rik	0.307543	0.194	0.157	1	Afg3l1	0.451939	0.357	0.258	3.76706669874768E 13	Nfia	0.352577	0.899	0.875	4.44087486953573E 11						Cmtm61	1.3638	0.404	0.183	1	Irf2bp2	0.186212	0.837	0.805	0.0847514	Polr2f	0.196581	0.862	0.831	0.299365	Sh3bgr	2.93243	0.1	0.013	1	4930581F22Rik	1.47963	0.097	0.022
	Chaf1b	0.213025	0.041	0.029	1	Npm31	0.143035	0.499	0.45	1	Cdc42ep11	0.355418	0.484	0.373	3.8432225817412E 13	Dbp	1.20617	0.175	0.084	5.05600527222496E 11						Mon1b1	1.76242	0.191	0.059	1	Rimklb	2.46923	0.027	0.003	0.0857046	Ube2i	0.15432	0.954	0.917	0.30607	Trmt2b	2.1159	0.3	0.087	1	Snhg16	1.47963	0.098	0.029
	Il6	0.630372	0.033	0.022	1	Vgll4	0.157374	0.475	0.422	1	Zfp871	0.344652	0.568	0.463	3.90939517683597E 13	Efnb2	1.08056	0.156	0.071	5.31872383143459E 11						Hist1h2be	1.59462	0.234	0.08	1	4930478M13Rik	1.0354	0.072	0.03	0.0869109	Cenpi	1.63448	0.037	0.013	0.30713	1941-09-01	0.939433	1	0.804	1	Trim12c	1.47963	0.091	0.029
	Nupr1	0.144931	0.542	0.533	1	Ino80e	0.20782	0.301	0.257	1	Tmem30a	0.341795	0.685	0.622	4.27984435102788E 13	4833415N18Rik	5.47365	0.012	0	5.47554831526612E 11						Ptprk1	1.51603	0.511	0.295	1	Nek6	0.539623	0.206	0.137	0.0881147	Amd1	0.568403	0.254	0.188	0.310722	Csad	1.16114	0.75	0.407	1	Nabp1	1.47898	0.206	0.086
	Ip6k1	0.145738	0.41	0.381	1	Gm39214	1.11123	0.024	0.012	1	Chfr	0.496028	0.328	0.233	4.45732692052027E 13	Diras2	4.94314	0.012	0	5.50111930967009E 11						Tecpr11	1.43058	0.404	0.191	1	Ctsf	0.416349	0.294	0.213	0.0884035	Txnrd1	0.290091	0.699	0.636	0.311906	Gm15283	2.88803	0.15	0.026	1	Zmat4	1.47823	0.223	0.086
	Mzt2	0.215575	0.337	0.308	1	Nudt21	0.142128	0.468	0.418	1	Nhlrc21	0.396524	0.487	0.383	4.63144854025812E 13	Pdia5	1.33039	0.122	0.049	6.12721437318118E 11						Zc3hav1	1.95636	0.255	0.096	1	Nbeal1	0.293813	0.573	0.491	0.088444	Trmt10c	0.505748	0.248	0.181	0.312026	Tacc1	0.958011	0.9	0.697	1	Gnpda1	1.47736	0.078	0.022
	C1s1	0.116478	0.264	0.233	1	Stox2	0.155703	0.512	0.457	1	Slc36a22	0.25925	0.703	0.571	4.85149786946609E 13	Fam110b	1.16835	0.168	0.079	6.38386821852993E 11						Gm15940	5.60137	0.021	0.001	1	Fnip1	0.440194	0.348	0.265	0.0893644	Ptbp1	0.188604	0.861	0.81	0.319029	Tnfrsf10b	2.85104	0.15	0.026	1	Elmod2	1.47736	0.078	0.022
	Ift81	0.18562	0.304	0.276	1	Adora2a	0.406929	0.148	0.115	1	Kif5b	0.218334	0.888	0.87	5.09413991709715E 13	Eef1a11	0.154637	1	1	6.65181260462455E 11						Il18rap	5.63789	0.021	0.001	1	Tppp	0.510255	0.216	0.144	0.0901065	Ccdc34	0.467313	0.565	0.526	0.322111	Abtb21	2.42146	0.2	0.043	1	Kbtbd7	1.47736	0.077	0.022
	Atn1	0.170493	0.394	0.366	1	Smn1	0.219841	0.327	0.282	1	Trappc11	0.56651	0.258	0.172	5.33100671681067E 13	Pfn2	0.991576	0.21	0.109	6.70412033383968E 11						Zscan25	3.12888	0.064	0.009	1	Synm	1.35376	0.069	0.029	0.0908496	Uqcr11	0.132831	0.972	0.961	0.324943	Fxyd11	1.06265	0.85	0.613	1	Sufu	1.47573	0.135	0.043
	Cenpf	0.615138	0.04	0.028	1	Chmp1b	0.211757	0.311	0.267	1	Zfp638	0.342099	0.622	0.529	5.73205970872399E 13	1500009L16Rik	0.657733	0.466	0.327	7.02588911012761E 11						Kctd14	3.79401	0.043	0.004	1	Castor2	0.828003	0.128	0.072	0.0933704	Kctd12	0.735642	0.188	0.128	0.32978	Csgalnact11	1.48004	0.45	0.16	1	Ciz1	1.47357	0.172	0.058
	Gm11837	0.338618	0.103	0.083	1	Dhrs1	0.174586	0.391	0.342	1	Lrrtm3	0.860957	0.128	0.068	5.8852450802312E 13	Wnt16	4.47365	0.015	0.001	7.2724539263235E 11						Veph1	3.60137	0.043	0.004	1	Lgalsl	0.220032	0.677	0.594	0.0944735	Klf15	1.3633	0.048	0.02	0.340134	Nox41	1.26694	0.55	0.216	1	Ccnjl	1.47357	0.059	0.014
	Rtcb	0.127647	0.473	0.438	1	Ccdc124	0.145878	0.504	0.453	1	Ormdl3	0.348342	0.502	0.392	6.39903009656547E 13	Nfkb2	0.909532	0.237	0.128	7.57422943117205E 11						Galnt12	5.01641	0.021	0.001	1	Col18a1	0.605111	0.11	0.057	0.0948917	Mcm4	0.744903	0.356	0.304	0.348302	Paqr61	2.34746	0.2	0.043	1	Dusp14	1.47357	0.059	0.014
	Ralbp1	0.100601	0.694	0.687	1	Bag6	0.163291	0.451	0.402	1	Aggf1	0.420072	0.398	0.295	6.60403785691275E 13	Ttyh2	2.05983	0.051	0.012	7.63421310036903E 11						Tlr1	5.01641	0.021	0.001	1	Paxx	0.419916	0.347	0.265	0.0958491	Mat2a	0.203228	0.723	0.652	0.350779	2900076A07Rik	2.08336	0.3	0.087	1	Ficd	1.47357	0.059	0.014
	Saxo2	0.583769	0.038	0.027	1	Ola1	0.152197	0.455	0.403	1	Pik3c2a	0.405786	0.474	0.375	7.06695223616867E 13	Hacd4	1.04858	0.179	0.087	8.09108490783526E 11						Gm48079	5.01641	0.021	0.001	1	Lamb2	0.248579	0.7	0.619	0.096438	Tspan7	0.407403	0.43	0.365	0.354631	2310022B05Rik1	0.871472	0.95	0.62	1	Sh3bgr	1.47357	0.056	0.014
	Ascc1	0.192547	0.217	0.19	1	1190007I07Rik	0.295859	0.178	0.143	1	Ahnak	0.200829	0.965	0.947	7.19912451158757E 13	Creb3l2	0.580664	0.571	0.433	8.1222095047042E 11						Macc1	5.01641	0.021	0.001	1	Timp4	0.990821	0.064	0.025	0.0965131	Rap2a	0.26464	0.557	0.477	0.357295	Slc9a6	1.59342	0.4	0.135	1	Noxo1	1.46922	0.127	0.043
	Map2k3	0.143648	0.361	0.331	1	Dnajc9	0.213287	0.277	0.233	1	Zfp26	0.584789	0.254	0.169	7.50727282480777E 13	Nav3	1.53505	0.099	0.036	8.75496570962064E 11						Cd96	5.01641	0.021	0.001	1	Josd2	0.294336	0.471	0.382	0.0982307	Dnmt1	0.619581	0.357	0.297	0.362421	Crlf3	1.40886	0.5	0.196	1	L3mbtl3	1.46595	0.151	0.05
	Mxi1	0.183445	0.212	0.185	1	Nubp1	0.234507	0.24	0.199	1	Ssr3	0.23219	0.842	0.801	7.8674831200862E 13	Gnai2	0.256527	0.982	0.968	9.0047001953221E 11						Gm49975	5.01641	0.021	0.001	1	Dipk1a	0.700177	0.171	0.108	0.100298	Fbxo5	1.32796	0.051	0.022	0.375364	Fam117a	2.18519	0.25	0.064	1	Zfp146	1.46595	0.078	0.022
	Mt1	0.873256	0.235	0.213	1	Cdc42ep2	0.150027	0.436	0.386	1	Wdfy3	0.386666	0.479	0.377	8.63668801772547E 13	Bcl2l1	0.7938	0.307	0.184	9.04238470535491E 11						F830208F22Rik	5.01641	0.021	0.001	1	Adgrg6	0.185343	0.927	0.903	0.10345	Dhx9	0.218261	0.787	0.73	0.377835	Col23a11	2.39637	0.35	0.114	1	Cacnb1	1.46595	0.039	0.007
	Mrpl53	0.103085	0.55	0.513	1	Ptger2	0.188986	0.349	0.304	1	Kmt2d	0.440517	0.336	0.24	1.00414422834433E 12	Ndufa4l2	1.37045	0.132	0.056	9.15477117790951E 11						Xcl1	4.75337	0.021	0.001	1	Gm10125	0.764455	0.15	0.09	0.10353	Ndufc2	0.179	0.933	0.9	0.379302	Dtd1	1.73114	0.45	0.179	1	4933439C10Rik	1.46595	0.038	0.007
	Tcf7l2	0.145797	0.541	0.527	1	Cops6	0.133309	0.626	0.584	1	Zfp532	0.514691	0.339	0.245	1.0127900355131E 12	Sez6l	1.32551	0.141	0.062	9.53837258939447E 11						Misp	4.75337	0.021	0.001	1	Zfp516	0.360498	0.422	0.338	0.104048	Uck2	0.54726	0.297	0.232	0.394575	Col6a21	0.589994	1	0.967	1	Fyn	1.46595	0.037	0.007
	Nxn	0.184021	0.432	0.407	1	Tdg	0.201	0.353	0.307	1	Gm10544	0.772143	0.157	0.09	1.07069139683146E 12	Cdc25b	1.73014	0.074	0.023	1.00871133706195E 10						BC030867	4.75337	0.021	0.001	1	Pnrc1	0.18141	0.921	0.898	0.105007	Ska3	1.88762	0.032	0.01	0.395433	Trmt61a	1.90689	0.3	0.086	1	Lncpint	1.46387	0.199	0.065
	Arhgap27os2	0.906345	0.015	0.008	1	Nifk	0.142705	0.351	0.303	1	Bend4	1.66293	0.051	0.017	1.11243817348033E 12	Trim16	1.44063	0.106	0.04	1.01444646680916E 10						Tmem30b	4.8789	0.021	0.001	1	Tmem53	0.739448	0.144	0.085	0.105192	Mrpl15	0.324442	0.603	0.539	0.398347	Gm49768	2.79727	0.15	0.027	1	Gas2l1	1.46387	0.206	0.072
	Ddx19a	0.182734	0.264	0.236	1	Ndufaf2	0.179836	0.419	0.374	1	Tagln1	0.23028	0.821	0.767	1.13961873153028E 12	Mypop	1.28316	0.125	0.051	1.07739900768712E 10						Gm49313	4.8789	0.021	0.001	1	Vwa5a	0.545231	0.23	0.159	0.106415	Psma3	0.135064	0.971	0.959	0.399157	Gpr35	4.69539	0.05	0.004	1	Zfp950	1.46341	0.167	0.058
	Cyth2	0.134755	0.394	0.361	1	Upf2	0.147292	0.429	0.376	1	Nsun4	0.602924	0.22	0.14	1.14334877208288E 12	Runx1t11	0.468013	0.69	0.555	1.09425337611865E 10						Cfap47	4.43144	0.021	0.001	1	Fam171a2	0.422612	0.354	0.276	0.113358	Mdc1	0.70666	0.157	0.103	0.407689	Slc4a11	4.69539	0.05	0.004	1	Yipf2	1.45551	0.208	0.065
	Slc5a3	0.132985	0.407	0.377	1	Osgep	0.155491	0.478	0.43	1	Cul5	0.366945	0.508	0.405	1.15317194238608E 12	Lefty1	1.62357	0.082	0.027	1.13864575802375E 10						Gm30931	4.43144	0.021	0.001	1	C1galt1	0.568459	0.179	0.114	0.113725	Dna2	1.31671	0.046	0.019	0.422495	Tgfa	4.69539	0.05	0.004	1	Gm49041	1.45446	0.072	0.022
	Me1	0.282675	0.205	0.181	1	Zfp3951	0.168551	0.387	0.339	1	Chuk	0.496152	0.316	0.224	1.16010279008247E 12	Sipa1l3	1.06867	0.193	0.097	1.16559068656545E 10						Depp1	3.84191	0.064	0.009	1	Vamp7	0.34499	0.467	0.381	0.114236	Mis18bp1	1.56464	0.04	0.015	0.423739	Dpep2	4.69539	0.05	0.004	1	Rusc1	1.45215	0.095	0.029
	Gm32031	0.357058	0.099	0.08	1	Wdr86	0.267785	0.223	0.184	1	Rin2	0.327311	0.591	0.484	1.20521148874254E 12	Fut111	0.71181	0.371	0.241	1.24636810733391E 10						Enpp41	1.92894	0.149	0.039	1	Ahi1	0.386187	0.391	0.306	0.116763	Haus6	0.854822	0.137	0.087	0.453644	Gm47140	4.69539	0.05	0.004	1	Proser2	1.44803	0.17	0.058
	Chrna1os	0.252903	0.141	0.118	1	Psmc4	0.155434	0.571	0.532	1	Pank11	0.430305	0.404	0.304	1.20591714424004E 12	Nlgn3	1.55877	0.075	0.023	1.25116162245926E 10						Klf42	0.377711	0.787	0.519	1	Hivep1	0.269419	0.525	0.436	0.117368	Pola1	0.503146	0.22	0.156	0.458153	Gm50138	4.69539	0.05	0.004	1	Hsdl2	1.44287	0.116	0.036
	Zfp580	0.11511	0.43	0.396	1	Dctn1	0.143172	0.547	0.499	1	Gm156551	0.40869	0.388	0.285	1.20802550239319E 12	Fgfr11	0.415688	0.788	0.674	1.32114104084269E 10						Srgap11	1.41426	0.426	0.211	1	Ids	0.556109	0.221	0.151	0.117633	Mak16	0.354068	0.43	0.354	0.461695	Gm10184	4.69539	0.05	0.004	1	Cnksr3	1.44287	0.097	0.029
	Creb3l1	0.136535	0.581	0.554	1	Mrpl23	0.115073	0.761	0.754	1	Trip11	0.336912	0.613	0.525	1.2380138097961E 12	Ccl19	4.05861	0.016	0.001	1.33862539259661E 10						Birc62	0.791915	0.83	0.626	1	Ypel4	1.23198	0.066	0.027	0.119069	Cwc15	0.226823	0.829	0.765	0.464733	Actn3	4.69539	0.05	0.004	1	Gm7694	1.44287	0.058	0.014
	Tra2a	0.117078	0.798	0.804	1	Scaf1	0.20837	0.336	0.291	1	Immt	0.32085	0.556	0.449	1.2862170507661E 12	Gm2a1	0.68138	0.407	0.27	1.34379414201178E 10						Dusp62	0.934533	0.681	0.484	1	Tmcc1	0.303938	0.421	0.338	0.120054	Larp7	0.32425	0.653	0.608	0.472028	Fam228a	4.56986	0.05	0.004	1	Tctn1	1.44287	0.058	0.014
	Snhg9	0.201304	0.32	0.292	1	Tsen34	0.122701	0.654	0.62	1	Stx61	0.310726	0.563	0.455	1.29486626557577E 12	2900041M22Rik	3.94314	0.016	0.001	1.34668013623369E 10						Cltc1	0.570275	0.979	0.786	1	Lamb1	0.186421	0.891	0.889	0.120148	Mrps33	0.228503	0.794	0.751	0.472234	Dll1	4.45438	0.05	0.004	1	Ccdc83	1.44287	0.057	0.014
	Rdh5	0.49754	0.04	0.028	1	Cdk5rap3	0.203305	0.363	0.317	1	Tpr	0.236246	0.865	0.844	1.29899450734957E 12	Rab39b	3.88869	0.016	0.001	1.35133402724911E 10						Tbkbp1	1.83176	0.213	0.071	1	Slc44a2	0.343006	0.421	0.336	0.120372	Tma7	0.147301	0.974	0.966	0.475194	Slc1a1	4.34746	0.05	0.004	1	Zfp119b	1.44287	0.038	0.007
	Hmgn2	0.138907	0.749	0.738	1	Ramac	0.121413	0.469	0.418	1	Atp9a	0.557835	0.246	0.161	1.31742478459022E 12	Rftn1	2.16784	0.049	0.011	1.48382780887646E 10						Ica11	1.91487	0.191	0.06	1	Maged1	0.152456	0.952	0.948	0.121361	Robo4	1.39285	0.039	0.014	0.482195	Lmo41	0.869692	0.95	0.8	1	Podn	1.44287	0.019	0
	Hoxa6	0.359518	0.063	0.048	1	Mnat1	0.138346	0.459	0.411	1	9530068E07Rik	0.264233	0.769	0.709	1.41917253468083E 12	Abcg4	2.47365	0.035	0.006	1.53556256980459E 10						Slc30a11	1.90014	0.213	0.072	1	Stard3nl	0.40176	0.358	0.277	0.121386	Slc7a2	0.643606	0.17	0.114	0.482895	Pdlim21	1.40828	0.75	0.619	1	Gm29724	1.44287	0.019	0
	Crem	0.365735	0.167	0.143	1	Adam19	0.166324	0.406	0.355	1	Ndufb91	0.156369	0.946	0.954	1.52314745162102E 12	Adamts41	1.34475	0.116	0.046	1.63871900629119E 10						St52	1.16703	0.468	0.238	1	Npepps	0.331165	0.478	0.391	0.123731	Psmb2	0.193761	0.908	0.848	0.486006	Upk1a	4.15482	0.05	0.004	1	Papss2	1.44287	0.019	0
	Gm16152	0.440027	0.051	0.038	1	Fam114a2	0.138642	0.481	0.432	1	4930523C07Rik1	0.283533	0.719	0.649	1.56328432011613E 12	Tenm41	1.17312	0.16	0.075	1.64802996145543E 10						Arhgdib1	1.67584	0.277	0.108	1	Stx2	0.521753	0.236	0.164	0.125847	Ube2t	1.09976	0.057	0.026	0.48924	Cdo11	1.28622	0.55	0.228	1	Slc10a6	1.44287	0.018	0
	Nit2	0.182325	0.305	0.277	1	Ube3b	0.167191	0.401	0.353	1	Zc3h13	0.334951	0.661	0.594	1.56545776863545E 12	Dedd2	1.82766	0.06	0.016	1.83417077239904E 10						Dnmbp1	1.33533	0.298	0.117	1	Copg1	0.268478	0.633	0.551	0.126285	Limd2	0.318503	0.566	0.502	0.514712	Cd28	4.15482	0.05	0.004	1	Mag	1.44287	0.018	0
	Bnip3	0.15824	0.279	0.25	1	Pdcd4	0.105077	0.748	0.729	1	Tmod3	0.256822	0.794	0.745	1.63924616384828E 12	Cpb11	1.23588	0.157	0.073	2.01437259167881E 10						Pantr11	2.99848	0.064	0.009	1	Arhgef2	0.255843	0.588	0.505	0.128814	Uqcrb	0.142428	0.978	0.976	0.546218	Gcnt1	4.24793	0.05	0.004	1	Trim5	1.44287	0.018	0
	Trim8	0.126228	0.462	0.433	1	Sdhaf1	0.16812	0.397	0.348	1	Sdk1	0.374558	0.433	0.327	1.70256048166163E 12	Egfros	3.27071	0.022	0.002	2.01494471445005E 10						Inpp11	1.79776	0.191	0.06	1	Megf10	0.443	0.379	0.298	0.129295	Fanca	1.55821	0.037	0.013	0.546499	Gm14305	1.61738	0.4	0.137	1	Gimap6	1.44287	0.015	0
	Ephx2	0.225662	0.121	0.1	1	Eepd1	0.289599	0.273	0.234	1	E2f3	0.509056	0.273	0.185	1.71807168704484E 12	Tmem184b1	0.741445	0.338	0.211	2.05392522272731E 10						Lmo71	2.34965	0.149	0.041	1	Ndn	0.401172	0.499	0.426	0.13258	Maml3	0.327291	0.611	0.563	0.551694	Klhdc9	3.45438	0.1	0.013	1	Ms4a6c	1.44287	0.013	0
	Mylip	0.390156	0.09	0.072	1	Aamdc	0.178182	0.459	0.413	1	Sc5d	0.533706	0.305	0.215	1.7588960907556E 12	Lrrc59	0.678773	0.46	0.324	2.11017981305527E 10						Gm43329	2.68298	0.085	0.016	1	Gprasp1	0.45014	0.319	0.241	0.136358	Lbp	1.34821	0.037	0.013	0.567055	Cd300a	3.38223	0.1	0.013	1	A430018G15Rik	1.43704	0.15	0.05
	Polr2e	0.116225	0.556	0.539	1	Nudt1	0.275316	0.185	0.149	1	Rest	0.295509	0.703	0.626	1.80194288802092E 12	Kdelr1	0.385192	0.801	0.712	2.15875190384895E 10						Iws12	0.912069	0.596	0.353	1	Agfg1	0.361586	0.451	0.366	0.136794	Mettl16	0.378708	0.381	0.307	0.572416	Nrip21	3.38223	0.1	0.013	1	Ppcs	1.43621	0.134	0.043
	Gm26759	0.386598	0.112	0.093	1	Sh3kbp1	0.17107	0.377	0.331	1	Rmdn3	0.667952	0.205	0.129	1.95509868237609E 12	Il1rap	1.12143	0.185	0.093	2.19997892937907E 10						Tmtc21	1.50228	0.34	0.152	1	Stard9	0.265753	0.472	0.387	0.138306	Atp1a1	0.28454	0.564	0.478	0.584119	Gja11	1.87436	0.5	0.219	1	Bahd1	1.43249	0.168	0.058
	Gm8797	0.438406	0.072	0.056	1	Dlst	0.147506	0.394	0.345	1	Pbxip1	0.377481	0.519	0.422	2.01546263627491E 12	Camk2b	1.81252	0.074	0.023	2.40174846601302E 10						Anp32a1	0.850454	0.894	0.7	1	Ccdc102a	0.527702	0.264	0.192	0.14594	Nfe2l2	0.306695	0.62	0.537	0.586565	Dedd21	2.35781	0.2	0.044	1	Gm17251	1.43119	0.076	0.022
	Hist1h1b	0.304631	0.051	0.038	1	Bloc1s4	0.267808	0.232	0.193	1	Pdzd8	0.504599	0.334	0.241	2.14321986417012E 12	Fam76a	0.616151	0.462	0.324	2.4048057273338E 10						S100a14	3.75337	0.043	0.005	1	Srpx	0.887019	0.134	0.079	0.146747	Npr3	0.50418	0.303	0.237	0.587251	Fam71a	2.54011	0.15	0.027	1	Gba	1.42951	0.132	0.043
	Gm16740	0.424802	0.08	0.063	1	Mcts11	0.111385	0.457	0.403	1	Caprin1	0.293193	0.75	0.705	2.16290693938645E 12	Castor21	0.788531	0.328	0.205	2.8225726043898E 10						1300014J16Rik	3.75337	0.043	0.005	1	Zdhhc8	0.418915	0.322	0.243	0.148359	Psmc5	0.189994	0.83	0.771	0.587807	Ralb1	1.21753	0.8	0.552	1	Bicral	1.42951	0.126	0.043
	Tle3	0.138244	0.356	0.324	1	Trappc5	0.166007	0.371	0.323	1	Syt6	0.789085	0.139	0.077	2.16669876695648E 12	Jph1	1.71817	0.076	0.025	3.08348111956497E 10						Nudt12	3.67537	0.043	0.005	1	Agt	0.166872	0.977	0.91	0.148571	Ddx39b	0.20688	0.892	0.838	0.589776	Gm43328	2.79727	0.15	0.027	1	Vps13c	1.42884	0.178	0.058
	Mcts1	0.10608	0.443	0.41	1	Mrps12	0.166565	0.454	0.407	1	Poglut3	0.253269	0.736	0.616	2.20349404654935E 12	Col5a21	0.298594	0.965	0.936	3.18400049132017E 10						Pbld2	3.09041	0.064	0.01	1	Ech1	0.139475	0.807	0.753	0.150678	Prpf40a	0.228694	0.834	0.805	0.632467	Tada2a	1.30259	0.55	0.23	1	Pm20d1	1.42727	0.057	0.014
	Spink5	1.16716	0.01	0.004	1	Comt	0.146696	0.669	0.632	1	Pdxdc1	0.294698	0.593	0.482	2.26904849403715E 12	Erlec11	0.524101	0.609	0.475	3.19369632222655E 10						Pgm2l11	1.90649	0.191	0.061	1	Ift43	0.248063	0.706	0.629	0.151296	Colec12	0.272558	0.413	0.33	0.634123	Rsrp1	0.630136	1	0.786	1	Aph1c	1.42727	0.057	0.014
	Cnr1	0.223502	0.207	0.182	1	Ttc14	0.163657	0.575	0.522	1	Pde8a	0.886589	0.126	0.067	2.33887466007504E 12	Irf2bpl1	0.497431	0.594	0.45	3.57873032772931E 10						Acacb	3.05293	0.064	0.01	1	Fam160b1	0.327817	0.457	0.373	0.152007	Rad54b	1.54528	0.035	0.012	0.635278	Eln1	0.779044	1	0.995	1	Slc35c1	1.42413	0.094	0.029
	Rsl24d1	0.146011	0.407	0.382	1	Gm14418	0.257792	0.214	0.175	1	Sav11	0.384475	0.459	0.358	2.34488896248753E 12	Fndc3b1	0.448809	0.759	0.667	3.59641368316614E 10						Pggt1b1	1.02215	0.596	0.355	1	Ndel1	0.284153	0.552	0.471	0.155029	Daam2	0.28478	0.542	0.469	0.639989	Tmem170b	2.12507	0.25	0.065	1	Nsun4	1.42335	0.221	0.079
	Amer1	0.150753	0.336	0.306	1	Poldip3	0.167554	0.383	0.336	1	Fam193a	0.32434	0.505	0.394	2.3757443380916E 12	Pdia31	0.280692	0.962	0.954	3.70021121871384E 10						Ptpn41	2.23112	0.298	0.128	1	Hexb	0.436049	0.31	0.231	0.155565	Ankle1	3.50575	0.011	0.001	0.649516	Ash1l	0.639286	0.95	0.742	1	Tbc1d14	1.42156	0.201	0.065
	Abhd4	0.213918	0.283	0.254	1	Mgat4b	0.195727	0.377	0.333	1	Manf	0.240265	0.829	0.804	2.41200930161962E 12	Dpp7	1.282	0.116	0.047	3.76276589333343E 10						Peg10	2.55174	0.085	0.016	1	Kcnj8	0.438764	0.294	0.217	0.159416	Ddx27	0.341772	0.441	0.366	0.656252	Serinc5	1.16776	0.6	0.261	1	Man2a2	1.42156	0.194	0.072
	Hcn1	0.285639	0.113	0.093	1	Eml1	0.152007	0.526	0.474	1	Srcap	0.407115	0.425	0.324	2.48368770448482E 12	Chpf2	0.955826	0.209	0.11	3.87135708882614E 10						Xkr61	2.36871	0.106	0.023	1	Pitpnm2	0.524268	0.279	0.207	0.163149	Cdv3	0.218207	0.851	0.798	0.658609	Mgst11	1.83567	0.4	0.153	1	C920021L13Rik	1.41941	0.073	0.022
	Ttc7	0.401019	0.064	0.049	1	Adam12	0.102618	0.374	0.322	1	Magi3	0.581294	0.242	0.16	2.48930919201579E 12	Deptor	1.25306	0.118	0.048	3.9817846306414E 10						Cit	2.43833	0.106	0.023	1	Elf1	0.315446	0.481	0.403	0.163471	Vps37b	0.358471	0.548	0.486	0.675343	Bop1	1.32778	0.55	0.233	1	Abcb9	1.41941	0.038	0.007
	Gm15614	1.06728	0.014	0.008	1	Csnk2a2	0.154657	0.516	0.466	1	Smyd3	0.670106	0.195	0.121	2.56969816369358E 12	Tmem169	4.35817	0.013	0.001	4.14240645147418E 10						Galnt101	1.9843	0.17	0.051	1	Luzp1	0.25054	0.721	0.681	0.166336	Rad51ap2	0.945033	0.098	0.056	0.682725	Prpf18	1.13801	0.65	0.302	1	Fmo5	1.41941	0.037	0.007
	Cbfa2t2	0.223332	0.18	0.156	1	Ube2d1	0.227633	0.281	0.24	1	Zfp60	0.562751	0.219	0.141	2.62810978743817E 12	Prex1	2.09189	0.049	0.011	4.28164421703632E 10						Fnbp42	0.983297	0.574	0.356	1	Naga	0.54603	0.243	0.172	0.169008	Hist1h3b	3.00825	0.014	0.002	0.684684	Myo6	1.15655	0.75	0.418	1	Zfp763	1.41941	0.037	0.007
	Rbm24	0.860203	0.017	0.01	1	Skp1a	0.100878	0.775	0.768	1	Slc5a31	0.468058	0.459	0.357	2.64515322252917E 12	Ccdc136	2.04406	0.049	0.011	4.28599363644436E 10						Irf7	1.96081	0.128	0.032	1	Tent5a	0.492326	0.247	0.174	0.170893	Paip2b	0.498894	0.248	0.184	0.688761	Lgi3	2.20996	0.2	0.045	1	Togaram2	1.41941	0.037	0.007
	Rsl1d1	0.108634	0.489	0.456	1	Anapc13	0.109901	0.744	0.729	1	Hyou1	0.53031	0.27	0.184	2.94493998321502E 12	Mr1	0.657238	0.46	0.328	4.41211747947499E 10						Hist1h1b1	1.93234	0.149	0.041	1	Mpped2	0.869702	0.126	0.072	0.171748	Ube2s	0.280311	0.935	0.931	0.692798	Gm37612	3.38223	0.1	0.013	1	Hook2	1.41759	0.233	0.086
	Atad3aos	0.451292	0.053	0.04	1	Vps36	0.148139	0.537	0.493	1	Gm21151	1.02913	0.085	0.038	2.99559767753155E 12	Tmtc11	0.750861	0.404	0.275	4.57373659548436E 10						Procr1	2.28305	0.064	0.01	1	Dpysl3	0.617513	0.16	0.1	0.172093	Cct4	0.194424	0.872	0.826	0.699414	Gm17491	2.38928	0.2	0.045	1	Adprm	1.41603	0.132	0.043
	Nsmce4a	0.128942	0.405	0.376	1	Api5	0.122001	0.477	0.427	1	Nt5c2	0.460174	0.358	0.264	3.13765302283086E 12	Slc6a17	3.08254	0.025	0.003	4.66225989381622E 10						Rnf144a2	0.91411	0.702	0.529	1	Kat6b	0.30641	0.492	0.407	0.173695	Eif4b	0.250154	0.712	0.649	0.702302	Lama3	3.31352	0.1	0.013	1	Ptdss1	1.41603	0.131	0.043
						Angptl8	0.445472	0.11	0.083	1	Washc4	0.459662	0.379	0.284	3.17384782201513E 12	Desi2	0.570737	0.554	0.425	4.67891174586856E 10						Apaf11	1.57093	0.277	0.109	1	Pdpk1	0.384311	0.393	0.314	0.175637	Hist1h2bj	1.13802	0.077	0.04	0.705406	Ttc7b	1.68233	0.4	0.143	1	Ntn3	1.41467	0.093	0.029
						Cdh13	0.324807	0.13	0.1	1	Zmym4	0.374745	0.47	0.368	3.17537915901942E 12	Tmem121	1.69659	0.074	0.023	4.90854953887029E 10						Cavin4	3.67537	0.043	0.005	1	Luc7l2	0.143461	0.928	0.931	0.179866	Ncapd3	0.714976	0.222	0.163	0.706195	Nrbp2	1.97823	0.25	0.065	1	Cldn12	1.41467	0.093	0.029
						Nsrp1	0.183194	0.466	0.421	1	Asb8	0.506975	0.3	0.21	3.2262239100962E 12	Pvt1	3.06272	0.026	0.004	5.16169820004808E 10						Nlk1	1.05055	0.489	0.267	1	Akap13	0.250168	0.684	0.616	0.187126	Khdrbs1	0.160435	0.9	0.885	0.745515	Tbc1d2b	1.12394	0.6	0.256	1	Sgsm2	1.41151	0.167	0.058
						Urod	0.212363	0.327	0.284	1	Ankib1	0.467689	0.324	0.232	3.23254885012916E 12	Rab7b	2.17176	0.038	0.007	5.4068576369408E 10						Mink11	1.58031	0.277	0.111	1	Gtf3c1	0.316307	0.437	0.351	0.187824	Rbbp7	0.183819	0.894	0.856	0.757899	Mapkap1	1.00297	0.85	0.509	1	Inafm1	1.41151	0.112	0.036
						Mpnd	0.230288	0.314	0.274	1	Sh3pxd2b1	0.31399	0.599	0.496	3.31136997093119E 12	Glce	0.948297	0.221	0.119	6.00774377917663E 10						Nedd4l1	2.10677	0.128	0.032	1	Ext2	0.204794	0.731	0.663	0.188477	Ccne1	0.825837	0.123	0.077	0.770804	Prickle11	1.7625	0.35	0.115	1	Slc46a1	1.41151	0.057	0.014
						Epc1	0.137687	0.437	0.388	1	Mtr	0.556467	0.25	0.166	3.37052268279767E 12	Dusp11	0.468146	0.834	0.759	6.01649313002914E 10						Skil3	0.800368	0.702	0.437	1	Lrrtm4	1.17139	0.075	0.034	0.190699	Slbp	0.432166	0.528	0.48	0.795515	Acox3	1.45746	0.4	0.139	1	Zfp105	1.41151	0.056	0.014
						Ube2i	0.101897	0.804	0.8	1	Fryl	0.526805	0.297	0.207	3.40693189499969E 12	Cacng7	2.19897	0.043	0.009	6.22313752123645E 10						Sh3bp41	1.99848	0.234	0.088	1	Ctsk	0.548235	0.241	0.171	0.190824	Pin1	0.248773	0.703	0.651	0.799416	Ezh1	1.26654	0.55	0.233	1	Bcl2l2	1.40992	0.185	0.065
						Rnf121	0.249213	0.187	0.15	1	Arhgef11	0.44025	0.336	0.241	3.44182534166673E 12	Siva11	0.481991	0.696	0.581	6.23546031858124E 10						Git21	1.09312	0.617	0.399	1	Apbb2	0.649648	0.21	0.144	0.192633	Hnrnph1	0.182931	0.939	0.921	0.816835	Ing3	1.37346	0.5	0.201	1	Npr2	1.40992	0.182	0.065
						Fcf1	0.149086	0.434	0.388	1	Tmem33	0.422765	0.399	0.301	3.45839789476232E 12	Ids1	0.791826	0.293	0.176	6.71814338951525E 10						Gm122161	1.85886	0.191	0.063	1	Hhip	0.421076	0.45	0.384	0.194733	Polr2j	0.203495	0.807	0.757	0.826747	Gimap6	2.58496	0.15	0.028	1	Capn7	1.40992	0.175	0.065
						Fam50a	0.167191	0.365	0.318	1	Luc7l1	0.375999	0.453	0.351	3.58273256411114E 12	Zc2hc1c	3.46509	0.019	0.002	6.82963383155753E 10						Gm47920	3.60137	0.064	0.01	1	Wbp1l	0.346783	0.433	0.353	0.195321	Cdc42ep4	0.354328	0.468	0.397	0.841344	Bgn1	0.445803	1	0.999	1	Zfp53	1.40754	0.076	0.022
						Smim8	0.194019	0.367	0.323	1	Orc41	0.421437	0.369	0.271	3.70794485629632E 12	Etl4	1.15939	0.121	0.05	7.11169333952745E 10						Celf11	1.1799	0.596	0.42	1	Snx18	0.32325	0.5	0.421	0.19758	Cxcl12	1.08607	0.122	0.077	0.849443	Appl2	1.89178	0.35	0.119	1	Ctif	1.40754	0.075	0.022
						Rbm28	0.168019	0.421	0.374	1	Pla2g12a1	0.457377	0.352	0.258	3.74177937492305E 12	Foxp2	1.00251	0.21	0.113	7.45997536094474E 10						Cdk191	1.29759	0.383	0.183	1	Cacna1e	3.85138	0.022	0.001	0.197865	Mrps22	0.423688	0.27	0.203	0.85982	Mif4gd1	1.61566	0.4	0.143	1	Mtmr9	1.40754	0.074	0.022
						Exosc4	0.184108	0.356	0.31	1	Cnst	0.597531	0.258	0.176	3.74258481083105E 12	Gja1	1.91889	0.065	0.019	7.53935160958876E 10						Rap1a1	0.860381	0.766	0.595	1	Ptgs1	0.329453	0.491	0.411	0.198787	Abcf1	0.248709	0.776	0.729	0.868356	Crtc1	1.83289	0.35	0.117	1	Lig3	1.40621	0.163	0.058
						Ccnh	0.191117	0.356	0.312	1	Cuedc11	0.38571	0.406	0.305	3.84447471973978E 12	Tcf7l21	0.542097	0.638	0.52	7.64410543727775E 10						Tpst2	1.58345	0.362	0.171	1	Srp14	0.161533	0.882	0.86	0.199649	Actl6a	0.318385	0.592	0.541	0.886116	Haghl	1.32044	0.6	0.285	1	Ppp1r9b	1.40356	0.11	0.036
						Natd1	0.250845	0.258	0.218	1	Tnpo1	0.313614	0.504	0.395	4.02814749660819E 12	Tbx3os1	0.999981	0.206	0.109	7.69997546288449E 10						Itgb11	0.48934	1	0.99	1	Zfp618	0.357062	0.311	0.231	0.199728	Tbx3	0.266915	0.799	0.787	0.905276	Pygb1	1.19675	0.55	0.227	1	Jmy	1.39556	0.221	0.079
						Clk2	0.229807	0.227	0.188	1	Atp11c	0.587067	0.224	0.144	4.09019642864646E 12	Agtr1a	3.64768	0.022	0.002	7.80898305017154E 10						Tanc12	0.902464	0.617	0.408	1	Nek7	0.360412	0.454	0.378	0.201558	2810001G20Rik	0.425016	0.335	0.265	0.907248	Nln	1.36474	0.5	0.203	1	Cryzl2	1.39556	0.131	0.043
[truncated: 5,696 more rows]
[truncated: 56 more columns]

## Sheet: P28
Dataset S2. List of markers identified for each of the cell clusters identified in scRNA seq of cells extracted from lungs in P5 and P28 mice. Logarithmic fold change values (avg_logFC) of average gene expression levels between the indicated cluster and the rest of the cells in the dataset are reported along with the percentage of cells expressing the gene within (pct.1) or outside the cluster (p…
[truncated: 10,700 more rows]
[truncated: 61 more columns]
